# Supplementary material for: The midbody interactome reveals unexpected roles for PP1 phosphatases in cytokinesis
Source: Nat Commun. 2019 Oct 4;10:4513. doi: 10.1038/s41467-019-12507-9 (PMC6778137; doi:10.1038/s41467-019-12507-9)
Supplement: Supplementary file 12 — Supplementary Data 2 [file 41467_2019_12507_MOESM12_ESM.xlsx]

## Sheet: Sheet1
Protein IDs	Gene names	Protein names	Peptides (razor+unique) Experiment 1	Peptides (razor+unique) Experiment 2	Unique peptides Experiment 1	Unique peptides Experiment 2	Mol. weight [kDa]	Sequence length	PEP	Ratio (heavy/light) Experiment 1	Normalised ratio (heavy/light)Experiment 1	Ratio counts Experiment 1	Ratio (light/heavy) Experiment 2	Normalised ratio (light/heavy) Experiment 2	Ratio counts Experiment 2	Sequence coverage Experiment 1 [%]	Sequence coverage Experiment 2 [%]	Intensity (light+heavy) Experiment 1	Intensity light (control) Experiment 1	Intensity heavy (CIT-K siRNA) Experiment 1	Intensity (light+heavy) Experiment 2	Intensity heavy (control) Experiment 2	Intensity light (CIT-K siRNA) Experiment 2	Only identified by site	Reverse	Contaminant
H7BXI1	ESYT2	Extended synaptotagmin-2	1	2	1	2	59.403	527	1.27e-07	NaN	NaN	1	0.99658	0.7645	2	2.8	5.3	22970000	10386000	12584000	8278200	4130200	4148000
A0FGR8	ESYT2	Extended synaptotagmin-2	1	2	1	2	59.403	527	1.27e-07	NaN	NaN	1	0.99658	0.7645	2	2.8	5.3	22970000	10386000	12584000	8278200	4130200	4148000
H0YGJ6	PLEKHA5	Pleckstrin homology domain-containing family A member 5	1	0	1	0	45.24	397	0.0030449	NaN	NaN	1	NaN	NaN	0	7.8	0	12325000	6697000	5628400	0	0	0
A0JP02	PLEKHA5	Pleckstrin homology domain-containing family A member 5	1	0	1	0	45.24	397	0.0030449	NaN	NaN	1	NaN	NaN	0	7.8	0	12325000	6697000	5628400	0	0	0
B4DJX4	PLEKHA5	Pleckstrin homology domain-containing family A member 5	1	0	1	0	45.24	397	0.0030449	NaN	NaN	1	NaN	NaN	0	7.8	0	12325000	6697000	5628400	0	0	0
E7EME8	PLEKHA5	Pleckstrin homology domain-containing family A member 5	1	0	1	0	45.24	397	0.0030449	NaN	NaN	1	NaN	NaN	0	7.8	0	12325000	6697000	5628400	0	0	0
Q9HAU0	PLEKHA5	Pleckstrin homology domain-containing family A member 5	1	0	1	0	45.24	397	0.0030449	NaN	NaN	1	NaN	NaN	0	7.8	0	12325000	6697000	5628400	0	0	0
A0PJW6	TMEM223	Transmembrane protein 223	1	0	1	0	22.049	202	5.27e-06	NaN	NaN	1	NaN	NaN	0	5	0	1464700	697440	767280	0	0	0
M0R1B5	ILVBL	Acetolactate synthase-like protein	1	0	1	0	17.593	166	2.17e-13	NaN	NaN	1	NaN	NaN	0	13.9	0	2478300	1067500	1410800	0	0	0
E9PL44	ILVBL	Acetolactate synthase-like protein	1	0	1	0	17.593	166	2.17e-13	NaN	NaN	1	NaN	NaN	0	13.9	0	2478300	1067500	1410800	0	0	0
E9PJS0	ILVBL	Acetolactate synthase-like protein	1	0	1	0	17.593	166	2.17e-13	NaN	NaN	1	NaN	NaN	0	13.9	0	2478300	1067500	1410800	0	0	0
M0R026	ILVBL	Acetolactate synthase-like protein	1	0	1	0	17.593	166	2.17e-13	NaN	NaN	1	NaN	NaN	0	13.9	0	2478300	1067500	1410800	0	0	0
A1L0T0	ILVBL	Acetolactate synthase-like protein	1	0	1	0	17.593	166	2.17e-13	NaN	NaN	1	NaN	NaN	0	13.9	0	2478300	1067500	1410800	0	0	0
Q9Y672	ALG6	Dolichyl pyrophosphate Man9GlcNAc2 alpha-1,3-glucosyltransferase	1	1	1	1	58.18	507	0.00029368	NaN	NaN	1	NaN	NaN	1	2.2	1.4	1876400	678850	1197600	82520	36676	45844
A2A2G4	ALG6	Dolichyl pyrophosphate Man9GlcNAc2 alpha-1,3-glucosyltransferase	1	1	1	1	58.18	507	0.00029368	NaN	NaN	1	NaN	NaN	1	2.2	1.4	1876400	678850	1197600	82520	36676	45844
A2ABK4	NELFE	Negative elongation factor E	0	1	0	1	17.291	159	0.00082743	NaN	NaN	0	NaN	NaN	1	0	8.2	0	0	0	1696800	724950	971810
E9PD43	NELFE	Negative elongation factor E	0	1	0	1	17.291	159	0.00082743	NaN	NaN	0	NaN	NaN	1	0	8.2	0	0	0	1696800	724950	971810
A2ABK2	NELFE	Negative elongation factor E	0	1	0	1	17.291	159	0.00082743	NaN	NaN	0	NaN	NaN	1	0	8.2	0	0	0	1696800	724950	971810
A2ABK1	NELFE	Negative elongation factor E	0	1	0	1	17.291	159	0.00082743	NaN	NaN	0	NaN	NaN	1	0	8.2	0	0	0	1696800	724950	971810
B4DUN1	NELFE	Negative elongation factor E	0	1	0	1	17.291	159	0.00082743	NaN	NaN	0	NaN	NaN	1	0	8.2	0	0	0	1696800	724950	971810
P18615	NELFE	Negative elongation factor E	0	1	0	1	17.291	159	0.00082743	NaN	NaN	0	NaN	NaN	1	0	8.2	0	0	0	1696800	724950	971810
B4DYX9	NELFE	Negative elongation factor E	0	1	0	1	17.291	159	0.00082743	NaN	NaN	0	NaN	NaN	1	0	8.2	0	0	0	1696800	724950	971810
A3KFL1	EXOSC2	Exosome complex component RRP4	1	1	1	1	22.077	200	2.8e-10	NaN	NaN	1	NaN	NaN	1	13.5	13.5	1162900	503720	659140	1713700	731520	982210
A3KFL4	EXOSC2	Exosome complex component RRP4	1	1	1	1	22.077	200	2.8e-10	NaN	NaN	1	NaN	NaN	1	13.5	13.5	1162900	503720	659140	1713700	731520	982210
A3KFL2	EXOSC2	Exosome complex component RRP4	1	1	1	1	22.077	200	2.8e-10	NaN	NaN	1	NaN	NaN	1	13.5	13.5	1162900	503720	659140	1713700	731520	982210
Q13868	EXOSC2	Exosome complex component RRP4	1	1	1	1	22.077	200	2.8e-10	NaN	NaN	1	NaN	NaN	1	13.5	13.5	1162900	503720	659140	1713700	731520	982210
A3KN83	SBNO1	Protein strawberry notch homolog 1	5	1	5	1	154.06	1391	5.48e-22	1.2519	1.2269	8	NaN	NaN	1	7	1.5	46121000	20505000	25616000	831120	384850	446260
O94901	SUN1;UNC84A	SUN domain-containing protein 1	17	10	17	10	77.91	702	1.25e-129	1.2964	1.2673	40	1.277	0.95653	26	30.1	20.7	177320000	75058000	102260000	69556000	31051000	38505000
E9PHI4	SUN1;UNC84A	SUN domain-containing protein 1	17	10	17	10	77.91	702	1.25e-129	1.2964	1.2673	40	1.277	0.95653	26	30.1	20.7	177320000	75058000	102260000	69556000	31051000	38505000
A4D2Q0	SUN1;UNC84A	SUN domain-containing protein 1	17	10	17	10	77.91	702	1.25e-129	1.2964	1.2673	40	1.277	0.95653	26	30.1	20.7	177320000	75058000	102260000	69556000	31051000	38505000
H0Y742	SUN1;UNC84A	SUN domain-containing protein 1	17	10	17	10	77.91	702	1.25e-129	1.2964	1.2673	40	1.277	0.95653	26	30.1	20.7	177320000	75058000	102260000	69556000	31051000	38505000
H0Y6N5	SUN1;UNC84A	SUN domain-containing protein 1	17	10	17	10	77.91	702	1.25e-129	1.2964	1.2673	40	1.277	0.95653	26	30.1	20.7	177320000	75058000	102260000	69556000	31051000	38505000
E7EP45	SUN1;UNC84A	SUN domain-containing protein 1	17	10	17	10	77.91	702	1.25e-129	1.2964	1.2673	40	1.277	0.95653	26	30.1	20.7	177320000	75058000	102260000	69556000	31051000	38505000
H7C2K3	SUN1;UNC84A	SUN domain-containing protein 1	17	10	17	10	77.91	702	1.25e-129	1.2964	1.2673	40	1.277	0.95653	26	30.1	20.7	177320000	75058000	102260000	69556000	31051000	38505000
H7C3X3	SUN1;UNC84A	SUN domain-containing protein 1	17	10	17	10	77.91	702	1.25e-129	1.2964	1.2673	40	1.277	0.95653	26	30.1	20.7	177320000	75058000	102260000	69556000	31051000	38505000
H7C019	SUN1;UNC84A	SUN domain-containing protein 1	17	10	17	10	77.91	702	1.25e-129	1.2964	1.2673	40	1.277	0.95653	26	30.1	20.7	177320000	75058000	102260000	69556000	31051000	38505000
C9JK55	SUN1;UNC84A	SUN domain-containing protein 1	17	10	17	10	77.91	702	1.25e-129	1.2964	1.2673	40	1.277	0.95653	26	30.1	20.7	177320000	75058000	102260000	69556000	31051000	38505000
C9JS54	SUN1;UNC84A	SUN domain-containing protein 1	17	10	17	10	77.91	702	1.25e-129	1.2964	1.2673	40	1.277	0.95653	26	30.1	20.7	177320000	75058000	102260000	69556000	31051000	38505000
C9JJU6	SUN1;UNC84A	SUN domain-containing protein 1	17	10	17	10	77.91	702	1.25e-129	1.2964	1.2673	40	1.277	0.95653	26	30.1	20.7	177320000	75058000	102260000	69556000	31051000	38505000
C9K051	SUN1;UNC84A	SUN domain-containing protein 1	17	10	17	10	77.91	702	1.25e-129	1.2964	1.2673	40	1.277	0.95653	26	30.1	20.7	177320000	75058000	102260000	69556000	31051000	38505000
A5YKK6	CNOT1	CCR4-NOT transcription complex subunit 1	2	2	2	2	266.38	2371	6.25e-12	1.1328	1.1349	3	1.5918	1.2264	2	0.8	0.9	15569000	7276200	8292700	10994000	4913300	6080900
B5MDN3	CNOT1	CCR4-NOT transcription complex subunit 1	2	2	2	2	266.38	2371	6.25e-12	1.1328	1.1349	3	1.5918	1.2264	2	0.8	0.9	15569000	7276200	8292700	10994000	4913300	6080900
H3BNB1	CNOT1	CCR4-NOT transcription complex subunit 1	2	2	2	2	266.38	2371	6.25e-12	1.1328	1.1349	3	1.5918	1.2264	2	0.8	0.9	15569000	7276200	8292700	10994000	4913300	6080900
A6NCA8	UBAP2	Ubiquitin-associated protein 2	3	2	3	2	87.899	852	2.22e-09	1.0095	1.0258	4	1.7091	1.2806	5	6.6	4	59492000	27862000	31629000	40439000	16330000	24110000
F5H2U4	UBAP2	Ubiquitin-associated protein 2	3	2	3	2	87.899	852	2.22e-09	1.0095	1.0258	4	1.7091	1.2806	5	6.6	4	59492000	27862000	31629000	40439000	16330000	24110000
Q5T6F2	UBAP2	Ubiquitin-associated protein 2	3	2	3	2	87.899	852	2.22e-09	1.0095	1.0258	4	1.7091	1.2806	5	6.6	4	59492000	27862000	31629000	40439000	16330000	24110000
A2A306	UBAP2	Ubiquitin-associated protein 2	3	2	3	2	87.899	852	2.22e-09	1.0095	1.0258	4	1.7091	1.2806	5	6.6	4	59492000	27862000	31629000	40439000	16330000	24110000
E7EWG4	UBAP2	Ubiquitin-associated protein 2	3	2	3	2	87.899	852	2.22e-09	1.0095	1.0258	4	1.7091	1.2806	5	6.6	4	59492000	27862000	31629000	40439000	16330000	24110000
Q5JV03	UBAP2	Ubiquitin-associated protein 2	3	2	3	2	87.899	852	2.22e-09	1.0095	1.0258	4	1.7091	1.2806	5	6.6	4	59492000	27862000	31629000	40439000	16330000	24110000
A2A305	UBAP2	Ubiquitin-associated protein 2	3	2	3	2	87.899	852	2.22e-09	1.0095	1.0258	4	1.7091	1.2806	5	6.6	4	59492000	27862000	31629000	40439000	16330000	24110000
P51610	HCFC1	Host cell factor 1;HCF N-terminal chain 1;HCF N-terminal chain 2;HCF N-terminal chain 3;HCF N-terminal chain 4;HCF N-terminal chain 5;HCF N-terminal chain 6;HCF C-terminal chain 1;HCF C-terminal chain 2;HCF C-terminal chain 3;HCF C-terminal chain 4;HCF C-terminal chain 5;HCF C-terminal chain 6	9	13	9	13	201.85	1966	2.64e-71	1.0422	1.037	14	1.4283	1.0554	24	7	9	233620000	110950000	122670000	622370000	257320000	365050000
A6NEM2	HCFC1	Host cell factor 1;HCF N-terminal chain 1;HCF N-terminal chain 2;HCF N-terminal chain 3;HCF N-terminal chain 4;HCF N-terminal chain 5;HCF N-terminal chain 6;HCF C-terminal chain 1;HCF C-terminal chain 2;HCF C-terminal chain 3;HCF C-terminal chain 4;HCF C-terminal chain 5;HCF C-terminal chain 6	9	13	9	13	201.85	1966	2.64e-71	1.0422	1.037	14	1.4283	1.0554	24	7	9	233620000	110950000	122670000	622370000	257320000	365050000
H7C1C4	HCFC1	Host cell factor 1;HCF N-terminal chain 1;HCF N-terminal chain 2;HCF N-terminal chain 3;HCF N-terminal chain 4;HCF N-terminal chain 5;HCF N-terminal chain 6;HCF C-terminal chain 1;HCF C-terminal chain 2;HCF C-terminal chain 3;HCF C-terminal chain 4;HCF C-terminal chain 5;HCF C-terminal chain 6	9	13	9	13	201.85	1966	2.64e-71	1.0422	1.037	14	1.4283	1.0554	24	7	9	233620000	110950000	122670000	622370000	257320000	365050000
A6NEM5	PIGK	GPI-anchor transamidase	2	0	2	0	37.785	332	3.26e-09	0.89402	0.89128	3	NaN	NaN	0	6.6	0	2210700	960680	1250100	0	0	0
Q92643	PIGK	GPI-anchor transamidase	2	0	2	0	37.785	332	3.26e-09	0.89402	0.89128	3	NaN	NaN	0	6.6	0	2210700	960680	1250100	0	0	0
B1AK81	PIGK	GPI-anchor transamidase	2	0	2	0	37.785	332	3.26e-09	0.89402	0.89128	3	NaN	NaN	0	6.6	0	2210700	960680	1250100	0	0	0
B4E2M3	PIGK	GPI-anchor transamidase	2	0	2	0	37.785	332	3.26e-09	0.89402	0.89128	3	NaN	NaN	0	6.6	0	2210700	960680	1250100	0	0	0
E9PQN7	EI24	Etoposide-induced protein 2.4 homolog	2	2	2	2	1.5948	14	7.88e-12	0.98169	0.96875	6	1.1221	0.86921	3	92.9	92.9	5984700	3041300	2943400	2203200	1036100	1167100
E9PK61	EI24	Etoposide-induced protein 2.4 homolog	2	2	2	2	1.5948	14	7.88e-12	0.98169	0.96875	6	1.1221	0.86921	3	92.9	92.9	5984700	3041300	2943400	2203200	1036100	1167100
E9PLB8	EI24	Etoposide-induced protein 2.4 homolog	2	2	2	2	1.5948	14	7.88e-12	0.98169	0.96875	6	1.1221	0.86921	3	92.9	92.9	5984700	3041300	2943400	2203200	1036100	1167100
E9PL33	EI24	Etoposide-induced protein 2.4 homolog	2	2	2	2	1.5948	14	7.88e-12	0.98169	0.96875	6	1.1221	0.86921	3	92.9	92.9	5984700	3041300	2943400	2203200	1036100	1167100
E9PM05	EI24	Etoposide-induced protein 2.4 homolog	2	2	2	2	1.5948	14	7.88e-12	0.98169	0.96875	6	1.1221	0.86921	3	92.9	92.9	5984700	3041300	2943400	2203200	1036100	1167100
E9PS58	EI24	Etoposide-induced protein 2.4 homolog	2	2	2	2	1.5948	14	7.88e-12	0.98169	0.96875	6	1.1221	0.86921	3	92.9	92.9	5984700	3041300	2943400	2203200	1036100	1167100
A6NES3	EI24	Etoposide-induced protein 2.4 homolog	2	2	2	2	1.5948	14	7.88e-12	0.98169	0.96875	6	1.1221	0.86921	3	92.9	92.9	5984700	3041300	2943400	2203200	1036100	1167100
O14681	EI24	Etoposide-induced protein 2.4 homolog	2	2	2	2	1.5948	14	7.88e-12	0.98169	0.96875	6	1.1221	0.86921	3	92.9	92.9	5984700	3041300	2943400	2203200	1036100	1167100
F5H1G9	ABI1	Abl interactor 1	0	1	0	1	35.92	329	3.22e-07	NaN	NaN	0	NaN	NaN	0	0	4.9	0	0	0	0	0	0
F8WA55	ABI1	Abl interactor 1	0	1	0	1	35.92	329	3.22e-07	NaN	NaN	0	NaN	NaN	0	0	4.9	0	0	0	0	0	0
F8WA56	ABI1	Abl interactor 1	0	1	0	1	35.92	329	3.22e-07	NaN	NaN	0	NaN	NaN	0	0	4.9	0	0	0	0	0	0
Q8IZP0	ABI1	Abl interactor 1	0	1	0	1	35.92	329	3.22e-07	NaN	NaN	0	NaN	NaN	0	0	4.9	0	0	0	0	0	0
A6NFN2	ABI1	Abl interactor 1	0	1	0	1	35.92	329	3.22e-07	NaN	NaN	0	NaN	NaN	0	0	4.9	0	0	0	0	0	0
A6NMH6	SEPT8	Septin-8	2	3	2	3	49.814	429	2.05e-18	0.94125	0.91804	2	1.609	1.184	3	11.9	15.6	9976300	4488300	5488000	18377000	7494400	10883000
A6NFQ9	SEPT8	Septin-8	2	3	2	3	49.814	429	2.05e-18	0.94125	0.91804	2	1.609	1.184	3	11.9	15.6	9976300	4488300	5488000	18377000	7494400	10883000
F6W7K9	SEPT8	Septin-8	2	3	2	3	49.814	429	2.05e-18	0.94125	0.91804	2	1.609	1.184	3	11.9	15.6	9976300	4488300	5488000	18377000	7494400	10883000
F8W8I8	SEPT8	Septin-8	2	3	2	3	49.814	429	2.05e-18	0.94125	0.91804	2	1.609	1.184	3	11.9	15.6	9976300	4488300	5488000	18377000	7494400	10883000
Q92599	SEPT8	Septin-8	2	3	2	3	49.814	429	2.05e-18	0.94125	0.91804	2	1.609	1.184	3	11.9	15.6	9976300	4488300	5488000	18377000	7494400	10883000
C9JV02	SEPT8	Septin-8	2	3	2	3	49.814	429	2.05e-18	0.94125	0.91804	2	1.609	1.184	3	11.9	15.6	9976300	4488300	5488000	18377000	7494400	10883000
H7C604	SEPT8	Septin-8	2	3	2	3	49.814	429	2.05e-18	0.94125	0.91804	2	1.609	1.184	3	11.9	15.6	9976300	4488300	5488000	18377000	7494400	10883000
C9J4G8	SEPT8	Septin-8	2	3	2	3	49.814	429	2.05e-18	0.94125	0.91804	2	1.609	1.184	3	11.9	15.6	9976300	4488300	5488000	18377000	7494400	10883000
A6NH27	ZWINT	ZW10 interactor	1	1	1	1	18.224	157	5.41e-25	NaN	NaN	1	NaN	NaN	1	8.9	8.9	1467500	608940	858600	830090	376900	453180
O95229	ZWINT	ZW10 interactor	1	1	1	1	18.224	157	5.41e-25	NaN	NaN	1	NaN	NaN	1	8.9	8.9	1467500	608940	858600	830090	376900	453180
A6NHL2	TUBAL3	Tubulin alpha chain-like 3	0	1	0	1	45.517	406	2.18e-19	NaN	NaN	0	1.5027	1.1108	2	3	6.4	0	0	0	7177400	2973700	4203700
A6NHR9	SMCHD1	Structural maintenance of chromosomes flexible hinge domain-containing protein 1	3	5	3	5	215.74	1917	4.58e-23	1.1391	1.1236	5	1.3942	1.0555	6	1.7	3.5	49620000	23168000	26452000	32140000	12542000	19598000
J3KTL8	SMCHD1	Structural maintenance of chromosomes flexible hinge domain-containing protein 1	3	5	3	5	215.74	1917	4.58e-23	1.1391	1.1236	5	1.3942	1.0555	6	1.7	3.5	49620000	23168000	26452000	32140000	12542000	19598000
F5H823	RAP1B;RAP1A	Ras-related protein Rap-1A;Ras-related protein Rap-1b;Ras-related protein Rap-1b-like protein	0	2	0	2	11.916	103	2.58e-11	NaN	NaN	0	NaN	NaN	1	0	13.6	0	0	0	7944600	3438200	4506400
B7ZB78	RAP1B;RAP1A	Ras-related protein Rap-1A;Ras-related protein Rap-1b;Ras-related protein Rap-1b-like protein	0	2	0	2	11.916	103	2.58e-11	NaN	NaN	0	NaN	NaN	1	0	13.6	0	0	0	7944600	3438200	4506400
F5GZG1	RAP1B;RAP1A	Ras-related protein Rap-1A;Ras-related protein Rap-1b;Ras-related protein Rap-1b-like protein	0	2	0	2	11.916	103	2.58e-11	NaN	NaN	0	NaN	NaN	1	0	13.6	0	0	0	7944600	3438200	4506400
P62834	RAP1B;RAP1A	Ras-related protein Rap-1A;Ras-related protein Rap-1b;Ras-related protein Rap-1b-like protein	0	2	0	2	11.916	103	2.58e-11	NaN	NaN	0	NaN	NaN	1	0	13.6	0	0	0	7944600	3438200	4506400
P61224	RAP1B;RAP1A	Ras-related protein Rap-1A;Ras-related protein Rap-1b;Ras-related protein Rap-1b-like protein	0	2	0	2	11.916	103	2.58e-11	NaN	NaN	0	NaN	NaN	1	0	13.6	0	0	0	7944600	3438200	4506400
A6NIZ1	RAP1B;RAP1A	Ras-related protein Rap-1A;Ras-related protein Rap-1b;Ras-related protein Rap-1b-like protein	0	2	0	2	11.916	103	2.58e-11	NaN	NaN	0	NaN	NaN	1	0	13.6	0	0	0	7944600	3438200	4506400
Q8WTT2	NOC3L	Nucleolar complex protein 3 homolog	3	3	3	3	92.547	800	4.94e-07	1.1502	1.1232	4	0.96277	0.72559	5	8.8	8.8	100310000	48738000	51574000	30596000	14956000	15640000
A6NJZ9	NOC3L	Nucleolar complex protein 3 homolog	3	3	3	3	92.547	800	4.94e-07	1.1502	1.1232	4	0.96277	0.72559	5	8.8	8.8	100310000	48738000	51574000	30596000	14956000	15640000
F5H677	NOC3L	Nucleolar complex protein 3 homolog	3	3	3	3	92.547	800	4.94e-07	1.1502	1.1232	4	0.96277	0.72559	5	8.8	8.8	100310000	48738000	51574000	30596000	14956000	15640000
F8WC89	SAC3D1	SAC3 domain-containing protein 1	1	2	1	2	38.58	358	2.46e-10	1.4602	1.3985	2	1.6006	1.2549	2	5.3	6.1	548320	229780	318540	317940	113340	204600
A6NKF1	SAC3D1	SAC3 domain-containing protein 1	1	2	1	2	38.58	358	2.46e-10	1.4602	1.3985	2	1.6006	1.2549	2	5.3	6.1	548320	229780	318540	317940	113340	204600
A6NKF9	GPR89C;GPR89B;GPR89A	Putative Golgi pH regulator C;Golgi pH regulator B;Golgi pH regulator A	6	3	6	3	36.67	320	7.38e-66	1.0662	1.0133	11	1.1463	0.86206	9	20.3	12.5	26566000	12750000	13816000	38472000	18214000	20257000
P0CG08	GPR89C;GPR89B;GPR89A	Putative Golgi pH regulator C;Golgi pH regulator B;Golgi pH regulator A	6	3	6	3	36.67	320	7.38e-66	1.0662	1.0133	11	1.1463	0.86206	9	20.3	12.5	26566000	12750000	13816000	38472000	18214000	20257000
B7ZAQ6	GPR89C;GPR89B;GPR89A	Putative Golgi pH regulator C;Golgi pH regulator B;Golgi pH regulator A	6	3	6	3	36.67	320	7.38e-66	1.0662	1.0133	11	1.1463	0.86206	9	20.3	12.5	26566000	12750000	13816000	38472000	18214000	20257000
H0YFP4	GPR89C;GPR89B;GPR89A	Putative Golgi pH regulator C;Golgi pH regulator B;Golgi pH regulator A	6	3	6	3	36.67	320	7.38e-66	1.0662	1.0133	11	1.1463	0.86206	9	20.3	12.5	26566000	12750000	13816000	38472000	18214000	20257000
U3KPV2	GPR89C;GPR89B;GPR89A	Putative Golgi pH regulator C;Golgi pH regulator B;Golgi pH regulator A	6	3	6	3	36.67	320	7.38e-66	1.0662	1.0133	11	1.1463	0.86206	9	20.3	12.5	26566000	12750000	13816000	38472000	18214000	20257000
E9PKY3	GPR89C;GPR89B;GPR89A	Putative Golgi pH regulator C;Golgi pH regulator B;Golgi pH regulator A	6	3	6	3	36.67	320	7.38e-66	1.0662	1.0133	11	1.1463	0.86206	9	20.3	12.5	26566000	12750000	13816000	38472000	18214000	20257000
A6NKT7	RGPD3	RanBP2-like and GRIP domain-containing protein 3	1	1	0	0	197.48	1758	1.39e-87	1.1921	1.1903	3	1.0249	0.72928	3	12.1	11.8	101540000	46577000	54965000	154820000	83377000	71443000
J3KNE0	RGPD3	RanBP2-like and GRIP domain-containing protein 3	1	1	0	0	197.48	1758	1.39e-87	1.1921	1.1903	3	1.0249	0.72928	3	12.1	11.8	101540000	46577000	54965000	154820000	83377000	71443000
A6NLH6	CNIH4	Protein cornichon homolog 4	1	1	1	1	15.771	137	0.00016975	1.0576	1.0276	6	1.2185	0.90351	3	14.6	14.6	11768000	5477900	6290300	13966000	6179500	7786200
Q9P003	CNIH4	Protein cornichon homolog 4	1	1	1	1	15.771	137	0.00016975	1.0576	1.0276	6	1.2185	0.90351	3	14.6	14.6	11768000	5477900	6290300	13966000	6179500	7786200
A6NML8	DIAPH2	Protein diaphanous homolog 2	1	0	1	0	124.83	1096	1.14e-08	1.0266	1.0116	2	NaN	NaN	0	1.4	0	12058000	5551200	6506800	0	0	0
C9J6U3	DIAPH2	Protein diaphanous homolog 2	1	0	1	0	124.83	1096	1.14e-08	1.0266	1.0116	2	NaN	NaN	0	1.4	0	12058000	5551200	6506800	0	0	0
O60879	DIAPH2	Protein diaphanous homolog 2	1	0	1	0	124.83	1096	1.14e-08	1.0266	1.0116	2	NaN	NaN	0	1.4	0	12058000	5551200	6506800	0	0	0
K4DI95	DIAPH2	Protein diaphanous homolog 2	1	0	1	0	124.83	1096	1.14e-08	1.0266	1.0116	2	NaN	NaN	0	1.4	0	12058000	5551200	6506800	0	0	0
Q8N5K0	UGGT2	UDP-glucose:glycoprotein glucosyltransferase 2	1	0	1	0	31.425	278	0.057467	NaN	NaN	1	NaN	NaN	0	4	0	26592000	14293000	12299000	0	0	0	+
A6NP03	UGGT2	UDP-glucose:glycoprotein glucosyltransferase 2	1	0	1	0	31.425	278	0.057467	NaN	NaN	1	NaN	NaN	0	4	0	26592000	14293000	12299000	0	0	0	+
E7EMU6	UGGT2	UDP-glucose:glycoprotein glucosyltransferase 2	1	0	1	0	31.425	278	0.057467	NaN	NaN	1	NaN	NaN	0	4	0	26592000	14293000	12299000	0	0	0	+
Q9NYU1	UGGT2	UDP-glucose:glycoprotein glucosyltransferase 2	1	0	1	0	31.425	278	0.057467	NaN	NaN	1	NaN	NaN	0	4	0	26592000	14293000	12299000	0	0	0	+
A6NP58	PTPLA	Very-long-chain (3R)-3-hydroxyacyl-[acyl-carrier protein] dehydratase 1	1	0	1	0	14.92	140	0.00047869	NaN	NaN	1	NaN	NaN	0	14.3	0	213860	103800	110060	0	0	0
B0YJ81	PTPLA	Very-long-chain (3R)-3-hydroxyacyl-[acyl-carrier protein] dehydratase 1	1	0	1	0	14.92	140	0.00047869	NaN	NaN	1	NaN	NaN	0	14.3	0	213860	103800	110060	0	0	0
A8CG34	POM121C;POM121	Nuclear envelope pore membrane protein POM 121C;Nuclear envelope pore membrane protein POM 121	8	5	8	5	125.06	1229	3.29e-41	1.1746	1.1425	14	1.0308	0.77512	10	12	8.3	305070000	141170000	163900000	151940000	70169000	81767000
Q96HA1	POM121C;POM121	Nuclear envelope pore membrane protein POM 121C;Nuclear envelope pore membrane protein POM 121	8	5	8	5	125.06	1229	3.29e-41	1.1746	1.1425	14	1.0308	0.77512	10	12	8.3	305070000	141170000	163900000	151940000	70169000	81767000
A6NF01	POM121C;POM121	Nuclear envelope pore membrane protein POM 121C;Nuclear envelope pore membrane protein POM 121	8	5	8	5	125.06	1229	3.29e-41	1.1746	1.1425	14	1.0308	0.77512	10	12	8.3	305070000	141170000	163900000	151940000	70169000	81767000
C9JFL1	POM121C;POM121	Nuclear envelope pore membrane protein POM 121C;Nuclear envelope pore membrane protein POM 121	8	5	8	5	125.06	1229	3.29e-41	1.1746	1.1425	14	1.0308	0.77512	10	12	8.3	305070000	141170000	163900000	151940000	70169000	81767000
Q5TIG5	MLLT4	Afadin	0	2	0	2	182	1612	4.8e-06	NaN	NaN	0	1.3268	1.0171	2	0	2.7	0	0	0	4309300	1863200	2446100
C9JX92	MLLT4	Afadin	0	2	0	2	182	1612	4.8e-06	NaN	NaN	0	1.3268	1.0171	2	0	2.7	0	0	0	4309300	1863200	2446100
P55196	MLLT4	Afadin	0	2	0	2	182	1612	4.8e-06	NaN	NaN	0	1.3268	1.0171	2	0	2.7	0	0	0	4309300	1863200	2446100
A8MQ02	MLLT4	Afadin	0	2	0	2	182	1612	4.8e-06	NaN	NaN	0	1.3268	1.0171	2	0	2.7	0	0	0	4309300	1863200	2446100
J3KN01	MLLT4	Afadin	0	2	0	2	182	1612	4.8e-06	NaN	NaN	0	1.3268	1.0171	2	0	2.7	0	0	0	4309300	1863200	2446100
H0Y7R8	MLLT4	Afadin	0	2	0	2	182	1612	4.8e-06	NaN	NaN	0	1.3268	1.0171	2	0	2.7	0	0	0	4309300	1863200	2446100
A8MQB8	FMR1;FXR2	Fragile X mental retardation protein 1;Fragile X mental retardation syndrome-related protein 2	1	1	1	1	65.821	582	2.16e-12	1.0808	1.0513	3	1.1095	0.8138	2	3.8	3.8	35948000	17060000	18887000	11193000	4968400	6224200
G3V0J0	FMR1;FXR2	Fragile X mental retardation protein 1;Fragile X mental retardation syndrome-related protein 2	1	1	1	1	65.821	582	2.16e-12	1.0808	1.0513	3	1.1095	0.8138	2	3.8	3.8	35948000	17060000	18887000	11193000	4968400	6224200
G8JL90	FMR1;FXR2	Fragile X mental retardation protein 1;Fragile X mental retardation syndrome-related protein 2	1	1	1	1	65.821	582	2.16e-12	1.0808	1.0513	3	1.1095	0.8138	2	3.8	3.8	35948000	17060000	18887000	11193000	4968400	6224200
Q06787	FMR1;FXR2	Fragile X mental retardation protein 1;Fragile X mental retardation syndrome-related protein 2	1	1	1	1	65.821	582	2.16e-12	1.0808	1.0513	3	1.1095	0.8138	2	3.8	3.8	35948000	17060000	18887000	11193000	4968400	6224200
F8W871	FMR1;FXR2	Fragile X mental retardation protein 1;Fragile X mental retardation syndrome-related protein 2	1	1	1	1	65.821	582	2.16e-12	1.0808	1.0513	3	1.1095	0.8138	2	3.8	3.8	35948000	17060000	18887000	11193000	4968400	6224200
Q8IXW7	FMR1;FXR2	Fragile X mental retardation protein 1;Fragile X mental retardation syndrome-related protein 2	1	1	1	1	65.821	582	2.16e-12	1.0808	1.0513	3	1.1095	0.8138	2	3.8	3.8	35948000	17060000	18887000	11193000	4968400	6224200
G8JLE9	FMR1;FXR2	Fragile X mental retardation protein 1;Fragile X mental retardation syndrome-related protein 2	1	1	1	1	65.821	582	2.16e-12	1.0808	1.0513	3	1.1095	0.8138	2	3.8	3.8	35948000	17060000	18887000	11193000	4968400	6224200
P51116	FMR1;FXR2	Fragile X mental retardation protein 1;Fragile X mental retardation syndrome-related protein 2	1	1	1	1	65.821	582	2.16e-12	1.0808	1.0513	3	1.1095	0.8138	2	3.8	3.8	35948000	17060000	18887000	11193000	4968400	6224200
F8WEJ3	PIGX	Phosphatidylinositol-glycan biosynthesis class X protein	0	1	0	1	9.3557	79	0.0064567	NaN	NaN	0	NaN	NaN	1	0	22.8	0	0	0	2342400	1103500	1238900
H7C0F2	PIGX	Phosphatidylinositol-glycan biosynthesis class X protein	0	1	0	1	9.3557	79	0.0064567	NaN	NaN	0	NaN	NaN	1	0	22.8	0	0	0	2342400	1103500	1238900
C9JF71	PIGX	Phosphatidylinositol-glycan biosynthesis class X protein	0	1	0	1	9.3557	79	0.0064567	NaN	NaN	0	NaN	NaN	1	0	22.8	0	0	0	2342400	1103500	1238900
C9JFU3	PIGX	Phosphatidylinositol-glycan biosynthesis class X protein	0	1	0	1	9.3557	79	0.0064567	NaN	NaN	0	NaN	NaN	1	0	22.8	0	0	0	2342400	1103500	1238900
C9JLT7	PIGX	Phosphatidylinositol-glycan biosynthesis class X protein	0	1	0	1	9.3557	79	0.0064567	NaN	NaN	0	NaN	NaN	1	0	22.8	0	0	0	2342400	1103500	1238900
A8MSL3	PIGX	Phosphatidylinositol-glycan biosynthesis class X protein	0	1	0	1	9.3557	79	0.0064567	NaN	NaN	0	NaN	NaN	1	0	22.8	0	0	0	2342400	1103500	1238900
Q8TBF5	PIGX	Phosphatidylinositol-glycan biosynthesis class X protein	0	1	0	1	9.3557	79	0.0064567	NaN	NaN	0	NaN	NaN	1	0	22.8	0	0	0	2342400	1103500	1238900
H0Y2P9	PIGX	Phosphatidylinositol-glycan biosynthesis class X protein	0	1	0	1	9.3557	79	0.0064567	NaN	NaN	0	NaN	NaN	1	0	22.8	0	0	0	2342400	1103500	1238900
A8MTP9	DDX52	Probable ATP-dependent RNA helicase DDX52	3	0	3	0	55.217	491	5.24e-28	0.92614	0.93252	3	NaN	NaN	0	12.8	0	13403000	6232200	7171000	0	0	0
Q9Y2R4	DDX52	Probable ATP-dependent RNA helicase DDX52	3	0	3	0	55.217	491	5.24e-28	0.92614	0.93252	3	NaN	NaN	0	12.8	0	13403000	6232200	7171000	0	0	0
Q6EEV6	SUMO4;SUMO2;SUMO3	Small ubiquitin-related modifier 4;Small ubiquitin-related modifier 2;Small ubiquitin-related modifier 3	1	1	1	1	8.1111	71	6.48e-09	1.0094	0.97426	7	1.2388	0.89306	6	16.9	16.9	69527000	32890000	36637000	155890000	73547000	82346000
P61956	SUMO4;SUMO2;SUMO3	Small ubiquitin-related modifier 4;Small ubiquitin-related modifier 2;Small ubiquitin-related modifier 3	1	1	1	1	8.1111	71	6.48e-09	1.0094	0.97426	7	1.2388	0.89306	6	16.9	16.9	69527000	32890000	36637000	155890000	73547000	82346000
H7BZT4	SUMO4;SUMO2;SUMO3	Small ubiquitin-related modifier 4;Small ubiquitin-related modifier 2;Small ubiquitin-related modifier 3	1	1	1	1	8.1111	71	6.48e-09	1.0094	0.97426	7	1.2388	0.89306	6	16.9	16.9	69527000	32890000	36637000	155890000	73547000	82346000
P55854	SUMO4;SUMO2;SUMO3	Small ubiquitin-related modifier 4;Small ubiquitin-related modifier 2;Small ubiquitin-related modifier 3	1	1	1	1	8.1111	71	6.48e-09	1.0094	0.97426	7	1.2388	0.89306	6	16.9	16.9	69527000	32890000	36637000	155890000	73547000	82346000
A8MUA9	SUMO4;SUMO2;SUMO3	Small ubiquitin-related modifier 4;Small ubiquitin-related modifier 2;Small ubiquitin-related modifier 3	1	1	1	1	8.1111	71	6.48e-09	1.0094	0.97426	7	1.2388	0.89306	6	16.9	16.9	69527000	32890000	36637000	155890000	73547000	82346000
B4DUW4	SUMO4;SUMO2;SUMO3	Small ubiquitin-related modifier 4;Small ubiquitin-related modifier 2;Small ubiquitin-related modifier 3	1	1	1	1	8.1111	71	6.48e-09	1.0094	0.97426	7	1.2388	0.89306	6	16.9	16.9	69527000	32890000	36637000	155890000	73547000	82346000
A8MU27	SUMO4;SUMO2;SUMO3	Small ubiquitin-related modifier 4;Small ubiquitin-related modifier 2;Small ubiquitin-related modifier 3	1	1	1	1	8.1111	71	6.48e-09	1.0094	0.97426	7	1.2388	0.89306	6	16.9	16.9	69527000	32890000	36637000	155890000	73547000	82346000
A8MUB1	TUBA4A	Tubulin alpha-4A chain	8	9	8	9	48.328	433	2.9e-269	1.1354	1.1191	40	1.9989	1.3917	48	60.7	60.7	1401900000	671660000	730230000	1583600000	550570000	1033000000
P68366	TUBA4A	Tubulin alpha-4A chain	8	9	8	9	48.328	433	2.9e-269	1.1354	1.1191	40	1.9989	1.3917	48	60.7	60.7	1401900000	671660000	730230000	1583600000	550570000	1033000000
C9JEV8	TUBA4A	Tubulin alpha-4A chain	8	9	8	9	48.328	433	2.9e-269	1.1354	1.1191	40	1.9989	1.3917	48	60.7	60.7	1401900000	671660000	730230000	1583600000	550570000	1033000000
C9JQ00	TUBA4A	Tubulin alpha-4A chain	8	9	8	9	48.328	433	2.9e-269	1.1354	1.1191	40	1.9989	1.3917	48	60.7	60.7	1401900000	671660000	730230000	1583600000	550570000	1033000000
C9JJQ8	TUBA4A	Tubulin alpha-4A chain	8	9	8	9	48.328	433	2.9e-269	1.1354	1.1191	40	1.9989	1.3917	48	60.7	60.7	1401900000	671660000	730230000	1583600000	550570000	1033000000
C9JDL2	TUBA4A	Tubulin alpha-4A chain	8	9	8	9	48.328	433	2.9e-269	1.1354	1.1191	40	1.9989	1.3917	48	60.7	60.7	1401900000	671660000	730230000	1583600000	550570000	1033000000
P62750	RPL23A	60S ribosomal protein L23a	6	4	6	4	17.695	156	2.62e-18	1.0393	1.0108	12	1.1895	0.82628	6	37.2	16.7	322650000	156220000	166420000	310530000	141300000	169230000
H7BY10	RPL23A	60S ribosomal protein L23a	6	4	6	4	17.695	156	2.62e-18	1.0393	1.0108	12	1.1895	0.82628	6	37.2	16.7	322650000	156220000	166420000	310530000	141300000	169230000
K7ERT8	RPL23A	60S ribosomal protein L23a	6	4	6	4	17.695	156	2.62e-18	1.0393	1.0108	12	1.1895	0.82628	6	37.2	16.7	322650000	156220000	166420000	310530000	141300000	169230000
A8MUS3	RPL23A	60S ribosomal protein L23a	6	4	6	4	17.695	156	2.62e-18	1.0393	1.0108	12	1.1895	0.82628	6	37.2	16.7	322650000	156220000	166420000	310530000	141300000	169230000
K7EMA7	RPL23A	60S ribosomal protein L23a	6	4	6	4	17.695	156	2.62e-18	1.0393	1.0108	12	1.1895	0.82628	6	37.2	16.7	322650000	156220000	166420000	310530000	141300000	169230000
K7EJV9	RPL23A	60S ribosomal protein L23a	6	4	6	4	17.695	156	2.62e-18	1.0393	1.0108	12	1.1895	0.82628	6	37.2	16.7	322650000	156220000	166420000	310530000	141300000	169230000
E9PFF8	C3orf17	Uncharacterized protein C3orf17	1	0	1	0	26.879	238	0.0091481	NaN	NaN	1	NaN	NaN	0	5.9	0	24244000	22248000	1996300	0	0	0	+
A8MVI8	C3orf17	Uncharacterized protein C3orf17	1	0	1	0	26.879	238	0.0091481	NaN	NaN	1	NaN	NaN	0	5.9	0	24244000	22248000	1996300	0	0	0	+
Q6NW34	C3orf17	Uncharacterized protein C3orf17	1	0	1	0	26.879	238	0.0091481	NaN	NaN	1	NaN	NaN	0	5.9	0	24244000	22248000	1996300	0	0	0	+
D6RA26	PLRG1	Pleiotropic regulator 1	1	0	1	0	23.52	212	7.21e-07	NaN	NaN	1	NaN	NaN	0	9	0	2144100	953490	1190600	0	0	0
O43660	PLRG1	Pleiotropic regulator 1	1	0	1	0	23.52	212	7.21e-07	NaN	NaN	1	NaN	NaN	0	9	0	2144100	953490	1190600	0	0	0
A8MW61	PLRG1	Pleiotropic regulator 1	1	0	1	0	23.52	212	7.21e-07	NaN	NaN	1	NaN	NaN	0	9	0	2144100	953490	1190600	0	0	0
P43243	MATR3	Matrin-3	29	35	29	35	94.622	847	9.01e-294	1.1736	1.1286	157	1.6522	1.2146	176	42.3	45.2	11220000000	5165000000	6055100000	6731800000	2570800000	4161000000
A8MXP9	MATR3	Matrin-3	29	35	29	35	94.622	847	9.01e-294	1.1736	1.1286	157	1.6522	1.2146	176	42.3	45.2	11220000000	5165000000	6055100000	6731800000	2570800000	4161000000
D6REM6	MATR3	Matrin-3	29	35	29	35	94.622	847	9.01e-294	1.1736	1.1286	157	1.6522	1.2146	176	42.3	45.2	11220000000	5165000000	6055100000	6731800000	2570800000	4161000000
D6R991	MATR3	Matrin-3	29	35	29	35	94.622	847	9.01e-294	1.1736	1.1286	157	1.6522	1.2146	176	42.3	45.2	11220000000	5165000000	6055100000	6731800000	2570800000	4161000000
B3KM87	MATR3	Matrin-3	29	35	29	35	94.622	847	9.01e-294	1.1736	1.1286	157	1.6522	1.2146	176	42.3	45.2	11220000000	5165000000	6055100000	6731800000	2570800000	4161000000
H0Y8T4	MATR3	Matrin-3	29	35	29	35	94.622	847	9.01e-294	1.1736	1.1286	157	1.6522	1.2146	176	42.3	45.2	11220000000	5165000000	6055100000	6731800000	2570800000	4161000000
D6RCM3	MATR3	Matrin-3	29	35	29	35	94.622	847	9.01e-294	1.1736	1.1286	157	1.6522	1.2146	176	42.3	45.2	11220000000	5165000000	6055100000	6731800000	2570800000	4161000000
D6REK4	MATR3	Matrin-3	29	35	29	35	94.622	847	9.01e-294	1.1736	1.1286	157	1.6522	1.2146	176	42.3	45.2	11220000000	5165000000	6055100000	6731800000	2570800000	4161000000
D6R8Z5	MATR3	Matrin-3	29	35	29	35	94.622	847	9.01e-294	1.1736	1.1286	157	1.6522	1.2146	176	42.3	45.2	11220000000	5165000000	6055100000	6731800000	2570800000	4161000000
D6RBK5	MATR3	Matrin-3	29	35	29	35	94.622	847	9.01e-294	1.1736	1.1286	157	1.6522	1.2146	176	42.3	45.2	11220000000	5165000000	6055100000	6731800000	2570800000	4161000000
D6RB45	MATR3	Matrin-3	29	35	29	35	94.622	847	9.01e-294	1.1736	1.1286	157	1.6522	1.2146	176	42.3	45.2	11220000000	5165000000	6055100000	6731800000	2570800000	4161000000
D6R9F3	MATR3	Matrin-3	29	35	29	35	94.622	847	9.01e-294	1.1736	1.1286	157	1.6522	1.2146	176	42.3	45.2	11220000000	5165000000	6055100000	6731800000	2570800000	4161000000
D6RBS2	MATR3	Matrin-3	29	35	29	35	94.622	847	9.01e-294	1.1736	1.1286	157	1.6522	1.2146	176	42.3	45.2	11220000000	5165000000	6055100000	6731800000	2570800000	4161000000
D6RBI2	MATR3	Matrin-3	29	35	29	35	94.622	847	9.01e-294	1.1736	1.1286	157	1.6522	1.2146	176	42.3	45.2	11220000000	5165000000	6055100000	6731800000	2570800000	4161000000
D6RE02	MATR3	Matrin-3	29	35	29	35	94.622	847	9.01e-294	1.1736	1.1286	157	1.6522	1.2146	176	42.3	45.2	11220000000	5165000000	6055100000	6731800000	2570800000	4161000000
D6RIA2	MATR3	Matrin-3	29	35	29	35	94.622	847	9.01e-294	1.1736	1.1286	157	1.6522	1.2146	176	42.3	45.2	11220000000	5165000000	6055100000	6731800000	2570800000	4161000000
D6RAM9	MATR3	Matrin-3	29	35	29	35	94.622	847	9.01e-294	1.1736	1.1286	157	1.6522	1.2146	176	42.3	45.2	11220000000	5165000000	6055100000	6731800000	2570800000	4161000000
D6RAY2	MATR3	Matrin-3	29	35	29	35	94.622	847	9.01e-294	1.1736	1.1286	157	1.6522	1.2146	176	42.3	45.2	11220000000	5165000000	6055100000	6731800000	2570800000	4161000000
B8ZZ10	LUC7L;LUC7L2	Putative RNA-binding protein Luc7-like 1;Putative RNA-binding protein Luc7-like 2	1	1	1	1	21.372	182	1.69e-05	NaN	NaN	1	1.1092	0.80818	2	6.6	6.6	1989300	866540	1122800	3088800	1376900	1711800
A8MYV2	LUC7L;LUC7L2	Putative RNA-binding protein Luc7-like 1;Putative RNA-binding protein Luc7-like 2	1	1	1	1	21.372	182	1.69e-05	NaN	NaN	1	1.1092	0.80818	2	6.6	6.6	1989300	866540	1122800	3088800	1376900	1711800
Q9NQ29	LUC7L;LUC7L2	Putative RNA-binding protein Luc7-like 1;Putative RNA-binding protein Luc7-like 2	1	1	1	1	21.372	182	1.69e-05	NaN	NaN	1	1.1092	0.80818	2	6.6	6.6	1989300	866540	1122800	3088800	1376900	1711800
Q9Y383	LUC7L;LUC7L2	Putative RNA-binding protein Luc7-like 1;Putative RNA-binding protein Luc7-like 2	1	1	1	1	21.372	182	1.69e-05	NaN	NaN	1	1.1092	0.80818	2	6.6	6.6	1989300	866540	1122800	3088800	1376900	1711800
A8MZI2	SAMM50	Sorting and assembly machinery component 50 homolog	1	0	1	0	28.495	259	0.0078268	NaN	NaN	1	NaN	NaN	0	4.6	0	1508400	802110	706300	0	0	0
Q9Y512	SAMM50	Sorting and assembly machinery component 50 homolog	1	0	1	0	28.495	259	0.0078268	NaN	NaN	1	NaN	NaN	0	4.6	0	1508400	802110	706300	0	0	0
A9XU13	CYCT1b;CCNT1	Cyclin-T1	1	1	1	1	21.206	184	0.00017204	NaN	NaN	1	NaN	NaN	1	6.5	6.5	10995000	6142800	4852000	4130600	1589500	2541100
O60563	CYCT1b;CCNT1	Cyclin-T1	1	1	1	1	21.206	184	0.00017204	NaN	NaN	1	NaN	NaN	1	6.5	6.5	10995000	6142800	4852000	4130600	1589500	2541100
M0QXG5	SRRM1	Serine/arginine repetitive matrix protein 1	1	0	1	0	11.834	102	6.98e-08	1.3151	1.3821	2	NaN	NaN	0	12.7	0	7644400	3575900	4068500	0	0	0
M0R088	SRRM1	Serine/arginine repetitive matrix protein 1	1	0	1	0	11.834	102	6.98e-08	1.3151	1.3821	2	NaN	NaN	0	12.7	0	7644400	3575900	4068500	0	0	0
Q8IYB3	SRRM1	Serine/arginine repetitive matrix protein 1	1	0	1	0	11.834	102	6.98e-08	1.3151	1.3821	2	NaN	NaN	0	12.7	0	7644400	3575900	4068500	0	0	0
A9Z1X7	SRRM1	Serine/arginine repetitive matrix protein 1	1	0	1	0	11.834	102	6.98e-08	1.3151	1.3821	2	NaN	NaN	0	12.7	0	7644400	3575900	4068500	0	0	0
E9PCT1	SRRM1	Serine/arginine repetitive matrix protein 1	1	0	1	0	11.834	102	6.98e-08	1.3151	1.3821	2	NaN	NaN	0	12.7	0	7644400	3575900	4068500	0	0	0
B0I1T2	MYO1G	Unconventional myosin-Ig;Minor histocompatibility antigen HA-2	3	4	3	4	116.44	1018	7.29e-28	0.75474	0.76155	4	0.83066	0.62332	4	4.3	6.5	41153000	21455000	19698000	64721000	37021000	27700000
B0QY90	EIF3L	Eukaryotic translation initiation factor 3 subunit L	4	1	4	1	55.161	466	2.42e-13	1.0478	1.005	5	NaN	NaN	1	10.7	4.7	37547000	19044000	18503000	8267900	3459800	4808000
Q9Y262	EIF3L	Eukaryotic translation initiation factor 3 subunit L	4	1	4	1	55.161	466	2.42e-13	1.0478	1.005	5	NaN	NaN	1	10.7	4.7	37547000	19044000	18503000	8267900	3459800	4808000
B0QY89	EIF3L	Eukaryotic translation initiation factor 3 subunit L	4	1	4	1	55.161	466	2.42e-13	1.0478	1.005	5	NaN	NaN	1	10.7	4.7	37547000	19044000	18503000	8267900	3459800	4808000
H0Y7E6	EIF3L	Eukaryotic translation initiation factor 3 subunit L	4	1	4	1	55.161	466	2.42e-13	1.0478	1.005	5	NaN	NaN	1	10.7	4.7	37547000	19044000	18503000	8267900	3459800	4808000
B0QYA6	EIF3D	Eukaryotic translation initiation factor 3 subunit D	1	1	1	1	20.662	173	1.11e-07	NaN	NaN	1	2.0838	1.5258	2	6.9	6.9	2298500	1127600	1170900	10728000	3792800	6934800
B0QYA7	EIF3D	Eukaryotic translation initiation factor 3 subunit D	1	1	1	1	20.662	173	1.11e-07	NaN	NaN	1	2.0838	1.5258	2	6.9	6.9	2298500	1127600	1170900	10728000	3792800	6934800
B0QYA5	EIF3D	Eukaryotic translation initiation factor 3 subunit D	1	1	1	1	20.662	173	1.11e-07	NaN	NaN	1	2.0838	1.5258	2	6.9	6.9	2298500	1127600	1170900	10728000	3792800	6934800
B4DVY1	EIF3D	Eukaryotic translation initiation factor 3 subunit D	1	1	1	1	20.662	173	1.11e-07	NaN	NaN	1	2.0838	1.5258	2	6.9	6.9	2298500	1127600	1170900	10728000	3792800	6934800
O15371	EIF3D	Eukaryotic translation initiation factor 3 subunit D	1	1	1	1	20.662	173	1.11e-07	NaN	NaN	1	2.0838	1.5258	2	6.9	6.9	2298500	1127600	1170900	10728000	3792800	6934800
Q9UH17	APOBEC3B;APOBEC3A	DNA dC->dU-editing enzyme APOBEC-3B;DNA dC->dU-editing enzyme APOBEC-3A	2	2	2	2	45.924	382	1.03e-10	1.0861	1.0961	3	1.6204	1.25	2	9.7	9.7	4312200	1756200	2556000	1252900	416810	836070
B0QYD3	APOBEC3B;APOBEC3A	DNA dC->dU-editing enzyme APOBEC-3B;DNA dC->dU-editing enzyme APOBEC-3A	2	2	2	2	45.924	382	1.03e-10	1.0861	1.0961	3	1.6204	1.25	2	9.7	9.7	4312200	1756200	2556000	1252900	416810	836070
P31941	APOBEC3B;APOBEC3A	DNA dC->dU-editing enzyme APOBEC-3B;DNA dC->dU-editing enzyme APOBEC-3A	2	2	2	2	45.924	382	1.03e-10	1.0861	1.0961	3	1.6204	1.25	2	9.7	9.7	4312200	1756200	2556000	1252900	416810	836070
B0QYK0	EWSR1	RNA-binding protein EWS	5	6	5	6	62.507	600	1.94e-42	1.0519	1.0665	11	1.6485	1.1856	19	12.2	12.8	285200000	136740000	148460000	1009200000	390780000	618450000
Q01844	EWSR1	RNA-binding protein EWS	5	6	5	6	62.507	600	1.94e-42	1.0519	1.0665	11	1.6485	1.1856	19	12.2	12.8	285200000	136740000	148460000	1009200000	390780000	618450000
H7BY36	EWSR1	RNA-binding protein EWS	5	6	5	6	62.507	600	1.94e-42	1.0519	1.0665	11	1.6485	1.1856	19	12.2	12.8	285200000	136740000	148460000	1009200000	390780000	618450000
C9JGE3	EWSR1	RNA-binding protein EWS	5	6	5	6	62.507	600	1.94e-42	1.0519	1.0665	11	1.6485	1.1856	19	12.2	12.8	285200000	136740000	148460000	1009200000	390780000	618450000
F8WC90	EWSR1	RNA-binding protein EWS	5	6	5	6	62.507	600	1.94e-42	1.0519	1.0665	11	1.6485	1.1856	19	12.2	12.8	285200000	136740000	148460000	1009200000	390780000	618450000
H3BPC4	UBE2I	SUMO-conjugating enzyme UBC9	1	1	1	1	7.8891	70	0.0031246	NaN	NaN	1	NaN	NaN	1	14.3	14.3	15002000	6671600	8330600	8109200	3989700	4119600
H3BQQ9	UBE2I	SUMO-conjugating enzyme UBC9	1	1	1	1	7.8891	70	0.0031246	NaN	NaN	1	NaN	NaN	1	14.3	14.3	15002000	6671600	8330600	8109200	3989700	4119600
P63279	UBE2I	SUMO-conjugating enzyme UBC9	1	1	1	1	7.8891	70	0.0031246	NaN	NaN	1	NaN	NaN	1	14.3	14.3	15002000	6671600	8330600	8109200	3989700	4119600
B0QYN7	UBE2I	SUMO-conjugating enzyme UBC9	1	1	1	1	7.8891	70	0.0031246	NaN	NaN	1	NaN	NaN	1	14.3	14.3	15002000	6671600	8330600	8109200	3989700	4119600
B0QYP6	PARVB	Beta-parvin	1	1	1	1	16.357	142	4.32e-08	NaN	NaN	1	NaN	NaN	1	9.9	9.9	1159300	453690	705570	903740	502950	400790
B0QYP8	PARVB	Beta-parvin	1	1	1	1	16.357	142	4.32e-08	NaN	NaN	1	NaN	NaN	1	9.9	9.9	1159300	453690	705570	903740	502950	400790
Q9HBI1	PARVB	Beta-parvin	1	1	1	1	16.357	142	4.32e-08	NaN	NaN	1	NaN	NaN	1	9.9	9.9	1159300	453690	705570	903740	502950	400790
B0S8I6	FAM50A;FAM50B	Protein FAM50A;Protein FAM50B	1	2	1	2	30.693	260	1.46e-06	NaN	NaN	1	NaN	NaN	1	5.4	10.4	3636400	1775800	1860600	2975100	1190200	1784900
Q14320	FAM50A;FAM50B	Protein FAM50A;Protein FAM50B	1	2	1	2	30.693	260	1.46e-06	NaN	NaN	1	NaN	NaN	1	5.4	10.4	3636400	1775800	1860600	2975100	1190200	1784900
Q9Y247	FAM50A;FAM50B	Protein FAM50A;Protein FAM50B	1	2	1	2	30.693	260	1.46e-06	NaN	NaN	1	NaN	NaN	1	5.4	10.4	3636400	1775800	1860600	2975100	1190200	1784900
P48444	ARCN1	Coatomer subunit delta	4	1	4	1	57.21	511	1.88e-20	0.98254	1.0062	7	1.1556	0.82248	2	11.2	2.3	30264000	14653000	15611000	14624000	7308300	7315600
B0YIW6	ARCN1	Coatomer subunit delta	4	1	4	1	57.21	511	1.88e-20	0.98254	1.0062	7	1.1556	0.82248	2	11.2	2.3	30264000	14653000	15611000	14624000	7308300	7315600
B1AHB1	MCM5	DNA replication licensing factor MCM5	6	6	6	6	77.592	691	6.22e-24	1.2135	1.1796	18	1.3533	1.0062	11	12.7	12.7	153710000	64583000	89131000	70226000	29555000	40671000
P33992	MCM5	DNA replication licensing factor MCM5	6	6	6	6	77.592	691	6.22e-24	1.2135	1.1796	18	1.3533	1.0062	11	12.7	12.7	153710000	64583000	89131000	70226000	29555000	40671000
B1AHB2	MCM5	DNA replication licensing factor MCM5	6	6	6	6	77.592	691	6.22e-24	1.2135	1.1796	18	1.3533	1.0062	11	12.7	12.7	153710000	64583000	89131000	70226000	29555000	40671000
B1AHA9	MCM5	DNA replication licensing factor MCM5	6	6	6	6	77.592	691	6.22e-24	1.2135	1.1796	18	1.3533	1.0062	11	12.7	12.7	153710000	64583000	89131000	70226000	29555000	40671000
B1AK87	CAPZB	F-actin-capping protein subunit beta	3	2	3	2	29.295	260	4.56e-09	1.1333	1.0985	3	1.7292	1.2848	2	13.1	9.2	7127400	3478900	3648500	6571800	2474800	4097000
P47756	CAPZB	F-actin-capping protein subunit beta	3	2	3	2	29.295	260	4.56e-09	1.1333	1.0985	3	1.7292	1.2848	2	13.1	9.2	7127400	3478900	3648500	6571800	2474800	4097000
B1AK88	CAPZB	F-actin-capping protein subunit beta	3	2	3	2	29.295	260	4.56e-09	1.1333	1.0985	3	1.7292	1.2848	2	13.1	9.2	7127400	3478900	3648500	6571800	2474800	4097000
F6USW4	CAPZB	F-actin-capping protein subunit beta	3	2	3	2	29.295	260	4.56e-09	1.1333	1.0985	3	1.7292	1.2848	2	13.1	9.2	7127400	3478900	3648500	6571800	2474800	4097000
B1AK85	CAPZB	F-actin-capping protein subunit beta	3	2	3	2	29.295	260	4.56e-09	1.1333	1.0985	3	1.7292	1.2848	2	13.1	9.2	7127400	3478900	3648500	6571800	2474800	4097000
B1AKD8	CROCC	Rootletin	1	1	1	1	149.06	1311	0.0052711	NaN	NaN	1	1.4594	1.0892	2	0.6	0.6	1693100	872860	820200	33737000	14587000	19150000
Q5TZA2	CROCC	Rootletin	1	1	1	1	149.06	1311	0.0052711	NaN	NaN	1	1.4594	1.0892	2	0.6	0.6	1693100	872860	820200	33737000	14587000	19150000
B1AL79	PKN2	Serine/threonine-protein kinase N2	2	2	2	2	68.296	604	1.43e-13	0.89986	0.90386	2	1.0083	0.76625	2	5	7.6	34279000	16545000	17733000	12663000	6812300	5850300
Q16513	PKN2	Serine/threonine-protein kinase N2	2	2	2	2	68.296	604	1.43e-13	0.89986	0.90386	2	1.0083	0.76625	2	5	7.6	34279000	16545000	17733000	12663000	6812300	5850300
H0Y5V5	PKN2	Serine/threonine-protein kinase N2	2	2	2	2	68.296	604	1.43e-13	0.89986	0.90386	2	1.0083	0.76625	2	5	7.6	34279000	16545000	17733000	12663000	6812300	5850300
B1AMB1	MAPKAP1	Target of rapamycin complex 2 subunit MAPKAP1	1	0	1	0	10.36	93	0.00081908	NaN	NaN	1	NaN	NaN	0	15.1	0	2433500	1162000	1271500	0	0	0
B1AMB2	MAPKAP1	Target of rapamycin complex 2 subunit MAPKAP1	1	0	1	0	10.36	93	0.00081908	NaN	NaN	1	NaN	NaN	0	15.1	0	2433500	1162000	1271500	0	0	0
Q9BPZ7	MAPKAP1	Target of rapamycin complex 2 subunit MAPKAP1	1	0	1	0	10.36	93	0.00081908	NaN	NaN	1	NaN	NaN	0	15.1	0	2433500	1162000	1271500	0	0	0
B1AMS2	SEPT6	Septin-6	8	7	6	5	48.872	427	1.31e-42	0.92388	0.90348	16	1.3743	1.0112	18	20.6	14.1	63972000	32351000	31621000	58674000	25441000	33232000
Q14141	SEPT6	Septin-6	8	7	6	5	48.872	427	1.31e-42	0.92388	0.90348	16	1.3743	1.0112	18	20.6	14.1	63972000	32351000	31621000	58674000	25441000	33232000
F5H1J5	SEPT6	Septin-6	8	7	6	5	48.872	427	1.31e-42	0.92388	0.90348	16	1.3743	1.0112	18	20.6	14.1	63972000	32351000	31621000	58674000	25441000	33232000
B4E049	SEPT6	Septin-6	8	7	6	5	48.872	427	1.31e-42	0.92388	0.90348	16	1.3743	1.0112	18	20.6	14.1	63972000	32351000	31621000	58674000	25441000	33232000
D6RDU5	SEPT6	Septin-6	8	7	6	5	48.872	427	1.31e-42	0.92388	0.90348	16	1.3743	1.0112	18	20.6	14.1	63972000	32351000	31621000	58674000	25441000	33232000
D6RGI3	SEPT6	Septin-6	8	7	6	5	48.872	427	1.31e-42	0.92388	0.90348	16	1.3743	1.0112	18	20.6	14.1	63972000	32351000	31621000	58674000	25441000	33232000
Q9NVA2	SEPT6	Septin-6	8	7	6	5	48.872	427	1.31e-42	0.92388	0.90348	16	1.3743	1.0112	18	20.6	14.1	63972000	32351000	31621000	58674000	25441000	33232000
D6RER5	SEPT6	Septin-6	8	7	6	5	48.872	427	1.31e-42	0.92388	0.90348	16	1.3743	1.0112	18	20.6	14.1	63972000	32351000	31621000	58674000	25441000	33232000
D6RDP1	SEPT6	Septin-6	8	7	6	5	48.872	427	1.31e-42	0.92388	0.90348	16	1.3743	1.0112	18	20.6	14.1	63972000	32351000	31621000	58674000	25441000	33232000
D6R9Y6	SEPT6	Septin-6	8	7	6	5	48.872	427	1.31e-42	0.92388	0.90348	16	1.3743	1.0112	18	20.6	14.1	63972000	32351000	31621000	58674000	25441000	33232000
H0Y961	SEPT6	Septin-6	8	7	6	5	48.872	427	1.31e-42	0.92388	0.90348	16	1.3743	1.0112	18	20.6	14.1	63972000	32351000	31621000	58674000	25441000	33232000
B1ANR0	PABPC4	Polyadenylate-binding protein 4	10	6	10	6	67.97	615	2.34e-126	1.2958	1.25	24	1.7995	1.3022	15	32.5	21.6	504430000	223060000	281370000	145660000	53290000	92370000
Q13310	PABPC4	Polyadenylate-binding protein 4	10	6	10	6	67.97	615	2.34e-126	1.2958	1.25	24	1.7995	1.3022	15	32.5	21.6	504430000	223060000	281370000	145660000	53290000	92370000
H0Y5F5	PABPC4	Polyadenylate-binding protein 4	10	6	10	6	67.97	615	2.34e-126	1.2958	1.25	24	1.7995	1.3022	15	32.5	21.6	504430000	223060000	281370000	145660000	53290000	92370000
H0YCC8	PABPC4	Polyadenylate-binding protein 4	10	6	10	6	67.97	615	2.34e-126	1.2958	1.25	24	1.7995	1.3022	15	32.5	21.6	504430000	223060000	281370000	145660000	53290000	92370000
H0YEU6	PABPC4	Polyadenylate-binding protein 4	10	6	10	6	67.97	615	2.34e-126	1.2958	1.25	24	1.7995	1.3022	15	32.5	21.6	504430000	223060000	281370000	145660000	53290000	92370000
B1ANR1	PABPC4	Polyadenylate-binding protein 4	10	6	10	6	67.97	615	2.34e-126	1.2958	1.25	24	1.7995	1.3022	15	32.5	21.6	504430000	223060000	281370000	145660000	53290000	92370000
H0YEQ8	PABPC4	Polyadenylate-binding protein 4	10	6	10	6	67.97	615	2.34e-126	1.2958	1.25	24	1.7995	1.3022	15	32.5	21.6	504430000	223060000	281370000	145660000	53290000	92370000
H0YER0	PABPC4	Polyadenylate-binding protein 4	10	6	10	6	67.97	615	2.34e-126	1.2958	1.25	24	1.7995	1.3022	15	32.5	21.6	504430000	223060000	281370000	145660000	53290000	92370000
H0Y6X6	PABPC4	Polyadenylate-binding protein 4	10	6	10	6	67.97	615	2.34e-126	1.2958	1.25	24	1.7995	1.3022	15	32.5	21.6	504430000	223060000	281370000	145660000	53290000	92370000
P0CB38	PABPC4	Polyadenylate-binding protein 4	10	6	10	6	67.97	615	2.34e-126	1.2958	1.25	24	1.7995	1.3022	15	32.5	21.6	504430000	223060000	281370000	145660000	53290000	92370000
J3KTH5	PABPC4	Polyadenylate-binding protein 4	10	6	10	6	67.97	615	2.34e-126	1.2958	1.25	24	1.7995	1.3022	15	32.5	21.6	504430000	223060000	281370000	145660000	53290000	92370000
B1AP61	FAM21A;FAM21B;FAM21C	WASH complex subunit FAM21B;WASH complex subunit FAM21C;WASH complex subunit FAM21A	0	1	0	1	17.637	156	2.09e-07	NaN	NaN	0	NaN	NaN	1	0	14.7	0	0	0	1655400	764310	891050
F5GY39	FAM21A;FAM21B;FAM21C	WASH complex subunit FAM21B;WASH complex subunit FAM21C;WASH complex subunit FAM21A	0	1	0	1	17.637	156	2.09e-07	NaN	NaN	0	NaN	NaN	1	0	14.7	0	0	0	1655400	764310	891050
Q5SNT6	FAM21A;FAM21B;FAM21C	WASH complex subunit FAM21B;WASH complex subunit FAM21C;WASH complex subunit FAM21A	0	1	0	1	17.637	156	2.09e-07	NaN	NaN	0	NaN	NaN	1	0	14.7	0	0	0	1655400	764310	891050
F8W7U3	FAM21A;FAM21B;FAM21C	WASH complex subunit FAM21B;WASH complex subunit FAM21C;WASH complex subunit FAM21A	0	1	0	1	17.637	156	2.09e-07	NaN	NaN	0	NaN	NaN	1	0	14.7	0	0	0	1655400	764310	891050
J3KP36	FAM21A;FAM21B;FAM21C	WASH complex subunit FAM21B;WASH complex subunit FAM21C;WASH complex subunit FAM21A	0	1	0	1	17.637	156	2.09e-07	NaN	NaN	0	NaN	NaN	1	0	14.7	0	0	0	1655400	764310	891050
E7ESD2	FAM21A;FAM21B;FAM21C	WASH complex subunit FAM21B;WASH complex subunit FAM21C;WASH complex subunit FAM21A	0	1	0	1	17.637	156	2.09e-07	NaN	NaN	0	NaN	NaN	1	0	14.7	0	0	0	1655400	764310	891050
Q9Y4E1	FAM21A;FAM21B;FAM21C	WASH complex subunit FAM21B;WASH complex subunit FAM21C;WASH complex subunit FAM21A	0	1	0	1	17.637	156	2.09e-07	NaN	NaN	0	NaN	NaN	1	0	14.7	0	0	0	1655400	764310	891050
Q641Q2	FAM21A;FAM21B;FAM21C	WASH complex subunit FAM21B;WASH complex subunit FAM21C;WASH complex subunit FAM21A	0	1	0	1	17.637	156	2.09e-07	NaN	NaN	0	NaN	NaN	1	0	14.7	0	0	0	1655400	764310	891050
B1AQT3	NUF2	Kinetochore protein Nuf2	1	1	1	1	17.152	145	2.99e-05	0.88396	0.84643	2	1.4912	1.1012	3	8.3	8.3	27034000	15147000	11887000	14244000	6110400	8133300
B1AQT4	NUF2	Kinetochore protein Nuf2	1	1	1	1	17.152	145	2.99e-05	0.88396	0.84643	2	1.4912	1.1012	3	8.3	8.3	27034000	15147000	11887000	14244000	6110400	8133300
E9PP32	NUF2	Kinetochore protein Nuf2	1	1	1	1	17.152	145	2.99e-05	0.88396	0.84643	2	1.4912	1.1012	3	8.3	8.3	27034000	15147000	11887000	14244000	6110400	8133300
E9PQC4	NUF2	Kinetochore protein Nuf2	1	1	1	1	17.152	145	2.99e-05	0.88396	0.84643	2	1.4912	1.1012	3	8.3	8.3	27034000	15147000	11887000	14244000	6110400	8133300
Q9BZD4	NUF2	Kinetochore protein Nuf2	1	1	1	1	17.152	145	2.99e-05	0.88396	0.84643	2	1.4912	1.1012	3	8.3	8.3	27034000	15147000	11887000	14244000	6110400	8133300
F8W020	NAP1L1	Nucleosome assembly protein 1-like 1	3	2	3	2	24.366	207	1.15e-09	1.2161	1.1984	5	1.1487	0.86631	2	27.5	22.7	8569300	4115600	4453700	3894400	1832900	2061500
F8VXI6	NAP1L1	Nucleosome assembly protein 1-like 1	3	2	3	2	24.366	207	1.15e-09	1.2161	1.1984	5	1.1487	0.86631	2	27.5	22.7	8569300	4115600	4453700	3894400	1832900	2061500
F8VUX1	NAP1L1	Nucleosome assembly protein 1-like 1	3	2	3	2	24.366	207	1.15e-09	1.2161	1.1984	5	1.1487	0.86631	2	27.5	22.7	8569300	4115600	4453700	3894400	1832900	2061500
F8VY35	NAP1L1	Nucleosome assembly protein 1-like 1	3	2	3	2	24.366	207	1.15e-09	1.2161	1.1984	5	1.1487	0.86631	2	27.5	22.7	8569300	4115600	4453700	3894400	1832900	2061500
B3KNT8	NAP1L1	Nucleosome assembly protein 1-like 1	3	2	3	2	24.366	207	1.15e-09	1.2161	1.1984	5	1.1487	0.86631	2	27.5	22.7	8569300	4115600	4453700	3894400	1832900	2061500
F8W0J6	NAP1L1	Nucleosome assembly protein 1-like 1	3	2	3	2	24.366	207	1.15e-09	1.2161	1.1984	5	1.1487	0.86631	2	27.5	22.7	8569300	4115600	4453700	3894400	1832900	2061500
F5H4R6	NAP1L1	Nucleosome assembly protein 1-like 1	3	2	3	2	24.366	207	1.15e-09	1.2161	1.1984	5	1.1487	0.86631	2	27.5	22.7	8569300	4115600	4453700	3894400	1832900	2061500
H0YIV4	NAP1L1	Nucleosome assembly protein 1-like 1	3	2	3	2	24.366	207	1.15e-09	1.2161	1.1984	5	1.1487	0.86631	2	27.5	22.7	8569300	4115600	4453700	3894400	1832900	2061500
P55209	NAP1L1	Nucleosome assembly protein 1-like 1	3	2	3	2	24.366	207	1.15e-09	1.2161	1.1984	5	1.1487	0.86631	2	27.5	22.7	8569300	4115600	4453700	3894400	1832900	2061500
H0YH88	NAP1L1	Nucleosome assembly protein 1-like 1	3	2	3	2	24.366	207	1.15e-09	1.2161	1.1984	5	1.1487	0.86631	2	27.5	22.7	8569300	4115600	4453700	3894400	1832900	2061500
H0YHC3	NAP1L1	Nucleosome assembly protein 1-like 1	3	2	3	2	24.366	207	1.15e-09	1.2161	1.1984	5	1.1487	0.86631	2	27.5	22.7	8569300	4115600	4453700	3894400	1832900	2061500
F8W118	NAP1L1	Nucleosome assembly protein 1-like 1	3	2	3	2	24.366	207	1.15e-09	1.2161	1.1984	5	1.1487	0.86631	2	27.5	22.7	8569300	4115600	4453700	3894400	1832900	2061500
B3KV44	NAP1L1	Nucleosome assembly protein 1-like 1	3	2	3	2	24.366	207	1.15e-09	1.2161	1.1984	5	1.1487	0.86631	2	27.5	22.7	8569300	4115600	4453700	3894400	1832900	2061500
F8VV59	NAP1L1	Nucleosome assembly protein 1-like 1	3	2	3	2	24.366	207	1.15e-09	1.2161	1.1984	5	1.1487	0.86631	2	27.5	22.7	8569300	4115600	4453700	3894400	1832900	2061500
F8W543	NAP1L1	Nucleosome assembly protein 1-like 1	3	2	3	2	24.366	207	1.15e-09	1.2161	1.1984	5	1.1487	0.86631	2	27.5	22.7	8569300	4115600	4453700	3894400	1832900	2061500
B7Z9C2	NAP1L1	Nucleosome assembly protein 1-like 1	3	2	3	2	24.366	207	1.15e-09	1.2161	1.1984	5	1.1487	0.86631	2	27.5	22.7	8569300	4115600	4453700	3894400	1832900	2061500
E9PNW0	NAP1L1	Nucleosome assembly protein 1-like 1	3	2	3	2	24.366	207	1.15e-09	1.2161	1.1984	5	1.1487	0.86631	2	27.5	22.7	8569300	4115600	4453700	3894400	1832900	2061500
F8VRJ2	NAP1L1	Nucleosome assembly protein 1-like 1	3	2	3	2	24.366	207	1.15e-09	1.2161	1.1984	5	1.1487	0.86631	2	27.5	22.7	8569300	4115600	4453700	3894400	1832900	2061500
E9PJJ2	NAP1L1	Nucleosome assembly protein 1-like 1	3	2	3	2	24.366	207	1.15e-09	1.2161	1.1984	5	1.1487	0.86631	2	27.5	22.7	8569300	4115600	4453700	3894400	1832900	2061500
E9PS34	NAP1L1	Nucleosome assembly protein 1-like 1	3	2	3	2	24.366	207	1.15e-09	1.2161	1.1984	5	1.1487	0.86631	2	27.5	22.7	8569300	4115600	4453700	3894400	1832900	2061500
E9PNJ7	NAP1L1	Nucleosome assembly protein 1-like 1	3	2	3	2	24.366	207	1.15e-09	1.2161	1.1984	5	1.1487	0.86631	2	27.5	22.7	8569300	4115600	4453700	3894400	1832900	2061500
A8MXH2	NAP1L1	Nucleosome assembly protein 1-like 1	3	2	3	2	24.366	207	1.15e-09	1.2161	1.1984	5	1.1487	0.86631	2	27.5	22.7	8569300	4115600	4453700	3894400	1832900	2061500
F8VVB5	NAP1L1	Nucleosome assembly protein 1-like 1	3	2	3	2	24.366	207	1.15e-09	1.2161	1.1984	5	1.1487	0.86631	2	27.5	22.7	8569300	4115600	4453700	3894400	1832900	2061500
E9PKT8	NAP1L1	Nucleosome assembly protein 1-like 1	3	2	3	2	24.366	207	1.15e-09	1.2161	1.1984	5	1.1487	0.86631	2	27.5	22.7	8569300	4115600	4453700	3894400	1832900	2061500
C9J6D1	NAP1L1	Nucleosome assembly protein 1-like 1	3	2	3	2	24.366	207	1.15e-09	1.2161	1.1984	5	1.1487	0.86631	2	27.5	22.7	8569300	4115600	4453700	3894400	1832900	2061500
C9JZI7	NAP1L1	Nucleosome assembly protein 1-like 1	3	2	3	2	24.366	207	1.15e-09	1.2161	1.1984	5	1.1487	0.86631	2	27.5	22.7	8569300	4115600	4453700	3894400	1832900	2061500
Q99733	NAP1L1	Nucleosome assembly protein 1-like 1	3	2	3	2	24.366	207	1.15e-09	1.2161	1.1984	5	1.1487	0.86631	2	27.5	22.7	8569300	4115600	4453700	3894400	1832900	2061500
F5HFY4	NAP1L1	Nucleosome assembly protein 1-like 1	3	2	3	2	24.366	207	1.15e-09	1.2161	1.1984	5	1.1487	0.86631	2	27.5	22.7	8569300	4115600	4453700	3894400	1832900	2061500
B3KQC5	MAN1B1	Endoplasmic reticulum mannosyl-oligosaccharide 1,2-alpha-mannosidase	2	1	2	1	46.027	402	3.89e-13	1.2359	1.1915	3	NaN	NaN	1	10.7	4.7	71161000	32874000	38287000	2323300	859480	1463800
Q9UKM7	MAN1B1	Endoplasmic reticulum mannosyl-oligosaccharide 1,2-alpha-mannosidase	2	1	2	1	46.027	402	3.89e-13	1.2359	1.1915	3	NaN	NaN	1	10.7	4.7	71161000	32874000	38287000	2323300	859480	1463800
H0YGV7	MAN1B1	Endoplasmic reticulum mannosyl-oligosaccharide 1,2-alpha-mannosidase	2	1	2	1	46.027	402	3.89e-13	1.2359	1.1915	3	NaN	NaN	1	10.7	4.7	71161000	32874000	38287000	2323300	859480	1463800
H0YG20	MAN1B1	Endoplasmic reticulum mannosyl-oligosaccharide 1,2-alpha-mannosidase	2	1	2	1	46.027	402	3.89e-13	1.2359	1.1915	3	NaN	NaN	1	10.7	4.7	71161000	32874000	38287000	2323300	859480	1463800
H0YDG7	PPP2R1B;PPP2R1A	Serine/threonine-protein phosphatase 2A 65 kDa regulatory subunit A alpha isoform;Serine/threonine-protein phosphatase 2A 65 kDa regulatory subunit A beta isoform	0	1	0	1	24.644	224	0.0079057	NaN	NaN	0	1.5864	1.1774	3	0	8.9	0	0	0	9025800	4057400	4968400
B3KQV6	PPP2R1B;PPP2R1A	Serine/threonine-protein phosphatase 2A 65 kDa regulatory subunit A alpha isoform;Serine/threonine-protein phosphatase 2A 65 kDa regulatory subunit A beta isoform	0	1	0	1	24.644	224	0.0079057	NaN	NaN	0	1.5864	1.1774	3	0	8.9	0	0	0	9025800	4057400	4968400
J3KR29	PPP2R1B;PPP2R1A	Serine/threonine-protein phosphatase 2A 65 kDa regulatory subunit A alpha isoform;Serine/threonine-protein phosphatase 2A 65 kDa regulatory subunit A beta isoform	0	1	0	1	24.644	224	0.0079057	NaN	NaN	0	1.5864	1.1774	3	0	8.9	0	0	0	9025800	4057400	4968400
F5H3X9	PPP2R1B;PPP2R1A	Serine/threonine-protein phosphatase 2A 65 kDa regulatory subunit A alpha isoform;Serine/threonine-protein phosphatase 2A 65 kDa regulatory subunit A beta isoform	0	1	0	1	24.644	224	0.0079057	NaN	NaN	0	1.5864	1.1774	3	0	8.9	0	0	0	9025800	4057400	4968400
P30153	PPP2R1B;PPP2R1A	Serine/threonine-protein phosphatase 2A 65 kDa regulatory subunit A alpha isoform;Serine/threonine-protein phosphatase 2A 65 kDa regulatory subunit A beta isoform	0	1	0	1	24.644	224	0.0079057	NaN	NaN	0	1.5864	1.1774	3	0	8.9	0	0	0	9025800	4057400	4968400
P30154	PPP2R1B;PPP2R1A	Serine/threonine-protein phosphatase 2A 65 kDa regulatory subunit A alpha isoform;Serine/threonine-protein phosphatase 2A 65 kDa regulatory subunit A beta isoform	0	1	0	1	24.644	224	0.0079057	NaN	NaN	0	1.5864	1.1774	3	0	8.9	0	0	0	9025800	4057400	4968400
B3KRS5	HDAC2;HDAC1	Histone deacetylase;Histone deacetylase 2;Histone deacetylase 1	2	2	2	2	51.998	458	1.89e-19	0.96993	0.92616	2	1.2345	0.92456	2	6.6	6.6	2200900	816870	1384000	6182400	3285400	2897000
Q92769	HDAC2;HDAC1	Histone deacetylase;Histone deacetylase 2;Histone deacetylase 1	2	2	2	2	51.998	458	1.89e-19	0.96993	0.92616	2	1.2345	0.92456	2	6.6	6.6	2200900	816870	1384000	6182400	3285400	2897000
J3KPW7	HDAC2;HDAC1	Histone deacetylase;Histone deacetylase 2;Histone deacetylase 1	2	2	2	2	51.998	458	1.89e-19	0.96993	0.92616	2	1.2345	0.92456	2	6.6	6.6	2200900	816870	1384000	6182400	3285400	2897000
E5RK19	HDAC2;HDAC1	Histone deacetylase;Histone deacetylase 2;Histone deacetylase 1	2	2	2	2	51.998	458	1.89e-19	0.96993	0.92616	2	1.2345	0.92456	2	6.6	6.6	2200900	816870	1384000	6182400	3285400	2897000
E5RFI6	HDAC2;HDAC1	Histone deacetylase;Histone deacetylase 2;Histone deacetylase 1	2	2	2	2	51.998	458	1.89e-19	0.96993	0.92616	2	1.2345	0.92456	2	6.6	6.6	2200900	816870	1384000	6182400	3285400	2897000
E5RJ04	HDAC2;HDAC1	Histone deacetylase;Histone deacetylase 2;Histone deacetylase 1	2	2	2	2	51.998	458	1.89e-19	0.96993	0.92616	2	1.2345	0.92456	2	6.6	6.6	2200900	816870	1384000	6182400	3285400	2897000
E5RGV4	HDAC2;HDAC1	Histone deacetylase;Histone deacetylase 2;Histone deacetylase 1	2	2	2	2	51.998	458	1.89e-19	0.96993	0.92616	2	1.2345	0.92456	2	6.6	6.6	2200900	816870	1384000	6182400	3285400	2897000
E5RHE7	HDAC2;HDAC1	Histone deacetylase;Histone deacetylase 2;Histone deacetylase 1	2	2	2	2	51.998	458	1.89e-19	0.96993	0.92616	2	1.2345	0.92456	2	6.6	6.6	2200900	816870	1384000	6182400	3285400	2897000
E5RH52	HDAC2;HDAC1	Histone deacetylase;Histone deacetylase 2;Histone deacetylase 1	2	2	2	2	51.998	458	1.89e-19	0.96993	0.92616	2	1.2345	0.92456	2	6.6	6.6	2200900	816870	1384000	6182400	3285400	2897000
E5RG37	HDAC2;HDAC1	Histone deacetylase;Histone deacetylase 2;Histone deacetylase 1	2	2	2	2	51.998	458	1.89e-19	0.96993	0.92616	2	1.2345	0.92456	2	6.6	6.6	2200900	816870	1384000	6182400	3285400	2897000
E5RFP9	HDAC2;HDAC1	Histone deacetylase;Histone deacetylase 2;Histone deacetylase 1	2	2	2	2	51.998	458	1.89e-19	0.96993	0.92616	2	1.2345	0.92456	2	6.6	6.6	2200900	816870	1384000	6182400	3285400	2897000
H3BM24	HDAC2;HDAC1	Histone deacetylase;Histone deacetylase 2;Histone deacetylase 1	2	2	2	2	51.998	458	1.89e-19	0.96993	0.92616	2	1.2345	0.92456	2	6.6	6.6	2200900	816870	1384000	6182400	3285400	2897000
Q5TEE2	HDAC2;HDAC1	Histone deacetylase;Histone deacetylase 2;Histone deacetylase 1	2	2	2	2	51.998	458	1.89e-19	0.96993	0.92616	2	1.2345	0.92456	2	6.6	6.6	2200900	816870	1384000	6182400	3285400	2897000
Q13547	HDAC2;HDAC1	Histone deacetylase;Histone deacetylase 2;Histone deacetylase 1	2	2	2	2	51.998	458	1.89e-19	0.96993	0.92616	2	1.2345	0.92456	2	6.6	6.6	2200900	816870	1384000	6182400	3285400	2897000
E5RJT0	EIF3H	Eukaryotic translation initiation factor 3 subunit H	3	0	3	0	28.375	244	3.32e-16	0.81011	0.76292	3	NaN	NaN	0	16.8	0	13983000	6879600	7103700	0	0	0
O15372	EIF3H	Eukaryotic translation initiation factor 3 subunit H	3	0	3	0	28.375	244	3.32e-16	0.81011	0.76292	3	NaN	NaN	0	16.8	0	13983000	6879600	7103700	0	0	0
B3KS98	EIF3H	Eukaryotic translation initiation factor 3 subunit H	3	0	3	0	28.375	244	3.32e-16	0.81011	0.76292	3	NaN	NaN	0	16.8	0	13983000	6879600	7103700	0	0	0
E5RGU4	EIF3H	Eukaryotic translation initiation factor 3 subunit H	3	0	3	0	28.375	244	3.32e-16	0.81011	0.76292	3	NaN	NaN	0	16.8	0	13983000	6879600	7103700	0	0	0
B4DEW9	EIF3F	Eukaryotic translation initiation factor 3 subunit F	2	1	2	1	23.166	208	1.03e-11	1.5264	1.4924	3	NaN	NaN	1	13	9.1	2591800	914310	1677400	435230	135680	299550
O00303	EIF3F	Eukaryotic translation initiation factor 3 subunit F	2	1	2	1	23.166	208	1.03e-11	1.5264	1.4924	3	NaN	NaN	1	13	9.1	2591800	914310	1677400	435230	135680	299550
B3KSH1	EIF3F	Eukaryotic translation initiation factor 3 subunit F	2	1	2	1	23.166	208	1.03e-11	1.5264	1.4924	3	NaN	NaN	1	13	9.1	2591800	914310	1677400	435230	135680	299550
H0YDT6	EIF3F	Eukaryotic translation initiation factor 3 subunit F	2	1	2	1	23.166	208	1.03e-11	1.5264	1.4924	3	NaN	NaN	1	13	9.1	2591800	914310	1677400	435230	135680	299550
F8W7U8	MRE11A	Double-strand break repair protein MRE11A	5	4	5	4	80.521	707	2.16e-27	1.0355	0.99665	7	1.307	1.0013	5	7.4	6.4	158800000	77450000	81355000	61960000	27228000	34733000
P49959	MRE11A	Double-strand break repair protein MRE11A	5	4	5	4	80.521	707	2.16e-27	1.0355	0.99665	7	1.307	1.0013	5	7.4	6.4	158800000	77450000	81355000	61960000	27228000	34733000
B3KTC7	MRE11A	Double-strand break repair protein MRE11A	5	4	5	4	80.521	707	2.16e-27	1.0355	0.99665	7	1.307	1.0013	5	7.4	6.4	158800000	77450000	81355000	61960000	27228000	34733000
F5GXT0	MRE11A	Double-strand break repair protein MRE11A	5	4	5	4	80.521	707	2.16e-27	1.0355	0.99665	7	1.307	1.0013	5	7.4	6.4	158800000	77450000	81355000	61960000	27228000	34733000
F5H742	MRE11A	Double-strand break repair protein MRE11A	5	4	5	4	80.521	707	2.16e-27	1.0355	0.99665	7	1.307	1.0013	5	7.4	6.4	158800000	77450000	81355000	61960000	27228000	34733000
F5H256	MRE11A	Double-strand break repair protein MRE11A	5	4	5	4	80.521	707	2.16e-27	1.0355	0.99665	7	1.307	1.0013	5	7.4	6.4	158800000	77450000	81355000	61960000	27228000	34733000
B3KVH1	WIZ	Protein Wiz	1	1	1	1	89.355	835	3.58e-33	NaN	NaN	1	NaN	NaN	1	2.6	1.4	27010000	15991000	11019000	13759000	6981100	6778100
B7ZM82	WIZ	Protein Wiz	1	1	1	1	89.355	835	3.58e-33	NaN	NaN	1	NaN	NaN	1	2.6	1.4	27010000	15991000	11019000	13759000	6981100	6778100
M0QXA7	WIZ	Protein Wiz	1	1	1	1	89.355	835	3.58e-33	NaN	NaN	1	NaN	NaN	1	2.6	1.4	27010000	15991000	11019000	13759000	6981100	6778100
O95785	WIZ	Protein Wiz	1	1	1	1	89.355	835	3.58e-33	NaN	NaN	1	NaN	NaN	1	2.6	1.4	27010000	15991000	11019000	13759000	6981100	6778100
J3QLE5	SNRPN;SNRPB	Small nuclear ribonucleoprotein-associated protein N;Small nuclear ribonucleoprotein-associated proteins B and B;Small nuclear ribonucleoprotein-associated protein	6	6	6	6	17.546	169	3.26e-20	0.97934	0.94267	9	1.391	1.0164	8	26.6	26.6	62156000	31945000	30210000	58928000	23892000	35036000
P63162	SNRPN;SNRPB	Small nuclear ribonucleoprotein-associated protein N;Small nuclear ribonucleoprotein-associated proteins B and B;Small nuclear ribonucleoprotein-associated protein	6	6	6	6	17.546	169	3.26e-20	0.97934	0.94267	9	1.391	1.0164	8	26.6	26.6	62156000	31945000	30210000	58928000	23892000	35036000
P14678	SNRPN;SNRPB	Small nuclear ribonucleoprotein-associated protein N;Small nuclear ribonucleoprotein-associated proteins B and B;Small nuclear ribonucleoprotein-associated protein	6	6	6	6	17.546	169	3.26e-20	0.97934	0.94267	9	1.391	1.0164	8	26.6	26.6	62156000	31945000	30210000	58928000	23892000	35036000
B3KVR1	SNRPN;SNRPB	Small nuclear ribonucleoprotein-associated protein N;Small nuclear ribonucleoprotein-associated proteins B and B;Small nuclear ribonucleoprotein-associated protein	6	6	6	6	17.546	169	3.26e-20	0.97934	0.94267	9	1.391	1.0164	8	26.6	26.6	62156000	31945000	30210000	58928000	23892000	35036000
J3KRY3	SNRPN;SNRPB	Small nuclear ribonucleoprotein-associated protein N;Small nuclear ribonucleoprotein-associated proteins B and B;Small nuclear ribonucleoprotein-associated protein	6	6	6	6	17.546	169	3.26e-20	0.97934	0.94267	9	1.391	1.0164	8	26.6	26.6	62156000	31945000	30210000	58928000	23892000	35036000
S4R3P3	SNRPN;SNRPB	Small nuclear ribonucleoprotein-associated protein N;Small nuclear ribonucleoprotein-associated proteins B and B;Small nuclear ribonucleoprotein-associated protein	6	6	6	6	17.546	169	3.26e-20	0.97934	0.94267	9	1.391	1.0164	8	26.6	26.6	62156000	31945000	30210000	58928000	23892000	35036000
H0Y9E6	CENPH	Centromere protein H	1	0	1	0	22.001	187	0.020362	NaN	NaN	1	NaN	NaN	0	5.9	0	1517100	708310	808830	0	0	0	+
B3KVZ3	CENPH	Centromere protein H	1	0	1	0	22.001	187	0.020362	NaN	NaN	1	NaN	NaN	0	5.9	0	1517100	708310	808830	0	0	0	+
Q9H3R5	CENPH	Centromere protein H	1	0	1	0	22.001	187	0.020362	NaN	NaN	1	NaN	NaN	0	5.9	0	1517100	708310	808830	0	0	0	+
E7ETE2	HARS	Histidine--tRNA ligase, cytoplasmic	1	0	1	0	31.93	288	0.004011	NaN	NaN	1	NaN	NaN	0	7.6	0	7468600	3794700	3674000	0	0	0
C9JWK3	HARS	Histidine--tRNA ligase, cytoplasmic	1	0	1	0	31.93	288	0.004011	NaN	NaN	1	NaN	NaN	0	7.6	0	7468600	3794700	3674000	0	0	0
B4E1C5	HARS	Histidine--tRNA ligase, cytoplasmic	1	0	1	0	31.93	288	0.004011	NaN	NaN	1	NaN	NaN	0	7.6	0	7468600	3794700	3674000	0	0	0
B4DDD8	HARS	Histidine--tRNA ligase, cytoplasmic	1	0	1	0	31.93	288	0.004011	NaN	NaN	1	NaN	NaN	0	7.6	0	7468600	3794700	3674000	0	0	0
B3KWE1	HARS	Histidine--tRNA ligase, cytoplasmic	1	0	1	0	31.93	288	0.004011	NaN	NaN	1	NaN	NaN	0	7.6	0	7468600	3794700	3674000	0	0	0
P12081	HARS	Histidine--tRNA ligase, cytoplasmic	1	0	1	0	31.93	288	0.004011	NaN	NaN	1	NaN	NaN	0	7.6	0	7468600	3794700	3674000	0	0	0
B3KXD6	PES1	Pescadillo homolog	1	0	1	0	51.464	449	0.0047074	NaN	NaN	1	NaN	NaN	0	4	0	55746000	29597000	26149000	0	0	0
B5MCF9	PES1	Pescadillo homolog	1	0	1	0	51.464	449	0.0047074	NaN	NaN	1	NaN	NaN	0	4	0	55746000	29597000	26149000	0	0	0
O00541	PES1	Pescadillo homolog	1	0	1	0	51.464	449	0.0047074	NaN	NaN	1	NaN	NaN	0	4	0	55746000	29597000	26149000	0	0	0
O43747	AP1G1	AP-1 complex subunit gamma-1	3	0	3	0	91.35	822	2.05e-07	1.0597	1.0476	4	NaN	NaN	0	5.7	0	46873000	24713000	22160000	0	0	0
J3KQU9	AP1G1	AP-1 complex subunit gamma-1	3	0	3	0	91.35	822	2.05e-07	1.0597	1.0476	4	NaN	NaN	0	5.7	0	46873000	24713000	22160000	0	0	0
B3KXW5	AP1G1	AP-1 complex subunit gamma-1	3	0	3	0	91.35	822	2.05e-07	1.0597	1.0476	4	NaN	NaN	0	5.7	0	46873000	24713000	22160000	0	0	0
B4DGE1	AP1G1	AP-1 complex subunit gamma-1	3	0	3	0	91.35	822	2.05e-07	1.0597	1.0476	4	NaN	NaN	0	5.7	0	46873000	24713000	22160000	0	0	0
H3BR36	AP1G1	AP-1 complex subunit gamma-1	3	0	3	0	91.35	822	2.05e-07	1.0597	1.0476	4	NaN	NaN	0	5.7	0	46873000	24713000	22160000	0	0	0
H3BUN9	AP1G1	AP-1 complex subunit gamma-1	3	0	3	0	91.35	822	2.05e-07	1.0597	1.0476	4	NaN	NaN	0	5.7	0	46873000	24713000	22160000	0	0	0
H3BNR4	AP1G1	AP-1 complex subunit gamma-1	3	0	3	0	91.35	822	2.05e-07	1.0597	1.0476	4	NaN	NaN	0	5.7	0	46873000	24713000	22160000	0	0	0
B3KNW1	AP1G1	AP-1 complex subunit gamma-1	3	0	3	0	91.35	822	2.05e-07	1.0597	1.0476	4	NaN	NaN	0	5.7	0	46873000	24713000	22160000	0	0	0
H3BTV1	CDIPT	CDP-diacylglycerol--inositol 3-phosphatidyltransferase	2	1	2	1	18.624	168	5.13e-06	1.008	0.97338	5	NaN	NaN	1	12.5	6.5	5915900	2919300	2996700	84417	45628	38789
O14735	CDIPT	CDP-diacylglycerol--inositol 3-phosphatidyltransferase	2	1	2	1	18.624	168	5.13e-06	1.008	0.97338	5	NaN	NaN	1	12.5	6.5	5915900	2919300	2996700	84417	45628	38789
B3KY94	CDIPT	CDP-diacylglycerol--inositol 3-phosphatidyltransferase	2	1	2	1	18.624	168	5.13e-06	1.008	0.97338	5	NaN	NaN	1	12.5	6.5	5915900	2919300	2996700	84417	45628	38789
H3BUR9	CDIPT	CDP-diacylglycerol--inositol 3-phosphatidyltransferase	2	1	2	1	18.624	168	5.13e-06	1.008	0.97338	5	NaN	NaN	1	12.5	6.5	5915900	2919300	2996700	84417	45628	38789
M0R1N9	SIRT6	NAD-dependent protein deacetylase sirtuin-6	0	1	0	1	19.135	176	0.0026773	NaN	NaN	0	NaN	NaN	1	0	5.7	0	0	0	3811300	1552100	2259200
M0R1F6	SIRT6	NAD-dependent protein deacetylase sirtuin-6	0	1	0	1	19.135	176	0.0026773	NaN	NaN	0	NaN	NaN	1	0	5.7	0	0	0	3811300	1552100	2259200
M0QXA0	SIRT6	NAD-dependent protein deacetylase sirtuin-6	0	1	0	1	19.135	176	0.0026773	NaN	NaN	0	NaN	NaN	1	0	5.7	0	0	0	3811300	1552100	2259200
M0QZ09	SIRT6	NAD-dependent protein deacetylase sirtuin-6	0	1	0	1	19.135	176	0.0026773	NaN	NaN	0	NaN	NaN	1	0	5.7	0	0	0	3811300	1552100	2259200
B4DDV3	SIRT6	NAD-dependent protein deacetylase sirtuin-6	0	1	0	1	19.135	176	0.0026773	NaN	NaN	0	NaN	NaN	1	0	5.7	0	0	0	3811300	1552100	2259200
Q8N6T7	SIRT6	NAD-dependent protein deacetylase sirtuin-6	0	1	0	1	19.135	176	0.0026773	NaN	NaN	0	NaN	NaN	1	0	5.7	0	0	0	3811300	1552100	2259200
B4DE11	SLC35A2	UDP-galactose translocator	2	1	2	1	34.193	332	7.57e-07	1.2988	1.2605	3	1.3435	1.0145	2	4.8	3.3	2466000	1163000	1303100	1184700	517190	667550
E7EW45	SLC35A2	UDP-galactose translocator	2	1	2	1	34.193	332	7.57e-07	1.2988	1.2605	3	1.3435	1.0145	2	4.8	3.3	2466000	1163000	1303100	1184700	517190	667550
P78381	SLC35A2	UDP-galactose translocator	2	1	2	1	34.193	332	7.57e-07	1.2988	1.2605	3	1.3435	1.0145	2	4.8	3.3	2466000	1163000	1303100	1184700	517190	667550
B4DE16	CTNNBL1	Beta-catenin-like protein 1	4	0	4	0	36.102	311	6.79e-13	1.0879	1.058	4	NaN	NaN	0	16.7	0	32044000	16202000	15842000	0	0	0
Q8WYA6	CTNNBL1	Beta-catenin-like protein 1	4	0	4	0	36.102	311	6.79e-13	1.0879	1.058	4	NaN	NaN	0	16.7	0	32044000	16202000	15842000	0	0	0
B4DJ10	LARS	Leucine--tRNA ligase, cytoplasmic	4	6	4	6	128.04	1122	1.46e-37	1.0486	1.0092	9	1.4035	1.091	12	5.8	9	127870000	78829000	49038000	66799000	24341000	42457000
F5H698	LARS	Leucine--tRNA ligase, cytoplasmic	4	6	4	6	128.04	1122	1.46e-37	1.0486	1.0092	9	1.4035	1.091	12	5.8	9	127870000	78829000	49038000	66799000	24341000	42457000
B4DER1	LARS	Leucine--tRNA ligase, cytoplasmic	4	6	4	6	128.04	1122	1.46e-37	1.0486	1.0092	9	1.4035	1.091	12	5.8	9	127870000	78829000	49038000	66799000	24341000	42457000
Q9P2J5	LARS	Leucine--tRNA ligase, cytoplasmic	4	6	4	6	128.04	1122	1.46e-37	1.0486	1.0092	9	1.4035	1.091	12	5.8	9	127870000	78829000	49038000	66799000	24341000	42457000
E9PE85	COMMD1	COMM domain-containing protein 1	1	1	1	1	10.532	98	2.77e-05	NaN	NaN	1	1.4478	1.1286	2	35.7	35.7	1974900	869530	1105400	1479000	688500	790520
B4DFQ4	COMMD1	COMM domain-containing protein 1	1	1	1	1	10.532	98	2.77e-05	NaN	NaN	1	1.4478	1.1286	2	35.7	35.7	1974900	869530	1105400	1479000	688500	790520
Q8N668	COMMD1	COMM domain-containing protein 1	1	1	1	1	10.532	98	2.77e-05	NaN	NaN	1	1.4478	1.1286	2	35.7	35.7	1974900	869530	1105400	1479000	688500	790520
Q9NP97	DYNLRB1;DYNLRB2	Dynein light chain roadblock-type 1;Dynein light chain roadblock-type 2	2	2	2	2	10.921	96	1.9e-06	1.2104	1.179	2	1.3185	0.97635	2	26	26	16613000	7600200	9012300	11423000	5786400	5636900
Q8TF09	DYNLRB1;DYNLRB2	Dynein light chain roadblock-type 1;Dynein light chain roadblock-type 2	2	2	2	2	10.921	96	1.9e-06	1.2104	1.179	2	1.3185	0.97635	2	26	26	16613000	7600200	9012300	11423000	5786400	5636900
B4DFR2	DYNLRB1;DYNLRB2	Dynein light chain roadblock-type 1;Dynein light chain roadblock-type 2	2	2	2	2	10.921	96	1.9e-06	1.2104	1.179	2	1.3185	0.97635	2	26	26	16613000	7600200	9012300	11423000	5786400	5636900
H3BNG9	DYNLRB1;DYNLRB2	Dynein light chain roadblock-type 1;Dynein light chain roadblock-type 2	2	2	2	2	10.921	96	1.9e-06	1.2104	1.179	2	1.3185	0.97635	2	26	26	16613000	7600200	9012300	11423000	5786400	5636900
H3BPA0	DYNLRB1;DYNLRB2	Dynein light chain roadblock-type 1;Dynein light chain roadblock-type 2	2	2	2	2	10.921	96	1.9e-06	1.2104	1.179	2	1.3185	0.97635	2	26	26	16613000	7600200	9012300	11423000	5786400	5636900
Q7Z4M1	DYNLRB1;DYNLRB2	Dynein light chain roadblock-type 1;Dynein light chain roadblock-type 2	2	2	2	2	10.921	96	1.9e-06	1.2104	1.179	2	1.3185	0.97635	2	26	26	16613000	7600200	9012300	11423000	5786400	5636900
H3BQI1	DYNLRB1;DYNLRB2	Dynein light chain roadblock-type 1;Dynein light chain roadblock-type 2	2	2	2	2	10.921	96	1.9e-06	1.2104	1.179	2	1.3185	0.97635	2	26	26	16613000	7600200	9012300	11423000	5786400	5636900
B1AKR6	DYNLRB1;DYNLRB2	Dynein light chain roadblock-type 1;Dynein light chain roadblock-type 2	2	2	2	2	10.921	96	1.9e-06	1.2104	1.179	2	1.3185	0.97635	2	26	26	16613000	7600200	9012300	11423000	5786400	5636900
F8WF81	DDB1	DNA damage-binding protein 1	2	3	2	3	14.275	127	2e-17	1.2498	1.2093	13	1.3697	1.0286	8	14.2	33.1	73242000	34960000	38282000	30590000	11684000	18906000
F5GZ34	DDB1	DNA damage-binding protein 1	2	3	2	3	14.275	127	2e-17	1.2498	1.2093	13	1.3697	1.0286	8	14.2	33.1	73242000	34960000	38282000	30590000	11684000	18906000
B4DG00	DDB1	DNA damage-binding protein 1	2	3	2	3	14.275	127	2e-17	1.2498	1.2093	13	1.3697	1.0286	8	14.2	33.1	73242000	34960000	38282000	30590000	11684000	18906000
Q16531	DDB1	DNA damage-binding protein 1	2	3	2	3	14.275	127	2e-17	1.2498	1.2093	13	1.3697	1.0286	8	14.2	33.1	73242000	34960000	38282000	30590000	11684000	18906000
F5GYC4	RPS6KA3	Ribosomal protein S6 kinase alpha-3	1	0	1	0	80.622	710	7.25e-07	NaN	NaN	1	NaN	NaN	0	4.5	2.3	7830800	3453800	4377000	0	0	0
B4DG22	RPS6KA3	Ribosomal protein S6 kinase alpha-3	1	0	1	0	80.622	710	7.25e-07	NaN	NaN	1	NaN	NaN	0	4.5	2.3	7830800	3453800	4377000	0	0	0
B7ZB17	RPS6KA3	Ribosomal protein S6 kinase alpha-3	1	0	1	0	80.622	710	7.25e-07	NaN	NaN	1	NaN	NaN	0	4.5	2.3	7830800	3453800	4377000	0	0	0
P51812	RPS6KA3	Ribosomal protein S6 kinase alpha-3	1	0	1	0	80.622	710	7.25e-07	NaN	NaN	1	NaN	NaN	0	4.5	2.3	7830800	3453800	4377000	0	0	0
B4DGC9	DNM1L	Dynamin-1-like protein	2	2	2	2	60.008	533	3.02e-53	1.0075	0.98083	5	1.2307	0.92949	3	7.1	7.1	7958100	3941400	4016700	1681200	710820	970350
G8JLD5	DNM1L	Dynamin-1-like protein	2	2	2	2	60.008	533	3.02e-53	1.0075	0.98083	5	1.2307	0.92949	3	7.1	7.1	7958100	3941400	4016700	1681200	710820	970350
O00429	DNM1L	Dynamin-1-like protein	2	2	2	2	60.008	533	3.02e-53	1.0075	0.98083	5	1.2307	0.92949	3	7.1	7.1	7958100	3941400	4016700	1681200	710820	970350
J3KPI2	DNM1L	Dynamin-1-like protein	2	2	2	2	60.008	533	3.02e-53	1.0075	0.98083	5	1.2307	0.92949	3	7.1	7.1	7958100	3941400	4016700	1681200	710820	970350
B4DGJ5	PAF1	RNA polymerase II-associated factor 1 homolog	2	2	2	2	32.92	288	2.14e-16	1.1104	1.1075	3	1.1698	0.90533	2	12.5	12.5	45018000	21571000	23447000	9672600	4292300	5380300
M0QX35	PAF1	RNA polymerase II-associated factor 1 homolog	2	2	2	2	32.92	288	2.14e-16	1.1104	1.1075	3	1.1698	0.90533	2	12.5	12.5	45018000	21571000	23447000	9672600	4292300	5380300
Q8N7H5	PAF1	RNA polymerase II-associated factor 1 homolog	2	2	2	2	32.92	288	2.14e-16	1.1104	1.1075	3	1.1698	0.90533	2	12.5	12.5	45018000	21571000	23447000	9672600	4292300	5380300
F8W9Q2	PAF1	RNA polymerase II-associated factor 1 homolog	2	2	2	2	32.92	288	2.14e-16	1.1104	1.1075	3	1.1698	0.90533	2	12.5	12.5	45018000	21571000	23447000	9672600	4292300	5380300
B4DGL8	ABCB7	ATP-binding cassette sub-family B member 7, mitochondrial	1	0	1	0	77.12	702	8.77e-09	NaN	NaN	1	NaN	NaN	0	2	0	5626000	2101200	3524800	0	0	0
G3XAC4	ABCB7	ATP-binding cassette sub-family B member 7, mitochondrial	1	0	1	0	77.12	702	8.77e-09	NaN	NaN	1	NaN	NaN	0	2	0	5626000	2101200	3524800	0	0	0
O75027	ABCB7	ATP-binding cassette sub-family B member 7, mitochondrial	1	0	1	0	77.12	702	8.77e-09	NaN	NaN	1	NaN	NaN	0	2	0	5626000	2101200	3524800	0	0	0
B4E2T8	CANX	Calnexin	1	0	1	0	55.597	484	7.29e-06	NaN	NaN	1	NaN	NaN	0	3.1	0	10683000	4350500	6332300	0	0	0
P27824	CANX	Calnexin	1	0	1	0	55.597	484	7.29e-06	NaN	NaN	1	NaN	NaN	0	3.1	0	10683000	4350500	6332300	0	0	0
B4DGP8	CANX	Calnexin	1	0	1	0	55.597	484	7.29e-06	NaN	NaN	1	NaN	NaN	0	3.1	0	10683000	4350500	6332300	0	0	0
B4DH53	MAP1S	Microtubule-associated protein 1S;MAP1S heavy chain;MAP1S light chain	1	1	1	1	109.79	1033	1.46e-06	0.80865	0.77331	2	NaN	NaN	1	2.6	1	39093000	21185000	17907000	4944000	1982000	2962000
Q66K74	MAP1S	Microtubule-associated protein 1S;MAP1S heavy chain;MAP1S light chain	1	1	1	1	109.79	1033	1.46e-06	0.80865	0.77331	2	NaN	NaN	1	2.6	1	39093000	21185000	17907000	4944000	1982000	2962000
M0R1M7	MAP1S	Microtubule-associated protein 1S;MAP1S heavy chain;MAP1S light chain	1	1	1	1	109.79	1033	1.46e-06	0.80865	0.77331	2	NaN	NaN	1	2.6	1	39093000	21185000	17907000	4944000	1982000	2962000
B4DHG0	DLD	Dihydrolipoyl dehydrogenase;Dihydrolipoyl dehydrogenase, mitochondrial	1	0	1	0	43.587	410	1.68e-06	NaN	NaN	1	NaN	NaN	0	3.4	0	8965900	4064200	4901700	0	0	0
B4DT69	DLD	Dihydrolipoyl dehydrogenase;Dihydrolipoyl dehydrogenase, mitochondrial	1	0	1	0	43.587	410	1.68e-06	NaN	NaN	1	NaN	NaN	0	3.4	0	8965900	4064200	4901700	0	0	0
E9PEX6	DLD	Dihydrolipoyl dehydrogenase;Dihydrolipoyl dehydrogenase, mitochondrial	1	0	1	0	43.587	410	1.68e-06	NaN	NaN	1	NaN	NaN	0	3.4	0	8965900	4064200	4901700	0	0	0
P09622	DLD	Dihydrolipoyl dehydrogenase;Dihydrolipoyl dehydrogenase, mitochondrial	1	0	1	0	43.587	410	1.68e-06	NaN	NaN	1	NaN	NaN	0	3.4	0	8965900	4064200	4901700	0	0	0
B4DIP2	ERBB2IP	Protein LAP2	1	1	1	1	68.568	610	5.52e-08	1.2472	1.2297	3	NaN	NaN	1	3.6	3.6	19780000	8705000	11075000	203570	101070	102510
Q96RT1	ERBB2IP	Protein LAP2	1	1	1	1	68.568	610	5.52e-08	1.2472	1.2297	3	NaN	NaN	1	3.6	3.6	19780000	8705000	11075000	203570	101070	102510
B4DJ81	NDUFS1	NADH-ubiquinone oxidoreductase 75 kDa subunit, mitochondrial	3	1	3	1	66.921	611	4.01e-19	1.0271	1.0045	3	NaN	NaN	1	8.3	3.1	31758000	15827000	15931000	3224100	1372800	1851300
P28331	NDUFS1	NADH-ubiquinone oxidoreductase 75 kDa subunit, mitochondrial	3	1	3	1	66.921	611	4.01e-19	1.0271	1.0045	3	NaN	NaN	1	8.3	3.1	31758000	15827000	15931000	3224100	1372800	1851300
B4DJP7	SNRPD3	Small nuclear ribonucleoprotein Sm D3	4	5	4	5	13.291	120	8.54e-16	1.0789	1.0761	5	1.2276	0.88959	7	23.3	25	207070000	96342000	110720000	212080000	92739000	119340000
P62318	SNRPD3	Small nuclear ribonucleoprotein Sm D3	4	5	4	5	13.291	120	8.54e-16	1.0789	1.0761	5	1.2276	0.88959	7	23.3	25	207070000	96342000	110720000	212080000	92739000	119340000
B4DJV2	CS	Citrate synthase;Citrate synthase, mitochondrial	7	6	7	6	50.431	453	1.8e-35	1.2605	1.2182	13	1.6552	1.2106	10	27.6	27.6	105720000	47945000	57770000	80911000	31331000	49580000
O75390	CS	Citrate synthase;Citrate synthase, mitochondrial	7	6	7	6	50.431	453	1.8e-35	1.2605	1.2182	13	1.6552	1.2106	10	27.6	27.6	105720000	47945000	57770000	80911000	31331000	49580000
H0YIC4	CS	Citrate synthase;Citrate synthase, mitochondrial	7	6	7	6	50.431	453	1.8e-35	1.2605	1.2182	13	1.6552	1.2106	10	27.6	27.6	105720000	47945000	57770000	80911000	31331000	49580000
F8VRP1	CS	Citrate synthase;Citrate synthase, mitochondrial	7	6	7	6	50.431	453	1.8e-35	1.2605	1.2182	13	1.6552	1.2106	10	27.6	27.6	105720000	47945000	57770000	80911000	31331000	49580000
F8VX68	CS	Citrate synthase;Citrate synthase, mitochondrial	7	6	7	6	50.431	453	1.8e-35	1.2605	1.2182	13	1.6552	1.2106	10	27.6	27.6	105720000	47945000	57770000	80911000	31331000	49580000
F8VPF9	CS	Citrate synthase;Citrate synthase, mitochondrial	7	6	7	6	50.431	453	1.8e-35	1.2605	1.2182	13	1.6552	1.2106	10	27.6	27.6	105720000	47945000	57770000	80911000	31331000	49580000
F8VPA1	CS	Citrate synthase;Citrate synthase, mitochondrial	7	6	7	6	50.431	453	1.8e-35	1.2605	1.2182	13	1.6552	1.2106	10	27.6	27.6	105720000	47945000	57770000	80911000	31331000	49580000
F8W1S4	CS	Citrate synthase;Citrate synthase, mitochondrial	7	6	7	6	50.431	453	1.8e-35	1.2605	1.2182	13	1.6552	1.2106	10	27.6	27.6	105720000	47945000	57770000	80911000	31331000	49580000
H0YH82	CS	Citrate synthase;Citrate synthase, mitochondrial	7	6	7	6	50.431	453	1.8e-35	1.2605	1.2182	13	1.6552	1.2106	10	27.6	27.6	105720000	47945000	57770000	80911000	31331000	49580000
F8W642	CS	Citrate synthase;Citrate synthase, mitochondrial	7	6	7	6	50.431	453	1.8e-35	1.2605	1.2182	13	1.6552	1.2106	10	27.6	27.6	105720000	47945000	57770000	80911000	31331000	49580000
F8VZK9	CS	Citrate synthase;Citrate synthase, mitochondrial	7	6	7	6	50.431	453	1.8e-35	1.2605	1.2182	13	1.6552	1.2106	10	27.6	27.6	105720000	47945000	57770000	80911000	31331000	49580000
F8VX07	CS	Citrate synthase;Citrate synthase, mitochondrial	7	6	7	6	50.431	453	1.8e-35	1.2605	1.2182	13	1.6552	1.2106	10	27.6	27.6	105720000	47945000	57770000	80911000	31331000	49580000
F8VTT8	CS	Citrate synthase;Citrate synthase, mitochondrial	7	6	7	6	50.431	453	1.8e-35	1.2605	1.2182	13	1.6552	1.2106	10	27.6	27.6	105720000	47945000	57770000	80911000	31331000	49580000
F8W4S1	CS	Citrate synthase;Citrate synthase, mitochondrial	7	6	7	6	50.431	453	1.8e-35	1.2605	1.2182	13	1.6552	1.2106	10	27.6	27.6	105720000	47945000	57770000	80911000	31331000	49580000
F8VRI6	CS	Citrate synthase;Citrate synthase, mitochondrial	7	6	7	6	50.431	453	1.8e-35	1.2605	1.2182	13	1.6552	1.2106	10	27.6	27.6	105720000	47945000	57770000	80911000	31331000	49580000
F8VR34	CS	Citrate synthase;Citrate synthase, mitochondrial	7	6	7	6	50.431	453	1.8e-35	1.2605	1.2182	13	1.6552	1.2106	10	27.6	27.6	105720000	47945000	57770000	80911000	31331000	49580000
B4DKA8	USP8	Ubiquitin carboxyl-terminal hydrolase;Ubiquitin carboxyl-terminal hydrolase 8	2	2	2	2	115.08	1012	1.28e-17	1.5634	1.6068	3	1.477	1.0866	4	3.3	2.7	42441000	18868000	23572000	93958000	37810000	56148000
P40818	USP8	Ubiquitin carboxyl-terminal hydrolase;Ubiquitin carboxyl-terminal hydrolase 8	2	2	2	2	115.08	1012	1.28e-17	1.5634	1.6068	3	1.477	1.0866	4	3.3	2.7	42441000	18868000	23572000	93958000	37810000	56148000
B4DKG8	EXOSC10	Exosome component 10	1	0	1	0	77.769	679	2.09e-05	NaN	NaN	1	NaN	NaN	0	1.8	0	7819600	3291500	4528100	0	0	0
Q01780	EXOSC10	Exosome component 10	1	0	1	0	77.769	679	2.09e-05	NaN	NaN	1	NaN	NaN	0	1.8	0	7819600	3291500	4528100	0	0	0
H7C3X5	STX5	Syntaxin-5	1	1	1	1	17.5	158	7.4e-60	1.3516	1.3104	2	1.6691	1.2457	2	11.4	11.4	1534100	651090	883040	2120700	922220	1198500
B4DKR0	STX5	Syntaxin-5	1	1	1	1	17.5	158	7.4e-60	1.3516	1.3104	2	1.6691	1.2457	2	11.4	11.4	1534100	651090	883040	2120700	922220	1198500
F8W8Q9	STX5	Syntaxin-5	1	1	1	1	17.5	158	7.4e-60	1.3516	1.3104	2	1.6691	1.2457	2	11.4	11.4	1534100	651090	883040	2120700	922220	1198500
Q13190	STX5	Syntaxin-5	1	1	1	1	17.5	158	7.4e-60	1.3516	1.3104	2	1.6691	1.2457	2	11.4	11.4	1534100	651090	883040	2120700	922220	1198500
B4DL79	KIF20A	Kinesin-like protein KIF20A	10	8	10	8	98.099	872	8.25e-55	0.98726	0.96452	20	1.264	0.91673	18	20	16.6	304070000	150930000	153130000	120310000	55351000	64955000
O95235	KIF20A	Kinesin-like protein KIF20A	10	8	10	8	98.099	872	8.25e-55	0.98726	0.96452	20	1.264	0.91673	18	20	16.6	304070000	150930000	153130000	120310000	55351000	64955000
D6RBN1	KIF20A	Kinesin-like protein KIF20A	10	8	10	8	98.099	872	8.25e-55	0.98726	0.96452	20	1.264	0.91673	18	20	16.6	304070000	150930000	153130000	120310000	55351000	64955000
D6R9E4	KIF20A	Kinesin-like protein KIF20A	10	8	10	8	98.099	872	8.25e-55	0.98726	0.96452	20	1.264	0.91673	18	20	16.6	304070000	150930000	153130000	120310000	55351000	64955000
F8W0G4	PCBP2;PCBP3	Poly(rC)-binding protein 2;Poly(rC)-binding protein 3	1	2	1	2	16.637	158	2.95e-36	1.5354	1.4498	2	NaN	NaN	1	27.8	40.5	4735900	1431400	3304500	8577200	4606500	3970700
F8VXH9	PCBP2;PCBP3	Poly(rC)-binding protein 2;Poly(rC)-binding protein 3	1	2	1	2	16.637	158	2.95e-36	1.5354	1.4498	2	NaN	NaN	1	27.8	40.5	4735900	1431400	3304500	8577200	4606500	3970700
H3BRU6	PCBP2;PCBP3	Poly(rC)-binding protein 2;Poly(rC)-binding protein 3	1	2	1	2	16.637	158	2.95e-36	1.5354	1.4498	2	NaN	NaN	1	27.8	40.5	4735900	1431400	3304500	8577200	4606500	3970700
B4DLC0	PCBP2;PCBP3	Poly(rC)-binding protein 2;Poly(rC)-binding protein 3	1	2	1	2	16.637	158	2.95e-36	1.5354	1.4498	2	NaN	NaN	1	27.8	40.5	4735900	1431400	3304500	8577200	4606500	3970700
G3V0E8	PCBP2;PCBP3	Poly(rC)-binding protein 2;Poly(rC)-binding protein 3	1	2	1	2	16.637	158	2.95e-36	1.5354	1.4498	2	NaN	NaN	1	27.8	40.5	4735900	1431400	3304500	8577200	4606500	3970700
F8VZX2	PCBP2;PCBP3	Poly(rC)-binding protein 2;Poly(rC)-binding protein 3	1	2	1	2	16.637	158	2.95e-36	1.5354	1.4498	2	NaN	NaN	1	27.8	40.5	4735900	1431400	3304500	8577200	4606500	3970700
B4DXP5	PCBP2;PCBP3	Poly(rC)-binding protein 2;Poly(rC)-binding protein 3	1	2	1	2	16.637	158	2.95e-36	1.5354	1.4498	2	NaN	NaN	1	27.8	40.5	4735900	1431400	3304500	8577200	4606500	3970700
Q15366	PCBP2;PCBP3	Poly(rC)-binding protein 2;Poly(rC)-binding protein 3	1	2	1	2	16.637	158	2.95e-36	1.5354	1.4498	2	NaN	NaN	1	27.8	40.5	4735900	1431400	3304500	8577200	4606500	3970700
F8W1G6	PCBP2;PCBP3	Poly(rC)-binding protein 2;Poly(rC)-binding protein 3	1	2	1	2	16.637	158	2.95e-36	1.5354	1.4498	2	NaN	NaN	1	27.8	40.5	4735900	1431400	3304500	8577200	4606500	3970700
J3QT27	PCBP2;PCBP3	Poly(rC)-binding protein 2;Poly(rC)-binding protein 3	1	2	1	2	16.637	158	2.95e-36	1.5354	1.4498	2	NaN	NaN	1	27.8	40.5	4735900	1431400	3304500	8577200	4606500	3970700
E9PFP8	PCBP2;PCBP3	Poly(rC)-binding protein 2;Poly(rC)-binding protein 3	1	2	1	2	16.637	158	2.95e-36	1.5354	1.4498	2	NaN	NaN	1	27.8	40.5	4735900	1431400	3304500	8577200	4606500	3970700
P57721	PCBP2;PCBP3	Poly(rC)-binding protein 2;Poly(rC)-binding protein 3	1	2	1	2	16.637	158	2.95e-36	1.5354	1.4498	2	NaN	NaN	1	27.8	40.5	4735900	1431400	3304500	8577200	4606500	3970700
F8VTZ0	PCBP2;PCBP3	Poly(rC)-binding protein 2;Poly(rC)-binding protein 3	1	2	1	2	16.637	158	2.95e-36	1.5354	1.4498	2	NaN	NaN	1	27.8	40.5	4735900	1431400	3304500	8577200	4606500	3970700
H3BND9	PCBP2;PCBP3	Poly(rC)-binding protein 2;Poly(rC)-binding protein 3	1	2	1	2	16.637	158	2.95e-36	1.5354	1.4498	2	NaN	NaN	1	27.8	40.5	4735900	1431400	3304500	8577200	4606500	3970700
B4DLH2	C2orf18;SLC35F6	Solute carrier family 35 member F6	1	1	1	1	31.096	288	0.00015776	0.92306	0.87809	2	NaN	NaN	1	4.5	4.5	3667800	1915200	1752600	275690	134650	141040
Q8N357	C2orf18;SLC35F6	Solute carrier family 35 member F6	1	1	1	1	31.096	288	0.00015776	0.92306	0.87809	2	NaN	NaN	1	4.5	4.5	3667800	1915200	1752600	275690	134650	141040
B4E1E9	SLC25A10	Mitochondrial dicarboxylate carrier	2	1	2	1	26.541	244	1.21e-13	NaN	NaN	1	NaN	NaN	1	14.3	9.8	1778200	775550	1002700	3524200	1600600	1923600
Q9UBX3	SLC25A10	Mitochondrial dicarboxylate carrier	2	1	2	1	26.541	244	1.21e-13	NaN	NaN	1	NaN	NaN	1	14.3	9.8	1778200	775550	1002700	3524200	1600600	1923600
B4DLN1	SLC25A10	Mitochondrial dicarboxylate carrier	2	1	2	1	26.541	244	1.21e-13	NaN	NaN	1	NaN	NaN	1	14.3	9.8	1778200	775550	1002700	3524200	1600600	1923600
I3L1E8	SLC25A10	Mitochondrial dicarboxylate carrier	2	1	2	1	26.541	244	1.21e-13	NaN	NaN	1	NaN	NaN	1	14.3	9.8	1778200	775550	1002700	3524200	1600600	1923600
C9JZE5	KLC4	Kinesin light chain 4	1	0	1	0	18.312	162	4.56e-07	NaN	NaN	1	NaN	NaN	0	10.5	0	6782800	3409600	3373200	0	0	0
C9J8T5	KLC4	Kinesin light chain 4	1	0	1	0	18.312	162	4.56e-07	NaN	NaN	1	NaN	NaN	0	10.5	0	6782800	3409600	3373200	0	0	0
B4DME9	KLC4	Kinesin light chain 4	1	0	1	0	18.312	162	4.56e-07	NaN	NaN	1	NaN	NaN	0	10.5	0	6782800	3409600	3373200	0	0	0
Q9NSK0	KLC4	Kinesin light chain 4	1	0	1	0	18.312	162	4.56e-07	NaN	NaN	1	NaN	NaN	0	10.5	0	6782800	3409600	3373200	0	0	0
J3QL54	NUP85	Nuclear pore complex protein Nup85	7	5	7	5	62.101	544	2.46e-44	1.0575	1.0273	17	1.1205	0.84029	10	18.2	12.5	119500000	58916000	60587000	31591000	14929000	16662000
B4DMQ3	NUP85	Nuclear pore complex protein Nup85	7	5	7	5	62.101	544	2.46e-44	1.0575	1.0273	17	1.1205	0.84029	10	18.2	12.5	119500000	58916000	60587000	31591000	14929000	16662000
Q9BW27	NUP85	Nuclear pore complex protein Nup85	7	5	7	5	62.101	544	2.46e-44	1.0575	1.0273	17	1.1205	0.84029	10	18.2	12.5	119500000	58916000	60587000	31591000	14929000	16662000
B4DPW1	NUP85	Nuclear pore complex protein Nup85	7	5	7	5	62.101	544	2.46e-44	1.0575	1.0273	17	1.1205	0.84029	10	18.2	12.5	119500000	58916000	60587000	31591000	14929000	16662000
J3KT10	NUP85	Nuclear pore complex protein Nup85	7	5	7	5	62.101	544	2.46e-44	1.0575	1.0273	17	1.1205	0.84029	10	18.2	12.5	119500000	58916000	60587000	31591000	14929000	16662000
J3QLD4	NUP85	Nuclear pore complex protein Nup85	7	5	7	5	62.101	544	2.46e-44	1.0575	1.0273	17	1.1205	0.84029	10	18.2	12.5	119500000	58916000	60587000	31591000	14929000	16662000
J3QLV0	NUP85	Nuclear pore complex protein Nup85	7	5	7	5	62.101	544	2.46e-44	1.0575	1.0273	17	1.1205	0.84029	10	18.2	12.5	119500000	58916000	60587000	31591000	14929000	16662000
F5H0W7	NUP85	Nuclear pore complex protein Nup85	7	5	7	5	62.101	544	2.46e-44	1.0575	1.0273	17	1.1205	0.84029	10	18.2	12.5	119500000	58916000	60587000	31591000	14929000	16662000
J3QLH0	NUP85	Nuclear pore complex protein Nup85	7	5	7	5	62.101	544	2.46e-44	1.0575	1.0273	17	1.1205	0.84029	10	18.2	12.5	119500000	58916000	60587000	31591000	14929000	16662000
J3QS63	NUP85	Nuclear pore complex protein Nup85	7	5	7	5	62.101	544	2.46e-44	1.0575	1.0273	17	1.1205	0.84029	10	18.2	12.5	119500000	58916000	60587000	31591000	14929000	16662000
J3KS87	NUP85	Nuclear pore complex protein Nup85	7	5	7	5	62.101	544	2.46e-44	1.0575	1.0273	17	1.1205	0.84029	10	18.2	12.5	119500000	58916000	60587000	31591000	14929000	16662000
J3KTC7	NUP85	Nuclear pore complex protein Nup85	7	5	7	5	62.101	544	2.46e-44	1.0575	1.0273	17	1.1205	0.84029	10	18.2	12.5	119500000	58916000	60587000	31591000	14929000	16662000
J3QL91	NUP85	Nuclear pore complex protein Nup85	7	5	7	5	62.101	544	2.46e-44	1.0575	1.0273	17	1.1205	0.84029	10	18.2	12.5	119500000	58916000	60587000	31591000	14929000	16662000
B4DN45	MAT2A	S-adenosylmethionine synthase;S-adenosylmethionine synthase isoform type-2	1	1	1	1	32.964	299	0.00015412	1.0181	0.98019	3	NaN	NaN	1	5	5	5179500	2505400	2674100	3088000	1281600	1806400
P31153	MAT2A	S-adenosylmethionine synthase;S-adenosylmethionine synthase isoform type-2	1	1	1	1	32.964	299	0.00015412	1.0181	0.98019	3	NaN	NaN	1	5	5	5179500	2505400	2674100	3088000	1281600	1806400
B4DN60	NARS	Asparagine--tRNA ligase, cytoplasmic	2	0	2	0	34.921	299	9.57e-12	0.88761	0.84943	3	NaN	NaN	0	11.4	0	8582800	4108200	4474600	0	0	0
O43776	NARS	Asparagine--tRNA ligase, cytoplasmic	2	0	2	0	34.921	299	9.57e-12	0.88761	0.84943	3	NaN	NaN	0	11.4	0	8582800	4108200	4474600	0	0	0
J3QL05	SRSF2;SFRS2;SRSF8	Serine/arginine-rich splicing factor 2;Serine/arginine-rich splicing factor 8	1	1	1	1	15.156	130	3.65e-11	1.126	1.0766	2	NaN	NaN	1	13.1	6.2	1969100	878070	1091000	483600	206390	277210
J3KP15	SRSF2;SFRS2;SRSF8	Serine/arginine-rich splicing factor 2;Serine/arginine-rich splicing factor 8	1	1	1	1	15.156	130	3.65e-11	1.126	1.0766	2	NaN	NaN	1	13.1	6.2	1969100	878070	1091000	483600	206390	277210
B4DN89	SRSF2;SFRS2;SRSF8	Serine/arginine-rich splicing factor 2;Serine/arginine-rich splicing factor 8	1	1	1	1	15.156	130	3.65e-11	1.126	1.0766	2	NaN	NaN	1	13.1	6.2	1969100	878070	1091000	483600	206390	277210
Q01130	SRSF2;SFRS2;SRSF8	Serine/arginine-rich splicing factor 2;Serine/arginine-rich splicing factor 8	1	1	1	1	15.156	130	3.65e-11	1.126	1.0766	2	NaN	NaN	1	13.1	6.2	1969100	878070	1091000	483600	206390	277210
Q9BRL6	SRSF2;SFRS2;SRSF8	Serine/arginine-rich splicing factor 2;Serine/arginine-rich splicing factor 8	1	1	1	1	15.156	130	3.65e-11	1.126	1.0766	2	NaN	NaN	1	13.1	6.2	1969100	878070	1091000	483600	206390	277210
B4DNI9	VPS52	Vacuolar protein sorting-associated protein 52 homolog	2	0	2	0	68.495	598	3.77e-05	1.2386	1.2026	2	NaN	NaN	0	8	0	10816000	5520900	5295300	0	0	0
Q8N1B4	VPS52	Vacuolar protein sorting-associated protein 52 homolog	2	0	2	0	68.495	598	3.77e-05	1.2386	1.2026	2	NaN	NaN	0	8	0	10816000	5520900	5295300	0	0	0
B4DNS9	NINJ2		1	0	1	0	9.7514	90	0.028068	NaN	NaN	1	NaN	NaN	0	13.3	0	1845000	100920	1744100	0	0	0	+
F5H3L1	NINJ2		1	0	1	0	9.7514	90	0.028068	NaN	NaN	1	NaN	NaN	0	13.3	0	1845000	100920	1744100	0	0	0	+
F8WF63	RBM6	RNA-binding protein 6	1	1	1	1	23.425	199	7.91e-05	NaN	NaN	1	1.364	1.035	2	8	8	12245000	4668400	7576600	3097200	1375200	1722000
B4DNY1	RBM6	RNA-binding protein 6	1	1	1	1	23.425	199	7.91e-05	NaN	NaN	1	1.364	1.035	2	8	8	12245000	4668400	7576600	3097200	1375200	1722000
F8WCA5	RBM6	RNA-binding protein 6	1	1	1	1	23.425	199	7.91e-05	NaN	NaN	1	1.364	1.035	2	8	8	12245000	4668400	7576600	3097200	1375200	1722000
E9PGM9	RBM6	RNA-binding protein 6	1	1	1	1	23.425	199	7.91e-05	NaN	NaN	1	1.364	1.035	2	8	8	12245000	4668400	7576600	3097200	1375200	1722000
P78332	RBM6	RNA-binding protein 6	1	1	1	1	23.425	199	7.91e-05	NaN	NaN	1	1.364	1.035	2	8	8	12245000	4668400	7576600	3097200	1375200	1722000
C9JUN4	PRPSAP1	Phosphoribosyl pyrophosphate synthase-associated protein 1	1	1	1	1	17.524	157	4.11e-06	NaN	NaN	1	1.6239	1.1946	2	10.8	10.8	4430700	2072300	2358400	3736400	1471900	2264400
C9J168	PRPSAP1	Phosphoribosyl pyrophosphate synthase-associated protein 1	1	1	1	1	17.524	157	4.11e-06	NaN	NaN	1	1.6239	1.1946	2	10.8	10.8	4430700	2072300	2358400	3736400	1471900	2264400
B4DP31	PRPSAP1	Phosphoribosyl pyrophosphate synthase-associated protein 1	1	1	1	1	17.524	157	4.11e-06	NaN	NaN	1	1.6239	1.1946	2	10.8	10.8	4430700	2072300	2358400	3736400	1471900	2264400
Q14558	PRPSAP1	Phosphoribosyl pyrophosphate synthase-associated protein 1	1	1	1	1	17.524	157	4.11e-06	NaN	NaN	1	1.6239	1.1946	2	10.8	10.8	4430700	2072300	2358400	3736400	1471900	2264400
B4DPY8	TOX4	TOX high mobility group box family member 4	1	1	1	1	63.821	598	2.6e-32	NaN	NaN	1	NaN	NaN	1	3.8	3.8	14102000	6639300	7462500	136970	45784	91190
O94842	TOX4	TOX high mobility group box family member 4	1	1	1	1	63.821	598	2.6e-32	NaN	NaN	1	NaN	NaN	1	3.8	3.8	14102000	6639300	7462500	136970	45784	91190
B4DQ14	EIF2A	Eukaryotic translation initiation factor 2A	4	3	4	3	62.288	560	1.85e-18	1.3237	1.2753	6	1.4671	1.0804	4	12.1	10.2	32797000	15164000	17633000	9494000	4230200	5263800
F8WAE5	EIF2A	Eukaryotic translation initiation factor 2A	4	3	4	3	62.288	560	1.85e-18	1.3237	1.2753	6	1.4671	1.0804	4	12.1	10.2	32797000	15164000	17633000	9494000	4230200	5263800
Q9BY44	EIF2A	Eukaryotic translation initiation factor 2A	4	3	4	3	62.288	560	1.85e-18	1.3237	1.2753	6	1.4671	1.0804	4	12.1	10.2	32797000	15164000	17633000	9494000	4230200	5263800
B4DF96	EIF2A	Eukaryotic translation initiation factor 2A	4	3	4	3	62.288	560	1.85e-18	1.3237	1.2753	6	1.4671	1.0804	4	12.1	10.2	32797000	15164000	17633000	9494000	4230200	5263800
C9IZE1	EIF2A	Eukaryotic translation initiation factor 2A	4	3	4	3	62.288	560	1.85e-18	1.3237	1.2753	6	1.4671	1.0804	4	12.1	10.2	32797000	15164000	17633000	9494000	4230200	5263800
H7C5Q3	EIF2A	Eukaryotic translation initiation factor 2A	4	3	4	3	62.288	560	1.85e-18	1.3237	1.2753	6	1.4671	1.0804	4	12.1	10.2	32797000	15164000	17633000	9494000	4230200	5263800
F8WF18	EIF2A	Eukaryotic translation initiation factor 2A	4	3	4	3	62.288	560	1.85e-18	1.3237	1.2753	6	1.4671	1.0804	4	12.1	10.2	32797000	15164000	17633000	9494000	4230200	5263800
F8WAT3	EIF2A	Eukaryotic translation initiation factor 2A	4	3	4	3	62.288	560	1.85e-18	1.3237	1.2753	6	1.4671	1.0804	4	12.1	10.2	32797000	15164000	17633000	9494000	4230200	5263800
H7C5R5	EIF2A	Eukaryotic translation initiation factor 2A	4	3	4	3	62.288	560	1.85e-18	1.3237	1.2753	6	1.4671	1.0804	4	12.1	10.2	32797000	15164000	17633000	9494000	4230200	5263800
B4DQA8	GOSR1	Golgi SNAP receptor complex member 1	2	0	2	0	20.045	174	5.95e-17	1.0832	1.0336	2	NaN	NaN	0	16.1	0	1889500	941330	948180	0	0	0
K7EJC8	GOSR1	Golgi SNAP receptor complex member 1	2	0	2	0	20.045	174	5.95e-17	1.0832	1.0336	2	NaN	NaN	0	16.1	0	1889500	941330	948180	0	0	0
E9PCW1	GOSR1	Golgi SNAP receptor complex member 1	2	0	2	0	20.045	174	5.95e-17	1.0832	1.0336	2	NaN	NaN	0	16.1	0	1889500	941330	948180	0	0	0
O95249	GOSR1	Golgi SNAP receptor complex member 1	2	0	2	0	20.045	174	5.95e-17	1.0832	1.0336	2	NaN	NaN	0	16.1	0	1889500	941330	948180	0	0	0
F6RU00	GOSR1	Golgi SNAP receptor complex member 1	2	0	2	0	20.045	174	5.95e-17	1.0832	1.0336	2	NaN	NaN	0	16.1	0	1889500	941330	948180	0	0	0
G5E9T8	GOSR1	Golgi SNAP receptor complex member 1	2	0	2	0	20.045	174	5.95e-17	1.0832	1.0336	2	NaN	NaN	0	16.1	0	1889500	941330	948180	0	0	0
B4DQI6	TRA2A	Transformer-2 protein homolog alpha	5	2	5	2	20.589	180	5.64e-17	1.1298	1.084	5	1.3682	0.98272	3	30	13.3	18629000	8596700	10033000	4273300	1862600	2410600
B4DUA9	TRA2A	Transformer-2 protein homolog alpha	5	2	5	2	20.589	180	5.64e-17	1.1298	1.084	5	1.3682	0.98272	3	30	13.3	18629000	8596700	10033000	4273300	1862600	2410600
Q13595	TRA2A	Transformer-2 protein homolog alpha	5	2	5	2	20.589	180	5.64e-17	1.1298	1.084	5	1.3682	0.98272	3	30	13.3	18629000	8596700	10033000	4273300	1862600	2410600
Q96DI7	SNRNP40	U5 small nuclear ribonucleoprotein 40 kDa protein	1	1	1	1	39.31	357	7.98e-14	1.035	1.0033	3	NaN	NaN	1	7.8	7.8	21359000	13125000	8233600	6539900	2456200	4083700
B4DQJ1	SNRNP40	U5 small nuclear ribonucleoprotein 40 kDa protein	1	1	1	1	39.31	357	7.98e-14	1.035	1.0033	3	NaN	NaN	1	7.8	7.8	21359000	13125000	8233600	6539900	2456200	4083700
P61619	SEC61A1;SEC61A2	Protein transport protein Sec61 subunit alpha isoform 1;Protein transport protein Sec61 subunit alpha isoform 2	10	10	10	10	52.264	476	3.15e-75	1.0391	1.0079	26	1.3577	1.0166	28	25.4	22.9	251170000	122060000	129110000	59499000	25202000	34297000
B4DR61	SEC61A1;SEC61A2	Protein transport protein Sec61 subunit alpha isoform 1;Protein transport protein Sec61 subunit alpha isoform 2	10	10	10	10	52.264	476	3.15e-75	1.0391	1.0079	26	1.3577	1.0166	28	25.4	22.9	251170000	122060000	129110000	59499000	25202000	34297000
F8W776	SEC61A1;SEC61A2	Protein transport protein Sec61 subunit alpha isoform 1;Protein transport protein Sec61 subunit alpha isoform 2	10	10	10	10	52.264	476	3.15e-75	1.0391	1.0079	26	1.3577	1.0166	28	25.4	22.9	251170000	122060000	129110000	59499000	25202000	34297000
Q8TC24	SEC61A1;SEC61A2	Protein transport protein Sec61 subunit alpha isoform 1;Protein transport protein Sec61 subunit alpha isoform 2	10	10	10	10	52.264	476	3.15e-75	1.0391	1.0079	26	1.3577	1.0166	28	25.4	22.9	251170000	122060000	129110000	59499000	25202000	34297000
Q9H9S3	SEC61A1;SEC61A2	Protein transport protein Sec61 subunit alpha isoform 1;Protein transport protein Sec61 subunit alpha isoform 2	10	10	10	10	52.264	476	3.15e-75	1.0391	1.0079	26	1.3577	1.0166	28	25.4	22.9	251170000	122060000	129110000	59499000	25202000	34297000
C9JJV4	SEC61A1;SEC61A2	Protein transport protein Sec61 subunit alpha isoform 1;Protein transport protein Sec61 subunit alpha isoform 2	10	10	10	10	52.264	476	3.15e-75	1.0391	1.0079	26	1.3577	1.0166	28	25.4	22.9	251170000	122060000	129110000	59499000	25202000	34297000
H7C1Q9	SEC61A1;SEC61A2	Protein transport protein Sec61 subunit alpha isoform 1;Protein transport protein Sec61 subunit alpha isoform 2	10	10	10	10	52.264	476	3.15e-75	1.0391	1.0079	26	1.3577	1.0166	28	25.4	22.9	251170000	122060000	129110000	59499000	25202000	34297000
C9JXC6	SEC61A1;SEC61A2	Protein transport protein Sec61 subunit alpha isoform 1;Protein transport protein Sec61 subunit alpha isoform 2	10	10	10	10	52.264	476	3.15e-75	1.0391	1.0079	26	1.3577	1.0166	28	25.4	22.9	251170000	122060000	129110000	59499000	25202000	34297000
H7C069	SEC61A1;SEC61A2	Protein transport protein Sec61 subunit alpha isoform 1;Protein transport protein Sec61 subunit alpha isoform 2	10	10	10	10	52.264	476	3.15e-75	1.0391	1.0079	26	1.3577	1.0166	28	25.4	22.9	251170000	122060000	129110000	59499000	25202000	34297000
A6NK38	SEC61A1;SEC61A2	Protein transport protein Sec61 subunit alpha isoform 1;Protein transport protein Sec61 subunit alpha isoform 2	10	10	10	10	52.264	476	3.15e-75	1.0391	1.0079	26	1.3577	1.0166	28	25.4	22.9	251170000	122060000	129110000	59499000	25202000	34297000
F2Z2C7	SEC61A1;SEC61A2	Protein transport protein Sec61 subunit alpha isoform 1;Protein transport protein Sec61 subunit alpha isoform 2	10	10	10	10	52.264	476	3.15e-75	1.0391	1.0079	26	1.3577	1.0166	28	25.4	22.9	251170000	122060000	129110000	59499000	25202000	34297000
A6NIF9	SEC61A1;SEC61A2	Protein transport protein Sec61 subunit alpha isoform 1;Protein transport protein Sec61 subunit alpha isoform 2	10	10	10	10	52.264	476	3.15e-75	1.0391	1.0079	26	1.3577	1.0166	28	25.4	22.9	251170000	122060000	129110000	59499000	25202000	34297000
H7C1S8	SEC61A1;SEC61A2	Protein transport protein Sec61 subunit alpha isoform 1;Protein transport protein Sec61 subunit alpha isoform 2	10	10	10	10	52.264	476	3.15e-75	1.0391	1.0079	26	1.3577	1.0166	28	25.4	22.9	251170000	122060000	129110000	59499000	25202000	34297000
B4DR67	ALG5	Dolichyl-phosphate beta-glucosyltransferase	1	0	1	0	25.365	230	0.0012279	NaN	NaN	1	NaN	NaN	0	5.2	0	413400	180740	232670	0	0	0
Q9Y673	ALG5	Dolichyl-phosphate beta-glucosyltransferase	1	0	1	0	25.365	230	0.0012279	NaN	NaN	1	NaN	NaN	0	5.2	0	413400	180740	232670	0	0	0
Q02809	PLOD1	Procollagen-lysine,2-oxoglutarate 5-dioxygenase 1	3	5	3	5	83.549	727	1.93e-21	1.3766	1.3546	4	1.5407	1.1596	6	5.5	10	81902000	36199000	45703000	67180000	31704000	35476000
B4DR87	PLOD1	Procollagen-lysine,2-oxoglutarate 5-dioxygenase 1	3	5	3	5	83.549	727	1.93e-21	1.3766	1.3546	4	1.5407	1.1596	6	5.5	10	81902000	36199000	45703000	67180000	31704000	35476000
Q5JXB9	PLOD1	Procollagen-lysine,2-oxoglutarate 5-dioxygenase 1	3	5	3	5	83.549	727	1.93e-21	1.3766	1.3546	4	1.5407	1.1596	6	5.5	10	81902000	36199000	45703000	67180000	31704000	35476000
Q5JXB8	PLOD1	Procollagen-lysine,2-oxoglutarate 5-dioxygenase 1	3	5	3	5	83.549	727	1.93e-21	1.3766	1.3546	4	1.5407	1.1596	6	5.5	10	81902000	36199000	45703000	67180000	31704000	35476000
Q5JXB7	PLOD1	Procollagen-lysine,2-oxoglutarate 5-dioxygenase 1	3	5	3	5	83.549	727	1.93e-21	1.3766	1.3546	4	1.5407	1.1596	6	5.5	10	81902000	36199000	45703000	67180000	31704000	35476000
H7C0X4	ALG3	Dol-P-Man:Man(5)GlcNAc(2)-PP-Dol alpha-1,3-mannosyltransferase	2	1	2	1	36.898	323	1.28e-08	0.9429	0.91895	4	NaN	NaN	1	4.6	3.1	1893100	967960	925110	1442800	705570	737200
B4DS50	ALG3	Dol-P-Man:Man(5)GlcNAc(2)-PP-Dol alpha-1,3-mannosyltransferase	2	1	2	1	36.898	323	1.28e-08	0.9429	0.91895	4	NaN	NaN	1	4.6	3.1	1893100	967960	925110	1442800	705570	737200
C9J7S5	ALG3	Dol-P-Man:Man(5)GlcNAc(2)-PP-Dol alpha-1,3-mannosyltransferase	2	1	2	1	36.898	323	1.28e-08	0.9429	0.91895	4	NaN	NaN	1	4.6	3.1	1893100	967960	925110	1442800	705570	737200
Q92685	ALG3	Dol-P-Man:Man(5)GlcNAc(2)-PP-Dol alpha-1,3-mannosyltransferase	2	1	2	1	36.898	323	1.28e-08	0.9429	0.91895	4	NaN	NaN	1	4.6	3.1	1893100	967960	925110	1442800	705570	737200
B4DST5	PTPN23	Tyrosine-protein phosphatase non-receptor type 23	3	1	3	1	164.56	1510	9.84e-15	1.084	1.0901	3	NaN	NaN	1	4.1	1.1	14387000	7189900	7197300	1870300	921760	948580
Q9H3S7	PTPN23	Tyrosine-protein phosphatase non-receptor type 23	3	1	3	1	164.56	1510	9.84e-15	1.084	1.0901	3	NaN	NaN	1	4.1	1.1	14387000	7189900	7197300	1870300	921760	948580
B4DT35	NUP54	Nucleoporin p54	11	9	11	9	50.775	459	1.81e-134	1.0651	1.0331	19	1.0445	0.75661	15	31.8	26.4	107870000	51057000	56817000	67766000	34014000	33752000
Q7Z3B4	NUP54	Nucleoporin p54	11	9	11	9	50.775	459	1.81e-134	1.0651	1.0331	19	1.0445	0.75661	15	31.8	26.4	107870000	51057000	56817000	67766000	34014000	33752000
E7EUM5	NUP54	Nucleoporin p54	11	9	11	9	50.775	459	1.81e-134	1.0651	1.0331	19	1.0445	0.75661	15	31.8	26.4	107870000	51057000	56817000	67766000	34014000	33752000
J3KSI4	MPDU1	Mannose-P-dolichol utilization defect 1 protein	2	2	2	2	5.7856	52	2.91e-07	1.1323	1.1353	5	1.1992	0.86286	4	38.5	38.5	39667000	18566000	21101000	24076000	10536000	13540000
I3L1D2	MPDU1	Mannose-P-dolichol utilization defect 1 protein	2	2	2	2	5.7856	52	2.91e-07	1.1323	1.1353	5	1.1992	0.86286	4	38.5	38.5	39667000	18566000	21101000	24076000	10536000	13540000
I3L4E0	MPDU1	Mannose-P-dolichol utilization defect 1 protein	2	2	2	2	5.7856	52	2.91e-07	1.1323	1.1353	5	1.1992	0.86286	4	38.5	38.5	39667000	18566000	21101000	24076000	10536000	13540000
J3QS48	MPDU1	Mannose-P-dolichol utilization defect 1 protein	2	2	2	2	5.7856	52	2.91e-07	1.1323	1.1353	5	1.1992	0.86286	4	38.5	38.5	39667000	18566000	21101000	24076000	10536000	13540000
I3L295	MPDU1	Mannose-P-dolichol utilization defect 1 protein	2	2	2	2	5.7856	52	2.91e-07	1.1323	1.1353	5	1.1992	0.86286	4	38.5	38.5	39667000	18566000	21101000	24076000	10536000	13540000
J3KT75	MPDU1	Mannose-P-dolichol utilization defect 1 protein	2	2	2	2	5.7856	52	2.91e-07	1.1323	1.1353	5	1.1992	0.86286	4	38.5	38.5	39667000	18566000	21101000	24076000	10536000	13540000
B4DT74	MPDU1	Mannose-P-dolichol utilization defect 1 protein	2	2	2	2	5.7856	52	2.91e-07	1.1323	1.1353	5	1.1992	0.86286	4	38.5	38.5	39667000	18566000	21101000	24076000	10536000	13540000
J3QW43	MPDU1	Mannose-P-dolichol utilization defect 1 protein	2	2	2	2	5.7856	52	2.91e-07	1.1323	1.1353	5	1.1992	0.86286	4	38.5	38.5	39667000	18566000	21101000	24076000	10536000	13540000
J3QRD5	MPDU1	Mannose-P-dolichol utilization defect 1 protein	2	2	2	2	5.7856	52	2.91e-07	1.1323	1.1353	5	1.1992	0.86286	4	38.5	38.5	39667000	18566000	21101000	24076000	10536000	13540000
O75352	MPDU1	Mannose-P-dolichol utilization defect 1 protein	2	2	2	2	5.7856	52	2.91e-07	1.1323	1.1353	5	1.1992	0.86286	4	38.5	38.5	39667000	18566000	21101000	24076000	10536000	13540000
I3L405	MPDU1	Mannose-P-dolichol utilization defect 1 protein	2	2	2	2	5.7856	52	2.91e-07	1.1323	1.1353	5	1.1992	0.86286	4	38.5	38.5	39667000	18566000	21101000	24076000	10536000	13540000
I3L261	MPDU1	Mannose-P-dolichol utilization defect 1 protein	2	2	2	2	5.7856	52	2.91e-07	1.1323	1.1353	5	1.1992	0.86286	4	38.5	38.5	39667000	18566000	21101000	24076000	10536000	13540000
J3KTK8	MPDU1	Mannose-P-dolichol utilization defect 1 protein	2	2	2	2	5.7856	52	2.91e-07	1.1323	1.1353	5	1.1992	0.86286	4	38.5	38.5	39667000	18566000	21101000	24076000	10536000	13540000
J3QQZ4	MPDU1	Mannose-P-dolichol utilization defect 1 protein	2	2	2	2	5.7856	52	2.91e-07	1.1323	1.1353	5	1.1992	0.86286	4	38.5	38.5	39667000	18566000	21101000	24076000	10536000	13540000
D6RF44	HNRNPD	Heterogeneous nuclear ribonucleoprotein D0	1	1	1	1	12.64	112	1.75e-08	1.3457	1.2713	2	1.3631	1.0384	3	12.5	12.5	4425100	1712700	2712400	7098800	3273400	3825400
F5H6R6	HNRNPD	Heterogeneous nuclear ribonucleoprotein D0	1	1	1	1	12.64	112	1.75e-08	1.3457	1.2713	2	1.3631	1.0384	3	12.5	12.5	4425100	1712700	2712400	7098800	3273400	3825400
H0YA96	HNRNPD	Heterogeneous nuclear ribonucleoprotein D0	1	1	1	1	12.64	112	1.75e-08	1.3457	1.2713	2	1.3631	1.0384	3	12.5	12.5	4425100	1712700	2712400	7098800	3273400	3825400
D6RAF8	HNRNPD	Heterogeneous nuclear ribonucleoprotein D0	1	1	1	1	12.64	112	1.75e-08	1.3457	1.2713	2	1.3631	1.0384	3	12.5	12.5	4425100	1712700	2712400	7098800	3273400	3825400
H0Y8G5	HNRNPD	Heterogeneous nuclear ribonucleoprotein D0	1	1	1	1	12.64	112	1.75e-08	1.3457	1.2713	2	1.3631	1.0384	3	12.5	12.5	4425100	1712700	2712400	7098800	3273400	3825400
B4DTC3	HNRNPD	Heterogeneous nuclear ribonucleoprotein D0	1	1	1	1	12.64	112	1.75e-08	1.3457	1.2713	2	1.3631	1.0384	3	12.5	12.5	4425100	1712700	2712400	7098800	3273400	3825400
Q14103	HNRNPD	Heterogeneous nuclear ribonucleoprotein D0	1	1	1	1	12.64	112	1.75e-08	1.3457	1.2713	2	1.3631	1.0384	3	12.5	12.5	4425100	1712700	2712400	7098800	3273400	3825400
E9PN76	RNF214	RING finger protein 214	1	0	1	0	57.571	513	0.0072568	NaN	NaN	1	NaN	NaN	0	3.5	0	4564000	2105300	2458700	0	0	0
B4DTD1	RNF214	RING finger protein 214	1	0	1	0	57.571	513	0.0072568	NaN	NaN	1	NaN	NaN	0	3.5	0	4564000	2105300	2458700	0	0	0
Q8ND24	RNF214	RING finger protein 214	1	0	1	0	57.571	513	0.0072568	NaN	NaN	1	NaN	NaN	0	3.5	0	4564000	2105300	2458700	0	0	0
B4DTM7	VCL	Vinculin	1	0	1	0	36.248	327	2.65e-07	NaN	NaN	1	NaN	NaN	0	6.4	0	4131300	2060200	2071100	0	0	0
P18206	VCL	Vinculin	1	0	1	0	36.248	327	2.65e-07	NaN	NaN	1	NaN	NaN	0	6.4	0	4131300	2060200	2071100	0	0	0
B4DUC5	CSE1L	Exportin-2	3	1	3	1	85.472	754	3.03e-07	1.177	1.1173	3	1.118	0.8509	2	6.6	1.1	10665000	4649700	6014900	1498900000	687360000	811570000
P55060	CSE1L	Exportin-2	3	1	3	1	85.472	754	3.03e-07	1.177	1.1173	3	1.118	0.8509	2	6.6	1.1	10665000	4649700	6014900	1498900000	687360000	811570000
B4DUR8	CCT3	T-complex protein 1 subunit gamma	3	3	3	3	55.674	500	4.64e-17	1.153	1.0863	5	1.2096	0.93757	3	11	9.4	7164300	3347500	3816800	4913400	1910300	3003200
P49368	CCT3	T-complex protein 1 subunit gamma	3	3	3	3	55.674	500	4.64e-17	1.153	1.0863	5	1.2096	0.93757	3	11	9.4	7164300	3347500	3816800	4913400	1910300	3003200
E9PRC8	CCT3	T-complex protein 1 subunit gamma	3	3	3	3	55.674	500	4.64e-17	1.153	1.0863	5	1.2096	0.93757	3	11	9.4	7164300	3347500	3816800	4913400	1910300	3003200
Q5SZX6	CCT3	T-complex protein 1 subunit gamma	3	3	3	3	55.674	500	4.64e-17	1.153	1.0863	5	1.2096	0.93757	3	11	9.4	7164300	3347500	3816800	4913400	1910300	3003200
E9PQ35	CCT3	T-complex protein 1 subunit gamma	3	3	3	3	55.674	500	4.64e-17	1.153	1.0863	5	1.2096	0.93757	3	11	9.4	7164300	3347500	3816800	4913400	1910300	3003200
E9PM09	CCT3	T-complex protein 1 subunit gamma	3	3	3	3	55.674	500	4.64e-17	1.153	1.0863	5	1.2096	0.93757	3	11	9.4	7164300	3347500	3816800	4913400	1910300	3003200
Q5SZX9	CCT3	T-complex protein 1 subunit gamma	3	3	3	3	55.674	500	4.64e-17	1.153	1.0863	5	1.2096	0.93757	3	11	9.4	7164300	3347500	3816800	4913400	1910300	3003200
Q5SZW8	CCT3	T-complex protein 1 subunit gamma	3	3	3	3	55.674	500	4.64e-17	1.153	1.0863	5	1.2096	0.93757	3	11	9.4	7164300	3347500	3816800	4913400	1910300	3003200
Q15717	ELAVL1	ELAV-like protein 1	4	2	4	2	36.091	326	5.95e-21	1.2813	1.235	7	1.2138	0.8966	3	16.3	7.4	33609000	14998000	18611000	10091000	4585600	5505300
B4DVB8	ELAVL1	ELAV-like protein 1	4	2	4	2	36.091	326	5.95e-21	1.2813	1.235	7	1.2138	0.8966	3	16.3	7.4	33609000	14998000	18611000	10091000	4585600	5505300
M0QZR9	ELAVL1	ELAV-like protein 1	4	2	4	2	36.091	326	5.95e-21	1.2813	1.235	7	1.2138	0.8966	3	16.3	7.4	33609000	14998000	18611000	10091000	4585600	5505300
M0R055	ELAVL1	ELAV-like protein 1	4	2	4	2	36.091	326	5.95e-21	1.2813	1.235	7	1.2138	0.8966	3	16.3	7.4	33609000	14998000	18611000	10091000	4585600	5505300
B4DWJ2	QARS	Glutamine--tRNA ligase	4	5	4	5	86.578	764	1.68e-28	1.1778	1.1353	9	1.2824	0.96455	10	7.3	10.6	61486000	23016000	38471000	45346000	19206000	26140000
P47897	QARS	Glutamine--tRNA ligase	4	5	4	5	86.578	764	1.68e-28	1.1778	1.1353	9	1.2824	0.96455	10	7.3	10.6	61486000	23016000	38471000	45346000	19206000	26140000
F2Z2V6	QARS	Glutamine--tRNA ligase	4	5	4	5	86.578	764	1.68e-28	1.1778	1.1353	9	1.2824	0.96455	10	7.3	10.6	61486000	23016000	38471000	45346000	19206000	26140000
C9JSG9	QARS	Glutamine--tRNA ligase	4	5	4	5	86.578	764	1.68e-28	1.1778	1.1353	9	1.2824	0.96455	10	7.3	10.6	61486000	23016000	38471000	45346000	19206000	26140000
H7C0R3	QARS	Glutamine--tRNA ligase	4	5	4	5	86.578	764	1.68e-28	1.1778	1.1353	9	1.2824	0.96455	10	7.3	10.6	61486000	23016000	38471000	45346000	19206000	26140000
C9J165	QARS	Glutamine--tRNA ligase	4	5	4	5	86.578	764	1.68e-28	1.1778	1.1353	9	1.2824	0.96455	10	7.3	10.6	61486000	23016000	38471000	45346000	19206000	26140000
B7Z840	QARS	Glutamine--tRNA ligase	4	5	4	5	86.578	764	1.68e-28	1.1778	1.1353	9	1.2824	0.96455	10	7.3	10.6	61486000	23016000	38471000	45346000	19206000	26140000
H0YDN9	ARFGAP2	ADP-ribosylation factor GTPase-activating protein 2	1	0	1	0	25.691	237	2.3e-09	NaN	NaN	1	NaN	NaN	0	7.6	0	12217000	5778200	6438400	0	0	0
B7Z9M7	ARFGAP2	ADP-ribosylation factor GTPase-activating protein 2	1	0	1	0	25.691	237	2.3e-09	NaN	NaN	1	NaN	NaN	0	7.6	0	12217000	5778200	6438400	0	0	0
E9PQP3	ARFGAP2	ADP-ribosylation factor GTPase-activating protein 2	1	0	1	0	25.691	237	2.3e-09	NaN	NaN	1	NaN	NaN	0	7.6	0	12217000	5778200	6438400	0	0	0
G5E9L0	ARFGAP2	ADP-ribosylation factor GTPase-activating protein 2	1	0	1	0	25.691	237	2.3e-09	NaN	NaN	1	NaN	NaN	0	7.6	0	12217000	5778200	6438400	0	0	0
B4DX29	ARFGAP2	ADP-ribosylation factor GTPase-activating protein 2	1	0	1	0	25.691	237	2.3e-09	NaN	NaN	1	NaN	NaN	0	7.6	0	12217000	5778200	6438400	0	0	0
Q8N6H7	ARFGAP2	ADP-ribosylation factor GTPase-activating protein 2	1	0	1	0	25.691	237	2.3e-09	NaN	NaN	1	NaN	NaN	0	7.6	0	12217000	5778200	6438400	0	0	0
F5H3I4	ACTR1A	Alpha-centractin	10	6	7	3	34.557	302	6.93e-66	1.224	1.1696	14	1.4443	1.0315	7	49	37.1	173830000	78235000	95592000	72985000	32366000	40619000
B4DXP9	ACTR1A	Alpha-centractin	10	6	7	3	34.557	302	6.93e-66	1.224	1.1696	14	1.4443	1.0315	7	49	37.1	173830000	78235000	95592000	72985000	32366000	40619000
P61163	ACTR1A	Alpha-centractin	10	6	7	3	34.557	302	6.93e-66	1.224	1.1696	14	1.4443	1.0315	7	49	37.1	173830000	78235000	95592000	72985000	32366000	40619000
R4GMT0	ACTR1A	Alpha-centractin	10	6	7	3	34.557	302	6.93e-66	1.224	1.1696	14	1.4443	1.0315	7	49	37.1	173830000	78235000	95592000	72985000	32366000	40619000
F5H3P5	ACTR3	Actin-related protein 3	5	4	5	4	40.768	356	5.3e-43	1.053	1.0115	8	1.3357	1.0031	5	14.9	15.7	34995000	17119000	17876000	13319000	5473200	7845700
B4DXW1	ACTR3	Actin-related protein 3	5	4	5	4	40.768	356	5.3e-43	1.053	1.0115	8	1.3357	1.0031	5	14.9	15.7	34995000	17119000	17876000	13319000	5473200	7845700
P61158	ACTR3	Actin-related protein 3	5	4	5	4	40.768	356	5.3e-43	1.053	1.0115	8	1.3357	1.0031	5	14.9	15.7	34995000	17119000	17876000	13319000	5473200	7845700
H7C4J1	ACTR3	Actin-related protein 3	5	4	5	4	40.768	356	5.3e-43	1.053	1.0115	8	1.3357	1.0031	5	14.9	15.7	34995000	17119000	17876000	13319000	5473200	7845700
Q9C0K3	ACTR3	Actin-related protein 3	5	4	5	4	40.768	356	5.3e-43	1.053	1.0115	8	1.3357	1.0031	5	14.9	15.7	34995000	17119000	17876000	13319000	5473200	7845700
C9IZN3	ACTR3	Actin-related protein 3	5	4	5	4	40.768	356	5.3e-43	1.053	1.0115	8	1.3357	1.0031	5	14.9	15.7	34995000	17119000	17876000	13319000	5473200	7845700
Q9P1U1	ACTR3	Actin-related protein 3	5	4	5	4	40.768	356	5.3e-43	1.053	1.0115	8	1.3357	1.0031	5	14.9	15.7	34995000	17119000	17876000	13319000	5473200	7845700
E7EU85	FXR1	Fragile X mental retardation syndrome-related protein 1	5	3	4	2	50.99	454	2.37e-25	1.2183	1.226	8	1.2192	0.88395	3	11.2	8.8	53118000	22492000	30626000	53828000	24194000	29634000
E9PFF5	FXR1	Fragile X mental retardation syndrome-related protein 1	5	3	4	2	50.99	454	2.37e-25	1.2183	1.226	8	1.2192	0.88395	3	11.2	8.8	53118000	22492000	30626000	53828000	24194000	29634000
B4DXZ6	FXR1	Fragile X mental retardation syndrome-related protein 1	5	3	4	2	50.99	454	2.37e-25	1.2183	1.226	8	1.2192	0.88395	3	11.2	8.8	53118000	22492000	30626000	53828000	24194000	29634000
P51114	FXR1	Fragile X mental retardation syndrome-related protein 1	5	3	4	2	50.99	454	2.37e-25	1.2183	1.226	8	1.2192	0.88395	3	11.2	8.8	53118000	22492000	30626000	53828000	24194000	29634000
C9JZE0	FXR1	Fragile X mental retardation syndrome-related protein 1	5	3	4	2	50.99	454	2.37e-25	1.2183	1.226	8	1.2192	0.88395	3	11.2	8.8	53118000	22492000	30626000	53828000	24194000	29634000
C9JY20	FXR1	Fragile X mental retardation syndrome-related protein 1	5	3	4	2	50.99	454	2.37e-25	1.2183	1.226	8	1.2192	0.88395	3	11.2	8.8	53118000	22492000	30626000	53828000	24194000	29634000
G3V4W0	HNRNPC;HNRNPCL1	Heterogeneous nuclear ribonucleoprotein C-like 1	20	19	2	2	28.916	262	4.38e-136	1.1068	1.0726	56	1.3218	0.93913	45	53.4	50.8	1536100000	738830000	797220000	1299700000	566840000	732850000
B4DY08	HNRNPC;HNRNPCL1	Heterogeneous nuclear ribonucleoprotein C-like 1	20	19	2	2	28.916	262	4.38e-136	1.1068	1.0726	56	1.3218	0.93913	45	53.4	50.8	1536100000	738830000	797220000	1299700000	566840000	732850000
G3V4C1	HNRNPC;HNRNPCL1	Heterogeneous nuclear ribonucleoprotein C-like 1	20	19	2	2	28.916	262	4.38e-136	1.1068	1.0726	56	1.3218	0.93913	45	53.4	50.8	1536100000	738830000	797220000	1299700000	566840000	732850000
G3V251	HNRNPC;HNRNPCL1	Heterogeneous nuclear ribonucleoprotein C-like 1	20	19	2	2	28.916	262	4.38e-136	1.1068	1.0726	56	1.3218	0.93913	45	53.4	50.8	1536100000	738830000	797220000	1299700000	566840000	732850000
G3V5X6	HNRNPC;HNRNPCL1	Heterogeneous nuclear ribonucleoprotein C-like 1	20	19	2	2	28.916	262	4.38e-136	1.1068	1.0726	56	1.3218	0.93913	45	53.4	50.8	1536100000	738830000	797220000	1299700000	566840000	732850000
G3V3K6	HNRNPC;HNRNPCL1	Heterogeneous nuclear ribonucleoprotein C-like 1	20	19	2	2	28.916	262	4.38e-136	1.1068	1.0726	56	1.3218	0.93913	45	53.4	50.8	1536100000	738830000	797220000	1299700000	566840000	732850000
B4DSU6	HNRNPC;HNRNPCL1	Heterogeneous nuclear ribonucleoprotein C-like 1	20	19	2	2	28.916	262	4.38e-136	1.1068	1.0726	56	1.3218	0.93913	45	53.4	50.8	1536100000	738830000	797220000	1299700000	566840000	732850000
O60812	HNRNPC;HNRNPCL1	Heterogeneous nuclear ribonucleoprotein C-like 1	20	19	2	2	28.916	262	4.38e-136	1.1068	1.0726	56	1.3218	0.93913	45	53.4	50.8	1536100000	738830000	797220000	1299700000	566840000	732850000
G3V2D6	HNRNPC;HNRNPCL1	Heterogeneous nuclear ribonucleoprotein C-like 1	20	19	2	2	28.916	262	4.38e-136	1.1068	1.0726	56	1.3218	0.93913	45	53.4	50.8	1536100000	738830000	797220000	1299700000	566840000	732850000
G3V4M8	HNRNPC;HNRNPCL1	Heterogeneous nuclear ribonucleoprotein C-like 1	20	19	2	2	28.916	262	4.38e-136	1.1068	1.0726	56	1.3218	0.93913	45	53.4	50.8	1536100000	738830000	797220000	1299700000	566840000	732850000
G3V2H6	HNRNPC;HNRNPCL1	Heterogeneous nuclear ribonucleoprotein C-like 1	20	19	2	2	28.916	262	4.38e-136	1.1068	1.0726	56	1.3218	0.93913	45	53.4	50.8	1536100000	738830000	797220000	1299700000	566840000	732850000
G3V5V7	HNRNPC;HNRNPCL1	Heterogeneous nuclear ribonucleoprotein C-like 1	20	19	2	2	28.916	262	4.38e-136	1.1068	1.0726	56	1.3218	0.93913	45	53.4	50.8	1536100000	738830000	797220000	1299700000	566840000	732850000
B4DYB4	NUP35	Nucleoporin NUP53	7	6	7	6	33.12	309	9.89e-49	1.1389	1.0915	13	1.0739	0.75952	11	37.9	34	191000000	88865000	102130000	114030000	59031000	55004000
Q8NFH5	NUP35	Nucleoporin NUP53	7	6	7	6	33.12	309	9.89e-49	1.1389	1.0915	13	1.0739	0.75952	11	37.9	34	191000000	88865000	102130000	114030000	59031000	55004000
B4DP57	NUP35	Nucleoporin NUP53	7	6	7	6	33.12	309	9.89e-49	1.1389	1.0915	13	1.0739	0.75952	11	37.9	34	191000000	88865000	102130000	114030000	59031000	55004000
C9IYQ7	NUP35	Nucleoporin NUP53	7	6	7	6	33.12	309	9.89e-49	1.1389	1.0915	13	1.0739	0.75952	11	37.9	34	191000000	88865000	102130000	114030000	59031000	55004000
F8WCF5	NUP35	Nucleoporin NUP53	7	6	7	6	33.12	309	9.89e-49	1.1389	1.0915	13	1.0739	0.75952	11	37.9	34	191000000	88865000	102130000	114030000	59031000	55004000
F8WEL4	NUP35	Nucleoporin NUP53	7	6	7	6	33.12	309	9.89e-49	1.1389	1.0915	13	1.0739	0.75952	11	37.9	34	191000000	88865000	102130000	114030000	59031000	55004000
C9JWU7	NUP35	Nucleoporin NUP53	7	6	7	6	33.12	309	9.89e-49	1.1389	1.0915	13	1.0739	0.75952	11	37.9	34	191000000	88865000	102130000	114030000	59031000	55004000
C9JIY9	NUP35	Nucleoporin NUP53	7	6	7	6	33.12	309	9.89e-49	1.1389	1.0915	13	1.0739	0.75952	11	37.9	34	191000000	88865000	102130000	114030000	59031000	55004000
B4DYD8	CCT5	T-complex protein 1 subunit epsilon	1	0	1	0	49.526	448	0.00027041	NaN	NaN	1	NaN	NaN	0	3.8	0	461720	216940	244780	0	0	0
E7ENZ3	CCT5	T-complex protein 1 subunit epsilon	1	0	1	0	49.526	448	0.00027041	NaN	NaN	1	NaN	NaN	0	3.8	0	461720	216940	244780	0	0	0
B7ZAR1	CCT5	T-complex protein 1 subunit epsilon	1	0	1	0	49.526	448	0.00027041	NaN	NaN	1	NaN	NaN	0	3.8	0	461720	216940	244780	0	0	0
E9PCA1	CCT5	T-complex protein 1 subunit epsilon	1	0	1	0	49.526	448	0.00027041	NaN	NaN	1	NaN	NaN	0	3.8	0	461720	216940	244780	0	0	0
P48643	CCT5	T-complex protein 1 subunit epsilon	1	0	1	0	49.526	448	0.00027041	NaN	NaN	1	NaN	NaN	0	3.8	0	461720	216940	244780	0	0	0
B4DZC3	XRN2	5-3 exoribonuclease 2	4	4	4	4	99.96	874	5.57e-15	0.76826	0.74841	5	1.2209	0.91156	5	7.6	7	116010000	61861000	54144000	65189000	31212000	33977000
Q9H0D6	XRN2	5-3 exoribonuclease 2	4	4	4	4	99.96	874	5.57e-15	0.76826	0.74841	5	1.2209	0.91156	5	7.6	7	116010000	61861000	54144000	65189000	31212000	33977000
B4DZI8	COPB2	Coatomer subunit beta	6	6	6	6	99.045	877	1.14e-48	1.0856	1.0904	13	0.95296	0.74159	9	12.4	11.5	130040000	64951000	65093000	28107000	13759000	14348000
P35606	COPB2	Coatomer subunit beta	6	6	6	6	99.045	877	1.14e-48	1.0856	1.0904	13	0.95296	0.74159	9	12.4	11.5	130040000	64951000	65093000	28107000	13759000	14348000
H0Y938	COPB2	Coatomer subunit beta	6	6	6	6	99.045	877	1.14e-48	1.0856	1.0904	13	0.95296	0.74159	9	12.4	11.5	130040000	64951000	65093000	28107000	13759000	14348000
H0YAC7	COPB2	Coatomer subunit beta	6	6	6	6	99.045	877	1.14e-48	1.0856	1.0904	13	0.95296	0.74159	9	12.4	11.5	130040000	64951000	65093000	28107000	13759000	14348000
B4E022	TKT	Transketolase	10	6	10	6	62.878	576	1.41e-180	1.3113	1.276	32	1.4802	1.0942	14	27.1	17.7	271080000	113680000	157400000	50708000	26082000	24626000
P29401	TKT	Transketolase	10	6	10	6	62.878	576	1.41e-180	1.3113	1.276	32	1.4802	1.0942	14	27.1	17.7	271080000	113680000	157400000	50708000	26082000	24626000
E9PFF2	TKT	Transketolase	10	6	10	6	62.878	576	1.41e-180	1.3113	1.276	32	1.4802	1.0942	14	27.1	17.7	271080000	113680000	157400000	50708000	26082000	24626000
Q5JRC6	PHF6	PHD finger protein 6	1	0	1	0	35.187	310	0.0033101	1.1013	1.0594	2	NaN	NaN	0	2.9	0	2284300	1064600	1219600	0	0	0
B4E0G4	PHF6	PHD finger protein 6	1	0	1	0	35.187	310	0.0033101	1.1013	1.0594	2	NaN	NaN	0	2.9	0	2284300	1064600	1219600	0	0	0
Q8IWS0	PHF6	PHD finger protein 6	1	0	1	0	35.187	310	0.0033101	1.1013	1.0594	2	NaN	NaN	0	2.9	0	2284300	1064600	1219600	0	0	0
G3XAN4	TRAM1	Translocating chain-associated membrane protein 1	7	5	7	5	33.435	288	2.97e-42	0.91321	0.9152	17	1.1331	0.86573	9	15.3	14.9	34131000	17180000	16951000	7124500	3430500	3694000
B4E0K2	TRAM1	Translocating chain-associated membrane protein 1	7	5	7	5	33.435	288	2.97e-42	0.91321	0.9152	17	1.1331	0.86573	9	15.3	14.9	34131000	17180000	16951000	7124500	3430500	3694000
Q15629	TRAM1	Translocating chain-associated membrane protein 1	7	5	7	5	33.435	288	2.97e-42	0.91321	0.9152	17	1.1331	0.86573	9	15.3	14.9	34131000	17180000	16951000	7124500	3430500	3694000
B4E0R6	IPO5	Importin-5	1	0	1	0	109.36	972	1.52e-21	NaN	NaN	1	NaN	NaN	0	2.1	0	2214900	1030700	1184200	0	0	0
O00410	IPO5	Importin-5	1	0	1	0	109.36	972	1.52e-21	NaN	NaN	1	NaN	NaN	0	2.1	0	2214900	1030700	1184200	0	0	0
H0Y8C6	IPO5	Importin-5	1	0	1	0	109.36	972	1.52e-21	NaN	NaN	1	NaN	NaN	0	2.1	0	2214900	1030700	1184200	0	0	0
E5RGY0	DERL1	Derlin-1	2	2	2	2	17.221	151	2.36e-09	0.88584	0.86927	8	1.0421	0.78452	4	16.6	16.6	28524000	15140000	13385000	49036000	22586000	26450000
B4E1G1	DERL1	Derlin-1	2	2	2	2	17.221	151	2.36e-09	0.88584	0.86927	8	1.0421	0.78452	4	16.6	16.6	28524000	15140000	13385000	49036000	22586000	26450000
Q9BUN8	DERL1	Derlin-1	2	2	2	2	17.221	151	2.36e-09	0.88584	0.86927	8	1.0421	0.78452	4	16.6	16.6	28524000	15140000	13385000	49036000	22586000	26450000
B4E1K7	STOML2	Stomatin-like protein 2, mitochondrial	2	2	2	2	33.337	311	1.03e-05	1.1243	1.0624	2	1.4104	1.0185	3	5.5	5.5	7910200	3798100	4112100	16562000	6715200	9846900
Q9UJZ1	STOML2	Stomatin-like protein 2, mitochondrial	2	2	2	2	33.337	311	1.03e-05	1.1243	1.0624	2	1.4104	1.0185	3	5.5	5.5	7910200	3798100	4112100	16562000	6715200	9846900
B4E241	SRSF3	Serine/arginine-rich splicing factor 3	4	4	4	4	14.203	124	3.62e-24	1.0885	1.0768	11	1.2853	0.91225	13	41.9	41.9	359120000	170960000	188160000	220370000	98327000	122050000
P84103	SRSF3	Serine/arginine-rich splicing factor 3	4	4	4	4	14.203	124	3.62e-24	1.0885	1.0768	11	1.2853	0.91225	13	41.9	41.9	359120000	170960000	188160000	220370000	98327000	122050000
B4E2B6	PUM2	Pumilio homolog 2	1	1	1	1	106.21	987	8.2e-06	1.224	1.2121	2	NaN	NaN	1	1.7	1.7	82759000	43252000	39507000	39700000	12789000	26911000
Q8TB72	PUM2	Pumilio homolog 2	1	1	1	1	106.21	987	8.2e-06	1.224	1.2121	2	NaN	NaN	1	1.7	1.7	82759000	43252000	39507000	39700000	12789000	26911000
B4E2J1	ATAD1	ATPase family AAA domain-containing protein 1	1	0	1	0	30.634	273	0.0003413	0.95278	0.93517	2	NaN	NaN	0	5.9	0	370480	196590	173890	0	0	0
Q8NBU5	ATAD1	ATPase family AAA domain-containing protein 1	1	0	1	0	30.634	273	0.0003413	0.95278	0.93517	2	NaN	NaN	0	5.9	0	370480	196590	173890	0	0	0
C9JA28	SSR3	Translocon-associated protein subunit gamma	4	2	4	2	20.161	174	6.42e-44	1.1508	1.1023	17	1.3498	1.0041	11	19	10.3	145080000	66177000	78899000	135390000	55503000	79889000
Q9UNL2	SSR3	Translocon-associated protein subunit gamma	4	2	4	2	20.161	174	6.42e-44	1.1508	1.1023	17	1.3498	1.0041	11	19	10.3	145080000	66177000	78899000	135390000	55503000	79889000
B4E2P2	SSR3	Translocon-associated protein subunit gamma	4	2	4	2	20.161	174	6.42e-44	1.1508	1.1023	17	1.3498	1.0041	11	19	10.3	145080000	66177000	78899000	135390000	55503000	79889000
C9J365	SSR3	Translocon-associated protein subunit gamma	4	2	4	2	20.161	174	6.42e-44	1.1508	1.1023	17	1.3498	1.0041	11	19	10.3	145080000	66177000	78899000	135390000	55503000	79889000
B4E2V5	STOM	Erythrocyte band 7 integral membrane protein	10	7	10	7	25.964	237	8.32e-69	1.061	1.0181	15	1.2037	0.89335	9	42.2	32.9	36942000	17663000	19279000	24058000	10483000	13575000
P27105	STOM	Erythrocyte band 7 integral membrane protein	10	7	10	7	25.964	237	8.32e-69	1.061	1.0181	15	1.2037	0.89335	9	42.2	32.9	36942000	17663000	19279000	24058000	10483000	13575000
B4E2W0	HADHB	Trifunctional enzyme subunit beta, mitochondrial;3-ketoacyl-CoA thiolase	2	2	2	2	48.879	452	1.24e-07	1.1452	1.1086	3	1.5004	1.1057	2	8.4	7.1	15739000	5963400	9775200	5860400	1499500	4360900
P55084	HADHB	Trifunctional enzyme subunit beta, mitochondrial;3-ketoacyl-CoA thiolase	2	2	2	2	48.879	452	1.24e-07	1.1452	1.1086	3	1.5004	1.1057	2	8.4	7.1	15739000	5963400	9775200	5860400	1499500	4360900
B5MD38	HADHB	Trifunctional enzyme subunit beta, mitochondrial;3-ketoacyl-CoA thiolase	2	2	2	2	48.879	452	1.24e-07	1.1452	1.1086	3	1.5004	1.1057	2	8.4	7.1	15739000	5963400	9775200	5860400	1499500	4360900
C9JEY0	HADHB	Trifunctional enzyme subunit beta, mitochondrial;3-ketoacyl-CoA thiolase	2	2	2	2	48.879	452	1.24e-07	1.1452	1.1086	3	1.5004	1.1057	2	8.4	7.1	15739000	5963400	9775200	5860400	1499500	4360900
C9JE81	HADHB	Trifunctional enzyme subunit beta, mitochondrial;3-ketoacyl-CoA thiolase	2	2	2	2	48.879	452	1.24e-07	1.1452	1.1086	3	1.5004	1.1057	2	8.4	7.1	15739000	5963400	9775200	5860400	1499500	4360900
F5GZQ3	HADHB	Trifunctional enzyme subunit beta, mitochondrial;3-ketoacyl-CoA thiolase	2	2	2	2	48.879	452	1.24e-07	1.1452	1.1086	3	1.5004	1.1057	2	8.4	7.1	15739000	5963400	9775200	5860400	1499500	4360900
C9K0M0	HADHB	Trifunctional enzyme subunit beta, mitochondrial;3-ketoacyl-CoA thiolase	2	2	2	2	48.879	452	1.24e-07	1.1452	1.1086	3	1.5004	1.1057	2	8.4	7.1	15739000	5963400	9775200	5860400	1499500	4360900
B4E363	FARSA	Phenylalanine--tRNA ligase alpha subunit	4	7	4	7	54.157	477	1.21e-59	1.1138	1.1333	7	1.3637	0.93754	8	17.2	28.1	65672000	30959000	34714000	111690000	49768000	61923000
Q9Y285	FARSA	Phenylalanine--tRNA ligase alpha subunit	4	7	4	7	54.157	477	1.21e-59	1.1138	1.1333	7	1.3637	0.93754	8	17.2	28.1	65672000	30959000	34714000	111690000	49768000	61923000
K7ER00	FARSA	Phenylalanine--tRNA ligase alpha subunit	4	7	4	7	54.157	477	1.21e-59	1.1138	1.1333	7	1.3637	0.93754	8	17.2	28.1	65672000	30959000	34714000	111690000	49768000	61923000
K7EPH2	FARSA	Phenylalanine--tRNA ligase alpha subunit	4	7	4	7	54.157	477	1.21e-59	1.1138	1.1333	7	1.3637	0.93754	8	17.2	28.1	65672000	30959000	34714000	111690000	49768000	61923000
K7ER16	FARSA	Phenylalanine--tRNA ligase alpha subunit	4	7	4	7	54.157	477	1.21e-59	1.1138	1.1333	7	1.3637	0.93754	8	17.2	28.1	65672000	30959000	34714000	111690000	49768000	61923000
K7EK06	FARSA	Phenylalanine--tRNA ligase alpha subunit	4	7	4	7	54.157	477	1.21e-59	1.1138	1.1333	7	1.3637	0.93754	8	17.2	28.1	65672000	30959000	34714000	111690000	49768000	61923000
K7ERS0	FARSA	Phenylalanine--tRNA ligase alpha subunit	4	7	4	7	54.157	477	1.21e-59	1.1138	1.1333	7	1.3637	0.93754	8	17.2	28.1	65672000	30959000	34714000	111690000	49768000	61923000
B4E3P0	ACLY	ATP-citrate synthase	2	1	2	1	91.098	830	2.17e-06	0.8895	0.90475	6	NaN	NaN	1	5.3	1.8	70100000	35481000	34619000	5460900	2235600	3225300
P53396	ACLY	ATP-citrate synthase	2	1	2	1	91.098	830	2.17e-06	0.8895	0.90475	6	NaN	NaN	1	5.3	1.8	70100000	35481000	34619000	5460900	2235600	3225300
B4E3S0	CORO1C	Coronin;Coronin-1C	9	9	9	9	41.603	369	1.68e-60	1.016	0.97831	41	1.4997	1.093	32	26.8	26.8	369740000	182960000	186780000	238870000	95469000	143400000
Q9ULV4	CORO1C	Coronin;Coronin-1C	9	9	9	9	41.603	369	1.68e-60	1.016	0.97831	41	1.4997	1.093	32	26.8	26.8	369740000	182960000	186780000	238870000	95469000	143400000
H0YHL7	CORO1C	Coronin;Coronin-1C	9	9	9	9	41.603	369	1.68e-60	1.016	0.97831	41	1.4997	1.093	32	26.8	26.8	369740000	182960000	186780000	238870000	95469000	143400000
F8VV53	CORO1C	Coronin;Coronin-1C	9	9	9	9	41.603	369	1.68e-60	1.016	0.97831	41	1.4997	1.093	32	26.8	26.8	369740000	182960000	186780000	238870000	95469000	143400000
F8W1H8	CORO1C	Coronin;Coronin-1C	9	9	9	9	41.603	369	1.68e-60	1.016	0.97831	41	1.4997	1.093	32	26.8	26.8	369740000	182960000	186780000	238870000	95469000	143400000
F8VUX3	CORO1C	Coronin;Coronin-1C	9	9	9	9	41.603	369	1.68e-60	1.016	0.97831	41	1.4997	1.093	32	26.8	26.8	369740000	182960000	186780000	238870000	95469000	143400000
F8VSA4	CORO1C	Coronin;Coronin-1C	9	9	9	9	41.603	369	1.68e-60	1.016	0.97831	41	1.4997	1.093	32	26.8	26.8	369740000	182960000	186780000	238870000	95469000	143400000
F8VRE9	CORO1C	Coronin;Coronin-1C	9	9	9	9	41.603	369	1.68e-60	1.016	0.97831	41	1.4997	1.093	32	26.8	26.8	369740000	182960000	186780000	238870000	95469000	143400000
F8VTT6	CORO1C	Coronin;Coronin-1C	9	9	9	9	41.603	369	1.68e-60	1.016	0.97831	41	1.4997	1.093	32	26.8	26.8	369740000	182960000	186780000	238870000	95469000	143400000
F8VVB7	CORO1C	Coronin;Coronin-1C	9	9	9	9	41.603	369	1.68e-60	1.016	0.97831	41	1.4997	1.093	32	26.8	26.8	369740000	182960000	186780000	238870000	95469000	143400000
Q9HC35	EML4	Echinoderm microtubule-associated protein-like 4	7	4	7	4	108.91	981	6.87e-41	0.7394	0.72427	12	1.342	0.97067	7	10.5	6.8	92895000	49101000	43795000	31341000	13094000	18246000
B5MBZ0	EML4	Echinoderm microtubule-associated protein-like 4	7	4	7	4	108.91	981	6.87e-41	0.7394	0.72427	12	1.342	0.97067	7	10.5	6.8	92895000	49101000	43795000	31341000	13094000	18246000
H7C3Z9	AGR2;AGR3	Anterior gradient protein 3 homolog;Anterior gradient protein 2 homolog	0	1	0	1	13.496	119	0.0052047	NaN	NaN	0	NaN	NaN	1	0	9.2	0	0	0	4122400	1980400	2142000
H7C040	AGR2;AGR3	Anterior gradient protein 3 homolog;Anterior gradient protein 2 homolog	0	1	0	1	13.496	119	0.0052047	NaN	NaN	0	NaN	NaN	1	0	9.2	0	0	0	4122400	1980400	2142000
B5MC62	AGR2;AGR3	Anterior gradient protein 3 homolog;Anterior gradient protein 2 homolog	0	1	0	1	13.496	119	0.0052047	NaN	NaN	0	NaN	NaN	1	0	9.2	0	0	0	4122400	1980400	2142000
Q8TD06	AGR2;AGR3	Anterior gradient protein 3 homolog;Anterior gradient protein 2 homolog	0	1	0	1	13.496	119	0.0052047	NaN	NaN	0	NaN	NaN	1	0	9.2	0	0	0	4122400	1980400	2142000
O95994	AGR2;AGR3	Anterior gradient protein 3 homolog;Anterior gradient protein 2 homolog	0	1	0	1	13.496	119	0.0052047	NaN	NaN	0	NaN	NaN	1	0	9.2	0	0	0	4122400	1980400	2142000
B5MC07	AGR2;AGR3	Anterior gradient protein 3 homolog;Anterior gradient protein 2 homolog	0	1	0	1	13.496	119	0.0052047	NaN	NaN	0	NaN	NaN	1	0	9.2	0	0	0	4122400	1980400	2142000
Q4JM47	AGR2;AGR3	Anterior gradient protein 3 homolog;Anterior gradient protein 2 homolog	0	1	0	1	13.496	119	0.0052047	NaN	NaN	0	NaN	NaN	1	0	9.2	0	0	0	4122400	1980400	2142000
B5MCN7	NCOA1	Nuclear receptor coactivator 1	0	1	0	1	135.62	1248	0.030128	NaN	NaN	0	1.316	1.0168	2	0	1.7	0	0	0	1935900	1015600	920280	+
Q15788	NCOA1	Nuclear receptor coactivator 1	0	1	0	1	135.62	1248	0.030128	NaN	NaN	0	1.316	1.0168	2	0	1.7	0	0	0	1935900	1015600	920280	+
B7Z254	PDIA6	Protein disulfide-isomerase A6	5	4	5	4	47.837	437	6.73e-41	1.203	1.19	11	1.5227	1.1103	9	15.3	12.4	62837000	27327000	35510000	32072000	12553000	19519000
Q15084	PDIA6	Protein disulfide-isomerase A6	5	4	5	4	47.837	437	6.73e-41	1.203	1.19	11	1.5227	1.1103	9	15.3	12.4	62837000	27327000	35510000	32072000	12553000	19519000
F8WA83	PDIA6	Protein disulfide-isomerase A6	5	4	5	4	47.837	437	6.73e-41	1.203	1.19	11	1.5227	1.1103	9	15.3	12.4	62837000	27327000	35510000	32072000	12553000	19519000
B5MCQ5	PDIA6	Protein disulfide-isomerase A6	5	4	5	4	47.837	437	6.73e-41	1.203	1.19	11	1.5227	1.1103	9	15.3	12.4	62837000	27327000	35510000	32072000	12553000	19519000
B5MDE0	RFT1	Protein RFT1 homolog	4	3	4	3	55.835	502	1.05e-10	1.1696	1.1591	9	1.3829	1.0335	6	7.4	5.8	108740000	49797000	58944000	43840000	19287000	24554000
Q96AA3	RFT1	Protein RFT1 homolog	4	3	4	3	55.835	502	1.05e-10	1.1696	1.1591	9	1.3829	1.0335	6	7.4	5.8	108740000	49797000	58944000	43840000	19287000	24554000
C9JP01	RFT1	Protein RFT1 homolog	4	3	4	3	55.835	502	1.05e-10	1.1696	1.1591	9	1.3829	1.0335	6	7.4	5.8	108740000	49797000	58944000	43840000	19287000	24554000
P62826	RAN	GTP-binding nuclear protein Ran	9	8	9	8	24.423	216	9.82e-31	1.2388	1.1964	20	1.1746	0.86454	18	38	37.5	102530000	45335000	57192000	103300000	47976000	55325000
B5MDF5	RAN	GTP-binding nuclear protein Ran	9	8	9	8	24.423	216	9.82e-31	1.2388	1.1964	20	1.1746	0.86454	18	38	37.5	102530000	45335000	57192000	103300000	47976000	55325000
J3KQE5	RAN	GTP-binding nuclear protein Ran	9	8	9	8	24.423	216	9.82e-31	1.2388	1.1964	20	1.1746	0.86454	18	38	37.5	102530000	45335000	57192000	103300000	47976000	55325000
F5H018	RAN	GTP-binding nuclear protein Ran	9	8	9	8	24.423	216	9.82e-31	1.2388	1.1964	20	1.1746	0.86454	18	38	37.5	102530000	45335000	57192000	103300000	47976000	55325000
H0YFC6	RAN	GTP-binding nuclear protein Ran	9	8	9	8	24.423	216	9.82e-31	1.2388	1.1964	20	1.1746	0.86454	18	38	37.5	102530000	45335000	57192000	103300000	47976000	55325000
B4DV51	RAN	GTP-binding nuclear protein Ran	9	8	9	8	24.423	216	9.82e-31	1.2388	1.1964	20	1.1746	0.86454	18	38	37.5	102530000	45335000	57192000	103300000	47976000	55325000
E7EW69	SEPT10	Septin-10	8	6	8	6	52.145	450	1.07e-53	0.88304	0.86494	16	1.1853	0.88837	14	20.9	17.6	51935000	26556000	25379000	66974000	31320000	35655000
Q9P0V9	SEPT10	Septin-10	8	6	8	6	52.145	450	1.07e-53	0.88304	0.86494	16	1.1853	0.88837	14	20.9	17.6	51935000	26556000	25379000	66974000	31320000	35655000
B5ME97	SEPT10	Septin-10	8	6	8	6	52.145	450	1.07e-53	0.88304	0.86494	16	1.1853	0.88837	14	20.9	17.6	51935000	26556000	25379000	66974000	31320000	35655000
E7EX04	SEPT10	Septin-10	8	6	8	6	52.145	450	1.07e-53	0.88304	0.86494	16	1.1853	0.88837	14	20.9	17.6	51935000	26556000	25379000	66974000	31320000	35655000
B7Z371	SEPT10	Septin-10	8	6	8	6	52.145	450	1.07e-53	0.88304	0.86494	16	1.1853	0.88837	14	20.9	17.6	51935000	26556000	25379000	66974000	31320000	35655000
B7Z277	SEPT10	Septin-10	8	6	8	6	52.145	450	1.07e-53	0.88304	0.86494	16	1.1853	0.88837	14	20.9	17.6	51935000	26556000	25379000	66974000	31320000	35655000
F5GYV2	SEPT10	Septin-10	8	6	8	6	52.145	450	1.07e-53	0.88304	0.86494	16	1.1853	0.88837	14	20.9	17.6	51935000	26556000	25379000	66974000	31320000	35655000
F5H1W3	SEPT10	Septin-10	8	6	8	6	52.145	450	1.07e-53	0.88304	0.86494	16	1.1853	0.88837	14	20.9	17.6	51935000	26556000	25379000	66974000	31320000	35655000
F8WC85	SEPT10	Septin-10	8	6	8	6	52.145	450	1.07e-53	0.88304	0.86494	16	1.1853	0.88837	14	20.9	17.6	51935000	26556000	25379000	66974000	31320000	35655000
C9JEW2	SEPT10	Septin-10	8	6	8	6	52.145	450	1.07e-53	0.88304	0.86494	16	1.1853	0.88837	14	20.9	17.6	51935000	26556000	25379000	66974000	31320000	35655000
C9JNR7	SEPT10	Septin-10	8	6	8	6	52.145	450	1.07e-53	0.88304	0.86494	16	1.1853	0.88837	14	20.9	17.6	51935000	26556000	25379000	66974000	31320000	35655000
C9JEQ7	SEPT10	Septin-10	8	6	8	6	52.145	450	1.07e-53	0.88304	0.86494	16	1.1853	0.88837	14	20.9	17.6	51935000	26556000	25379000	66974000	31320000	35655000
F5H1F2	SEPT10	Septin-10	8	6	8	6	52.145	450	1.07e-53	0.88304	0.86494	16	1.1853	0.88837	14	20.9	17.6	51935000	26556000	25379000	66974000	31320000	35655000
G3V195	EML3	Echinoderm microtubule-associated protein-like 3	2	3	2	3	73.281	679	3.49e-14	0.99506	0.95982	2	1.1709	0.89997	4	6.9	9.4	28410000	14734000	13676000	13269000	6155000	7113900
G3V1D0	EML3	Echinoderm microtubule-associated protein-like 3	2	3	2	3	73.281	679	3.49e-14	0.99506	0.95982	2	1.1709	0.89997	4	6.9	9.4	28410000	14734000	13676000	13269000	6155000	7113900
Q32P44	EML3	Echinoderm microtubule-associated protein-like 3	2	3	2	3	73.281	679	3.49e-14	0.99506	0.95982	2	1.1709	0.89997	4	6.9	9.4	28410000	14734000	13676000	13269000	6155000	7113900
B7WPE2	EML3	Echinoderm microtubule-associated protein-like 3	2	3	2	3	73.281	679	3.49e-14	0.99506	0.95982	2	1.1709	0.89997	4	6.9	9.4	28410000	14734000	13676000	13269000	6155000	7113900
H0Y3M3	EML3	Echinoderm microtubule-associated protein-like 3	2	3	2	3	73.281	679	3.49e-14	0.99506	0.95982	2	1.1709	0.89997	4	6.9	9.4	28410000	14734000	13676000	13269000	6155000	7113900
O43314	PPIP5K2;PPIP5K1	Inositol hexakisphosphate and diphosphoinositol-pentakisphosphate kinase 2;Inositol hexakisphosphate and diphosphoinositol-pentakisphosphate kinase 1	1	0	1	0	92.06	817	5.54e-10	NaN	NaN	1	NaN	NaN	0	2.2	0	5893700	2467800	3425900	0	0	0
F8W9A8	PPIP5K2;PPIP5K1	Inositol hexakisphosphate and diphosphoinositol-pentakisphosphate kinase 2;Inositol hexakisphosphate and diphosphoinositol-pentakisphosphate kinase 1	1	0	1	0	92.06	817	5.54e-10	NaN	NaN	1	NaN	NaN	0	2.2	0	5893700	2467800	3425900	0	0	0
B7WPL9	PPIP5K2;PPIP5K1	Inositol hexakisphosphate and diphosphoinositol-pentakisphosphate kinase 2;Inositol hexakisphosphate and diphosphoinositol-pentakisphosphate kinase 1	1	0	1	0	92.06	817	5.54e-10	NaN	NaN	1	NaN	NaN	0	2.2	0	5893700	2467800	3425900	0	0	0
Q6PFW1	PPIP5K2;PPIP5K1	Inositol hexakisphosphate and diphosphoinositol-pentakisphosphate kinase 2;Inositol hexakisphosphate and diphosphoinositol-pentakisphosphate kinase 1	1	0	1	0	92.06	817	5.54e-10	NaN	NaN	1	NaN	NaN	0	2.2	0	5893700	2467800	3425900	0	0	0
B7Z1I0	ILK	Integrin-linked protein kinase	1	1	1	1	36.467	318	0.00031049	1.2693	1.2514	3	NaN	NaN	1	4.4	4.4	21479000	9549600	11930000	5094000	2003000	3091000
B7Z418	ILK	Integrin-linked protein kinase	1	1	1	1	36.467	318	0.00031049	1.2693	1.2514	3	NaN	NaN	1	4.4	4.4	21479000	9549600	11930000	5094000	2003000	3091000
Q13418	ILK	Integrin-linked protein kinase	1	1	1	1	36.467	318	0.00031049	1.2693	1.2514	3	NaN	NaN	1	4.4	4.4	21479000	9549600	11930000	5094000	2003000	3091000
B7Z1M1	RCN1	Reticulocalbin-1	2	1	2	1	33.026	280	2.54e-07	1.1922	1.1311	2	NaN	NaN	1	12.5	5.7	5840700	2759700	3080900	2017500	884740	1132700
Q15293	RCN1	Reticulocalbin-1	2	1	2	1	33.026	280	2.54e-07	1.1922	1.1311	2	NaN	NaN	1	12.5	5.7	5840700	2759700	3080900	2017500	884740	1132700
B7Z2A7	ACBD5	Acyl-CoA-binding domain-containing protein 5	1	1	1	1	38.771	348	0.00096619	NaN	NaN	1	NaN	NaN	1	3.2	3.2	448670	421410	27262	1782600	130300	1652300
Q5T8D3	ACBD5	Acyl-CoA-binding domain-containing protein 5	1	1	1	1	38.771	348	0.00096619	NaN	NaN	1	NaN	NaN	1	3.2	3.2	448670	421410	27262	1782600	130300	1652300
B7Z2F4	CCT4	T-complex protein 1 subunit delta	5	3	5	3	42.299	389	1.87e-25	1.2388	1.2013	8	1.4412	1.1201	5	20.3	14.9	35020000	15111000	19909000	9550900	3286200	6264700
B7Z9L0	CCT4	T-complex protein 1 subunit delta	5	3	5	3	42.299	389	1.87e-25	1.2388	1.2013	8	1.4412	1.1201	5	20.3	14.9	35020000	15111000	19909000	9550900	3286200	6264700
P50991	CCT4	T-complex protein 1 subunit delta	5	3	5	3	42.299	389	1.87e-25	1.2388	1.2013	8	1.4412	1.1201	5	20.3	14.9	35020000	15111000	19909000	9550900	3286200	6264700
B7Z321	EXOC4	Exocyst complex component 4	1	1	1	1	99.061	873	9.17e-08	NaN	NaN	1	NaN	NaN	1	2.3	1.8	5202500	3008900	2193600	7262200	3293000	3969200
Q96A65	EXOC4	Exocyst complex component 4	1	1	1	1	99.061	873	9.17e-08	NaN	NaN	1	NaN	NaN	1	2.3	1.8	5202500	3008900	2193600	7262200	3293000	3969200
F5GZT1	EXOC4	Exocyst complex component 4	1	1	1	1	99.061	873	9.17e-08	NaN	NaN	1	NaN	NaN	1	2.3	1.8	5202500	3008900	2193600	7262200	3293000	3969200
C9JB90	RAB6B;RAB6A;RAB39A	Ras-related protein Rab-6B;Ras-related protein Rab-6A;Ras-related protein Rab-39A	1	1	1	1	5.8575	49	0.00027158	NaN	NaN	1	NaN	NaN	1	22.4	22.4	5836700	2456100	3380600	1800000	763450	1036600
C9JU14	RAB6B;RAB6A;RAB39A	Ras-related protein Rab-6B;Ras-related protein Rab-6A;Ras-related protein Rab-39A	1	1	1	1	5.8575	49	0.00027158	NaN	NaN	1	NaN	NaN	1	22.4	22.4	5836700	2456100	3380600	1800000	763450	1036600
J3KR73	RAB6B;RAB6A;RAB39A	Ras-related protein Rab-6B;Ras-related protein Rab-6A;Ras-related protein Rab-39A	1	1	1	1	5.8575	49	0.00027158	NaN	NaN	1	NaN	NaN	1	22.4	22.4	5836700	2456100	3380600	1800000	763450	1036600
H7BYW1	RAB6B;RAB6A;RAB39A	Ras-related protein Rab-6B;Ras-related protein Rab-6A;Ras-related protein Rab-39A	1	1	1	1	5.8575	49	0.00027158	NaN	NaN	1	NaN	NaN	1	22.4	22.4	5836700	2456100	3380600	1800000	763450	1036600
B7Z337	RAB6B;RAB6A;RAB39A	Ras-related protein Rab-6B;Ras-related protein Rab-6A;Ras-related protein Rab-39A	1	1	1	1	5.8575	49	0.00027158	NaN	NaN	1	NaN	NaN	1	22.4	22.4	5836700	2456100	3380600	1800000	763450	1036600
H0YGL6	RAB6B;RAB6A;RAB39A	Ras-related protein Rab-6B;Ras-related protein Rab-6A;Ras-related protein Rab-39A	1	1	1	1	5.8575	49	0.00027158	NaN	NaN	1	NaN	NaN	1	22.4	22.4	5836700	2456100	3380600	1800000	763450	1036600
Q9NRW1	RAB6B;RAB6A;RAB39A	Ras-related protein Rab-6B;Ras-related protein Rab-6A;Ras-related protein Rab-39A	1	1	1	1	5.8575	49	0.00027158	NaN	NaN	1	NaN	NaN	1	22.4	22.4	5836700	2456100	3380600	1800000	763450	1036600
P20340	RAB6B;RAB6A;RAB39A	Ras-related protein Rab-6B;Ras-related protein Rab-6A;Ras-related protein Rab-39A	1	1	1	1	5.8575	49	0.00027158	NaN	NaN	1	NaN	NaN	1	22.4	22.4	5836700	2456100	3380600	1800000	763450	1036600
Q14964	RAB6B;RAB6A;RAB39A	Ras-related protein Rab-6B;Ras-related protein Rab-6A;Ras-related protein Rab-39A	1	1	1	1	5.8575	49	0.00027158	NaN	NaN	1	NaN	NaN	1	22.4	22.4	5836700	2456100	3380600	1800000	763450	1036600
B7Z3X2	SLC35D1	UDP-glucuronic acid/UDP-N-acetylgalactosamine transporter	1	0	1	0	28.816	260	0.00014155	NaN	NaN	1	NaN	NaN	0	8.1	0	1342800	315700	1027100	0	0	0
Q9NTN3	SLC35D1	UDP-glucuronic acid/UDP-N-acetylgalactosamine transporter	1	0	1	0	28.816	260	0.00014155	NaN	NaN	1	NaN	NaN	0	8.1	0	1342800	315700	1027100	0	0	0
B7Z896	KIFC3	Kinesin-like protein KIFC3	2	3	2	3	76.714	684	3.91e-09	0.76448	0.76834	3	1.2829	0.99871	3	3.5	5.1	48696000	25568000	23128000	10771000	4709600	6061800
F5H3M2	KIFC3	Kinesin-like protein KIFC3	2	3	2	3	76.714	684	3.91e-09	0.76448	0.76834	3	1.2829	0.99871	3	3.5	5.1	48696000	25568000	23128000	10771000	4709600	6061800
F5H4I9	KIFC3	Kinesin-like protein KIFC3	2	3	2	3	76.714	684	3.91e-09	0.76448	0.76834	3	1.2829	0.99871	3	3.5	5.1	48696000	25568000	23128000	10771000	4709600	6061800
Q9BVG8	KIFC3	Kinesin-like protein KIFC3	2	3	2	3	76.714	684	3.91e-09	0.76448	0.76834	3	1.2829	0.99871	3	3.5	5.1	48696000	25568000	23128000	10771000	4709600	6061800
B7Z484	KIFC3	Kinesin-like protein KIFC3	2	3	2	3	76.714	684	3.91e-09	0.76448	0.76834	3	1.2829	0.99871	3	3.5	5.1	48696000	25568000	23128000	10771000	4709600	6061800
H3BUC0	KIFC3	Kinesin-like protein KIFC3	2	3	2	3	76.714	684	3.91e-09	0.76448	0.76834	3	1.2829	0.99871	3	3.5	5.1	48696000	25568000	23128000	10771000	4709600	6061800
H3BTL6	KIFC3	Kinesin-like protein KIFC3	2	3	2	3	76.714	684	3.91e-09	0.76448	0.76834	3	1.2829	0.99871	3	3.5	5.1	48696000	25568000	23128000	10771000	4709600	6061800
F5H7S3	TPM1;TPM3;TPM4;TPM2	Tropomyosin alpha-4 chain;Tropomyosin alpha-1 chain;Tropomyosin beta chain;Tropomyosin alpha-3 chain	3	3	1	1	28.385	245	3.26e-13	0.7271	0.6944	6	1.1371	0.82091	5	11	11	32329000	17866000	14463000	29822000	14158000	15665000			+
H7BYY1	TPM1;TPM3;TPM4;TPM2	Tropomyosin alpha-4 chain;Tropomyosin alpha-1 chain;Tropomyosin beta chain;Tropomyosin alpha-3 chain	3	3	1	1	28.385	245	3.26e-13	0.7271	0.6944	6	1.1371	0.82091	5	11	11	32329000	17866000	14463000	29822000	14158000	15665000			+
H0YK48	TPM1;TPM3;TPM4;TPM2	Tropomyosin alpha-4 chain;Tropomyosin alpha-1 chain;Tropomyosin beta chain;Tropomyosin alpha-3 chain	3	3	1	1	28.385	245	3.26e-13	0.7271	0.6944	6	1.1371	0.82091	5	11	11	32329000	17866000	14463000	29822000	14158000	15665000			+
B7Z596	TPM1;TPM3;TPM4;TPM2	Tropomyosin alpha-4 chain;Tropomyosin alpha-1 chain;Tropomyosin beta chain;Tropomyosin alpha-3 chain	3	3	1	1	28.385	245	3.26e-13	0.7271	0.6944	6	1.1371	0.82091	5	11	11	32329000	17866000	14463000	29822000	14158000	15665000			+
H0YL80	TPM1;TPM3;TPM4;TPM2	Tropomyosin alpha-4 chain;Tropomyosin alpha-1 chain;Tropomyosin beta chain;Tropomyosin alpha-3 chain	3	3	1	1	28.385	245	3.26e-13	0.7271	0.6944	6	1.1371	0.82091	5	11	11	32329000	17866000	14463000	29822000	14158000	15665000			+
D6R904	TPM1;TPM3;TPM4;TPM2	Tropomyosin alpha-4 chain;Tropomyosin alpha-1 chain;Tropomyosin beta chain;Tropomyosin alpha-3 chain	3	3	1	1	28.385	245	3.26e-13	0.7271	0.6944	6	1.1371	0.82091	5	11	11	32329000	17866000	14463000	29822000	14158000	15665000			+
K7EP68	TPM1;TPM3;TPM4;TPM2	Tropomyosin alpha-4 chain;Tropomyosin alpha-1 chain;Tropomyosin beta chain;Tropomyosin alpha-3 chain	3	3	1	1	28.385	245	3.26e-13	0.7271	0.6944	6	1.1371	0.82091	5	11	11	32329000	17866000	14463000	29822000	14158000	15665000			+
H0YKX5	TPM1;TPM3;TPM4;TPM2	Tropomyosin alpha-4 chain;Tropomyosin alpha-1 chain;Tropomyosin beta chain;Tropomyosin alpha-3 chain	3	3	1	1	28.385	245	3.26e-13	0.7271	0.6944	6	1.1371	0.82091	5	11	11	32329000	17866000	14463000	29822000	14158000	15665000			+
H0YKP3	TPM1;TPM3;TPM4;TPM2	Tropomyosin alpha-4 chain;Tropomyosin alpha-1 chain;Tropomyosin beta chain;Tropomyosin alpha-3 chain	3	3	1	1	28.385	245	3.26e-13	0.7271	0.6944	6	1.1371	0.82091	5	11	11	32329000	17866000	14463000	29822000	14158000	15665000			+
K7ERG3	TPM1;TPM3;TPM4;TPM2	Tropomyosin alpha-4 chain;Tropomyosin alpha-1 chain;Tropomyosin beta chain;Tropomyosin alpha-3 chain	3	3	1	1	28.385	245	3.26e-13	0.7271	0.6944	6	1.1371	0.82091	5	11	11	32329000	17866000	14463000	29822000	14158000	15665000			+
K7ENT6	TPM1;TPM3;TPM4;TPM2	Tropomyosin alpha-4 chain;Tropomyosin alpha-1 chain;Tropomyosin beta chain;Tropomyosin alpha-3 chain	3	3	1	1	28.385	245	3.26e-13	0.7271	0.6944	6	1.1371	0.82091	5	11	11	32329000	17866000	14463000	29822000	14158000	15665000			+
H0YNC7	TPM1;TPM3;TPM4;TPM2	Tropomyosin alpha-4 chain;Tropomyosin alpha-1 chain;Tropomyosin beta chain;Tropomyosin alpha-3 chain	3	3	1	1	28.385	245	3.26e-13	0.7271	0.6944	6	1.1371	0.82091	5	11	11	32329000	17866000	14463000	29822000	14158000	15665000			+
Q5VU59	TPM1;TPM3;TPM4;TPM2	Tropomyosin alpha-4 chain;Tropomyosin alpha-1 chain;Tropomyosin beta chain;Tropomyosin alpha-3 chain	3	3	1	1	28.385	245	3.26e-13	0.7271	0.6944	6	1.1371	0.82091	5	11	11	32329000	17866000	14463000	29822000	14158000	15665000			+
Q5VU58	TPM1;TPM3;TPM4;TPM2	Tropomyosin alpha-4 chain;Tropomyosin alpha-1 chain;Tropomyosin beta chain;Tropomyosin alpha-3 chain	3	3	1	1	28.385	245	3.26e-13	0.7271	0.6944	6	1.1371	0.82091	5	11	11	32329000	17866000	14463000	29822000	14158000	15665000			+
P67936	TPM1;TPM3;TPM4;TPM2	Tropomyosin alpha-4 chain;Tropomyosin alpha-1 chain;Tropomyosin beta chain;Tropomyosin alpha-3 chain	3	3	1	1	28.385	245	3.26e-13	0.7271	0.6944	6	1.1371	0.82091	5	11	11	32329000	17866000	14463000	29822000	14158000	15665000			+
H0YL52	TPM1;TPM3;TPM4;TPM2	Tropomyosin alpha-4 chain;Tropomyosin alpha-1 chain;Tropomyosin beta chain;Tropomyosin alpha-3 chain	3	3	1	1	28.385	245	3.26e-13	0.7271	0.6944	6	1.1371	0.82091	5	11	11	32329000	17866000	14463000	29822000	14158000	15665000			+
P09493	TPM1;TPM3;TPM4;TPM2	Tropomyosin alpha-4 chain;Tropomyosin alpha-1 chain;Tropomyosin beta chain;Tropomyosin alpha-3 chain	3	3	1	1	28.385	245	3.26e-13	0.7271	0.6944	6	1.1371	0.82091	5	11	11	32329000	17866000	14463000	29822000	14158000	15665000			+
P07951	TPM1;TPM3;TPM4;TPM2	Tropomyosin alpha-4 chain;Tropomyosin alpha-1 chain;Tropomyosin beta chain;Tropomyosin alpha-3 chain	3	3	1	1	28.385	245	3.26e-13	0.7271	0.6944	6	1.1371	0.82091	5	11	11	32329000	17866000	14463000	29822000	14158000	15665000			+
CON__Q3SX28	TPM1;TPM3;TPM4;TPM2	Tropomyosin alpha-4 chain;Tropomyosin alpha-1 chain;Tropomyosin beta chain;Tropomyosin alpha-3 chain	3	3	1	1	28.385	245	3.26e-13	0.7271	0.6944	6	1.1371	0.82091	5	11	11	32329000	17866000	14463000	29822000	14158000	15665000			+
P06753	TPM1;TPM3;TPM4;TPM2	Tropomyosin alpha-4 chain;Tropomyosin alpha-1 chain;Tropomyosin beta chain;Tropomyosin alpha-3 chain	3	3	1	1	28.385	245	3.26e-13	0.7271	0.6944	6	1.1371	0.82091	5	11	11	32329000	17866000	14463000	29822000	14158000	15665000			+
J3KN67	TPM1;TPM3;TPM4;TPM2	Tropomyosin alpha-4 chain;Tropomyosin alpha-1 chain;Tropomyosin beta chain;Tropomyosin alpha-3 chain	3	3	1	1	28.385	245	3.26e-13	0.7271	0.6944	6	1.1371	0.82091	5	11	11	32329000	17866000	14463000	29822000	14158000	15665000			+
Q5TCU8	TPM1;TPM3;TPM4;TPM2	Tropomyosin alpha-4 chain;Tropomyosin alpha-1 chain;Tropomyosin beta chain;Tropomyosin alpha-3 chain	3	3	1	1	28.385	245	3.26e-13	0.7271	0.6944	6	1.1371	0.82091	5	11	11	32329000	17866000	14463000	29822000	14158000	15665000			+
Q6ZN40	TPM1;TPM3;TPM4;TPM2	Tropomyosin alpha-4 chain;Tropomyosin alpha-1 chain;Tropomyosin beta chain;Tropomyosin alpha-3 chain	3	3	1	1	28.385	245	3.26e-13	0.7271	0.6944	6	1.1371	0.82091	5	11	11	32329000	17866000	14463000	29822000	14158000	15665000			+
H0YN06	TPM1;TPM3;TPM4;TPM2	Tropomyosin alpha-4 chain;Tropomyosin alpha-1 chain;Tropomyosin beta chain;Tropomyosin alpha-3 chain	3	3	1	1	28.385	245	3.26e-13	0.7271	0.6944	6	1.1371	0.82091	5	11	11	32329000	17866000	14463000	29822000	14158000	15665000			+
H0YJY1	SCFD1	Sec1 family domain-containing protein 1	1	1	1	1	16.557	144	0.00024996	NaN	NaN	1	NaN	NaN	1	18.1	18.1	15981000	6775100	9206000	5389600	2306700	3083000
B7Z5N7	SCFD1	Sec1 family domain-containing protein 1	1	1	1	1	16.557	144	0.00024996	NaN	NaN	1	NaN	NaN	1	18.1	18.1	15981000	6775100	9206000	5389600	2306700	3083000
B7Z738	SCFD1	Sec1 family domain-containing protein 1	1	1	1	1	16.557	144	0.00024996	NaN	NaN	1	NaN	NaN	1	18.1	18.1	15981000	6775100	9206000	5389600	2306700	3083000
Q8WVM8	SCFD1	Sec1 family domain-containing protein 1	1	1	1	1	16.557	144	0.00024996	NaN	NaN	1	NaN	NaN	1	18.1	18.1	15981000	6775100	9206000	5389600	2306700	3083000
B7Z6B8	DECR1	2,4-dienoyl-CoA reductase, mitochondrial	3	3	3	3	34.994	326	7.66e-13	0.89091	0.8542	4	1.3457	0.98364	4	12	12	15509000	7780700	7728300	13152000	5872500	7279500
Q16698	DECR1	2,4-dienoyl-CoA reductase, mitochondrial	3	3	3	3	34.994	326	7.66e-13	0.89091	0.8542	4	1.3457	0.98364	4	12	12	15509000	7780700	7728300	13152000	5872500	7279500
E5RJG7	DECR1	2,4-dienoyl-CoA reductase, mitochondrial	3	3	3	3	34.994	326	7.66e-13	0.89091	0.8542	4	1.3457	0.98364	4	12	12	15509000	7780700	7728300	13152000	5872500	7279500
E5RFV2	DECR1	2,4-dienoyl-CoA reductase, mitochondrial	3	3	3	3	34.994	326	7.66e-13	0.89091	0.8542	4	1.3457	0.98364	4	12	12	15509000	7780700	7728300	13152000	5872500	7279500
H0YAW3	DECR1	2,4-dienoyl-CoA reductase, mitochondrial	3	3	3	3	34.994	326	7.66e-13	0.89091	0.8542	4	1.3457	0.98364	4	12	12	15509000	7780700	7728300	13152000	5872500	7279500
E5RID6	DECR1	2,4-dienoyl-CoA reductase, mitochondrial	3	3	3	3	34.994	326	7.66e-13	0.89091	0.8542	4	1.3457	0.98364	4	12	12	15509000	7780700	7728300	13152000	5872500	7279500
E5RJD2	DECR1	2,4-dienoyl-CoA reductase, mitochondrial	3	3	3	3	34.994	326	7.66e-13	0.89091	0.8542	4	1.3457	0.98364	4	12	12	15509000	7780700	7728300	13152000	5872500	7279500
D6RAR3	TMEM161B	Transmembrane protein 161B	1	1	1	1	13.735	121	0.003272	NaN	NaN	1	1.4893	1.1278	2	7.4	7.4	287070	108840	178230	561100	222500	338600
E9PFW6	TMEM161B	Transmembrane protein 161B	1	1	1	1	13.735	121	0.003272	NaN	NaN	1	1.4893	1.1278	2	7.4	7.4	287070	108840	178230	561100	222500	338600
B7Z6T3	TMEM161B	Transmembrane protein 161B	1	1	1	1	13.735	121	0.003272	NaN	NaN	1	1.4893	1.1278	2	7.4	7.4	287070	108840	178230	561100	222500	338600
Q8NDZ6	TMEM161B	Transmembrane protein 161B	1	1	1	1	13.735	121	0.003272	NaN	NaN	1	1.4893	1.1278	2	7.4	7.4	287070	108840	178230	561100	222500	338600
E9PCX5	TMEM161B	Transmembrane protein 161B	1	1	1	1	13.735	121	0.003272	NaN	NaN	1	1.4893	1.1278	2	7.4	7.4	287070	108840	178230	561100	222500	338600
F8VPF3	MYL6	Myosin light polypeptide 6	8	6	8	6	14.436	130	7.51e-53	0.74185	0.72533	11	1.3177	0.98539	9	50.8	43.8	241970000	138560000	103410000	311520000	132750000	178770000
F8W1R7	MYL6	Myosin light polypeptide 6	8	6	8	6	14.436	130	7.51e-53	0.74185	0.72533	11	1.3177	0.98539	9	50.8	43.8	241970000	138560000	103410000	311520000	132750000	178770000
P60660	MYL6	Myosin light polypeptide 6	8	6	8	6	14.436	130	7.51e-53	0.74185	0.72533	11	1.3177	0.98539	9	50.8	43.8	241970000	138560000	103410000	311520000	132750000	178770000
J3KND3	MYL6	Myosin light polypeptide 6	8	6	8	6	14.436	130	7.51e-53	0.74185	0.72533	11	1.3177	0.98539	9	50.8	43.8	241970000	138560000	103410000	311520000	132750000	178770000
G8JLA2	MYL6	Myosin light polypeptide 6	8	6	8	6	14.436	130	7.51e-53	0.74185	0.72533	11	1.3177	0.98539	9	50.8	43.8	241970000	138560000	103410000	311520000	132750000	178770000
G3V1V0	MYL6	Myosin light polypeptide 6	8	6	8	6	14.436	130	7.51e-53	0.74185	0.72533	11	1.3177	0.98539	9	50.8	43.8	241970000	138560000	103410000	311520000	132750000	178770000
B7Z6Z4	MYL6	Myosin light polypeptide 6	8	6	8	6	14.436	130	7.51e-53	0.74185	0.72533	11	1.3177	0.98539	9	50.8	43.8	241970000	138560000	103410000	311520000	132750000	178770000
F8VZU9	MYL6	Myosin light polypeptide 6	8	6	8	6	14.436	130	7.51e-53	0.74185	0.72533	11	1.3177	0.98539	9	50.8	43.8	241970000	138560000	103410000	311520000	132750000	178770000
G3V1Y7	MYL6	Myosin light polypeptide 6	8	6	8	6	14.436	130	7.51e-53	0.74185	0.72533	11	1.3177	0.98539	9	50.8	43.8	241970000	138560000	103410000	311520000	132750000	178770000
F8W180	MYL6	Myosin light polypeptide 6	8	6	8	6	14.436	130	7.51e-53	0.74185	0.72533	11	1.3177	0.98539	9	50.8	43.8	241970000	138560000	103410000	311520000	132750000	178770000
F8W1I5	MYL6	Myosin light polypeptide 6	8	6	8	6	14.436	130	7.51e-53	0.74185	0.72533	11	1.3177	0.98539	9	50.8	43.8	241970000	138560000	103410000	311520000	132750000	178770000
P14649	MYL6	Myosin light polypeptide 6	8	6	8	6	14.436	130	7.51e-53	0.74185	0.72533	11	1.3177	0.98539	9	50.8	43.8	241970000	138560000	103410000	311520000	132750000	178770000
F8VXL3	MYL6	Myosin light polypeptide 6	8	6	8	6	14.436	130	7.51e-53	0.74185	0.72533	11	1.3177	0.98539	9	50.8	43.8	241970000	138560000	103410000	311520000	132750000	178770000
H0YI43	MYL6	Myosin light polypeptide 6	8	6	8	6	14.436	130	7.51e-53	0.74185	0.72533	11	1.3177	0.98539	9	50.8	43.8	241970000	138560000	103410000	311520000	132750000	178770000
B7Z7A3	GTPBP4	Nucleolar GTP-binding protein 1	6	5	6	5	68.272	587	1.53e-21	1.1223	1.0985	8	1.3924	1.0821	7	12.8	11.2	86431000	40397000	46034000	77705000	35442000	42263000
Q9BZE4	GTPBP4	Nucleolar GTP-binding protein 1	6	5	6	5	68.272	587	1.53e-21	1.1223	1.0985	8	1.3924	1.0821	7	12.8	11.2	86431000	40397000	46034000	77705000	35442000	42263000
B4DY13	GTPBP4	Nucleolar GTP-binding protein 1	6	5	6	5	68.272	587	1.53e-21	1.1223	1.0985	8	1.3924	1.0821	7	12.8	11.2	86431000	40397000	46034000	77705000	35442000	42263000
Q5T3R7	GTPBP4	Nucleolar GTP-binding protein 1	6	5	6	5	68.272	587	1.53e-21	1.1223	1.0985	8	1.3924	1.0821	7	12.8	11.2	86431000	40397000	46034000	77705000	35442000	42263000
H3BND8	USP7	Ubiquitin carboxyl-terminal hydrolase;Ubiquitin carboxyl-terminal hydrolase 7	2	2	2	2	105.55	909	3.06e-16	1.1703	1.161	4	1.4152	1.1068	2	4.1	3.9	36835000	17222000	19613000	1279900	542020	737910
F5H8E5	USP7	Ubiquitin carboxyl-terminal hydrolase;Ubiquitin carboxyl-terminal hydrolase 7	2	2	2	2	105.55	909	3.06e-16	1.1703	1.161	4	1.4152	1.1068	2	4.1	3.9	36835000	17222000	19613000	1279900	542020	737910
B7Z815	USP7	Ubiquitin carboxyl-terminal hydrolase;Ubiquitin carboxyl-terminal hydrolase 7	2	2	2	2	105.55	909	3.06e-16	1.1703	1.161	4	1.4152	1.1068	2	4.1	3.9	36835000	17222000	19613000	1279900	542020	737910
Q93009	USP7	Ubiquitin carboxyl-terminal hydrolase;Ubiquitin carboxyl-terminal hydrolase 7	2	2	2	2	105.55	909	3.06e-16	1.1703	1.161	4	1.4152	1.1068	2	4.1	3.9	36835000	17222000	19613000	1279900	542020	737910
F5H2X1	USP7	Ubiquitin carboxyl-terminal hydrolase;Ubiquitin carboxyl-terminal hydrolase 7	2	2	2	2	105.55	909	3.06e-16	1.1703	1.161	4	1.4152	1.1068	2	4.1	3.9	36835000	17222000	19613000	1279900	542020	737910
B7Z817	DHCR24	Delta(24)-sterol reductase	1	0	1	0	54.75	475	0.00042858	0.95454	0.93454	3	NaN	NaN	0	1.9	0	2877900	1422300	1455700	0	0	0
Q15392	DHCR24	Delta(24)-sterol reductase	1	0	1	0	54.75	475	0.00042858	0.95454	0.93454	3	NaN	NaN	0	1.9	0	2877900	1422300	1455700	0	0	0
B7Z8V8	GALNT2	Polypeptide N-acetylgalactosaminyltransferase 2;Polypeptide N-acetylgalactosaminyltransferase 2 soluble form	2	1	2	1	30.255	265	2.88e-20	1.1732	1.1302	2	NaN	NaN	1	16.6	9.1	4266400	1883000	2383400	2970500	1791600	1178900
G3V1S6	GALNT2	Polypeptide N-acetylgalactosaminyltransferase 2;Polypeptide N-acetylgalactosaminyltransferase 2 soluble form	2	1	2	1	30.255	265	2.88e-20	1.1732	1.1302	2	NaN	NaN	1	16.6	9.1	4266400	1883000	2383400	2970500	1791600	1178900
Q10471	GALNT2	Polypeptide N-acetylgalactosaminyltransferase 2;Polypeptide N-acetylgalactosaminyltransferase 2 soluble form	2	1	2	1	30.255	265	2.88e-20	1.1732	1.1302	2	NaN	NaN	1	16.6	9.1	4266400	1883000	2383400	2970500	1791600	1178900
B7Z909	HYOU1	Hypoxia up-regulated protein 1	0	1	0	1	62.756	559	6.74e-05	NaN	NaN	0	NaN	NaN	1	0	2.3	0	0	0	728350	242160	486190
E9PJ21	HYOU1	Hypoxia up-regulated protein 1	0	1	0	1	62.756	559	6.74e-05	NaN	NaN	0	NaN	NaN	1	0	2.3	0	0	0	728350	242160	486190
E9PL22	HYOU1	Hypoxia up-regulated protein 1	0	1	0	1	62.756	559	6.74e-05	NaN	NaN	0	NaN	NaN	1	0	2.3	0	0	0	728350	242160	486190
Q9Y4L1	HYOU1	Hypoxia up-regulated protein 1	0	1	0	1	62.756	559	6.74e-05	NaN	NaN	0	NaN	NaN	1	0	2.3	0	0	0	728350	242160	486190
E9PS97	PARVA	Alpha-parvin	1	1	1	1	20.624	182	1.69e-08	NaN	NaN	1	NaN	NaN	1	7.7	7.7	12143000	7407900	4735100	1531500	876590	654910
B7Z952	PARVA	Alpha-parvin	1	1	1	1	20.624	182	1.69e-08	NaN	NaN	1	NaN	NaN	1	7.7	7.7	12143000	7407900	4735100	1531500	876590	654910
Q9NVD7	PARVA	Alpha-parvin	1	1	1	1	20.624	182	1.69e-08	NaN	NaN	1	NaN	NaN	1	7.7	7.7	12143000	7407900	4735100	1531500	876590	654910
F5H1R9	PARVA	Alpha-parvin	1	1	1	1	20.624	182	1.69e-08	NaN	NaN	1	NaN	NaN	1	7.7	7.7	12143000	7407900	4735100	1531500	876590	654910
J3KNQ4	PARVA	Alpha-parvin	1	1	1	1	20.624	182	1.69e-08	NaN	NaN	1	NaN	NaN	1	7.7	7.7	12143000	7407900	4735100	1531500	876590	654910
B7Z9J8	IDH3A	Isocitrate dehydrogenase [NAD] subunit alpha, mitochondrial	2	0	2	0	28.134	257	1.43e-07	1.3906	1.3339	2	NaN	NaN	0	7.8	0	2300200	860540	1439600	0	0	0
H0YL72	IDH3A	Isocitrate dehydrogenase [NAD] subunit alpha, mitochondrial	2	0	2	0	28.134	257	1.43e-07	1.3906	1.3339	2	NaN	NaN	0	7.8	0	2300200	860540	1439600	0	0	0
P50213	IDH3A	Isocitrate dehydrogenase [NAD] subunit alpha, mitochondrial	2	0	2	0	28.134	257	1.43e-07	1.3906	1.3339	2	NaN	NaN	0	7.8	0	2300200	860540	1439600	0	0	0
H0YNF5	IDH3A	Isocitrate dehydrogenase [NAD] subunit alpha, mitochondrial	2	0	2	0	28.134	257	1.43e-07	1.3906	1.3339	2	NaN	NaN	0	7.8	0	2300200	860540	1439600	0	0	0
H0YMU3	IDH3A	Isocitrate dehydrogenase [NAD] subunit alpha, mitochondrial	2	0	2	0	28.134	257	1.43e-07	1.3906	1.3339	2	NaN	NaN	0	7.8	0	2300200	860540	1439600	0	0	0
B7Z9L2	NDUFS2	NADH dehydrogenase [ubiquinone] iron-sulfur protein 2, mitochondrial	2	3	2	3	26.97	231	8.76e-21	1.0627	1.0251	4	1.4061	1.0762	5	13	20.3	3371600	1529600	1842000	3366100	1525500	1840600
O75306	NDUFS2	NADH dehydrogenase [ubiquinone] iron-sulfur protein 2, mitochondrial	2	3	2	3	26.97	231	8.76e-21	1.0627	1.0251	4	1.4061	1.0762	5	13	20.3	3371600	1529600	1842000	3366100	1525500	1840600
E9PGG1	DYNC1I2	Cytoplasmic dynein 1 intermediate chain 2	1	2	1	2	12.328	110	5.2e-19	NaN	NaN	1	1.141	0.84126	3	19.1	30	12200000	6259200	5940500	23918000	11026000	12892000
E7EUM4	DYNC1I2	Cytoplasmic dynein 1 intermediate chain 2	1	2	1	2	12.328	110	5.2e-19	NaN	NaN	1	1.141	0.84126	3	19.1	30	12200000	6259200	5940500	23918000	11026000	12892000
E7ERR6	DYNC1I2	Cytoplasmic dynein 1 intermediate chain 2	1	2	1	2	12.328	110	5.2e-19	NaN	NaN	1	1.141	0.84126	3	19.1	30	12200000	6259200	5940500	23918000	11026000	12892000
E7ERH4	DYNC1I2	Cytoplasmic dynein 1 intermediate chain 2	1	2	1	2	12.328	110	5.2e-19	NaN	NaN	1	1.141	0.84126	3	19.1	30	12200000	6259200	5940500	23918000	11026000	12892000
E7ET01	DYNC1I2	Cytoplasmic dynein 1 intermediate chain 2	1	2	1	2	12.328	110	5.2e-19	NaN	NaN	1	1.141	0.84126	3	19.1	30	12200000	6259200	5940500	23918000	11026000	12892000
E7ETL8	DYNC1I2	Cytoplasmic dynein 1 intermediate chain 2	1	2	1	2	12.328	110	5.2e-19	NaN	NaN	1	1.141	0.84126	3	19.1	30	12200000	6259200	5940500	23918000	11026000	12892000
E7EQU2	DYNC1I2	Cytoplasmic dynein 1 intermediate chain 2	1	2	1	2	12.328	110	5.2e-19	NaN	NaN	1	1.141	0.84126	3	19.1	30	12200000	6259200	5940500	23918000	11026000	12892000
E7ESD3	DYNC1I2	Cytoplasmic dynein 1 intermediate chain 2	1	2	1	2	12.328	110	5.2e-19	NaN	NaN	1	1.141	0.84126	3	19.1	30	12200000	6259200	5940500	23918000	11026000	12892000
E7EMU4	DYNC1I2	Cytoplasmic dynein 1 intermediate chain 2	1	2	1	2	12.328	110	5.2e-19	NaN	NaN	1	1.141	0.84126	3	19.1	30	12200000	6259200	5940500	23918000	11026000	12892000
E7EV09	DYNC1I2	Cytoplasmic dynein 1 intermediate chain 2	1	2	1	2	12.328	110	5.2e-19	NaN	NaN	1	1.141	0.84126	3	19.1	30	12200000	6259200	5940500	23918000	11026000	12892000
E7EQL5	DYNC1I2	Cytoplasmic dynein 1 intermediate chain 2	1	2	1	2	12.328	110	5.2e-19	NaN	NaN	1	1.141	0.84126	3	19.1	30	12200000	6259200	5940500	23918000	11026000	12892000
B7ZA04	DYNC1I2	Cytoplasmic dynein 1 intermediate chain 2	1	2	1	2	12.328	110	5.2e-19	NaN	NaN	1	1.141	0.84126	3	19.1	30	12200000	6259200	5940500	23918000	11026000	12892000
Q13409	DYNC1I2	Cytoplasmic dynein 1 intermediate chain 2	1	2	1	2	12.328	110	5.2e-19	NaN	NaN	1	1.141	0.84126	3	19.1	30	12200000	6259200	5940500	23918000	11026000	12892000
F8W8S0	DYNC1I2	Cytoplasmic dynein 1 intermediate chain 2	1	2	1	2	12.328	110	5.2e-19	NaN	NaN	1	1.141	0.84126	3	19.1	30	12200000	6259200	5940500	23918000	11026000	12892000
E7EU01	DYNC1I2	Cytoplasmic dynein 1 intermediate chain 2	1	2	1	2	12.328	110	5.2e-19	NaN	NaN	1	1.141	0.84126	3	19.1	30	12200000	6259200	5940500	23918000	11026000	12892000
B7ZCA0	SYNGAP1	Ras GTPase-activating protein SynGAP	0	1	0	1	141.32	1279	0.04891	NaN	NaN	0	NaN	NaN	1	0	0.8	0	0	0	1277900	629880	648040	+
Q96PV0	SYNGAP1	Ras GTPase-activating protein SynGAP	0	1	0	1	141.32	1279	0.04891	NaN	NaN	0	NaN	NaN	1	0	0.8	0	0	0	1277900	629880	648040	+
O95487	SEC24B	Protein transport protein Sec24B	4	4	4	4	133.63	1233	9.87e-37	1.0881	1.0468	9	1.3684	1.0324	8	4.9	5.3	130600000	63262000	67339000	58940000	24497000	34443000
B7ZKM8	SEC24B	Protein transport protein Sec24B	4	4	4	4	133.63	1233	9.87e-37	1.0881	1.0468	9	1.3684	1.0324	8	4.9	5.3	130600000	63262000	67339000	58940000	24497000	34443000
H0YBG1	CPEB4	Cytoplasmic polyadenylation element-binding protein 4	1	0	1	0	16.344	147	0.00075094	NaN	NaN	1	NaN	NaN	0	10.9	0	2214000	950210	1263800	0	0	0
E5RJM0	CPEB4	Cytoplasmic polyadenylation element-binding protein 4	1	0	1	0	16.344	147	0.00075094	NaN	NaN	1	NaN	NaN	0	10.9	0	2214000	950210	1263800	0	0	0
B7ZLQ8	CPEB4	Cytoplasmic polyadenylation element-binding protein 4	1	0	1	0	16.344	147	0.00075094	NaN	NaN	1	NaN	NaN	0	10.9	0	2214000	950210	1263800	0	0	0
Q17RY0	CPEB4	Cytoplasmic polyadenylation element-binding protein 4	1	0	1	0	16.344	147	0.00075094	NaN	NaN	1	NaN	NaN	0	10.9	0	2214000	950210	1263800	0	0	0
B7ZLX3	CLASP1	CLIP-associating protein 1	10	12	8	10	162.11	1471	1.15e-78	0.96411	0.93657	22	1.5199	1.1445	23	9.4	11.2	445980000	230340000	215640000	223340000	86425000	136920000
F5GWS0	CLASP1	CLIP-associating protein 1	10	12	8	10	162.11	1471	1.15e-78	0.96411	0.93657	22	1.5199	1.1445	23	9.4	11.2	445980000	230340000	215640000	223340000	86425000	136920000
F8WA11	CLASP1	CLIP-associating protein 1	10	12	8	10	162.11	1471	1.15e-78	0.96411	0.93657	22	1.5199	1.1445	23	9.4	11.2	445980000	230340000	215640000	223340000	86425000	136920000
Q7Z460	CLASP1	CLIP-associating protein 1	10	12	8	10	162.11	1471	1.15e-78	0.96411	0.93657	22	1.5199	1.1445	23	9.4	11.2	445980000	230340000	215640000	223340000	86425000	136920000
F5H2E2	CLASP1	CLIP-associating protein 1	10	12	8	10	162.11	1471	1.15e-78	0.96411	0.93657	22	1.5199	1.1445	23	9.4	11.2	445980000	230340000	215640000	223340000	86425000	136920000
F5GWM7	CLASP1	CLIP-associating protein 1	10	12	8	10	162.11	1471	1.15e-78	0.96411	0.93657	22	1.5199	1.1445	23	9.4	11.2	445980000	230340000	215640000	223340000	86425000	136920000
H0Y5T1	CLASP1	CLIP-associating protein 1	10	12	8	10	162.11	1471	1.15e-78	0.96411	0.93657	22	1.5199	1.1445	23	9.4	11.2	445980000	230340000	215640000	223340000	86425000	136920000
C9J151	CLASP1	CLIP-associating protein 1	10	12	8	10	162.11	1471	1.15e-78	0.96411	0.93657	22	1.5199	1.1445	23	9.4	11.2	445980000	230340000	215640000	223340000	86425000	136920000
C9JP76	CLASP1	CLIP-associating protein 1	10	12	8	10	162.11	1471	1.15e-78	0.96411	0.93657	22	1.5199	1.1445	23	9.4	11.2	445980000	230340000	215640000	223340000	86425000	136920000
Q6P582	MZT2A;MZT2B	Mitotic-spindle organizing protein 2A;Mitotic-spindle organizing protein 2B	2	2	2	2	16.22	158	6.88e-20	1.1019	1.0695	2	1.3826	1.0363	2	27.2	27.2	7601000	3404400	4196700	7390100	3225700	4164400
Q6NZ67	MZT2A;MZT2B	Mitotic-spindle organizing protein 2A;Mitotic-spindle organizing protein 2B	2	2	2	2	16.22	158	6.88e-20	1.1019	1.0695	2	1.3826	1.0363	2	27.2	27.2	7601000	3404400	4196700	7390100	3225700	4164400
B8ZZ87	MZT2A;MZT2B	Mitotic-spindle organizing protein 2A;Mitotic-spindle organizing protein 2B	2	2	2	2	16.22	158	6.88e-20	1.1019	1.0695	2	1.3826	1.0363	2	27.2	27.2	7601000	3404400	4196700	7390100	3225700	4164400
H7BZ50	MZT2A;MZT2B	Mitotic-spindle organizing protein 2A;Mitotic-spindle organizing protein 2B	2	2	2	2	16.22	158	6.88e-20	1.1019	1.0695	2	1.3826	1.0363	2	27.2	27.2	7601000	3404400	4196700	7390100	3225700	4164400
H7C173	MZT2A;MZT2B	Mitotic-spindle organizing protein 2A;Mitotic-spindle organizing protein 2B	2	2	2	2	16.22	158	6.88e-20	1.1019	1.0695	2	1.3826	1.0363	2	27.2	27.2	7601000	3404400	4196700	7390100	3225700	4164400
H7C202	MZT2A;MZT2B	Mitotic-spindle organizing protein 2A;Mitotic-spindle organizing protein 2B	2	2	2	2	16.22	158	6.88e-20	1.1019	1.0695	2	1.3826	1.0363	2	27.2	27.2	7601000	3404400	4196700	7390100	3225700	4164400
P63165	SUMO1	Small ubiquitin-related modifier 1	2	2	2	2	11.557	101	2.72e-06	1.0946	1.0643	6	1.1851	0.86036	4	15.8	18.8	38932000	18487000	20445000	30233000	13789000	16445000
B8ZZN6	SUMO1	Small ubiquitin-related modifier 1	2	2	2	2	11.557	101	2.72e-06	1.0946	1.0643	6	1.1851	0.86036	4	15.8	18.8	38932000	18487000	20445000	30233000	13789000	16445000
B8ZZ67	SUMO1	Small ubiquitin-related modifier 1	2	2	2	2	11.557	101	2.72e-06	1.0946	1.0643	6	1.1851	0.86036	4	15.8	18.8	38932000	18487000	20445000	30233000	13789000	16445000
B8ZZJ0	SUMO1	Small ubiquitin-related modifier 1	2	2	2	2	11.557	101	2.72e-06	1.0946	1.0643	6	1.1851	0.86036	4	15.8	18.8	38932000	18487000	20445000	30233000	13789000	16445000
B9A032	SUMO1	Small ubiquitin-related modifier 1	2	2	2	2	11.557	101	2.72e-06	1.0946	1.0643	6	1.1851	0.86036	4	15.8	18.8	38932000	18487000	20445000	30233000	13789000	16445000
C9J2I0	AGFG1	Arf-GAP domain and FG repeat-containing protein 1	1	0	1	0	25.497	238	0.00039044	NaN	NaN	1	NaN	NaN	0	9.7	0	20415000	11157000	9258700	0	0	0
B8ZZY2	AGFG1	Arf-GAP domain and FG repeat-containing protein 1	1	0	1	0	25.497	238	0.00039044	NaN	NaN	1	NaN	NaN	0	9.7	0	20415000	11157000	9258700	0	0	0
P52594	AGFG1	Arf-GAP domain and FG repeat-containing protein 1	1	0	1	0	25.497	238	0.00039044	NaN	NaN	1	NaN	NaN	0	9.7	0	20415000	11157000	9258700	0	0	0
B9A018	USP39	U4/U6.U5 tri-snRNP-associated protein 2	4	3	4	3	56.358	488	3.83e-25	1.0108	0.98734	3	1.3633	1.0557	3	13.1	9.4	27753000	12047000	15706000	4283700	1839300	2444400
Q53GS9	USP39	U4/U6.U5 tri-snRNP-associated protein 2	4	3	4	3	56.358	488	3.83e-25	1.0108	0.98734	3	1.3633	1.0557	3	13.1	9.4	27753000	12047000	15706000	4283700	1839300	2444400
F8WC91	USP39	U4/U6.U5 tri-snRNP-associated protein 2	4	3	4	3	56.358	488	3.83e-25	1.0108	0.98734	3	1.3633	1.0557	3	13.1	9.4	27753000	12047000	15706000	4283700	1839300	2444400
B9A067	IMMT	Mitochondrial inner membrane protein	22	26	22	26	78.973	711	4.13e-197	0.74295	0.7335	62	1.2292	0.9038	63	40.4	45.6	3289000000	1900300000	1388700000	1548100000	691290000	856760000
Q16891	IMMT	Mitochondrial inner membrane protein	22	26	22	26	78.973	711	4.13e-197	0.74295	0.7335	62	1.2292	0.9038	63	40.4	45.6	3289000000	1900300000	1388700000	1548100000	691290000	856760000
C9J406	IMMT	Mitochondrial inner membrane protein	22	26	22	26	78.973	711	4.13e-197	0.74295	0.7335	62	1.2292	0.9038	63	40.4	45.6	3289000000	1900300000	1388700000	1548100000	691290000	856760000
H7C463	IMMT	Mitochondrial inner membrane protein	22	26	22	26	78.973	711	4.13e-197	0.74295	0.7335	62	1.2292	0.9038	63	40.4	45.6	3289000000	1900300000	1388700000	1548100000	691290000	856760000
D6RAW4	IMMT	Mitochondrial inner membrane protein	22	26	22	26	78.973	711	4.13e-197	0.74295	0.7335	62	1.2292	0.9038	63	40.4	45.6	3289000000	1900300000	1388700000	1548100000	691290000	856760000
B9A069	ORMDL1;ORMDL2	ORM1-like protein 1;ORM1-like protein 2	0	1	0	1	12.27	109	1.15e-06	NaN	NaN	0	NaN	NaN	1	0	13.8	0	0	0	2758500	1525300	1233200
Q9P0S3	ORMDL1;ORMDL2	ORM1-like protein 1;ORM1-like protein 2	0	1	0	1	12.27	109	1.15e-06	NaN	NaN	0	NaN	NaN	1	0	13.8	0	0	0	2758500	1525300	1233200
Q53FV1	ORMDL1;ORMDL2	ORM1-like protein 1;ORM1-like protein 2	0	1	0	1	12.27	109	1.15e-06	NaN	NaN	0	NaN	NaN	1	0	13.8	0	0	0	2758500	1525300	1233200
C9JD32	RPL23	60S ribosomal protein L23	4	6	4	6	9.6694	91	6.75e-26	1.0504	1.0098	5	1.356	0.99451	9	54.9	57.1	84269000	40659000	43610000	105930000	48342000	57584000
B9ZVP7	RPL23	60S ribosomal protein L23	4	6	4	6	9.6694	91	6.75e-26	1.0504	1.0098	5	1.356	0.99451	9	54.9	57.1	84269000	40659000	43610000	105930000	48342000	57584000
J3KT29	RPL23	60S ribosomal protein L23	4	6	4	6	9.6694	91	6.75e-26	1.0504	1.0098	5	1.356	0.99451	9	54.9	57.1	84269000	40659000	43610000	105930000	48342000	57584000
P62829	RPL23	60S ribosomal protein L23	4	6	4	6	9.6694	91	6.75e-26	1.0504	1.0098	5	1.356	0.99451	9	54.9	57.1	84269000	40659000	43610000	105930000	48342000	57584000
C9J3L8	SSR1	Translocon-associated protein subunit alpha	6	3	6	3	29.573	265	2.05e-27	1.1689	1.1148	8	1.1832	0.87099	3	23.4	7.2	37728000	16938000	20790000	12894000	5959400	6934200
C9J5W0	SSR1	Translocon-associated protein subunit alpha	6	3	6	3	29.573	265	2.05e-27	1.1689	1.1148	8	1.1832	0.87099	3	23.4	7.2	37728000	16938000	20790000	12894000	5959400	6934200
P43307	SSR1	Translocon-associated protein subunit alpha	6	3	6	3	29.573	265	2.05e-27	1.1689	1.1148	8	1.1832	0.87099	3	23.4	7.2	37728000	16938000	20790000	12894000	5959400	6934200
E9PAL7	SSR1	Translocon-associated protein subunit alpha	6	3	6	3	29.573	265	2.05e-27	1.1689	1.1148	8	1.1832	0.87099	3	23.4	7.2	37728000	16938000	20790000	12894000	5959400	6934200
C9IZQ1	SSR1	Translocon-associated protein subunit alpha	6	3	6	3	29.573	265	2.05e-27	1.1689	1.1148	8	1.1832	0.87099	3	23.4	7.2	37728000	16938000	20790000	12894000	5959400	6934200
F5H5Y2	SSR1	Translocon-associated protein subunit alpha	6	3	6	3	29.573	265	2.05e-27	1.1689	1.1148	8	1.1832	0.87099	3	23.4	7.2	37728000	16938000	20790000	12894000	5959400	6934200
C9JQE8	NCOR2	Nuclear receptor corepressor 2	3	1	3	1	160.39	1451	1.73e-18	0.82561	0.85626	4	NaN	NaN	1	3	1.4	8849000	4799200	4049800	3377600	1425200	1952400
C9JE98	NCOR2	Nuclear receptor corepressor 2	3	1	3	1	160.39	1451	1.73e-18	0.82561	0.85626	4	NaN	NaN	1	3	1.4	8849000	4799200	4049800	3377600	1425200	1952400
C9J239	NCOR2	Nuclear receptor corepressor 2	3	1	3	1	160.39	1451	1.73e-18	0.82561	0.85626	4	NaN	NaN	1	3	1.4	8849000	4799200	4049800	3377600	1425200	1952400
C9J0Q5	NCOR2	Nuclear receptor corepressor 2	3	1	3	1	160.39	1451	1.73e-18	0.82561	0.85626	4	NaN	NaN	1	3	1.4	8849000	4799200	4049800	3377600	1425200	1952400
C9JFD3	NCOR2	Nuclear receptor corepressor 2	3	1	3	1	160.39	1451	1.73e-18	0.82561	0.85626	4	NaN	NaN	1	3	1.4	8849000	4799200	4049800	3377600	1425200	1952400
Q9Y618	NCOR2	Nuclear receptor corepressor 2	3	1	3	1	160.39	1451	1.73e-18	0.82561	0.85626	4	NaN	NaN	1	3	1.4	8849000	4799200	4049800	3377600	1425200	1952400
C9J7T7	NCOR2	Nuclear receptor corepressor 2	3	1	3	1	160.39	1451	1.73e-18	0.82561	0.85626	4	NaN	NaN	1	3	1.4	8849000	4799200	4049800	3377600	1425200	1952400
H0YGK8	NCOR2	Nuclear receptor corepressor 2	3	1	3	1	160.39	1451	1.73e-18	0.82561	0.85626	4	NaN	NaN	1	3	1.4	8849000	4799200	4049800	3377600	1425200	1952400
C9J330	NCOR2	Nuclear receptor corepressor 2	3	1	3	1	160.39	1451	1.73e-18	0.82561	0.85626	4	NaN	NaN	1	3	1.4	8849000	4799200	4049800	3377600	1425200	1952400
C9J1E7	AP1B1	AP-1 complex subunit beta-1	2	1	2	1	65.314	578	9.13e-38	1.0016	1.0038	3	1.3448	1.0524	2	8.7	8.3	16262000	8345900	7915700	701680	302520	399160
Q10567	AP1B1	AP-1 complex subunit beta-1	2	1	2	1	65.314	578	9.13e-38	1.0016	1.0038	3	1.3448	1.0524	2	8.7	8.3	16262000	8345900	7915700	701680	302520	399160
D6RBD7	EEF1E1;hCG_2043275	Eukaryotic translation elongation factor 1 epsilon-1	1	2	1	2	15.548	139	1.7e-21	NaN	NaN	1	1.3221	0.98088	3	12.2	25.2	592970	251970	341000	49653000	21901000	27752000
C9J1V9	EEF1E1;hCG_2043275	Eukaryotic translation elongation factor 1 epsilon-1	1	2	1	2	15.548	139	1.7e-21	NaN	NaN	1	1.3221	0.98088	3	12.2	25.2	592970	251970	341000	49653000	21901000	27752000
O43324	EEF1E1;hCG_2043275	Eukaryotic translation elongation factor 1 epsilon-1	1	2	1	2	15.548	139	1.7e-21	NaN	NaN	1	1.3221	0.98088	3	12.2	25.2	592970	251970	341000	49653000	21901000	27752000
H0YAL7	EEF1E1;hCG_2043275	Eukaryotic translation elongation factor 1 epsilon-1	1	2	1	2	15.548	139	1.7e-21	NaN	NaN	1	1.3221	0.98088	3	12.2	25.2	592970	251970	341000	49653000	21901000	27752000
D6RCQ0	EEF1E1;hCG_2043275	Eukaryotic translation elongation factor 1 epsilon-1	1	2	1	2	15.548	139	1.7e-21	NaN	NaN	1	1.3221	0.98088	3	12.2	25.2	592970	251970	341000	49653000	21901000	27752000
C9J363	PDCD10	Programmed cell death protein 10	1	0	1	0	17.534	149	0.059733	NaN	NaN	1	NaN	NaN	0	7.4	0	12017000	6433500	5583700	0	0	0	+
C9J6F3	PDCD10	Programmed cell death protein 10	1	0	1	0	17.534	149	0.059733	NaN	NaN	1	NaN	NaN	0	7.4	0	12017000	6433500	5583700	0	0	0	+
C9J5C3	PDCD10	Programmed cell death protein 10	1	0	1	0	17.534	149	0.059733	NaN	NaN	1	NaN	NaN	0	7.4	0	12017000	6433500	5583700	0	0	0	+
Q9BUL8	PDCD10	Programmed cell death protein 10	1	0	1	0	17.534	149	0.059733	NaN	NaN	1	NaN	NaN	0	7.4	0	12017000	6433500	5583700	0	0	0	+
C9JRH2	RCC1	Regulator of chromosome condensation	7	5	7	5	24.465	230	2.1e-37	1.0623	1.0223	14	1.2019	0.87927	11	43	34.3	151070000	72458000	78612000	72697000	33180000	39517000
C9JMJ4	RCC1	Regulator of chromosome condensation	7	5	7	5	24.465	230	2.1e-37	1.0623	1.0223	14	1.2019	0.87927	11	43	34.3	151070000	72458000	78612000	72697000	33180000	39517000
C9J3R0	RCC1	Regulator of chromosome condensation	7	5	7	5	24.465	230	2.1e-37	1.0623	1.0223	14	1.2019	0.87927	11	43	34.3	151070000	72458000	78612000	72697000	33180000	39517000
C9JQZ4	RCC1	Regulator of chromosome condensation	7	5	7	5	24.465	230	2.1e-37	1.0623	1.0223	14	1.2019	0.87927	11	43	34.3	151070000	72458000	78612000	72697000	33180000	39517000
C9JW69	RCC1	Regulator of chromosome condensation	7	5	7	5	24.465	230	2.1e-37	1.0623	1.0223	14	1.2019	0.87927	11	43	34.3	151070000	72458000	78612000	72697000	33180000	39517000
P18754	RCC1	Regulator of chromosome condensation	7	5	7	5	24.465	230	2.1e-37	1.0623	1.0223	14	1.2019	0.87927	11	43	34.3	151070000	72458000	78612000	72697000	33180000	39517000
C9J470	NCAPH	Condensin complex subunit 2	2	0	2	0	68.098	608	1.09e-14	1.1943	1.1161	2	NaN	NaN	0	6.7	0	6761800	2435300	4326500	0	0	0
E9PHA2	NCAPH	Condensin complex subunit 2	2	0	2	0	68.098	608	1.09e-14	1.1943	1.1161	2	NaN	NaN	0	6.7	0	6761800	2435300	4326500	0	0	0
Q15003	NCAPH	Condensin complex subunit 2	2	0	2	0	68.098	608	1.09e-14	1.1943	1.1161	2	NaN	NaN	0	6.7	0	6761800	2435300	4326500	0	0	0
B4E189	NCAPH	Condensin complex subunit 2	2	0	2	0	68.098	608	1.09e-14	1.1943	1.1161	2	NaN	NaN	0	6.7	0	6761800	2435300	4326500	0	0	0
C9J4K5	DONSON	Protein downstream neighbor of Son	2	0	2	0	54.925	495	5.23e-07	1.1953	1.1772	3	NaN	NaN	0	6.9	0	9876800	4229400	5647400	0	0	0
C9JSP0	DONSON	Protein downstream neighbor of Son	2	0	2	0	54.925	495	5.23e-07	1.1953	1.1772	3	NaN	NaN	0	6.9	0	9876800	4229400	5647400	0	0	0
H7C1C1	DONSON	Protein downstream neighbor of Son	2	0	2	0	54.925	495	5.23e-07	1.1953	1.1772	3	NaN	NaN	0	6.9	0	9876800	4229400	5647400	0	0	0
F8W8A5	DONSON	Protein downstream neighbor of Son	2	0	2	0	54.925	495	5.23e-07	1.1953	1.1772	3	NaN	NaN	0	6.9	0	9876800	4229400	5647400	0	0	0
Q9NYP3	DONSON	Protein downstream neighbor of Son	2	0	2	0	54.925	495	5.23e-07	1.1953	1.1772	3	NaN	NaN	0	6.9	0	9876800	4229400	5647400	0	0	0
H7C1M7	DONSON	Protein downstream neighbor of Son	2	0	2	0	54.925	495	5.23e-07	1.1953	1.1772	3	NaN	NaN	0	6.9	0	9876800	4229400	5647400	0	0	0
C9JBJ7	ARPC1B	Actin-related protein 2/3 complex subunit 1B	1	1	1	1	11.781	102	0.00029079	NaN	NaN	1	NaN	NaN	1	9.8	9.8	4215900	1931700	2284200	2612400	1099600	1512800
C9K057	ARPC1B	Actin-related protein 2/3 complex subunit 1B	1	1	1	1	11.781	102	0.00029079	NaN	NaN	1	NaN	NaN	1	9.8	9.8	4215900	1931700	2284200	2612400	1099600	1512800
C9J4Z7	ARPC1B	Actin-related protein 2/3 complex subunit 1B	1	1	1	1	11.781	102	0.00029079	NaN	NaN	1	NaN	NaN	1	9.8	9.8	4215900	1931700	2284200	2612400	1099600	1512800
C9JEY1	ARPC1B	Actin-related protein 2/3 complex subunit 1B	1	1	1	1	11.781	102	0.00029079	NaN	NaN	1	NaN	NaN	1	9.8	9.8	4215900	1931700	2284200	2612400	1099600	1512800
C9JQM8	ARPC1B	Actin-related protein 2/3 complex subunit 1B	1	1	1	1	11.781	102	0.00029079	NaN	NaN	1	NaN	NaN	1	9.8	9.8	4215900	1931700	2284200	2612400	1099600	1512800
C9JFG9	ARPC1B	Actin-related protein 2/3 complex subunit 1B	1	1	1	1	11.781	102	0.00029079	NaN	NaN	1	NaN	NaN	1	9.8	9.8	4215900	1931700	2284200	2612400	1099600	1512800
C9J6C8	ARPC1B	Actin-related protein 2/3 complex subunit 1B	1	1	1	1	11.781	102	0.00029079	NaN	NaN	1	NaN	NaN	1	9.8	9.8	4215900	1931700	2284200	2612400	1099600	1512800
O15143	ARPC1B	Actin-related protein 2/3 complex subunit 1B	1	1	1	1	11.781	102	0.00029079	NaN	NaN	1	NaN	NaN	1	9.8	9.8	4215900	1931700	2284200	2612400	1099600	1512800
C9JJV6	MYADM	Myeloid-associated differentiation marker	2	0	2	0	15.935	147	2.84e-08	1.1251	1.0997	3	NaN	NaN	0	22.4	0	820550	408050	412510	0	0	0
C9JZL8	MYADM	Myeloid-associated differentiation marker	2	0	2	0	15.935	147	2.84e-08	1.1251	1.0997	3	NaN	NaN	0	22.4	0	820550	408050	412510	0	0	0
C9J5M0	MYADM	Myeloid-associated differentiation marker	2	0	2	0	15.935	147	2.84e-08	1.1251	1.0997	3	NaN	NaN	0	22.4	0	820550	408050	412510	0	0	0
C9JC07	MYADM	Myeloid-associated differentiation marker	2	0	2	0	15.935	147	2.84e-08	1.1251	1.0997	3	NaN	NaN	0	22.4	0	820550	408050	412510	0	0	0
Q96S97	MYADM	Myeloid-associated differentiation marker	2	0	2	0	15.935	147	2.84e-08	1.1251	1.0997	3	NaN	NaN	0	22.4	0	820550	408050	412510	0	0	0
F8WF85	CEP41	Centrosomal protein of 41 kDa	0	1	0	1	14.384	125	3.41e-05	NaN	NaN	0	NaN	NaN	1	0	14.4	0	0	0	219080	80924	138160
C9J6R3	CEP41	Centrosomal protein of 41 kDa	0	1	0	1	14.384	125	3.41e-05	NaN	NaN	0	NaN	NaN	1	0	14.4	0	0	0	219080	80924	138160
C9J9X8	CEP41	Centrosomal protein of 41 kDa	0	1	0	1	14.384	125	3.41e-05	NaN	NaN	0	NaN	NaN	1	0	14.4	0	0	0	219080	80924	138160
C9JCX6	CEP41	Centrosomal protein of 41 kDa	0	1	0	1	14.384	125	3.41e-05	NaN	NaN	0	NaN	NaN	1	0	14.4	0	0	0	219080	80924	138160
C9JXA0	CEP41	Centrosomal protein of 41 kDa	0	1	0	1	14.384	125	3.41e-05	NaN	NaN	0	NaN	NaN	1	0	14.4	0	0	0	219080	80924	138160
Q9BYV8	CEP41	Centrosomal protein of 41 kDa	0	1	0	1	14.384	125	3.41e-05	NaN	NaN	0	NaN	NaN	1	0	14.4	0	0	0	219080	80924	138160
Q8N1B9	NDUFA10	NADH dehydrogenase [ubiquinone] 1 alpha subcomplex subunit 10, mitochondrial	2	1	2	1	22.373	201	3.5e-13	1.1004	1.0618	4	1.2073	0.88277	2	15.4	10.9	30664000	15430000	15235000	13269000	5416900	7852400
C9J6X0	NDUFA10	NADH dehydrogenase [ubiquinone] 1 alpha subcomplex subunit 10, mitochondrial	2	1	2	1	22.373	201	3.5e-13	1.1004	1.0618	4	1.2073	0.88277	2	15.4	10.9	30664000	15430000	15235000	13269000	5416900	7852400
O95299	NDUFA10	NADH dehydrogenase [ubiquinone] 1 alpha subcomplex subunit 10, mitochondrial	2	1	2	1	22.373	201	3.5e-13	1.1004	1.0618	4	1.2073	0.88277	2	15.4	10.9	30664000	15430000	15235000	13269000	5416900	7852400
E7ESZ7	NDUFA10	NADH dehydrogenase [ubiquinone] 1 alpha subcomplex subunit 10, mitochondrial	2	1	2	1	22.373	201	3.5e-13	1.1004	1.0618	4	1.2073	0.88277	2	15.4	10.9	30664000	15430000	15235000	13269000	5416900	7852400
Q8WXC9	NDUFA10	NADH dehydrogenase [ubiquinone] 1 alpha subcomplex subunit 10, mitochondrial	2	1	2	1	22.373	201	3.5e-13	1.1004	1.0618	4	1.2073	0.88277	2	15.4	10.9	30664000	15430000	15235000	13269000	5416900	7852400
H0YC52	ABHD11	Alpha/beta hydrolase domain-containing protein 11	1	1	1	1	9.2875	87	0.0015849	NaN	NaN	1	NaN	NaN	1	24.1	24.1	211610	96949	114660	349840	165110	184730
H7C396	ABHD11	Alpha/beta hydrolase domain-containing protein 11	1	1	1	1	9.2875	87	0.0015849	NaN	NaN	1	NaN	NaN	1	24.1	24.1	211610	96949	114660	349840	165110	184730
C9J7Q4	ABHD11	Alpha/beta hydrolase domain-containing protein 11	1	1	1	1	9.2875	87	0.0015849	NaN	NaN	1	NaN	NaN	1	24.1	24.1	211610	96949	114660	349840	165110	184730
H7BZ58	ABHD11	Alpha/beta hydrolase domain-containing protein 11	1	1	1	1	9.2875	87	0.0015849	NaN	NaN	1	NaN	NaN	1	24.1	24.1	211610	96949	114660	349840	165110	184730
Q8NFV4	ABHD11	Alpha/beta hydrolase domain-containing protein 11	1	1	1	1	9.2875	87	0.0015849	NaN	NaN	1	NaN	NaN	1	24.1	24.1	211610	96949	114660	349840	165110	184730
C9JXZ7	RFC4	Replication factor C subunit 4	2	1	2	1	13.34	123	1.95e-24	1.1453	1.1052	4	NaN	NaN	1	23.6	7.3	21460000	9717200	11743000	4724000	1911500	2812500
C9JTT7	RFC4	Replication factor C subunit 4	2	1	2	1	13.34	123	1.95e-24	1.1453	1.1052	4	NaN	NaN	1	23.6	7.3	21460000	9717200	11743000	4724000	1911500	2812500
C9J8M3	RFC4	Replication factor C subunit 4	2	1	2	1	13.34	123	1.95e-24	1.1453	1.1052	4	NaN	NaN	1	23.6	7.3	21460000	9717200	11743000	4724000	1911500	2812500
C9JZI1	RFC4	Replication factor C subunit 4	2	1	2	1	13.34	123	1.95e-24	1.1453	1.1052	4	NaN	NaN	1	23.6	7.3	21460000	9717200	11743000	4724000	1911500	2812500
P35249	RFC4	Replication factor C subunit 4	2	1	2	1	13.34	123	1.95e-24	1.1453	1.1052	4	NaN	NaN	1	23.6	7.3	21460000	9717200	11743000	4724000	1911500	2812500
C9JGY5	RFC4	Replication factor C subunit 4	2	1	2	1	13.34	123	1.95e-24	1.1453	1.1052	4	NaN	NaN	1	23.6	7.3	21460000	9717200	11743000	4724000	1911500	2812500
F8WE44	RFC4	Replication factor C subunit 4	2	1	2	1	13.34	123	1.95e-24	1.1453	1.1052	4	NaN	NaN	1	23.6	7.3	21460000	9717200	11743000	4724000	1911500	2812500
C9J8M6	MCM7	DNA replication licensing factor MCM7	1	1	1	1	20.764	183	0.00015306	NaN	NaN	1	NaN	NaN	1	10.4	10.4	29611000	11016000	18595000	5562300	2859300	2703000
P33993	MCM7	DNA replication licensing factor MCM7	1	1	1	1	20.764	183	0.00015306	NaN	NaN	1	NaN	NaN	1	10.4	10.4	29611000	11016000	18595000	5562300	2859300	2703000
C9J9K3	RPSA;RPSAP58	40S ribosomal protein SA	17	13	17	13	29.505	264	3.82e-130	1.0406	0.99048	42	1.186	0.83599	30	76.9	66.3	892130000	433090000	459040000	706720000	327770000	378950000
P08865	RPSA;RPSAP58	40S ribosomal protein SA	17	13	17	13	29.505	264	3.82e-130	1.0406	0.99048	42	1.186	0.83599	30	76.9	66.3	892130000	433090000	459040000	706720000	327770000	378950000
A6NE09	RPSA;RPSAP58	40S ribosomal protein SA	17	13	17	13	29.505	264	3.82e-130	1.0406	0.99048	42	1.186	0.83599	30	76.9	66.3	892130000	433090000	459040000	706720000	327770000	378950000
C9JQR9	RPSA;RPSAP58	40S ribosomal protein SA	17	13	17	13	29.505	264	3.82e-130	1.0406	0.99048	42	1.186	0.83599	30	76.9	66.3	892130000	433090000	459040000	706720000	327770000	378950000
C9J9W2	LASP1	LIM and SH3 domain protein 1	3	0	3	0	18.98	166	8.61e-34	1.3102	1.2529	3	NaN	NaN	0	23.5	0	13225000	5811500	7413300	0	0	0
Q14847	LASP1	LIM and SH3 domain protein 1	3	0	3	0	18.98	166	8.61e-34	1.3102	1.2529	3	NaN	NaN	0	23.5	0	13225000	5811500	7413300	0	0	0
F6S2S5	LASP1	LIM and SH3 domain protein 1	3	0	3	0	18.98	166	8.61e-34	1.3102	1.2529	3	NaN	NaN	0	23.5	0	13225000	5811500	7413300	0	0	0
B4DGQ0	LASP1	LIM and SH3 domain protein 1	3	0	3	0	18.98	166	8.61e-34	1.3102	1.2529	3	NaN	NaN	0	23.5	0	13225000	5811500	7413300	0	0	0
C9JAB2	SRSF7	Serine/arginine-rich splicing factor 7	5	7	4	6	15.257	132	1.22e-26	1.0601	1.0204	12	1.3149	0.97674	13	44.7	48.5	110100000	52027000	58076000	127770000	56730000	71037000
Q16629	SRSF7	Serine/arginine-rich splicing factor 7	5	7	4	6	15.257	132	1.22e-26	1.0601	1.0204	12	1.3149	0.97674	13	44.7	48.5	110100000	52027000	58076000	127770000	56730000	71037000
C9JAG1	EPT1	Ethanolaminephosphotransferase 1	2	1	2	1	20.557	180	7.25e-16	1.0478	1.0219	5	NaN	NaN	1	10	10	2351100	1088900	1262300	719980	374830	345150
Q9C0D9	EPT1	Ethanolaminephosphotransferase 1	2	1	2	1	20.557	180	7.25e-16	1.0478	1.0219	5	NaN	NaN	1	10	10	2351100	1088900	1262300	719980	374830	345150
C9JAW5	HIGD1A	HIG1 domain family member 1A, mitochondrial	2	1	2	1	8.8131	83	1.11e-21	1.1769	1.1333	7	1.3217	0.9942	4	26.5	25.3	20252000	8433400	11819000	15500000	7115600	8384500
Q9Y241	HIGD1A	HIG1 domain family member 1A, mitochondrial	2	1	2	1	8.8131	83	1.11e-21	1.1769	1.1333	7	1.3217	0.9942	4	26.5	25.3	20252000	8433400	11819000	15500000	7115600	8384500
C9JNU6	HIGD1A	HIG1 domain family member 1A, mitochondrial	2	1	2	1	8.8131	83	1.11e-21	1.1769	1.1333	7	1.3217	0.9942	4	26.5	25.3	20252000	8433400	11819000	15500000	7115600	8384500
C9JCN0	MYOF	Myoferlin	7	7	7	7	233.47	2048	7.58e-38	1.1459	1.1498	8	1.4537	1.1132	10	5.9	6.3	55645000	25817000	29828000	76641000	31259000	45382000
Q9NZM1	MYOF	Myoferlin	7	7	7	7	233.47	2048	7.58e-38	1.1459	1.1498	8	1.4537	1.1132	10	5.9	6.3	55645000	25817000	29828000	76641000	31259000	45382000
F8W8J4	MYOF	Myoferlin	7	7	7	7	233.47	2048	7.58e-38	1.1459	1.1498	8	1.4537	1.1132	10	5.9	6.3	55645000	25817000	29828000	76641000	31259000	45382000
H0YD14	MYOF	Myoferlin	7	7	7	7	233.47	2048	7.58e-38	1.1459	1.1498	8	1.4537	1.1132	10	5.9	6.3	55645000	25817000	29828000	76641000	31259000	45382000
C9JDE6	DNAJA4	DnaJ homolog subfamily A member 4	1	0	1	0	23.4	211	0.0048427	NaN	NaN	0	NaN	NaN	0	9	0	0	0	0	0	0	0
F5H170	DNAJA4	DnaJ homolog subfamily A member 4	1	0	1	0	23.4	211	0.0048427	NaN	NaN	0	NaN	NaN	0	9	0	0	0	0	0	0	0
Q8WW22	DNAJA4	DnaJ homolog subfamily A member 4	1	0	1	0	23.4	211	0.0048427	NaN	NaN	0	NaN	NaN	0	9	0	0	0	0	0	0	0
Q9NSV4	DIAPH3	Protein diaphanous homolog 3	3	4	3	4	98.139	849	3.71e-27	1.0389	0.9953	5	1.6399	1.228	4	5.1	5.1	32090000	15397000	16693000	7331200	3284300	4046900
C9JDG0	DIAPH3	Protein diaphanous homolog 3	3	4	3	4	98.139	849	3.71e-27	1.0389	0.9953	5	1.6399	1.228	4	5.1	5.1	32090000	15397000	16693000	7331200	3284300	4046900
C9JFR7	CYCS	Cytochrome c	8	8	8	8	11.333	101	8.74e-75	1.1383	1.1068	11	1.4781	1.1198	8	60.4	59.4	123270000	57123000	66145000	59382000	24649000	34733000
P99999	CYCS	Cytochrome c	8	8	8	8	11.333	101	8.74e-75	1.1383	1.1068	11	1.4781	1.1198	8	60.4	59.4	123270000	57123000	66145000	59382000	24649000	34733000
CON__P62894	CYCS	Cytochrome c	8	8	8	8	11.333	101	8.74e-75	1.1383	1.1068	11	1.4781	1.1198	8	60.4	59.4	123270000	57123000	66145000	59382000	24649000	34733000
I3L1P4	PELP1	Proline-, glutamic acid- and leucine-rich protein 1	1	1	1	1	14.955	148	4.44e-09	0.94886	0.92253	3	NaN	NaN	1	9.5	9.5	5183000	2439400	2743600	10089000	4668600	5420500
I3L4M7	PELP1	Proline-, glutamic acid- and leucine-rich protein 1	1	1	1	1	14.955	148	4.44e-09	0.94886	0.92253	3	NaN	NaN	1	9.5	9.5	5183000	2439400	2743600	10089000	4668600	5420500
I3L445	PELP1	Proline-, glutamic acid- and leucine-rich protein 1	1	1	1	1	14.955	148	4.44e-09	0.94886	0.92253	3	NaN	NaN	1	9.5	9.5	5183000	2439400	2743600	10089000	4668600	5420500
F8WDZ1	PELP1	Proline-, glutamic acid- and leucine-rich protein 1	1	1	1	1	14.955	148	4.44e-09	0.94886	0.92253	3	NaN	NaN	1	9.5	9.5	5183000	2439400	2743600	10089000	4668600	5420500
Q8IZL8	PELP1	Proline-, glutamic acid- and leucine-rich protein 1	1	1	1	1	14.955	148	4.44e-09	0.94886	0.92253	3	NaN	NaN	1	9.5	9.5	5183000	2439400	2743600	10089000	4668600	5420500
I3L3A8	PELP1	Proline-, glutamic acid- and leucine-rich protein 1	1	1	1	1	14.955	148	4.44e-09	0.94886	0.92253	3	NaN	NaN	1	9.5	9.5	5183000	2439400	2743600	10089000	4668600	5420500
C9JFV4	PELP1	Proline-, glutamic acid- and leucine-rich protein 1	1	1	1	1	14.955	148	4.44e-09	0.94886	0.92253	3	NaN	NaN	1	9.5	9.5	5183000	2439400	2743600	10089000	4668600	5420500
C9JIE4	SYNM	Synemin	4	9	4	9	140.03	1252	1.54e-78	1.0389	1.0586	6	1.4157	1.0724	12	4.4	10.4	51202000	29201000	22001000	71892000	31133000	40759000
O15061	SYNM	Synemin	4	9	4	9	140.03	1252	1.54e-78	1.0389	1.0586	6	1.4157	1.0724	12	4.4	10.4	51202000	29201000	22001000	71892000	31133000	40759000
H0YL34	SYNM	Synemin	4	9	4	9	140.03	1252	1.54e-78	1.0389	1.0586	6	1.4157	1.0724	12	4.4	10.4	51202000	29201000	22001000	71892000	31133000	40759000
P82930	MRPS34	28S ribosomal protein S34, mitochondrial	1	1	1	1	25.65	218	0.00010078	NaN	NaN	1	1.5154	1.1351	2	6.9	6.9	4489300	1765300	2724000	6103700	2515400	3588400
C9JJ19	MRPS34	28S ribosomal protein S34, mitochondrial	1	1	1	1	25.65	218	0.00010078	NaN	NaN	1	1.5154	1.1351	2	6.9	6.9	4489300	1765300	2724000	6103700	2515400	3588400
C9JJU7	FAM207A	Protein FAM207A	1	0	1	0	22.217	203	0.0026919	NaN	NaN	1	NaN	NaN	0	8.4	0	1778900	684690	1094200	0	0	0
Q9NSI2	FAM207A	Protein FAM207A	1	0	1	0	22.217	203	0.0026919	NaN	NaN	1	NaN	NaN	0	8.4	0	1778900	684690	1094200	0	0	0
Q71UM5	RPS27L	40S ribosomal protein S27-like;40S ribosomal protein S27	1	1	1	1	9.4771	84	3.54e-09	1.0737	1.033	2	NaN	NaN	1	31	64.3	2512700	1170800	1341900	6404800	2696000	3708800	+
C9JLI6	RPS27L	40S ribosomal protein S27-like;40S ribosomal protein S27	1	1	1	1	9.4771	84	3.54e-09	1.0737	1.033	2	NaN	NaN	1	31	64.3	2512700	1170800	1341900	6404800	2696000	3708800	+
H0YMV8	RPS27L	40S ribosomal protein S27-like;40S ribosomal protein S27	1	1	1	1	9.4771	84	3.54e-09	1.0737	1.033	2	NaN	NaN	1	31	64.3	2512700	1170800	1341900	6404800	2696000	3708800	+
C9JMN1	SMC6	Structural maintenance of chromosomes protein 6	2	1	2	1	84.519	740	8.5e-11	1.0751	1.0543	3	NaN	NaN	1	6.2	2.3	20815000	11721000	9093200	138900	58346	80550
Q96SB8	SMC6	Structural maintenance of chromosomes protein 6	2	1	2	1	84.519	740	8.5e-11	1.0751	1.0543	3	NaN	NaN	1	6.2	2.3	20815000	11721000	9093200	138900	58346	80550
C9JRY4	SEC22A	Vesicle-trafficking protein SEC22a	1	0	1	0	24.506	218	0.00018735	NaN	NaN	1	NaN	NaN	0	5	0	947360	440980	506380	0	0	0
C9JNZ0	SEC22A	Vesicle-trafficking protein SEC22a	1	0	1	0	24.506	218	0.00018735	NaN	NaN	1	NaN	NaN	0	5	0	947360	440980	506380	0	0	0
Q96IW7	SEC22A	Vesicle-trafficking protein SEC22a	1	0	1	0	24.506	218	0.00018735	NaN	NaN	1	NaN	NaN	0	5	0	947360	440980	506380	0	0	0
G3V1K1	CHCHD3	Coiled-coil-helix-coiled-coil-helix domain-containing protein 3, mitochondrial	2	3	2	3	15.558	138	1.22e-29	0.85945	0.83217	3	1.1985	0.87008	5	11.6	12.3	11170000	5933700	5236700	19947000	8978800	10969000
Q9NX63	CHCHD3	Coiled-coil-helix-coiled-coil-helix domain-containing protein 3, mitochondrial	2	3	2	3	15.558	138	1.22e-29	0.85945	0.83217	3	1.1985	0.87008	5	11.6	12.3	11170000	5933700	5236700	19947000	8978800	10969000
C9JRZ6	CHCHD3	Coiled-coil-helix-coiled-coil-helix domain-containing protein 3, mitochondrial	2	3	2	3	15.558	138	1.22e-29	0.85945	0.83217	3	1.1985	0.87008	5	11.6	12.3	11170000	5933700	5236700	19947000	8978800	10969000
F8WAR4	CHCHD3	Coiled-coil-helix-coiled-coil-helix domain-containing protein 3, mitochondrial	2	3	2	3	15.558	138	1.22e-29	0.85945	0.83217	3	1.1985	0.87008	5	11.6	12.3	11170000	5933700	5236700	19947000	8978800	10969000
C9JTK6	OLA1	Obg-like ATPase 1	1	1	1	1	12.302	116	8.62e-06	NaN	NaN	1	NaN	NaN	1	12.9	12.9	4615800	1911400	2704400	2813800	1037900	1775900
Q9NTK5	OLA1	Obg-like ATPase 1	1	1	1	1	12.302	116	8.62e-06	NaN	NaN	1	NaN	NaN	1	12.9	12.9	4615800	1911400	2704400	2813800	1037900	1775900
J3KQ32	OLA1	Obg-like ATPase 1	1	1	1	1	12.302	116	8.62e-06	NaN	NaN	1	NaN	NaN	1	12.9	12.9	4615800	1911400	2704400	2813800	1037900	1775900
H7C519	NT5DC2	5-nucleotidase domain-containing protein 2	0	1	0	1	23.373	194	8.92e-05	NaN	NaN	0	NaN	NaN	1	0	9.3	0	0	0	2701200	867530	1833700
Q9H857	NT5DC2	5-nucleotidase domain-containing protein 2	0	1	0	1	23.373	194	8.92e-05	NaN	NaN	0	NaN	NaN	1	0	9.3	0	0	0	2701200	867530	1833700
C9JTZ6	NT5DC2	5-nucleotidase domain-containing protein 2	0	1	0	1	23.373	194	8.92e-05	NaN	NaN	0	NaN	NaN	1	0	9.3	0	0	0	2701200	867530	1833700
E9PAL9	NT5DC2	5-nucleotidase domain-containing protein 2	0	1	0	1	23.373	194	8.92e-05	NaN	NaN	0	NaN	NaN	1	0	9.3	0	0	0	2701200	867530	1833700
C9JVB6	TRMT10C	Mitochondrial ribonuclease P protein 1	1	1	1	1	36.828	312	0.00018951	NaN	NaN	1	NaN	NaN	1	2.2	5.8	5327000	2261800	3065200	6450200	2956800	3493400
Q7L0Y3	TRMT10C	Mitochondrial ribonuclease P protein 1	1	1	1	1	36.828	312	0.00018951	NaN	NaN	1	NaN	NaN	1	2.2	5.8	5327000	2261800	3065200	6450200	2956800	3493400
H7C0G7	NHEJ1	Non-homologous end-joining factor 1	0	1	0	1	24.751	224	0.0054666	NaN	NaN	0	NaN	NaN	1	0	7.1	0	0	0	192670	80730	111940
C9JWV4	NHEJ1	Non-homologous end-joining factor 1	0	1	0	1	24.751	224	0.0054666	NaN	NaN	0	NaN	NaN	1	0	7.1	0	0	0	192670	80730	111940
G5E9Q8	NHEJ1	Non-homologous end-joining factor 1	0	1	0	1	24.751	224	0.0054666	NaN	NaN	0	NaN	NaN	1	0	7.1	0	0	0	192670	80730	111940
Q9H9Q4	NHEJ1	Non-homologous end-joining factor 1	0	1	0	1	24.751	224	0.0054666	NaN	NaN	0	NaN	NaN	1	0	7.1	0	0	0	192670	80730	111940
O15504	NUPL2	Nucleoporin-like protein 2	2	1	2	1	25.541	224	1.02e-12	1.0715	1.0673	2	NaN	NaN	1	14.7	9.4	6283300	3013100	3270200	2805400	1384100	1421200
C9JYA1	NUPL2	Nucleoporin-like protein 2	2	1	2	1	25.541	224	1.02e-12	1.0715	1.0673	2	NaN	NaN	1	14.7	9.4	6283300	3013100	3270200	2805400	1384100	1421200
B4DT96	NUPL2	Nucleoporin-like protein 2	2	1	2	1	25.541	224	1.02e-12	1.0715	1.0673	2	NaN	NaN	1	14.7	9.4	6283300	3013100	3270200	2805400	1384100	1421200
C9JZR2	CTNND1	Catenin delta-1	13	9	13	9	92.674	832	9.09e-86	1.1899	1.1775	26	1.4888	1.0882	14	20.1	15.7	212420000	96646000	115770000	56908000	24267000	32641000
O60716	CTNND1	Catenin delta-1	13	9	13	9	92.674	832	9.09e-86	1.1899	1.1775	26	1.4888	1.0882	14	20.1	15.7	212420000	96646000	115770000	56908000	24267000	32641000
E9PKY0	CTNND1	Catenin delta-1	13	9	13	9	92.674	832	9.09e-86	1.1899	1.1775	26	1.4888	1.0882	14	20.1	15.7	212420000	96646000	115770000	56908000	24267000	32641000
E9PRE2	CTNND1	Catenin delta-1	13	9	13	9	92.674	832	9.09e-86	1.1899	1.1775	26	1.4888	1.0882	14	20.1	15.7	212420000	96646000	115770000	56908000	24267000	32641000
H0YC95	CTNND1	Catenin delta-1	13	9	13	9	92.674	832	9.09e-86	1.1899	1.1775	26	1.4888	1.0882	14	20.1	15.7	212420000	96646000	115770000	56908000	24267000	32641000
H7C170	WBSCR22	Uncharacterized methyltransferase WBSCR22	1	1	1	1	13.529	128	9.26e-15	1.3888	1.3525	2	NaN	NaN	1	17.2	17.2	9306300	2497100	6809200	2283300	977460	1305800
O43709	WBSCR22	Uncharacterized methyltransferase WBSCR22	1	1	1	1	13.529	128	9.26e-15	1.3888	1.3525	2	NaN	NaN	1	17.2	17.2	9306300	2497100	6809200	2283300	977460	1305800
C9K060	WBSCR22	Uncharacterized methyltransferase WBSCR22	1	1	1	1	13.529	128	9.26e-15	1.3888	1.3525	2	NaN	NaN	1	17.2	17.2	9306300	2497100	6809200	2283300	977460	1305800
Q70E73	RAPH1	Ras-associated and pleckstrin homology domains-containing protein 1	2	3	2	3	135.25	1250	3.18e-18	0.70405	0.71739	3	0.92307	0.70587	3	2.6	3.7	30618000	17243000	13375000	52963000	28340000	24623000
C9K0J5	RAPH1	Ras-associated and pleckstrin homology domains-containing protein 1	2	3	2	3	135.25	1250	3.18e-18	0.70405	0.71739	3	0.92307	0.70587	3	2.6	3.7	30618000	17243000	13375000	52963000	28340000	24623000
C9J164	RAPH1	Ras-associated and pleckstrin homology domains-containing protein 1	2	3	2	3	135.25	1250	3.18e-18	0.70405	0.71739	3	0.92307	0.70587	3	2.6	3.7	30618000	17243000	13375000	52963000	28340000	24623000
CON__ENSEMBL:ENSBTAP00000001528	ITSN1	Intersectin-1	3	2	3	2	133.56	1178	7.14e-14	0.87801	0.88436	4	0.7379	0.56081	2	5.2	4.7	41992000	23595000	18397000	10390000	5445200	4945300			+
Q15811	ITSN1	Intersectin-1	3	2	3	2	133.56	1178	7.14e-14	0.87801	0.88436	4	0.7379	0.56081	2	5.2	4.7	41992000	23595000	18397000	10390000	5445200	4945300			+
E9PD98	ITSN1	Intersectin-1	3	2	3	2	133.56	1178	7.14e-14	0.87801	0.88436	4	0.7379	0.56081	2	5.2	4.7	41992000	23595000	18397000	10390000	5445200	4945300			+
F8W7U0	ITSN1	Intersectin-1	3	2	3	2	133.56	1178	7.14e-14	0.87801	0.88436	4	0.7379	0.56081	2	5.2	4.7	41992000	23595000	18397000	10390000	5445200	4945300			+
CON__ENSEMBL:ENSBTAP00000007350			15	12	2	3	192.99	1742	1.2e-94	0.16946	0.16541	18	6.6631	5.1828	17	13.4	10.7	309630000	296720000	12913000	88911000	3709200	85202000			+
CON__ENSEMBL:ENSBTAP00000013050			0	1	0	1	51.988	452	0.0022609	NaN	NaN	0	NaN	NaN	1	0	3.5	0	0	0	156170	38800	117370			+
CON__ENSEMBL:ENSBTAP00000014147			0	1	0	1	11.756	113	0.00013703	NaN	NaN	0	NaN	NaN	0	0	13.3	0	0	0	1055400	0	1055400			+
CON__ENSEMBL:ENSBTAP00000018574			4	4	4	4	55.207	496	6.59e-36	0.10915	0.10706	6	11.587	8.8225	6	14.7	16.1	80321000	78379000	1942400	47109000	1397600	45712000			+
CON__ENSEMBL:ENSBTAP00000024146			4	4	4	4	164.34	1477	3.31e-26	0.41052	0.38962	8	10.371	8.0015	8	4.6	4.5	52747000	49094000	3653600	36792000	4425600	32366000			+
CON__ENSEMBL:ENSBTAP00000025008			1	1	0	1	59.299	536	3.5e-30	NaN	NaN	1	NaN	NaN	1	6.7	7.6	11813000	6256300	5557000	91258000	32102000	59156000			+
CON__ENSEMBL:ENSBTAP00000032840			8	4	6	3	92.273	825	8.28e-39	0.10567	0.10248	9	4.9302	3.7828	7	13.1	6.3	54539000	48425000	6113800	29542000	5067900	24474000			+
A8MUN2			8	4	6	3	92.273	825	8.28e-39	0.10567	0.10248	9	4.9302	3.7828	7	13.1	6.3	54539000	48425000	6113800	29542000	5067900	24474000			+
O95678	KRT75	Keratin, type II cytoskeletal 75	0	1	0	1	59.56	551	3.75e-51	NaN	NaN	0	NaN	NaN	1	8.5	9.4	0	0	0	10713000	5085500	5627700	+		+
CON__O95678	KRT75	Keratin, type II cytoskeletal 75	0	1	0	1	59.56	551	3.75e-51	NaN	NaN	0	NaN	NaN	1	8.5	9.4	0	0	0	10713000	5085500	5627700	+		+
CON__P00735			4	3	4	3	70.505	625	5.45e-22	0.11052	0.10709	6	12.682	9.2988	9	9	7.5	33337000	30861000	2476300	40506000	2302600	38203000			+
E9PIT3			4	3	4	3	70.505	625	5.45e-22	0.11052	0.10709	6	12.682	9.2988	9	9	7.5	33337000	30861000	2476300	40506000	2302600	38203000			+
P00734			4	3	4	3	70.505	625	5.45e-22	0.11052	0.10709	6	12.682	9.2988	9	9	7.5	33337000	30861000	2476300	40506000	2302600	38203000			+
CON__P01030			2	0	2	0	192.79	1741	1.97e-78	0.88497	0.8509	2	NaN	NaN	0	12.9	7	29300000	15131000	14170000	0	0	0			+
P0C0L4			2	0	2	0	192.79	1741	1.97e-78	0.88497	0.8509	2	NaN	NaN	0	12.9	7	29300000	15131000	14170000	0	0	0			+
F5H2J9			2	0	2	0	192.79	1741	1.97e-78	0.88497	0.8509	2	NaN	NaN	0	12.9	7	29300000	15131000	14170000	0	0	0			+
F5GXS0			2	0	2	0	192.79	1741	1.97e-78	0.88497	0.8509	2	NaN	NaN	0	12.9	7	29300000	15131000	14170000	0	0	0			+
P0C0L5			2	0	2	0	192.79	1741	1.97e-78	0.88497	0.8509	2	NaN	NaN	0	12.9	7	29300000	15131000	14170000	0	0	0			+
CON__P01966			6	7	4	4	15.184	142	1.98e-27	0.078543	0.075414	10	13.954	10.501	12	48.6	53.5	217290000	212780000	4506700	170880000	4279400	166600000			+
G3V1N2			6	7	4	4	15.184	142	1.98e-27	0.078543	0.075414	10	13.954	10.501	12	48.6	53.5	217290000	212780000	4506700	170880000	4279400	166600000			+
CON__P02070			0	1	0	1	15.954	145	5.12e-27	NaN	NaN	0	NaN	NaN	1	24.1	37.2	0	0	0	3628100	512740	3115300			+
A8MUF7			0	1	0	1	15.954	145	5.12e-27	NaN	NaN	0	NaN	NaN	1	24.1	37.2	0	0	0	3628100	512740	3115300			+
F8W6P5			0	1	0	1	15.954	145	5.12e-27	NaN	NaN	0	NaN	NaN	1	24.1	37.2	0	0	0	3628100	512740	3115300			+
E9PEW8			0	1	0	1	15.954	145	5.12e-27	NaN	NaN	0	NaN	NaN	1	24.1	37.2	0	0	0	3628100	512740	3115300			+
E9PBW4			0	1	0	1	15.954	145	5.12e-27	NaN	NaN	0	NaN	NaN	1	24.1	37.2	0	0	0	3628100	512740	3115300			+
E9PFT6			0	1	0	1	15.954	145	5.12e-27	NaN	NaN	0	NaN	NaN	1	24.1	37.2	0	0	0	3628100	512740	3115300			+
P69892			0	1	0	1	15.954	145	5.12e-27	NaN	NaN	0	NaN	NaN	1	24.1	37.2	0	0	0	3628100	512740	3115300			+
P69891			0	1	0	1	15.954	145	5.12e-27	NaN	NaN	0	NaN	NaN	1	24.1	37.2	0	0	0	3628100	512740	3115300			+
P68871			0	1	0	1	15.954	145	5.12e-27	NaN	NaN	0	NaN	NaN	1	24.1	37.2	0	0	0	3628100	512740	3115300			+
P02100			0	1	0	1	15.954	145	5.12e-27	NaN	NaN	0	NaN	NaN	1	24.1	37.2	0	0	0	3628100	512740	3115300			+
P02042			0	1	0	1	15.954	145	5.12e-27	NaN	NaN	0	NaN	NaN	1	24.1	37.2	0	0	0	3628100	512740	3115300			+
P02533	KRT14	Keratin, type I cytoskeletal 14	6	4	2	2	51.561	472	1.56e-160	0.13228	0.12672	6	3.8268	2.8586	2	41.3	36	30274000	28572000	1702400	2777600	321490	2456100			+
CON__P02533	KRT14	Keratin, type I cytoskeletal 14	6	4	2	2	51.561	472	1.56e-160	0.13228	0.12672	6	3.8268	2.8586	2	41.3	36	30274000	28572000	1702400	2777600	321490	2456100			+
CON__Q61782	KRT14	Keratin, type I cytoskeletal 14	6	4	2	2	51.561	472	1.56e-160	0.13228	0.12672	6	3.8268	2.8586	2	41.3	36	30274000	28572000	1702400	2777600	321490	2456100			+
Q7Z3Y9	KRT14	Keratin, type I cytoskeletal 14	6	4	2	2	51.561	472	1.56e-160	0.13228	0.12672	6	3.8268	2.8586	2	41.3	36	30274000	28572000	1702400	2777600	321490	2456100			+
CON__Q7Z3Y9	KRT14	Keratin, type I cytoskeletal 14	6	4	2	2	51.561	472	1.56e-160	0.13228	0.12672	6	3.8268	2.8586	2	41.3	36	30274000	28572000	1702400	2777600	321490	2456100			+
P02538	KRT6A	Keratin, type II cytoskeletal 6A	5	3	0	1	60.044	564	1.98e-110	0.074371	0.072498	6	58.505	43.644	3	20.6	16	9147300	8181100	966210	3131500	29968	3101600			+
CON__P02538	KRT6A	Keratin, type II cytoskeletal 6A	5	3	0	1	60.044	564	1.98e-110	0.074371	0.072498	6	58.505	43.644	3	20.6	16	9147300	8181100	966210	3131500	29968	3101600			+
CON__Q8VED5	KRT6A	Keratin, type II cytoskeletal 6A	5	3	0	1	60.044	564	1.98e-110	0.074371	0.072498	6	58.505	43.644	3	20.6	16	9147300	8181100	966210	3131500	29968	3101600			+
CON__P02662			2	0	2	0	22.975	199	7.67e-07	0.078473	0.076284	3	NaN	NaN	0	11.1	0	3143400	3009700	133650	0	0	0			+
CON__P02769			0	3	0	3	69.293	607	1.15e-06	NaN	NaN	0	5.7996	4.4089	3	0	6.3	0	0	0	9312600	819610	8493000			+
C9JKR2			0	3	0	3	69.293	607	1.15e-06	NaN	NaN	0	5.7996	4.4089	3	0	6.3	0	0	0	9312600	819610	8493000			+
H0YA55			0	3	0	3	69.293	607	1.15e-06	NaN	NaN	0	5.7996	4.4089	3	0	6.3	0	0	0	9312600	819610	8493000			+
D6RHD5			0	3	0	3	69.293	607	1.15e-06	NaN	NaN	0	5.7996	4.4089	3	0	6.3	0	0	0	9312600	819610	8493000			+
B7WNR0			0	3	0	3	69.293	607	1.15e-06	NaN	NaN	0	5.7996	4.4089	3	0	6.3	0	0	0	9312600	819610	8493000			+
P02768			0	3	0	3	69.293	607	1.15e-06	NaN	NaN	0	5.7996	4.4089	3	0	6.3	0	0	0	9312600	819610	8493000			+
CON__P05784			0	1	0	1	47.538	423	2.73e-111	NaN	NaN	0	NaN	NaN	0	16.3	21.7	0	0	0	0	0	0	+		+
P05787	KRT8	Keratin, type II cytoskeletal 8	69	67	36	34	53.704	483	0	0.89871	0.89098	530	1.4221	0.98776	569	89	89.4	33231000000	17611000000	15620000000	36791000000	14976000000	21815000000			+
CON__P05787	KRT8	Keratin, type II cytoskeletal 8	69	67	36	34	53.704	483	0	0.89871	0.89098	530	1.4221	0.98776	569	89	89.4	33231000000	17611000000	15620000000	36791000000	14976000000	21815000000			+
F8VUG2	KRT8	Keratin, type II cytoskeletal 8	69	67	36	34	53.704	483	0	0.89871	0.89098	530	1.4221	0.98776	569	89	89.4	33231000000	17611000000	15620000000	36791000000	14976000000	21815000000			+
F8W1U3	KRT8	Keratin, type II cytoskeletal 8	69	67	36	34	53.704	483	0	0.89871	0.89098	530	1.4221	0.98776	569	89	89.4	33231000000	17611000000	15620000000	36791000000	14976000000	21815000000			+
F8VRG4	KRT8	Keratin, type II cytoskeletal 8	69	67	36	34	53.704	483	0	0.89871	0.89098	530	1.4221	0.98776	569	89	89.4	33231000000	17611000000	15620000000	36791000000	14976000000	21815000000			+
F8VP67	KRT8	Keratin, type II cytoskeletal 8	69	67	36	34	53.704	483	0	0.89871	0.89098	530	1.4221	0.98776	569	89	89.4	33231000000	17611000000	15620000000	36791000000	14976000000	21815000000			+
Q9H552	KRT8	Keratin, type II cytoskeletal 8	69	67	36	34	53.704	483	0	0.89871	0.89098	530	1.4221	0.98776	569	89	89.4	33231000000	17611000000	15620000000	36791000000	14976000000	21815000000			+
CON__Q9H552	KRT8	Keratin, type II cytoskeletal 8	69	67	36	34	53.704	483	0	0.89871	0.89098	530	1.4221	0.98776	569	89	89.4	33231000000	17611000000	15620000000	36791000000	14976000000	21815000000			+
H0YIB2	KRT8	Keratin, type II cytoskeletal 8	69	67	36	34	53.704	483	0	0.89871	0.89098	530	1.4221	0.98776	569	89	89.4	33231000000	17611000000	15620000000	36791000000	14976000000	21815000000			+
F8VQY3	KRT8	Keratin, type II cytoskeletal 8	69	67	36	34	53.704	483	0	0.89871	0.89098	530	1.4221	0.98776	569	89	89.4	33231000000	17611000000	15620000000	36791000000	14976000000	21815000000			+
CON__REFSEQ:XP_092267	KRT8	Keratin, type II cytoskeletal 8	69	67	36	34	53.704	483	0	0.89871	0.89098	530	1.4221	0.98776	569	89	89.4	33231000000	17611000000	15620000000	36791000000	14976000000	21815000000			+
H0Y8D1	PRSS1	Trypsin-1;Alpha-trypsin chain 1;Alpha-trypsin chain 2	1	1	1	1	15.421	142	0.0030889	NaN	NaN	1	4.1074	3.0081	2	7	7	343000	326660	16346	380900	27850	353050			+
P07477	PRSS1	Trypsin-1;Alpha-trypsin chain 1;Alpha-trypsin chain 2	1	1	1	1	15.421	142	0.0030889	NaN	NaN	1	4.1074	3.0081	2	7	7	343000	326660	16346	380900	27850	353050			+
CON__P07477	PRSS1	Trypsin-1;Alpha-trypsin chain 1;Alpha-trypsin chain 2	1	1	1	1	15.421	142	0.0030889	NaN	NaN	1	4.1074	3.0081	2	7	7	343000	326660	16346	380900	27850	353050			+
E7EQ64	PRSS1	Trypsin-1;Alpha-trypsin chain 1;Alpha-trypsin chain 2	1	1	1	1	15.421	142	0.0030889	NaN	NaN	1	4.1074	3.0081	2	7	7	343000	326660	16346	380900	27850	353050			+
CON__P07744			0	1	0	1	56.283	525	2.66e-18	NaN	NaN	0	NaN	NaN	1	5	4.2	0	0	0	7720800	3131100	4589700	+		+
CON__P08729			1	2	0	1	51.417	469	0	NaN	NaN	1	1.6345	1.2168	4	69.5	73.3	5431100	2852300	2578800	14344000	5317400	9026200			+
Q14CN4			1	2	0	1	51.417	469	0	NaN	NaN	1	1.6345	1.2168	4	69.5	73.3	5431100	2852300	2578800	14344000	5317400	9026200			+
B4DXK4			1	2	0	1	51.417	469	0	NaN	NaN	1	1.6345	1.2168	4	69.5	73.3	5431100	2852300	2578800	14344000	5317400	9026200			+
P08779	KRT16	Keratin, type I cytoskeletal 16	5	2	5	2	51.267	473	1.69e-114	0.080303	0.079235	3	NaN	NaN	1	30.2	18.2	5347700	5310700	37014	605360	15273	590090			+
CON__P08779	KRT16	Keratin, type I cytoskeletal 16	5	2	5	2	51.267	473	1.69e-114	0.080303	0.079235	3	NaN	NaN	1	30.2	18.2	5347700	5310700	37014	605360	15273	590090			+
CON__Q9Z2K1	KRT16	Keratin, type I cytoskeletal 16	5	2	5	2	51.267	473	1.69e-114	0.080303	0.079235	3	NaN	NaN	1	30.2	18.2	5347700	5310700	37014	605360	15273	590090			+
CON__Q3ZAW8	KRT16	Keratin, type I cytoskeletal 16	5	2	5	2	51.267	473	1.69e-114	0.080303	0.079235	3	NaN	NaN	1	30.2	18.2	5347700	5310700	37014	605360	15273	590090			+
K7ENW6	KRT16	Keratin, type I cytoskeletal 16	5	2	5	2	51.267	473	1.69e-114	0.080303	0.079235	3	NaN	NaN	1	30.2	18.2	5347700	5310700	37014	605360	15273	590090			+
CON__P12763			3	5	3	5	38.418	359	6.91e-18	0.16037	0.15886	5	9.2044	6.7543	8	8.9	18.7	20151000	18359000	1792700	32857000	1177700	31679000			+
P13645	KRT10	Keratin, type I cytoskeletal 10	47	48	35	35	58.826	584	0	0.94144	0.90407	300	1.7071	1.2395	317	63.5	64.2	11104000000	5767100000	5337000000	8834600000	3339000000	5495500000			+
CON__P13645	KRT10	Keratin, type I cytoskeletal 10	47	48	35	35	58.826	584	0	0.94144	0.90407	300	1.7071	1.2395	317	63.5	64.2	11104000000	5767100000	5337000000	8834600000	3339000000	5495500000			+
Q7Z3Y7	KRT10	Keratin, type I cytoskeletal 10	47	48	35	35	58.826	584	0	0.94144	0.90407	300	1.7071	1.2395	317	63.5	64.2	11104000000	5767100000	5337000000	8834600000	3339000000	5495500000			+
CON__Q7Z3Y7	KRT10	Keratin, type I cytoskeletal 10	47	48	35	35	58.826	584	0	0.94144	0.90407	300	1.7071	1.2395	317	63.5	64.2	11104000000	5767100000	5337000000	8834600000	3339000000	5495500000			+
CON__Q148H6	KRT10	Keratin, type I cytoskeletal 10	47	48	35	35	58.826	584	0	0.94144	0.90407	300	1.7071	1.2395	317	63.5	64.2	11104000000	5767100000	5337000000	8834600000	3339000000	5495500000			+
Q7Z3Y8	KRT10	Keratin, type I cytoskeletal 10	47	48	35	35	58.826	584	0	0.94144	0.90407	300	1.7071	1.2395	317	63.5	64.2	11104000000	5767100000	5337000000	8834600000	3339000000	5495500000			+
CON__Q7Z3Y8	KRT10	Keratin, type I cytoskeletal 10	47	48	35	35	58.826	584	0	0.94144	0.90407	300	1.7071	1.2395	317	63.5	64.2	11104000000	5767100000	5337000000	8834600000	3339000000	5495500000			+
P13647	KRT5	Keratin, type II cytoskeletal 5	5	4	2	2	62.378	590	7.16e-111	0.099551	0.096103	7	4.9029	3.7457	5	15.8	16.3	28250000	22182000	6067500	30460000	12400000	18060000			+
CON__P13647	KRT5	Keratin, type II cytoskeletal 5	5	4	2	2	62.378	590	7.16e-111	0.099551	0.096103	7	4.9029	3.7457	5	15.8	16.3	28250000	22182000	6067500	30460000	12400000	18060000			+
F8W0C6	KRT5	Keratin, type II cytoskeletal 5	5	4	2	2	62.378	590	7.16e-111	0.099551	0.096103	7	4.9029	3.7457	5	15.8	16.3	28250000	22182000	6067500	30460000	12400000	18060000			+
H0YIN9	KRT5	Keratin, type II cytoskeletal 5	5	4	2	2	62.378	590	7.16e-111	0.099551	0.096103	7	4.9029	3.7457	5	15.8	16.3	28250000	22182000	6067500	30460000	12400000	18060000			+
H0YI76	KRT5	Keratin, type II cytoskeletal 5	5	4	2	2	62.378	590	7.16e-111	0.099551	0.096103	7	4.9029	3.7457	5	15.8	16.3	28250000	22182000	6067500	30460000	12400000	18060000			+
F8VV57	KRT5	Keratin, type II cytoskeletal 5	5	4	2	2	62.378	590	7.16e-111	0.099551	0.096103	7	4.9029	3.7457	5	15.8	16.3	28250000	22182000	6067500	30460000	12400000	18060000			+
F8VU69	KRT5	Keratin, type II cytoskeletal 5	5	4	2	2	62.378	590	7.16e-111	0.099551	0.096103	7	4.9029	3.7457	5	15.8	16.3	28250000	22182000	6067500	30460000	12400000	18060000			+
CON__P15497			2	2	2	2	30.276	265	3.87e-27	0.2255	0.21322	3	5.874	4.4567	3	7.2	9.4	20706000	17770000	2935900	15197000	1259700	13937000			+
CON__P34955			1	1	1	1	46.103	416	3.52e-06	0.21249	0.20815	4	11.7	8.505	3	4.1	4.1	5643400	4678300	965170	2717200	148600	2568600			+
CON__P41361			9	12	9	12	52.347	465	4.45e-77	0.23951	0.23998	22	5.1917	3.8511	26	29	33.3	174620000	155310000	19308000	156670000	25198000	131470000			+
P01008			9	12	9	12	52.347	465	4.45e-77	0.23951	0.23998	22	5.1917	3.8511	26	29	33.3	174620000	155310000	19308000	156670000	25198000	131470000			+
P48668	KRT6C	Keratin, type II cytoskeletal 6C	2	1	0	0	60.024	564	4.06e-111	0.080231	0.077137	2	NaN	NaN	1	21.1	16	6776900	6104400	672500	1921200	803710	1117500			+
CON__P48668	KRT6C	Keratin, type II cytoskeletal 6C	2	1	0	0	60.024	564	4.06e-111	0.080231	0.077137	2	NaN	NaN	1	21.1	16	6776900	6104400	672500	1921200	803710	1117500			+
CON__P04259	KRT6C	Keratin, type II cytoskeletal 6C	2	1	0	0	60.024	564	4.06e-111	0.080231	0.077137	2	NaN	NaN	1	21.1	16	6776900	6104400	672500	1921200	803710	1117500			+
CON__P50448			1	1	1	1	51.723	468	3.74e-23	0.27723	0.27405	2	1.5946	1.2017	4	3.4	3.4	32043000	25374000	6668500	47849000	33898000	13951000			+
P60709	ACTB	Actin, cytoplasmic 1;Actin, cytoplasmic 1, N-terminally processed	30	33	1	1	41.736	375	7.41e-301	0.72041	0.69732	200	1.2183	0.87308	199	58.9	58.9	7469800000	4317700000	3152100000	9187300000	4134500000	5052800000			+
CON__P60712	ACTB	Actin, cytoplasmic 1;Actin, cytoplasmic 1, N-terminally processed	30	33	1	1	41.736	375	7.41e-301	0.72041	0.69732	200	1.2183	0.87308	199	58.9	58.9	7469800000	4317700000	3152100000	9187300000	4134500000	5052800000			+
G5E9R0	ACTB	Actin, cytoplasmic 1;Actin, cytoplasmic 1, N-terminally processed	30	33	1	1	41.736	375	7.41e-301	0.72041	0.69732	200	1.2183	0.87308	199	58.9	58.9	7469800000	4317700000	3152100000	9187300000	4134500000	5052800000			+
E7EVS6	ACTB	Actin, cytoplasmic 1;Actin, cytoplasmic 1, N-terminally processed	30	33	1	1	41.736	375	7.41e-301	0.72041	0.69732	200	1.2183	0.87308	199	58.9	58.9	7469800000	4317700000	3152100000	9187300000	4134500000	5052800000			+
C9JZR7	ACTB	Actin, cytoplasmic 1;Actin, cytoplasmic 1, N-terminally processed	30	33	1	1	41.736	375	7.41e-301	0.72041	0.69732	200	1.2183	0.87308	199	58.9	58.9	7469800000	4317700000	3152100000	9187300000	4134500000	5052800000			+
C9JTX5	ACTB	Actin, cytoplasmic 1;Actin, cytoplasmic 1, N-terminally processed	30	33	1	1	41.736	375	7.41e-301	0.72041	0.69732	200	1.2183	0.87308	199	58.9	58.9	7469800000	4317700000	3152100000	9187300000	4134500000	5052800000			+
A5A3E0	ACTB	Actin, cytoplasmic 1;Actin, cytoplasmic 1, N-terminally processed	30	33	1	1	41.736	375	7.41e-301	0.72041	0.69732	200	1.2183	0.87308	199	58.9	58.9	7469800000	4317700000	3152100000	9187300000	4134500000	5052800000			+
P78386	KRT85	Keratin, type II cuticular Hb5	1	1	1	1	55.802	507	4.27e-35	1.0731	1.0236	2	NaN	NaN	1	4.7	4.7	13947000	6690300	7256400	39597000	15797000	23800000			+
CON__P78386	KRT85	Keratin, type II cuticular Hb5	1	1	1	1	55.802	507	4.27e-35	1.0731	1.0236	2	NaN	NaN	1	4.7	4.7	13947000	6690300	7256400	39597000	15797000	23800000			+
CON__Q03247			2	2	2	2	35.979	316	2.03e-12	0.09751	0.093204	2	3.8176	2.8658	2	9.2	8.2	3891500	3467900	423580	5519300	1619400	3899900			+
Q04695	KRT17	Keratin, type I cytoskeletal 17	36	38	4	4	48.105	432	0	0.51516	0.5063	149	0.88064	0.62552	165	77.1	73.6	3485300000	2287600000	1197700000	4389000000	2315200000	2073800000			+
CON__Q04695	KRT17	Keratin, type I cytoskeletal 17	36	38	4	4	48.105	432	0	0.51516	0.5063	149	0.88064	0.62552	165	77.1	73.6	3485300000	2287600000	1197700000	4389000000	2315200000	2073800000			+
K7EPJ9	KRT17	Keratin, type I cytoskeletal 17	36	38	4	4	48.105	432	0	0.51516	0.5063	149	0.88064	0.62552	165	77.1	73.6	3485300000	2287600000	1197700000	4389000000	2315200000	2073800000			+
K7ESE1	KRT17	Keratin, type I cytoskeletal 17	36	38	4	4	48.105	432	0	0.51516	0.5063	149	0.88064	0.62552	165	77.1	73.6	3485300000	2287600000	1197700000	4389000000	2315200000	2073800000			+
B3KRA2	KRT17	Keratin, type I cytoskeletal 17	36	38	4	4	48.105	432	0	0.51516	0.5063	149	0.88064	0.62552	165	77.1	73.6	3485300000	2287600000	1197700000	4389000000	2315200000	2073800000			+
A8MT21	KRT17	Keratin, type I cytoskeletal 17	36	38	4	4	48.105	432	0	0.51516	0.5063	149	0.88064	0.62552	165	77.1	73.6	3485300000	2287600000	1197700000	4389000000	2315200000	2073800000			+
P35900	KRT17	Keratin, type I cytoskeletal 17	36	38	4	4	48.105	432	0	0.51516	0.5063	149	0.88064	0.62552	165	77.1	73.6	3485300000	2287600000	1197700000	4389000000	2315200000	2073800000			+
CON__P35900	KRT17	Keratin, type I cytoskeletal 17	36	38	4	4	48.105	432	0	0.51516	0.5063	149	0.88064	0.62552	165	77.1	73.6	3485300000	2287600000	1197700000	4389000000	2315200000	2073800000			+
CON__Q9D312	KRT17	Keratin, type I cytoskeletal 17	36	38	4	4	48.105	432	0	0.51516	0.5063	149	0.88064	0.62552	165	77.1	73.6	3485300000	2287600000	1197700000	4389000000	2315200000	2073800000			+
C9JTG5	KRT17	Keratin, type I cytoskeletal 17	36	38	4	4	48.105	432	0	0.51516	0.5063	149	0.88064	0.62552	165	77.1	73.6	3485300000	2287600000	1197700000	4389000000	2315200000	2073800000			+
K7ELP7	KRT17	Keratin, type I cytoskeletal 17	36	38	4	4	48.105	432	0	0.51516	0.5063	149	0.88064	0.62552	165	77.1	73.6	3485300000	2287600000	1197700000	4389000000	2315200000	2073800000			+
Q8N1A0	KRT17	Keratin, type I cytoskeletal 17	36	38	4	4	48.105	432	0	0.51516	0.5063	149	0.88064	0.62552	165	77.1	73.6	3485300000	2287600000	1197700000	4389000000	2315200000	2073800000			+
CON__Q8N1A0	KRT17	Keratin, type I cytoskeletal 17	36	38	4	4	48.105	432	0	0.51516	0.5063	149	0.88064	0.62552	165	77.1	73.6	3485300000	2287600000	1197700000	4389000000	2315200000	2073800000			+
Q14525	KRT17	Keratin, type I cytoskeletal 17	36	38	4	4	48.105	432	0	0.51516	0.5063	149	0.88064	0.62552	165	77.1	73.6	3485300000	2287600000	1197700000	4389000000	2315200000	2073800000			+
CON__Q14525	KRT17	Keratin, type I cytoskeletal 17	36	38	4	4	48.105	432	0	0.51516	0.5063	149	0.88064	0.62552	165	77.1	73.6	3485300000	2287600000	1197700000	4389000000	2315200000	2073800000			+
Q15323	KRT17	Keratin, type I cytoskeletal 17	36	38	4	4	48.105	432	0	0.51516	0.5063	149	0.88064	0.62552	165	77.1	73.6	3485300000	2287600000	1197700000	4389000000	2315200000	2073800000			+
CON__Q9UE12	KRT17	Keratin, type I cytoskeletal 17	36	38	4	4	48.105	432	0	0.51516	0.5063	149	0.88064	0.62552	165	77.1	73.6	3485300000	2287600000	1197700000	4389000000	2315200000	2073800000			+
CON__Q15323	KRT17	Keratin, type I cytoskeletal 17	36	38	4	4	48.105	432	0	0.51516	0.5063	149	0.88064	0.62552	165	77.1	73.6	3485300000	2287600000	1197700000	4389000000	2315200000	2073800000			+
CON__A2A5Y0	KRT17	Keratin, type I cytoskeletal 17	36	38	4	4	48.105	432	0	0.51516	0.5063	149	0.88064	0.62552	165	77.1	73.6	3485300000	2287600000	1197700000	4389000000	2315200000	2073800000			+
CON__Q92764	KRT17	Keratin, type I cytoskeletal 17	36	38	4	4	48.105	432	0	0.51516	0.5063	149	0.88064	0.62552	165	77.1	73.6	3485300000	2287600000	1197700000	4389000000	2315200000	2073800000			+
C4AM86	KRT17	Keratin, type I cytoskeletal 17	36	38	4	4	48.105	432	0	0.51516	0.5063	149	0.88064	0.62552	165	77.1	73.6	3485300000	2287600000	1197700000	4389000000	2315200000	2073800000			+
Q14532	KRT17	Keratin, type I cytoskeletal 17	36	38	4	4	48.105	432	0	0.51516	0.5063	149	0.88064	0.62552	165	77.1	73.6	3485300000	2287600000	1197700000	4389000000	2315200000	2073800000			+
CON__Q14532	KRT17	Keratin, type I cytoskeletal 17	36	38	4	4	48.105	432	0	0.51516	0.5063	149	0.88064	0.62552	165	77.1	73.6	3485300000	2287600000	1197700000	4389000000	2315200000	2073800000			+
O76014	KRT17	Keratin, type I cytoskeletal 17	36	38	4	4	48.105	432	0	0.51516	0.5063	149	0.88064	0.62552	165	77.1	73.6	3485300000	2287600000	1197700000	4389000000	2315200000	2073800000			+
CON__A2AB72	KRT17	Keratin, type I cytoskeletal 17	36	38	4	4	48.105	432	0	0.51516	0.5063	149	0.88064	0.62552	165	77.1	73.6	3485300000	2287600000	1197700000	4389000000	2315200000	2073800000			+
Q92764	KRT17	Keratin, type I cytoskeletal 17	36	38	4	4	48.105	432	0	0.51516	0.5063	149	0.88064	0.62552	165	77.1	73.6	3485300000	2287600000	1197700000	4389000000	2315200000	2073800000			+
CON__Q497I4	KRT17	Keratin, type I cytoskeletal 17	36	38	4	4	48.105	432	0	0.51516	0.5063	149	0.88064	0.62552	165	77.1	73.6	3485300000	2287600000	1197700000	4389000000	2315200000	2073800000			+
O76015	KRT17	Keratin, type I cytoskeletal 17	36	38	4	4	48.105	432	0	0.51516	0.5063	149	0.88064	0.62552	165	77.1	73.6	3485300000	2287600000	1197700000	4389000000	2315200000	2073800000			+
CON__O76015	KRT17	Keratin, type I cytoskeletal 17	36	38	4	4	48.105	432	0	0.51516	0.5063	149	0.88064	0.62552	165	77.1	73.6	3485300000	2287600000	1197700000	4389000000	2315200000	2073800000			+
O76013	KRT17	Keratin, type I cytoskeletal 17	36	38	4	4	48.105	432	0	0.51516	0.5063	149	0.88064	0.62552	165	77.1	73.6	3485300000	2287600000	1197700000	4389000000	2315200000	2073800000			+
CON__O76013	KRT17	Keratin, type I cytoskeletal 17	36	38	4	4	48.105	432	0	0.51516	0.5063	149	0.88064	0.62552	165	77.1	73.6	3485300000	2287600000	1197700000	4389000000	2315200000	2073800000			+
CON__O76014	KRT17	Keratin, type I cytoskeletal 17	36	38	4	4	48.105	432	0	0.51516	0.5063	149	0.88064	0.62552	165	77.1	73.6	3485300000	2287600000	1197700000	4389000000	2315200000	2073800000			+
CON__REFSEQ:XP_986630	KRT17	Keratin, type I cytoskeletal 17	36	38	4	4	48.105	432	0	0.51516	0.5063	149	0.88064	0.62552	165	77.1	73.6	3485300000	2287600000	1197700000	4389000000	2315200000	2073800000			+
Q99456	KRT17	Keratin, type I cytoskeletal 17	36	38	4	4	48.105	432	0	0.51516	0.5063	149	0.88064	0.62552	165	77.1	73.6	3485300000	2287600000	1197700000	4389000000	2315200000	2073800000			+
CON__Q99456	KRT17	Keratin, type I cytoskeletal 17	36	38	4	4	48.105	432	0	0.51516	0.5063	149	0.88064	0.62552	165	77.1	73.6	3485300000	2287600000	1197700000	4389000000	2315200000	2073800000			+
CON__Q1RMK2			5	5	5	5	65.056	597	4.47e-53	0.20352	0.20292	9	12.917	9.479	10	11.2	10.4	110880000	101940000	8940700	61753000	2769600	58984000			+
CON__Q1RMN8			1	0	1	0	24.536	234	0.0004396	NaN	NaN	1	NaN	NaN	0	6.4	0	1863900	1727900	135950	0	0	0			+
CON__Q28107			9	11	9	11	248.98	2211	5.03e-53	0.57603	0.56372	11	5.6183	4.2255	14	6.4	8.2	71890000	55688000	16202000	70212000	14862000	55350000			+
P12259			9	11	9	11	248.98	2211	5.03e-53	0.57603	0.56372	11	5.6183	4.2255	14	6.4	8.2	71890000	55688000	16202000	70212000	14862000	55350000			+
Q2M2I5	KRT24	Keratin, type I cytoskeletal 24	0	1	0	1	55.087	525	9.84e-15	NaN	NaN	0	NaN	NaN	1	3.4	6.9	0	0	0	1543500	494040	1049500			+
CON__Q2M2I5	KRT24	Keratin, type I cytoskeletal 24	0	1	0	1	55.087	525	9.84e-15	NaN	NaN	0	NaN	NaN	1	3.4	6.9	0	0	0	1543500	494040	1049500			+
CON__Q2UVX4			11	12	11	11	187.37	1662	2.42e-126	0.10036	0.10107	18	12.921	9.7191	16	10.6	9.4	58703000	54586000	4116700	75853000	4537600	71316000			+
Q86Y46	KRT73	Keratin, type II cytoskeletal 73	1	1	1	1	41.984	381	1.15e-17	0.96316	0.95436	2	1.5475	1.0616	2	5.2	3.9	49016000	25363000	23653000	43375000	16734000	26641000			+
CON__Q32MB2	KRT73	Keratin, type II cytoskeletal 73	1	1	1	1	41.984	381	1.15e-17	0.96316	0.95436	2	1.5475	1.0616	2	5.2	3.9	49016000	25363000	23653000	43375000	16734000	26641000			+
H0YIC5	KRT73	Keratin, type II cytoskeletal 73	1	1	1	1	41.984	381	1.15e-17	0.96316	0.95436	2	1.5475	1.0616	2	5.2	3.9	49016000	25363000	23653000	43375000	16734000	26641000			+
P08729	KRT7	Keratin, type II cytoskeletal 7	46	50	2	3	51.385	469	0	1.0114	0.99962	250	1.6814	1.1632	300	72.7	75.1	13338000000	6593100000	6744600000	17092000000	6332300000	10760000000			+
CON__Q3KNV1	KRT7	Keratin, type II cytoskeletal 7	46	50	2	3	51.385	469	0	1.0114	0.99962	250	1.6814	1.1632	300	72.7	75.1	13338000000	6593100000	6744600000	17092000000	6332300000	10760000000			+
Q7RTS7	KRT7	Keratin, type II cytoskeletal 7	46	50	2	3	51.385	469	0	1.0114	0.99962	250	1.6814	1.1632	300	72.7	75.1	13338000000	6593100000	6744600000	17092000000	6332300000	10760000000			+
CON__Q7RTS7	KRT7	Keratin, type II cytoskeletal 7	46	50	2	3	51.385	469	0	1.0114	0.99962	250	1.6814	1.1632	300	72.7	75.1	13338000000	6593100000	6744600000	17092000000	6332300000	10760000000			+
F8W1S1	KRT7	Keratin, type II cytoskeletal 7	46	50	2	3	51.385	469	0	1.0114	0.99962	250	1.6814	1.1632	300	72.7	75.1	13338000000	6593100000	6744600000	17092000000	6332300000	10760000000			+
H0YHD9	KRT7	Keratin, type II cytoskeletal 7	46	50	2	3	51.385	469	0	1.0114	0.99962	250	1.6814	1.1632	300	72.7	75.1	13338000000	6593100000	6744600000	17092000000	6332300000	10760000000			+
U3KPR1	KRT7	Keratin, type II cytoskeletal 7	46	50	2	3	51.385	469	0	1.0114	0.99962	250	1.6814	1.1632	300	72.7	75.1	13338000000	6593100000	6744600000	17092000000	6332300000	10760000000			+
F8VS61	KRT7	Keratin, type II cytoskeletal 7	46	50	2	3	51.385	469	0	1.0114	0.99962	250	1.6814	1.1632	300	72.7	75.1	13338000000	6593100000	6744600000	17092000000	6332300000	10760000000			+
K7EJU1	KRT7	Keratin, type II cytoskeletal 7	46	50	2	3	51.385	469	0	1.0114	0.99962	250	1.6814	1.1632	300	72.7	75.1	13338000000	6593100000	6744600000	17092000000	6332300000	10760000000			+
P14136	KRT7	Keratin, type II cytoskeletal 7	46	50	2	3	51.385	469	0	1.0114	0.99962	250	1.6814	1.1632	300	72.7	75.1	13338000000	6593100000	6744600000	17092000000	6332300000	10760000000			+
CON__Q61726	KRT7	Keratin, type II cytoskeletal 7	46	50	2	3	51.385	469	0	1.0114	0.99962	250	1.6814	1.1632	300	72.7	75.1	13338000000	6593100000	6744600000	17092000000	6332300000	10760000000			+
O43790	KRT7	Keratin, type II cytoskeletal 7	46	50	2	3	51.385	469	0	1.0114	0.99962	250	1.6814	1.1632	300	72.7	75.1	13338000000	6593100000	6744600000	17092000000	6332300000	10760000000			+
CON__O43790	KRT7	Keratin, type II cytoskeletal 7	46	50	2	3	51.385	469	0	1.0114	0.99962	250	1.6814	1.1632	300	72.7	75.1	13338000000	6593100000	6744600000	17092000000	6332300000	10760000000			+
P78385	KRT7	Keratin, type II cytoskeletal 7	46	50	2	3	51.385	469	0	1.0114	0.99962	250	1.6814	1.1632	300	72.7	75.1	13338000000	6593100000	6744600000	17092000000	6332300000	10760000000			+
CON__Q6NT21	KRT7	Keratin, type II cytoskeletal 7	46	50	2	3	51.385	469	0	1.0114	0.99962	250	1.6814	1.1632	300	72.7	75.1	13338000000	6593100000	6744600000	17092000000	6332300000	10760000000			+
CON__P78385	KRT7	Keratin, type II cytoskeletal 7	46	50	2	3	51.385	469	0	1.0114	0.99962	250	1.6814	1.1632	300	72.7	75.1	13338000000	6593100000	6744600000	17092000000	6332300000	10760000000			+
Q14533	KRT7	Keratin, type II cytoskeletal 7	46	50	2	3	51.385	469	0	1.0114	0.99962	250	1.6814	1.1632	300	72.7	75.1	13338000000	6593100000	6744600000	17092000000	6332300000	10760000000			+
CON__Q14533	KRT7	Keratin, type II cytoskeletal 7	46	50	2	3	51.385	469	0	1.0114	0.99962	250	1.6814	1.1632	300	72.7	75.1	13338000000	6593100000	6744600000	17092000000	6332300000	10760000000			+
CON__Q3MHN2	C9	Complement component C9;Complement component C9a;Complement component C9b	1	1	1	1	61.998	548	4.31e-08	0.048071	0.047564	2	NaN	NaN	1	2.2	2.2	1194400	1177200	17205	70021	6892.7	63128			+
P02748	C9	Complement component C9;Complement component C9a;Complement component C9b	1	1	1	1	61.998	548	4.31e-08	0.048071	0.047564	2	NaN	NaN	1	2.2	2.2	1194400	1177200	17205	70021	6892.7	63128			+
CON__Q3SX09			7	10	4	6	22.06	201	3.56e-103	0.077871	0.074997	8	12.123	9.0082	16	35.8	35.8	205840000	199590000	6251600	474380000	11022000	463360000			+
CON__Q3SX14			0	1	0	1	85.686	781	0.0016888	NaN	NaN	0	NaN	NaN	1	0	2.8	0	0	0	3025700	395620	2630100			+
CON__Q3T052			5	7	5	7	101.51	916	6.71e-31	0.21554	0.21972	5	5.9128	4.2601	9	11.6	13	65143000	59367000	5775600	165960000	8819500	157140000			+
CON__Q3ZBS7			7	6	7	6	54.099	484	2.53e-41	0.16747	0.16038	8	10.481	7.7764	8	19.2	14	182510000	170830000	11685000	49880000	4680500	45200000			+
P04004			7	6	7	6	54.099	484	2.53e-41	0.16747	0.16038	8	10.481	7.7764	8	19.2	14	182510000	170830000	11685000	49880000	4680500	45200000			+
Q5XKE5	KRT79	Keratin, type II cytoskeletal 79	0	1	0	1	57.835	535	1.07e-62	NaN	NaN	0	NaN	NaN	1	11.2	7.1	0	0	0	949610	311170	638430			+
CON__Q5XKE5	KRT79	Keratin, type II cytoskeletal 79	0	1	0	1	57.835	535	1.07e-62	NaN	NaN	0	NaN	NaN	1	11.2	7.1	0	0	0	949610	311170	638430			+
H0YID6	KRT79	Keratin, type II cytoskeletal 79	0	1	0	1	57.835	535	1.07e-62	NaN	NaN	0	NaN	NaN	1	11.2	7.1	0	0	0	949610	311170	638430			+
CON__Q6IME9			1	1	1	1	56.75	520	2.51e-39	NaN	NaN	1	NaN	NaN	1	4.8	6.2	6208900	3030800	3178100	1807600	949550	858020			+
Q9NSB2	KRT84	Keratin, type II cuticular Hb4	1	0	1	0	64.842	600	2.99e-28	NaN	NaN	1	NaN	NaN	0	5.7	4.3	4189700	2069800	2119800	0	0	0	+		+
CON__Q9NSB2	KRT84	Keratin, type II cuticular Hb4	1	0	1	0	64.842	600	2.99e-28	NaN	NaN	1	NaN	NaN	0	5.7	4.3	4189700	2069800	2119800	0	0	0	+		+
CON__Q6ISB0	KRT84	Keratin, type II cuticular Hb4	1	0	1	0	64.842	600	2.99e-28	NaN	NaN	1	NaN	NaN	0	5.7	4.3	4189700	2069800	2119800	0	0	0	+		+
Q6KB66	KRT80	Keratin, type II cytoskeletal 80	1	1	1	1	47.241	422	2.06e-11	NaN	NaN	1	NaN	NaN	1	7.1	7.1	1214200	826540	387630	265390	154700	110690			+
CON__Q0VBK2	KRT80	Keratin, type II cytoskeletal 80	1	1	1	1	47.241	422	2.06e-11	NaN	NaN	1	NaN	NaN	1	7.1	7.1	1214200	826540	387630	265390	154700	110690			+
CON__Q6NXH9			1	0	0	0	58.911	539	3.76e-46	0.17003	0.16795	2	NaN	NaN	0	6.7	7.6	14324000	10402000	3921700	0	0	0			+
Q7Z3Z0	KRT25	Keratin, type I cytoskeletal 25	0	1	0	1	49.317	450	8.14e-15	NaN	NaN	0	NaN	NaN	1	4	7.8	0	0	0	4452500	2207200	2245200	+		+
CON__Q7Z3Z0	KRT25	Keratin, type I cytoskeletal 25	0	1	0	1	49.317	450	8.14e-15	NaN	NaN	0	NaN	NaN	1	4	7.8	0	0	0	4452500	2207200	2245200	+		+
Q7Z794	KRT77	Keratin, type II cytoskeletal 1b	1	1	1	1	61.901	578	4.08e-29	NaN	NaN	1	NaN	NaN	1	3.8	5	7661300	7556400	104940	2431400	18356	2413000			+
CON__Q7Z794	KRT77	Keratin, type II cytoskeletal 1b	1	1	1	1	61.901	578	4.08e-29	NaN	NaN	1	NaN	NaN	1	3.8	5	7661300	7556400	104940	2431400	18356	2413000			+
F5GY66	KRT77	Keratin, type II cytoskeletal 1b	1	1	1	1	61.901	578	4.08e-29	NaN	NaN	1	NaN	NaN	1	3.8	5	7661300	7556400	104940	2431400	18356	2413000			+
Q86YZ3	HRNR	Hornerin	2	0	2	0	282.39	2850	4.05e-12	NaN	NaN	0	NaN	NaN	0	2.5	0	3682600	3682600	0	0	0	0			+
CON__Q86YZ3	HRNR	Hornerin	2	0	2	0	282.39	2850	4.05e-12	NaN	NaN	0	NaN	NaN	0	2.5	0	3682600	3682600	0	0	0	0			+
CON__Q8BGZ7			1	1	1	0	59.74	551	1e-52	NaN	NaN	0	1.9426	1.4366	2	12.9	9.4	90145	90145	0	4490400	1763400	2727000			+
Q8N1N4			1	1	1	0	59.74	551	1e-52	NaN	NaN	0	1.9426	1.4366	2	12.9	9.4	90145	90145	0	4490400	1763400	2727000			+
CON__Q7RTT2			1	1	1	0	59.74	551	1e-52	NaN	NaN	0	1.9426	1.4366	2	12.9	9.4	90145	90145	0	4490400	1763400	2727000			+
CON__Q9DCV7			1	2	0	1	50.708	457	1.36e-103	1.2665	1.2771	2	1.6815	1.207	5	21	24.5	5229600	2455900	2773600	21180000	7673000	13507000			+
Q3SY84			1	2	0	1	50.708	457	1.36e-103	1.2665	1.2771	2	1.6815	1.207	5	21	24.5	5229600	2455900	2773600	21180000	7673000	13507000			+
CON__Q3SY84			1	2	0	1	50.708	457	1.36e-103	1.2665	1.2771	2	1.6815	1.207	5	21	24.5	5229600	2455900	2773600	21180000	7673000	13507000			+
CON__Q9N2I2			2	3	2	3	45.296	404	2.56e-12	0.49244	0.48362	2	2.8475	2.0679	3	9.2	11.1	18955000	10773000	8182000	9265100	2982900	6282200			+
Q9NSB4	KRT82	Keratin, type II cuticular Hb2	1	0	1	0	56.652	513	0.036351	NaN	NaN	1	NaN	NaN	0	1.4	0	5618900	2968500	2650400	0	0	0	+		+
CON__Q9NSB4	KRT82	Keratin, type II cuticular Hb2	1	0	1	0	56.652	513	0.036351	NaN	NaN	1	NaN	NaN	0	1.4	0	5618900	2968500	2650400	0	0	0	+		+
CON__REFSEQ:XP_585019			0	1	0	1	69.561	604	0.0097298	NaN	NaN	0	NaN	NaN	1	0	2.3	0	0	0	923870	393860	530010	+		+
P78344	EIF4G2	Eukaryotic translation initiation factor 4 gamma 2	20	20	20	20	102.36	907	1.74e-134	1.2151	1.2029	31	1.6203	1.2055	34	29.2	30.8	861370000	385580000	475790000	602960000	240360000	362600000
D3DQV9	EIF4G2	Eukaryotic translation initiation factor 4 gamma 2	20	20	20	20	102.36	907	1.74e-134	1.2151	1.2029	31	1.6203	1.2055	34	29.2	30.8	861370000	385580000	475790000	602960000	240360000	362600000
H0Y3P2	EIF4G2	Eukaryotic translation initiation factor 4 gamma 2	20	20	20	20	102.36	907	1.74e-134	1.2151	1.2029	31	1.6203	1.2055	34	29.2	30.8	861370000	385580000	475790000	602960000	240360000	362600000
H0YCH5	EIF4G2	Eukaryotic translation initiation factor 4 gamma 2	20	20	20	20	102.36	907	1.74e-134	1.2151	1.2029	31	1.6203	1.2055	34	29.2	30.8	861370000	385580000	475790000	602960000	240360000	362600000
E9PKF8	EIF4G2	Eukaryotic translation initiation factor 4 gamma 2	20	20	20	20	102.36	907	1.74e-134	1.2151	1.2029	31	1.6203	1.2055	34	29.2	30.8	861370000	385580000	475790000	602960000	240360000	362600000
H0YD77	EIF4G2	Eukaryotic translation initiation factor 4 gamma 2	20	20	20	20	102.36	907	1.74e-134	1.2151	1.2029	31	1.6203	1.2055	34	29.2	30.8	861370000	385580000	475790000	602960000	240360000	362600000
H0YE22	EIF4G2	Eukaryotic translation initiation factor 4 gamma 2	20	20	20	20	102.36	907	1.74e-134	1.2151	1.2029	31	1.6203	1.2055	34	29.2	30.8	861370000	385580000	475790000	602960000	240360000	362600000
H0YEC5	EIF4G2	Eukaryotic translation initiation factor 4 gamma 2	20	20	20	20	102.36	907	1.74e-134	1.2151	1.2029	31	1.6203	1.2055	34	29.2	30.8	861370000	385580000	475790000	602960000	240360000	362600000
H0YD99	EIF4G2	Eukaryotic translation initiation factor 4 gamma 2	20	20	20	20	102.36	907	1.74e-134	1.2151	1.2029	31	1.6203	1.2055	34	29.2	30.8	861370000	385580000	475790000	602960000	240360000	362600000
H0YEN8	EIF4G2	Eukaryotic translation initiation factor 4 gamma 2	20	20	20	20	102.36	907	1.74e-134	1.2151	1.2029	31	1.6203	1.2055	34	29.2	30.8	861370000	385580000	475790000	602960000	240360000	362600000
H0YDC0	EIF4G2	Eukaryotic translation initiation factor 4 gamma 2	20	20	20	20	102.36	907	1.74e-134	1.2151	1.2029	31	1.6203	1.2055	34	29.2	30.8	861370000	385580000	475790000	602960000	240360000	362600000
H0YCF8	EIF4G2	Eukaryotic translation initiation factor 4 gamma 2	20	20	20	20	102.36	907	1.74e-134	1.2151	1.2029	31	1.6203	1.2055	34	29.2	30.8	861370000	385580000	475790000	602960000	240360000	362600000
D3YTB1	RPL32	60S ribosomal protein L32	3	3	3	3	15.616	133	4.98e-12	1.0341	1.0017	5	1.3462	0.99714	5	12.8	12.8	79089000	39018000	40071000	31164000	13538000	17625000
P62910	RPL32	60S ribosomal protein L32	3	3	3	3	15.616	133	4.98e-12	1.0341	1.0017	5	1.3462	0.99714	5	12.8	12.8	79089000	39018000	40071000	31164000	13538000	17625000
F8W727	RPL32	60S ribosomal protein L32	3	3	3	3	15.616	133	4.98e-12	1.0341	1.0017	5	1.3462	0.99714	5	12.8	12.8	79089000	39018000	40071000	31164000	13538000	17625000
D6R9P3	HNRNPAB	Heterogeneous nuclear ribonucleoprotein A/B	1	0	1	0	30.302	280	0.0014706	NaN	NaN	1	NaN	NaN	0	2.9	0	2586100	1089300	1496800	0	0	0
D6RD18	HNRNPAB	Heterogeneous nuclear ribonucleoprotein A/B	1	0	1	0	30.302	280	0.0014706	NaN	NaN	1	NaN	NaN	0	2.9	0	2586100	1089300	1496800	0	0	0
D6RBZ0	HNRNPAB	Heterogeneous nuclear ribonucleoprotein A/B	1	0	1	0	30.302	280	0.0014706	NaN	NaN	1	NaN	NaN	0	2.9	0	2586100	1089300	1496800	0	0	0
Q99729	HNRNPAB	Heterogeneous nuclear ribonucleoprotein A/B	1	0	1	0	30.302	280	0.0014706	NaN	NaN	1	NaN	NaN	0	2.9	0	2586100	1089300	1496800	0	0	0
D6RAA6	TMEM33	Transmembrane protein 33	4	4	4	4	25.223	222	9.46e-22	0.97622	0.95334	14	0.88858	0.6643	9	19.4	19.4	91837000	45888000	45949000	38685000	19572000	19114000
P57088	TMEM33	Transmembrane protein 33	4	4	4	4	25.223	222	9.46e-22	0.97622	0.95334	14	0.88858	0.6643	9	19.4	19.4	91837000	45888000	45949000	38685000	19572000	19114000
H0Y8N0	TMEM33	Transmembrane protein 33	4	4	4	4	25.223	222	9.46e-22	0.97622	0.95334	14	0.88858	0.6643	9	19.4	19.4	91837000	45888000	45949000	38685000	19572000	19114000
D6RIU4	LMAN2	Vesicular integral-membrane protein VIP36	1	0	1	0	21.947	192	0.00031589	NaN	NaN	1	NaN	NaN	0	5.7	0	663860	296820	367040	0	0	0
D6RDX1	LMAN2	Vesicular integral-membrane protein VIP36	1	0	1	0	21.947	192	0.00031589	NaN	NaN	1	NaN	NaN	0	5.7	0	663860	296820	367040	0	0	0
D6RBV2	LMAN2	Vesicular integral-membrane protein VIP36	1	0	1	0	21.947	192	0.00031589	NaN	NaN	1	NaN	NaN	0	5.7	0	663860	296820	367040	0	0	0
Q12907	LMAN2	Vesicular integral-membrane protein VIP36	1	0	1	0	21.947	192	0.00031589	NaN	NaN	1	NaN	NaN	0	5.7	0	663860	296820	367040	0	0	0
D6RCD0	HSD17B11	Estradiol 17-beta-dehydrogenase 11	2	2	2	2	28.074	256	2.31e-17	0.91845	0.88103	4	1.2277	0.88549	3	12.1	12.1	4577500	2301600	2275900	7351200	3296200	4055100
Q8NBQ5	HSD17B11	Estradiol 17-beta-dehydrogenase 11	2	2	2	2	28.074	256	2.31e-17	0.91845	0.88103	4	1.2277	0.88549	3	12.1	12.1	4577500	2301600	2275900	7351200	3296200	4055100
H0Y9Y1	BTF3	Transcription factor BTF3	2	1	2	1	9.3894	86	3.09e-16	1.0125	0.98399	3	NaN	NaN	1	26.7	25.6	3132800	1594900	1537900	596850	274600	322250
D6RDG3	BTF3	Transcription factor BTF3	2	1	2	1	9.3894	86	3.09e-16	1.0125	0.98399	3	NaN	NaN	1	26.7	25.6	3132800	1594900	1537900	596850	274600	322250
P20290	BTF3	Transcription factor BTF3	2	1	2	1	9.3894	86	3.09e-16	1.0125	0.98399	3	NaN	NaN	1	26.7	25.6	3132800	1594900	1537900	596850	274600	322250
D6RDY6	SRP72	Signal recognition particle subunit SRP72	2	1	2	1	39.554	357	3.67e-10	1.0975	1.0725	3	NaN	NaN	1	5.9	5.9	33503000	17335000	16169000	3523300	1556300	1967000
O76094	SRP72	Signal recognition particle subunit SRP72	2	1	2	1	39.554	357	3.67e-10	1.0975	1.0725	3	NaN	NaN	1	5.9	5.9	33503000	17335000	16169000	3523300	1556300	1967000
D6REM2	SLC30A5	Zinc transporter 5	1	0	1	0	7.714	72	7.6e-05	NaN	NaN	1	NaN	NaN	0	33.3	0	113730	45362	68368	0	0	0
Q8TAD4	SLC30A5	Zinc transporter 5	1	0	1	0	7.714	72	7.6e-05	NaN	NaN	1	NaN	NaN	0	33.3	0	113730	45362	68368	0	0	0
O94979	SEC31A	Protein transport protein Sec31A	11	6	11	6	129.03	1181	3.26e-34	0.99994	0.989	19	1.1228	0.83331	15	12.5	6.8	371890000	184960000	186930000	118230000	61489000	56743000
D6REX3	SEC31A	Protein transport protein Sec31A	11	6	11	6	129.03	1181	3.26e-34	0.99994	0.989	19	1.1228	0.83331	15	12.5	6.8	371890000	184960000	186930000	118230000	61489000	56743000
H7BXG7	SEC31A	Protein transport protein Sec31A	11	6	11	6	129.03	1181	3.26e-34	0.99994	0.989	19	1.1228	0.83331	15	12.5	6.8	371890000	184960000	186930000	118230000	61489000	56743000
B7ZL00	SEC31A	Protein transport protein Sec31A	11	6	11	6	129.03	1181	3.26e-34	0.99994	0.989	19	1.1228	0.83331	15	12.5	6.8	371890000	184960000	186930000	118230000	61489000	56743000
D6RHZ5	SEC31A	Protein transport protein Sec31A	11	6	11	6	129.03	1181	3.26e-34	0.99994	0.989	19	1.1228	0.83331	15	12.5	6.8	371890000	184960000	186930000	118230000	61489000	56743000
H0YAB3	SEC31A	Protein transport protein Sec31A	11	6	11	6	129.03	1181	3.26e-34	0.99994	0.989	19	1.1228	0.83331	15	12.5	6.8	371890000	184960000	186930000	118230000	61489000	56743000
H0Y8W8	SEC31A	Protein transport protein Sec31A	11	6	11	6	129.03	1181	3.26e-34	0.99994	0.989	19	1.1228	0.83331	15	12.5	6.8	371890000	184960000	186930000	118230000	61489000	56743000
H0YAF5	SEC31A	Protein transport protein Sec31A	11	6	11	6	129.03	1181	3.26e-34	0.99994	0.989	19	1.1228	0.83331	15	12.5	6.8	371890000	184960000	186930000	118230000	61489000	56743000
H0Y9K1	SEC31A	Protein transport protein Sec31A	11	6	11	6	129.03	1181	3.26e-34	0.99994	0.989	19	1.1228	0.83331	15	12.5	6.8	371890000	184960000	186930000	118230000	61489000	56743000
H0Y8V7	SEC31A	Protein transport protein Sec31A	11	6	11	6	129.03	1181	3.26e-34	0.99994	0.989	19	1.1228	0.83331	15	12.5	6.8	371890000	184960000	186930000	118230000	61489000	56743000
H0Y9V3	SEC31A	Protein transport protein Sec31A	11	6	11	6	129.03	1181	3.26e-34	0.99994	0.989	19	1.1228	0.83331	15	12.5	6.8	371890000	184960000	186930000	118230000	61489000	56743000
H0Y8X1	SDHA	Succinate dehydrogenase [ubiquinone] flavoprotein subunit, mitochondrial	1	1	1	1	13.525	126	1.81e-10	1.5786	1.5245	2	1.7492	1.3285	2	11.1	11.1	2188100	762550	1425500	1012300	320120	692190
D6RFM5	SDHA	Succinate dehydrogenase [ubiquinone] flavoprotein subunit, mitochondrial	1	1	1	1	13.525	126	1.81e-10	1.5786	1.5245	2	1.7492	1.3285	2	11.1	11.1	2188100	762550	1425500	1012300	320120	692190
E9PBJ5	SDHA	Succinate dehydrogenase [ubiquinone] flavoprotein subunit, mitochondrial	1	1	1	1	13.525	126	1.81e-10	1.5786	1.5245	2	1.7492	1.3285	2	11.1	11.1	2188100	762550	1425500	1012300	320120	692190
P31040	SDHA	Succinate dehydrogenase [ubiquinone] flavoprotein subunit, mitochondrial	1	1	1	1	13.525	126	1.81e-10	1.5786	1.5245	2	1.7492	1.3285	2	11.1	11.1	2188100	762550	1425500	1012300	320120	692190
D6RGG3	COL12A1	Collagen alpha-1(XII) chain	2	2	2	2	324.57	2987	1.3e-09	NaN	NaN	1	NaN	NaN	1	2.1	1.9	171340	91049	80287	1970300	745100	1225200
Q99715	COL12A1	Collagen alpha-1(XII) chain	2	2	2	2	324.57	2987	1.3e-09	NaN	NaN	1	NaN	NaN	1	2.1	1.9	171340	91049	80287	1970300	745100	1225200
H0Y4P7	COL12A1	Collagen alpha-1(XII) chain	2	2	2	2	324.57	2987	1.3e-09	NaN	NaN	1	NaN	NaN	1	2.1	1.9	171340	91049	80287	1970300	745100	1225200
D6RGZ2	THOC3	THO complex subunit 3	1	0	1	0	11.062	105	0.0026005	NaN	NaN	1	NaN	NaN	0	9.5	0	4655500	2019200	2636300	0	0	0
Q6NZ53	THOC3	THO complex subunit 3	1	0	1	0	11.062	105	0.0026005	NaN	NaN	1	NaN	NaN	0	9.5	0	4655500	2019200	2636300	0	0	0
Q96J01	THOC3	THO complex subunit 3	1	0	1	0	11.062	105	0.0026005	NaN	NaN	1	NaN	NaN	0	9.5	0	4655500	2019200	2636300	0	0	0
D6RHX8	GRK6	G protein-coupled receptor kinase 6	1	0	1	0	54.483	475	0.052903	NaN	NaN	1	NaN	NaN	0	3.6	0	274230000	140820	274090000	0	0	0	+
F8W9W2	GRK6	G protein-coupled receptor kinase 6	1	0	1	0	54.483	475	0.052903	NaN	NaN	1	NaN	NaN	0	3.6	0	274230000	140820	274090000	0	0	0	+
P43250	GRK6	G protein-coupled receptor kinase 6	1	0	1	0	54.483	475	0.052903	NaN	NaN	1	NaN	NaN	0	3.6	0	274230000	140820	274090000	0	0	0	+
H0YGP9	RSRC2	Arginine/serine-rich coiled-coil protein 2	1	1	1	1	21.577	176	7.17e-08	NaN	NaN	1	1.464	1.0848	2	6.8	6.8	937460	508970	428490	859570	315480	544090
E1B6W4	RSRC2	Arginine/serine-rich coiled-coil protein 2	1	1	1	1	21.577	176	7.17e-08	NaN	NaN	1	1.464	1.0848	2	6.8	6.8	937460	508970	428490	859570	315480	544090
Q7L4I2	RSRC2	Arginine/serine-rich coiled-coil protein 2	1	1	1	1	21.577	176	7.17e-08	NaN	NaN	1	1.464	1.0848	2	6.8	6.8	937460	508970	428490	859570	315480	544090
E1P5S2	RBM39	RNA-binding protein 39	11	8	11	8	40.541	373	7.06e-56	1.0119	0.97242	23	1.3462	0.98472	19	39.9	27.1	229190000	117730000	111460000	97721000	40912000	56809000
Q14498	RBM39	RNA-binding protein 39	11	8	11	8	40.541	373	7.06e-56	1.0119	0.97242	23	1.3462	0.98472	19	39.9	27.1	229190000	117730000	111460000	97721000	40912000	56809000
G3XAC6	RBM39	RNA-binding protein 39	11	8	11	8	40.541	373	7.06e-56	1.0119	0.97242	23	1.3462	0.98472	19	39.9	27.1	229190000	117730000	111460000	97721000	40912000	56809000
H0Y4X3	RBM39	RNA-binding protein 39	11	8	11	8	40.541	373	7.06e-56	1.0119	0.97242	23	1.3462	0.98472	19	39.9	27.1	229190000	117730000	111460000	97721000	40912000	56809000
Q5QP23	RBM39	RNA-binding protein 39	11	8	11	8	40.541	373	7.06e-56	1.0119	0.97242	23	1.3462	0.98472	19	39.9	27.1	229190000	117730000	111460000	97721000	40912000	56809000
Q5QP21	RBM39	RNA-binding protein 39	11	8	11	8	40.541	373	7.06e-56	1.0119	0.97242	23	1.3462	0.98472	19	39.9	27.1	229190000	117730000	111460000	97721000	40912000	56809000
G3V546	RBM39	RNA-binding protein 39	11	8	11	8	40.541	373	7.06e-56	1.0119	0.97242	23	1.3462	0.98472	19	39.9	27.1	229190000	117730000	111460000	97721000	40912000	56809000
G3V5Z6	RBM39	RNA-binding protein 39	11	8	11	8	40.541	373	7.06e-56	1.0119	0.97242	23	1.3462	0.98472	19	39.9	27.1	229190000	117730000	111460000	97721000	40912000	56809000
Q5QP22	RBM39	RNA-binding protein 39	11	8	11	8	40.541	373	7.06e-56	1.0119	0.97242	23	1.3462	0.98472	19	39.9	27.1	229190000	117730000	111460000	97721000	40912000	56809000
H0YJJ3	RBM39	RNA-binding protein 39	11	8	11	8	40.541	373	7.06e-56	1.0119	0.97242	23	1.3462	0.98472	19	39.9	27.1	229190000	117730000	111460000	97721000	40912000	56809000
G3XAP0	RBM39	RNA-binding protein 39	11	8	11	8	40.541	373	7.06e-56	1.0119	0.97242	23	1.3462	0.98472	19	39.9	27.1	229190000	117730000	111460000	97721000	40912000	56809000
Q86U06	RBM39	RNA-binding protein 39	11	8	11	8	40.541	373	7.06e-56	1.0119	0.97242	23	1.3462	0.98472	19	39.9	27.1	229190000	117730000	111460000	97721000	40912000	56809000
E2QRH7	ELOVL5	Elongation of very long chain fatty acids protein 5	2	2	2	2	34.202	289	2.16e-14	1.2185	1.1791	8	1.3696	1.0209	7	7.6	6.6	66779000	29872000	36907000	20073000	8563500	11510000
Q9NYP7	ELOVL5	Elongation of very long chain fatty acids protein 5	2	2	2	2	34.202	289	2.16e-14	1.2185	1.1791	8	1.3696	1.0209	7	7.6	6.6	66779000	29872000	36907000	20073000	8563500	11510000
O60313	OPA1	Dynamin-like 120 kDa protein, mitochondrial;Dynamin-like 120 kDa protein, form S1	10	10	10	10	111.63	960	1.86e-54	1.15	1.1237	12	1.5689	1.185	19	17.4	18	332700000	155090000	177610000	113280000	46329000	66953000
E5KLK1	OPA1	Dynamin-like 120 kDa protein, mitochondrial;Dynamin-like 120 kDa protein, form S1	10	10	10	10	111.63	960	1.86e-54	1.15	1.1237	12	1.5689	1.185	19	17.4	18	332700000	155090000	177610000	113280000	46329000	66953000
E5KLJ6	OPA1	Dynamin-like 120 kDa protein, mitochondrial;Dynamin-like 120 kDa protein, form S1	10	10	10	10	111.63	960	1.86e-54	1.15	1.1237	12	1.5689	1.185	19	17.4	18	332700000	155090000	177610000	113280000	46329000	66953000
E5KLJ9	OPA1	Dynamin-like 120 kDa protein, mitochondrial;Dynamin-like 120 kDa protein, form S1	10	10	10	10	111.63	960	1.86e-54	1.15	1.1237	12	1.5689	1.185	19	17.4	18	332700000	155090000	177610000	113280000	46329000	66953000
E5KLJ5	OPA1	Dynamin-like 120 kDa protein, mitochondrial;Dynamin-like 120 kDa protein, form S1	10	10	10	10	111.63	960	1.86e-54	1.15	1.1237	12	1.5689	1.185	19	17.4	18	332700000	155090000	177610000	113280000	46329000	66953000
F5GXJ6	PPP2R2D;PPP2R2A;PPP2R2B	Serine/threonine-protein phosphatase 2A 55 kDa regulatory subunit B beta isoform;Serine/threonine-protein phosphatase 2A 55 kDa regulatory subunit B alpha isoform;Serine/threonine-protein phosphatase 2A 55 kDa regulatory subunit B delta isoform	1	0	1	0	14.824	135	1.18e-05	NaN	NaN	1	NaN	NaN	0	10.4	0	747740	349230	398510	0	0	0
E5RFR9	PPP2R2D;PPP2R2A;PPP2R2B	Serine/threonine-protein phosphatase 2A 55 kDa regulatory subunit B beta isoform;Serine/threonine-protein phosphatase 2A 55 kDa regulatory subunit B alpha isoform;Serine/threonine-protein phosphatase 2A 55 kDa regulatory subunit B delta isoform	1	0	1	0	14.824	135	1.18e-05	NaN	NaN	1	NaN	NaN	0	10.4	0	747740	349230	398510	0	0	0
Q00005	PPP2R2D;PPP2R2A;PPP2R2B	Serine/threonine-protein phosphatase 2A 55 kDa regulatory subunit B beta isoform;Serine/threonine-protein phosphatase 2A 55 kDa regulatory subunit B alpha isoform;Serine/threonine-protein phosphatase 2A 55 kDa regulatory subunit B delta isoform	1	0	1	0	14.824	135	1.18e-05	NaN	NaN	1	NaN	NaN	0	10.4	0	747740	349230	398510	0	0	0
P63151	PPP2R2D;PPP2R2A;PPP2R2B	Serine/threonine-protein phosphatase 2A 55 kDa regulatory subunit B beta isoform;Serine/threonine-protein phosphatase 2A 55 kDa regulatory subunit B alpha isoform;Serine/threonine-protein phosphatase 2A 55 kDa regulatory subunit B delta isoform	1	0	1	0	14.824	135	1.18e-05	NaN	NaN	1	NaN	NaN	0	10.4	0	747740	349230	398510	0	0	0
Q66LE6	PPP2R2D;PPP2R2A;PPP2R2B	Serine/threonine-protein phosphatase 2A 55 kDa regulatory subunit B beta isoform;Serine/threonine-protein phosphatase 2A 55 kDa regulatory subunit B alpha isoform;Serine/threonine-protein phosphatase 2A 55 kDa regulatory subunit B delta isoform	1	0	1	0	14.824	135	1.18e-05	NaN	NaN	1	NaN	NaN	0	10.4	0	747740	349230	398510	0	0	0
E5RJV5	REEP4	Receptor expression-enhancing protein 4	5	1	3	1	22.062	192	4.17e-16	1.063	1.0388	11	0.99635	0.74786	3	29.7	4.2	19572000	9416100	10156000	2177400	1095500	1081900
E5RGS2	REEP4	Receptor expression-enhancing protein 4	5	1	3	1	22.062	192	4.17e-16	1.063	1.0388	11	0.99635	0.74786	3	29.7	4.2	19572000	9416100	10156000	2177400	1095500	1081900
Q9H6H4	REEP4	Receptor expression-enhancing protein 4	5	1	3	1	22.062	192	4.17e-16	1.063	1.0388	11	0.99635	0.74786	3	29.7	4.2	19572000	9416100	10156000	2177400	1095500	1081900
E5RH41	GTF2E2	Transcription initiation factor IIE subunit beta	2	1	2	1	22.139	198	4.3e-18	1.1062	1.0474	3	NaN	NaN	1	21.2	9.6	8968400	3972200	4996200	1286100	602510	683580
P29084	GTF2E2	Transcription initiation factor IIE subunit beta	2	1	2	1	22.139	198	4.3e-18	1.1062	1.0474	3	NaN	NaN	1	21.2	9.6	8968400	3972200	4996200	1286100	602510	683580
E5RIW4	GTF2E2	Transcription initiation factor IIE subunit beta	2	1	2	1	22.139	198	4.3e-18	1.1062	1.0474	3	NaN	NaN	1	21.2	9.6	8968400	3972200	4996200	1286100	602510	683580
E5RHW4	ERLIN2;ERLIN1	Erlin-2;Erlin-1	2	1	2	1	37.725	338	3e-07	0.89835	0.86027	2	NaN	NaN	1	9.2	3.6	6938600	3285600	3653000	1698700	739830	958850
O94905	ERLIN2;ERLIN1	Erlin-2;Erlin-1	2	1	2	1	37.725	338	3e-07	0.89835	0.86027	2	NaN	NaN	1	9.2	3.6	6938600	3285600	3653000	1698700	739830	958850
E5RJ09	ERLIN2;ERLIN1	Erlin-2;Erlin-1	2	1	2	1	37.725	338	3e-07	0.89835	0.86027	2	NaN	NaN	1	9.2	3.6	6938600	3285600	3653000	1698700	739830	958850
B0QZ43	ERLIN2;ERLIN1	Erlin-2;Erlin-1	2	1	2	1	37.725	338	3e-07	0.89835	0.86027	2	NaN	NaN	1	9.2	3.6	6938600	3285600	3653000	1698700	739830	958850
O75477	ERLIN2;ERLIN1	Erlin-2;Erlin-1	2	1	2	1	37.725	338	3e-07	0.89835	0.86027	2	NaN	NaN	1	9.2	3.6	6938600	3285600	3653000	1698700	739830	958850
E5RI99	RPL30	60S ribosomal protein L30	2	5	2	5	12.656	114	4.14e-17	1.0189	0.99912	3	1.1881	0.88448	4	18.4	49.1	54262000	25724000	28537000	40636000	18035000	22601000
P62888	RPL30	60S ribosomal protein L30	2	5	2	5	12.656	114	4.14e-17	1.0189	0.99912	3	1.1881	0.88448	4	18.4	49.1	54262000	25724000	28537000	40636000	18035000	22601000
E5RJH3	RPL30	60S ribosomal protein L30	2	5	2	5	12.656	114	4.14e-17	1.0189	0.99912	3	1.1881	0.88448	4	18.4	49.1	54262000	25724000	28537000	40636000	18035000	22601000
E5RJ68	AP3B1;AP3B2	AP-3 complex subunit beta-1;AP-3 complex subunit beta-2	1	1	1	1	116.19	1045	3.81e-11	NaN	NaN	1	NaN	NaN	1	1.8	1.9	5940000	2354800	3585200	8611600	3946700	4664800
O00203	AP3B1;AP3B2	AP-3 complex subunit beta-1;AP-3 complex subunit beta-2	1	1	1	1	116.19	1045	3.81e-11	NaN	NaN	1	NaN	NaN	1	1.8	1.9	5940000	2354800	3585200	8611600	3946700	4664800
F5GWU4	AP3B1;AP3B2	AP-3 complex subunit beta-1;AP-3 complex subunit beta-2	1	1	1	1	116.19	1045	3.81e-11	NaN	NaN	1	NaN	NaN	1	1.8	1.9	5940000	2354800	3585200	8611600	3946700	4664800
B7ZKR7	AP3B1;AP3B2	AP-3 complex subunit beta-1;AP-3 complex subunit beta-2	1	1	1	1	116.19	1045	3.81e-11	NaN	NaN	1	NaN	NaN	1	1.8	1.9	5940000	2354800	3585200	8611600	3946700	4664800
Q13367	AP3B1;AP3B2	AP-3 complex subunit beta-1;AP-3 complex subunit beta-2	1	1	1	1	116.19	1045	3.81e-11	NaN	NaN	1	NaN	NaN	1	1.8	1.9	5940000	2354800	3585200	8611600	3946700	4664800
B7ZKS0	AP3B1;AP3B2	AP-3 complex subunit beta-1;AP-3 complex subunit beta-2	1	1	1	1	116.19	1045	3.81e-11	NaN	NaN	1	NaN	NaN	1	1.8	1.9	5940000	2354800	3585200	8611600	3946700	4664800
E7EM50	PIGG	GPI ethanolamine phosphate transferase 2	6	2	6	2	51.266	463	4.57e-31	1.1231	1.0961	13	1.2164	0.93198	3	18.1	5.4	5584700	2542500	3042200	2994600	1354700	1639800
Q5H8A4	PIGG	GPI ethanolamine phosphate transferase 2	6	2	6	2	51.266	463	4.57e-31	1.1231	1.0961	13	1.2164	0.93198	3	18.1	5.4	5584700	2542500	3042200	2994600	1354700	1639800
D6RFE8	PIGG	GPI ethanolamine phosphate transferase 2	6	2	6	2	51.266	463	4.57e-31	1.1231	1.0961	13	1.2164	0.93198	3	18.1	5.4	5584700	2542500	3042200	2994600	1354700	1639800
E7EWV1	PIGG	GPI ethanolamine phosphate transferase 2	6	2	6	2	51.266	463	4.57e-31	1.1231	1.0961	13	1.2164	0.93198	3	18.1	5.4	5584700	2542500	3042200	2994600	1354700	1639800
B4DKC7	PIGG	GPI ethanolamine phosphate transferase 2	6	2	6	2	51.266	463	4.57e-31	1.1231	1.0961	13	1.2164	0.93198	3	18.1	5.4	5584700	2542500	3042200	2994600	1354700	1639800
D6R9J9	PIGG	GPI ethanolamine phosphate transferase 2	6	2	6	2	51.266	463	4.57e-31	1.1231	1.0961	13	1.2164	0.93198	3	18.1	5.4	5584700	2542500	3042200	2994600	1354700	1639800
D6RD39	PIGG	GPI ethanolamine phosphate transferase 2	6	2	6	2	51.266	463	4.57e-31	1.1231	1.0961	13	1.2164	0.93198	3	18.1	5.4	5584700	2542500	3042200	2994600	1354700	1639800
E9PD92	G6PD	Glucose-6-phosphate 1-dehydrogenase	1	0	1	0	29.502	256	1.43e-10	NaN	NaN	0	NaN	NaN	0	6.2	0	0	0	0	0	0	0
E7EM57	G6PD	Glucose-6-phosphate 1-dehydrogenase	1	0	1	0	29.502	256	1.43e-10	NaN	NaN	0	NaN	NaN	0	6.2	0	0	0	0	0	0	0
E7EUI8	G6PD	Glucose-6-phosphate 1-dehydrogenase	1	0	1	0	29.502	256	1.43e-10	NaN	NaN	0	NaN	NaN	0	6.2	0	0	0	0	0	0	0
P11413	G6PD	Glucose-6-phosphate 1-dehydrogenase	1	0	1	0	29.502	256	1.43e-10	NaN	NaN	0	NaN	NaN	0	6.2	0	0	0	0	0	0	0
Q99942	RNF5	E3 ubiquitin-protein ligase RNF5	1	0	1	0	19.881	180	0.0014831	NaN	NaN	1	NaN	NaN	0	9.4	0	806320	376630	429690	0	0	0
E7EM95	RNF5	E3 ubiquitin-protein ligase RNF5	1	0	1	0	19.881	180	0.0014831	NaN	NaN	1	NaN	NaN	0	9.4	0	806320	376630	429690	0	0	0
E7EMM2	AP3D1	AP-3 complex subunit delta-1	1	2	1	2	111.24	984	1.72e-07	1.2146	1.1967	4	1.1114	0.86682	4	2.2	2.5	27417000	11344000	16074000	3688800	1816700	1872100
G5E988	AP3D1	AP-3 complex subunit delta-1	1	2	1	2	111.24	984	1.72e-07	1.2146	1.1967	4	1.1114	0.86682	4	2.2	2.5	27417000	11344000	16074000	3688800	1816700	1872100
O14617	AP3D1	AP-3 complex subunit delta-1	1	2	1	2	111.24	984	1.72e-07	1.2146	1.1967	4	1.1114	0.86682	4	2.2	2.5	27417000	11344000	16074000	3688800	1816700	1872100
E7EMV2	NEFM;NEFL	Neurofilament medium polypeptide;Neurofilament light polypeptide	1	2	1	1	78.881	698	1.4e-15	NaN	NaN	1	1.5361	1.0962	2	3.2	4.3	18801000	10187000	8613500	7307500	2674900	4632600
E7ESP9	NEFM;NEFL	Neurofilament medium polypeptide;Neurofilament light polypeptide	1	2	1	1	78.881	698	1.4e-15	NaN	NaN	1	1.5361	1.0962	2	3.2	4.3	18801000	10187000	8613500	7307500	2674900	4632600
P07197	NEFM;NEFL	Neurofilament medium polypeptide;Neurofilament light polypeptide	1	2	1	1	78.881	698	1.4e-15	NaN	NaN	1	1.5361	1.0962	2	3.2	4.3	18801000	10187000	8613500	7307500	2674900	4632600
P07196	NEFM;NEFL	Neurofilament medium polypeptide;Neurofilament light polypeptide	1	2	1	1	78.881	698	1.4e-15	NaN	NaN	1	1.5361	1.0962	2	3.2	4.3	18801000	10187000	8613500	7307500	2674900	4632600
E7EMW7	UBR5	E3 ubiquitin-protein ligase UBR5	1	0	1	0	308.57	2792	2.38e-06	NaN	NaN	1	NaN	NaN	0	0.4	0	5242400	1738900	3503500	0	0	0
J3KMW7	UBR5	E3 ubiquitin-protein ligase UBR5	1	0	1	0	308.57	2792	2.38e-06	NaN	NaN	1	NaN	NaN	0	0.4	0	5242400	1738900	3503500	0	0	0
O95071	UBR5	E3 ubiquitin-protein ligase UBR5	1	0	1	0	308.57	2792	2.38e-06	NaN	NaN	1	NaN	NaN	0	0.4	0	5242400	1738900	3503500	0	0	0
E7EMX7	RAI14	Ankycorbin	1	2	1	2	106.9	951	1.3e-20	NaN	NaN	1	1.0936	0.83975	2	1.4	3.5	28194000	13963000	14231000	6447000	2999800	3447200
Q9P0K7	RAI14	Ankycorbin	1	2	1	2	106.9	951	1.3e-20	NaN	NaN	1	1.0936	0.83975	2	1.4	3.5	28194000	13963000	14231000	6447000	2999800	3447200
E7ENQ1	MAP4K4;TNIK	Mitogen-activated protein kinase kinase kinase kinase 4;TRAF2 and NCK-interacting protein kinase	1	1	1	1	132.16	1154	2.1e-10	NaN	NaN	1	0.93969	0.70301	2	2.1	2.3	767380	395230	372150	19577000	8892600	10685000
H7C360	MAP4K4;TNIK	Mitogen-activated protein kinase kinase kinase kinase 4;TRAF2 and NCK-interacting protein kinase	1	1	1	1	132.16	1154	2.1e-10	NaN	NaN	1	0.93969	0.70301	2	2.1	2.3	767380	395230	372150	19577000	8892600	10685000
O95819	MAP4K4;TNIK	Mitogen-activated protein kinase kinase kinase kinase 4;TRAF2 and NCK-interacting protein kinase	1	1	1	1	132.16	1154	2.1e-10	NaN	NaN	1	0.93969	0.70301	2	2.1	2.3	767380	395230	372150	19577000	8892600	10685000
E7EN19	MAP4K4;TNIK	Mitogen-activated protein kinase kinase kinase kinase 4;TRAF2 and NCK-interacting protein kinase	1	1	1	1	132.16	1154	2.1e-10	NaN	NaN	1	0.93969	0.70301	2	2.1	2.3	767380	395230	372150	19577000	8892600	10685000
E7EX83	MAP4K4;TNIK	Mitogen-activated protein kinase kinase kinase kinase 4;TRAF2 and NCK-interacting protein kinase	1	1	1	1	132.16	1154	2.1e-10	NaN	NaN	1	0.93969	0.70301	2	2.1	2.3	767380	395230	372150	19577000	8892600	10685000
H7C0P6	MAP4K4;TNIK	Mitogen-activated protein kinase kinase kinase kinase 4;TRAF2 and NCK-interacting protein kinase	1	1	1	1	132.16	1154	2.1e-10	NaN	NaN	1	0.93969	0.70301	2	2.1	2.3	767380	395230	372150	19577000	8892600	10685000
G3XAA2	MAP4K4;TNIK	Mitogen-activated protein kinase kinase kinase kinase 4;TRAF2 and NCK-interacting protein kinase	1	1	1	1	132.16	1154	2.1e-10	NaN	NaN	1	0.93969	0.70301	2	2.1	2.3	767380	395230	372150	19577000	8892600	10685000
E7ESS2	MAP4K4;TNIK	Mitogen-activated protein kinase kinase kinase kinase 4;TRAF2 and NCK-interacting protein kinase	1	1	1	1	132.16	1154	2.1e-10	NaN	NaN	1	0.93969	0.70301	2	2.1	2.3	767380	395230	372150	19577000	8892600	10685000
G5E948	MAP4K4;TNIK	Mitogen-activated protein kinase kinase kinase kinase 4;TRAF2 and NCK-interacting protein kinase	1	1	1	1	132.16	1154	2.1e-10	NaN	NaN	1	0.93969	0.70301	2	2.1	2.3	767380	395230	372150	19577000	8892600	10685000
C9J840	MAP4K4;TNIK	Mitogen-activated protein kinase kinase kinase kinase 4;TRAF2 and NCK-interacting protein kinase	1	1	1	1	132.16	1154	2.1e-10	NaN	NaN	1	0.93969	0.70301	2	2.1	2.3	767380	395230	372150	19577000	8892600	10685000
F5H5M9	MAP4K4;TNIK	Mitogen-activated protein kinase kinase kinase kinase 4;TRAF2 and NCK-interacting protein kinase	1	1	1	1	132.16	1154	2.1e-10	NaN	NaN	1	0.93969	0.70301	2	2.1	2.3	767380	395230	372150	19577000	8892600	10685000
F5H865	MAP4K4;TNIK	Mitogen-activated protein kinase kinase kinase kinase 4;TRAF2 and NCK-interacting protein kinase	1	1	1	1	132.16	1154	2.1e-10	NaN	NaN	1	0.93969	0.70301	2	2.1	2.3	767380	395230	372150	19577000	8892600	10685000
Q9UKE5	MAP4K4;TNIK	Mitogen-activated protein kinase kinase kinase kinase 4;TRAF2 and NCK-interacting protein kinase	1	1	1	1	132.16	1154	2.1e-10	NaN	NaN	1	0.93969	0.70301	2	2.1	2.3	767380	395230	372150	19577000	8892600	10685000
C9J338	MAP4K4;TNIK	Mitogen-activated protein kinase kinase kinase kinase 4;TRAF2 and NCK-interacting protein kinase	1	1	1	1	132.16	1154	2.1e-10	NaN	NaN	1	0.93969	0.70301	2	2.1	2.3	767380	395230	372150	19577000	8892600	10685000
I3L2I2	MAP4K4;TNIK	Mitogen-activated protein kinase kinase kinase kinase 4;TRAF2 and NCK-interacting protein kinase	1	1	1	1	132.16	1154	2.1e-10	NaN	NaN	1	0.93969	0.70301	2	2.1	2.3	767380	395230	372150	19577000	8892600	10685000
H0Y4C0	SYNE1	Nesprin-1	1	0	1	0	58.555	511	0.00077607	NaN	NaN	0	NaN	NaN	0	2.3	0	0	0	0	0	0	0
E7ENN3	SYNE1	Nesprin-1	1	0	1	0	58.555	511	0.00077607	NaN	NaN	0	NaN	NaN	0	2.3	0	0	0	0	0	0	0
E9PEL9	SYNE1	Nesprin-1	1	0	1	0	58.555	511	0.00077607	NaN	NaN	0	NaN	NaN	0	2.3	0	0	0	0	0	0	0
Q8NF91	SYNE1	Nesprin-1	1	0	1	0	58.555	511	0.00077607	NaN	NaN	0	NaN	NaN	0	2.3	0	0	0	0	0	0	0
P19367	HK1	Hexokinase-1	1	1	1	1	101.08	905	7.12e-10	0.98344	0.9794	2	1.4223	1.1054	2	1.7	1.7	28102000	13843000	14259000	1396400	628570	767830
E7ENR4	HK1	Hexokinase-1	1	1	1	1	101.08	905	7.12e-10	0.98344	0.9794	2	1.4223	1.1054	2	1.7	1.7	28102000	13843000	14259000	1396400	628570	767830
P55265	ADAR	Double-stranded RNA-specific adenosine deaminase	3	5	3	5	103.64	931	3.75e-31	0.99643	0.94462	7	1.4125	1.0543	10	4.5	8.3	194210000	81605000	112600000	113020000	46368000	66654000
E7ENU4	ADAR	Double-stranded RNA-specific adenosine deaminase	3	5	3	5	103.64	931	3.75e-31	0.99643	0.94462	7	1.4125	1.0543	10	4.5	8.3	194210000	81605000	112600000	113020000	46368000	66654000
H0YCK3	ADAR	Double-stranded RNA-specific adenosine deaminase	3	5	3	5	103.64	931	3.75e-31	0.99643	0.94462	7	1.4125	1.0543	10	4.5	8.3	194210000	81605000	112600000	113020000	46368000	66654000
E7EP00	SEC24C	Protein transport protein Sec24C	7	5	7	5	106.62	975	5.22e-44	1.0554	1.0337	17	1.1767	0.89981	12	10.7	7.4	201540000	101460000	100080000	26437000	12952000	13485000
G5EA31	SEC24C	Protein transport protein Sec24C	7	5	7	5	106.62	975	5.22e-44	1.0554	1.0337	17	1.1767	0.89981	12	10.7	7.4	201540000	101460000	100080000	26437000	12952000	13485000
P53992	SEC24C	Protein transport protein Sec24C	7	5	7	5	106.62	975	5.22e-44	1.0554	1.0337	17	1.1767	0.89981	12	10.7	7.4	201540000	101460000	100080000	26437000	12952000	13485000
B4DZT4	SEC24C	Protein transport protein Sec24C	7	5	7	5	106.62	975	5.22e-44	1.0554	1.0337	17	1.1767	0.89981	12	10.7	7.4	201540000	101460000	100080000	26437000	12952000	13485000
E7EP17	DNAH9	Dynein heavy chain 9, axonemal	0	2	0	2	91.134	798	0.00032271	NaN	NaN	0	1.627	1.2063	2	0	4.4	0	0	0	19754000	7213700	12540000
Q9NYC9	DNAH9	Dynein heavy chain 9, axonemal	0	2	0	2	91.134	798	0.00032271	NaN	NaN	0	1.627	1.2063	2	0	4.4	0	0	0	19754000	7213700	12540000
E7EWP2	TRIO	Triple functional domain protein	1	1	1	1	262.68	2309	0.00014143	1.2865	1.3108	2	NaN	NaN	1	1.1	1.1	30603000	13772000	16831000	374910	149580	225330
E7EPJ7	TRIO	Triple functional domain protein	1	1	1	1	262.68	2309	0.00014143	1.2865	1.3108	2	NaN	NaN	1	1.1	1.1	30603000	13772000	16831000	374910	149580	225330
O75962	TRIO	Triple functional domain protein	1	1	1	1	262.68	2309	0.00014143	1.2865	1.3108	2	NaN	NaN	1	1.1	1.1	30603000	13772000	16831000	374910	149580	225330
E7ES33	SEPT7	Septin-7	13	12	13	12	50.58	436	6.9e-113	0.87167	0.85813	51	1.343	0.97558	45	35.1	31	423890000	222570000	201320000	481860000	206990000	274860000
E7EPK1	SEPT7	Septin-7	13	12	13	12	50.58	436	6.9e-113	0.87167	0.85813	51	1.343	0.97558	45	35.1	31	423890000	222570000	201320000	481860000	206990000	274860000
Q16181	SEPT7	Septin-7	13	12	13	12	50.58	436	6.9e-113	0.87167	0.85813	51	1.343	0.97558	45	35.1	31	423890000	222570000	201320000	481860000	206990000	274860000
H0Y3Y4	SEPT7	Septin-7	13	12	13	12	50.58	436	6.9e-113	0.87167	0.85813	51	1.343	0.97558	45	35.1	31	423890000	222570000	201320000	481860000	206990000	274860000
H0YFF6	SEPT7	Septin-7	13	12	13	12	50.58	436	6.9e-113	0.87167	0.85813	51	1.343	0.97558	45	35.1	31	423890000	222570000	201320000	481860000	206990000	274860000
G3V1Q4	SEPT7	Septin-7	13	12	13	12	50.58	436	6.9e-113	0.87167	0.85813	51	1.343	0.97558	45	35.1	31	423890000	222570000	201320000	481860000	206990000	274860000
F5GZE5	SEPT7	Septin-7	13	12	13	12	50.58	436	6.9e-113	0.87167	0.85813	51	1.343	0.97558	45	35.1	31	423890000	222570000	201320000	481860000	206990000	274860000
Q5JXL7	SEPT7	Septin-7	13	12	13	12	50.58	436	6.9e-113	0.87167	0.85813	51	1.343	0.97558	45	35.1	31	423890000	222570000	201320000	481860000	206990000	274860000
Q6ZU15	SEPT7	Septin-7	13	12	13	12	50.58	436	6.9e-113	0.87167	0.85813	51	1.343	0.97558	45	35.1	31	423890000	222570000	201320000	481860000	206990000	274860000
E7EPN9	PRRC2C	Protein PRRC2C	19	23	19	23	291.09	2653	3.65e-111	1.0649	1.1039	33	1.5228	1.1564	41	10.9	14.3	139630000	63372000	76261000	291980000	115850000	176130000
Q9Y520	PRRC2C	Protein PRRC2C	19	23	19	23	291.09	2653	3.65e-111	1.0649	1.1039	33	1.5228	1.1564	41	10.9	14.3	139630000	63372000	76261000	291980000	115850000	176130000
H7C5N8	PRRC2C	Protein PRRC2C	19	23	19	23	291.09	2653	3.65e-111	1.0649	1.1039	33	1.5228	1.1564	41	10.9	14.3	139630000	63372000	76261000	291980000	115850000	176130000
E7EPR3	IFI16	Gamma-interferon-inducible protein 16	4	5	4	5	75.935	673	9.37e-28	0.96465	0.96572	9	1.3041	0.94891	10	7.3	11.6	207520000	103920000	103600000	100790000	44178000	56608000
Q16666	IFI16	Gamma-interferon-inducible protein 16	4	5	4	5	75.935	673	9.37e-28	0.96465	0.96572	9	1.3041	0.94891	10	7.3	11.6	207520000	103920000	103600000	100790000	44178000	56608000
H3BM18	IFI16	Gamma-interferon-inducible protein 16	4	5	4	5	75.935	673	9.37e-28	0.96465	0.96572	9	1.3041	0.94891	10	7.3	11.6	207520000	103920000	103600000	100790000	44178000	56608000
H3BVE6	IFI16	Gamma-interferon-inducible protein 16	4	5	4	5	75.935	673	9.37e-28	0.96465	0.96572	9	1.3041	0.94891	10	7.3	11.6	207520000	103920000	103600000	100790000	44178000	56608000
H3BR88	IFI16	Gamma-interferon-inducible protein 16	4	5	4	5	75.935	673	9.37e-28	0.96465	0.96572	9	1.3041	0.94891	10	7.3	11.6	207520000	103920000	103600000	100790000	44178000	56608000
Q6K0P9	IFI16	Gamma-interferon-inducible protein 16	4	5	4	5	75.935	673	9.37e-28	0.96465	0.96572	9	1.3041	0.94891	10	7.3	11.6	207520000	103920000	103600000	100790000	44178000	56608000
K7ERZ8	FOSB	Protein fosB	1	1	1	1	20.427	188	0.0024454	0.55416	0.55654	3	NaN	NaN	1	6.4	6.4	14082000	9021300	5060500	12356000	6909300	5446800
E7EPR6	FOSB	Protein fosB	1	1	1	1	20.427	188	0.0024454	0.55416	0.55654	3	NaN	NaN	1	6.4	6.4	14082000	9021300	5060500	12356000	6909300	5446800
K7EKC1	FOSB	Protein fosB	1	1	1	1	20.427	188	0.0024454	0.55416	0.55654	3	NaN	NaN	1	6.4	6.4	14082000	9021300	5060500	12356000	6909300	5446800
K7EPR3	FOSB	Protein fosB	1	1	1	1	20.427	188	0.0024454	0.55416	0.55654	3	NaN	NaN	1	6.4	6.4	14082000	9021300	5060500	12356000	6909300	5446800
Q49AD7	FOSB	Protein fosB	1	1	1	1	20.427	188	0.0024454	0.55416	0.55654	3	NaN	NaN	1	6.4	6.4	14082000	9021300	5060500	12356000	6909300	5446800
K7EMJ6	FOSB	Protein fosB	1	1	1	1	20.427	188	0.0024454	0.55416	0.55654	3	NaN	NaN	1	6.4	6.4	14082000	9021300	5060500	12356000	6909300	5446800
P53539	FOSB	Protein fosB	1	1	1	1	20.427	188	0.0024454	0.55416	0.55654	3	NaN	NaN	1	6.4	6.4	14082000	9021300	5060500	12356000	6909300	5446800
I3NI02	GOSR2	Golgi SNAP receptor complex member 2	1	0	1	0	11.095	98	3.82e-05	NaN	NaN	0	NaN	NaN	0	16.3	0	0	0	0	0	0	0
I3L3V4	GOSR2	Golgi SNAP receptor complex member 2	1	0	1	0	11.095	98	3.82e-05	NaN	NaN	0	NaN	NaN	0	16.3	0	0	0	0	0	0	0
I3L4Z6	GOSR2	Golgi SNAP receptor complex member 2	1	0	1	0	11.095	98	3.82e-05	NaN	NaN	0	NaN	NaN	0	16.3	0	0	0	0	0	0	0
I3L0K1	GOSR2	Golgi SNAP receptor complex member 2	1	0	1	0	11.095	98	3.82e-05	NaN	NaN	0	NaN	NaN	0	16.3	0	0	0	0	0	0	0
O14653	GOSR2	Golgi SNAP receptor complex member 2	1	0	1	0	11.095	98	3.82e-05	NaN	NaN	0	NaN	NaN	0	16.3	0	0	0	0	0	0	0
E7EQ34	GOSR2	Golgi SNAP receptor complex member 2	1	0	1	0	11.095	98	3.82e-05	NaN	NaN	0	NaN	NaN	0	16.3	0	0	0	0	0	0	0
E7EQI7	KIAA0196	WASH complex subunit strumpellin	1	0	1	0	117.06	1011	0.00023348	NaN	NaN	1	NaN	NaN	0	1.1	0	14296000	7639700	6656400	0	0	0
Q12768	KIAA0196	WASH complex subunit strumpellin	1	0	1	0	117.06	1011	0.00023348	NaN	NaN	1	NaN	NaN	0	1.1	0	14296000	7639700	6656400	0	0	0
E7EQL8	TUBGCP6	Gamma-tubulin complex component 6	1	1	1	1	163.91	1493	0.00022034	NaN	NaN	1	1.223	0.92528	2	0.9	0.9	8322100	4981700	3340400	13347000	6144000	7203200
Q96RT7	TUBGCP6	Gamma-tubulin complex component 6	1	1	1	1	163.91	1493	0.00022034	NaN	NaN	1	1.223	0.92528	2	0.9	0.9	8322100	4981700	3340400	13347000	6144000	7203200
E7EQV9	RPL15	Ribosomal protein L15;60S ribosomal protein L15	11	7	11	7	20.51	174	1.07e-36	1.0186	0.99361	16	1.2851	0.94193	7	42	37.4	68612000	33580000	35032000	37551000	17169000	20383000
P61313	RPL15	Ribosomal protein L15;60S ribosomal protein L15	11	7	11	7	20.51	174	1.07e-36	1.0186	0.99361	16	1.2851	0.94193	7	42	37.4	68612000	33580000	35032000	37551000	17169000	20383000
E7ENU7	RPL15	Ribosomal protein L15;60S ribosomal protein L15	11	7	11	7	20.51	174	1.07e-36	1.0186	0.99361	16	1.2851	0.94193	7	42	37.4	68612000	33580000	35032000	37551000	17169000	20383000
E7EX53	RPL15	Ribosomal protein L15;60S ribosomal protein L15	11	7	11	7	20.51	174	1.07e-36	1.0186	0.99361	16	1.2851	0.94193	7	42	37.4	68612000	33580000	35032000	37551000	17169000	20383000
E7ERA2	RPL15	Ribosomal protein L15;60S ribosomal protein L15	11	7	11	7	20.51	174	1.07e-36	1.0186	0.99361	16	1.2851	0.94193	7	42	37.4	68612000	33580000	35032000	37551000	17169000	20383000
H0Y8L0	PHF3	PHD finger protein 3	0	1	0	1	18.486	169	1e-05	NaN	NaN	0	1.4885	1.1215	2	0	14.2	0	0	0	12817000	4855600	7961800
E7ER40	PHF3	PHD finger protein 3	0	1	0	1	18.486	169	1e-05	NaN	NaN	0	1.4885	1.1215	2	0	14.2	0	0	0	12817000	4855600	7961800
E7EVH3	PHF3	PHD finger protein 3	0	1	0	1	18.486	169	1e-05	NaN	NaN	0	1.4885	1.1215	2	0	14.2	0	0	0	12817000	4855600	7961800
Q92576	PHF3	PHD finger protein 3	0	1	0	1	18.486	169	1e-05	NaN	NaN	0	1.4885	1.1215	2	0	14.2	0	0	0	12817000	4855600	7961800
P30566	ADSL	Adenylosuccinate lyase	1	1	1	1	54.889	484	0.00023122	NaN	NaN	1	1.2195	0.88981	2	3.9	5.4	1024800	397080	627760	19743000	9974900	9768100
E7ERF4	ADSL	Adenylosuccinate lyase	1	1	1	1	54.889	484	0.00023122	NaN	NaN	1	1.2195	0.88981	2	3.9	5.4	1024800	397080	627760	19743000	9974900	9768100
E7ERI3	TARS	Threonine--tRNA ligase, cytoplasmic	4	0	4	0	70.376	602	4.33e-16	0.96173	0.93504	18	NaN	NaN	0	7.5	0	115590000	59130000	56464000	0	0	0
G3XAN9	TARS	Threonine--tRNA ligase, cytoplasmic	4	0	4	0	70.376	602	4.33e-16	0.96173	0.93504	18	NaN	NaN	0	7.5	0	115590000	59130000	56464000	0	0	0
P26639	TARS	Threonine--tRNA ligase, cytoplasmic	4	0	4	0	70.376	602	4.33e-16	0.96173	0.93504	18	NaN	NaN	0	7.5	0	115590000	59130000	56464000	0	0	0
B7ZLP8	TARS	Threonine--tRNA ligase, cytoplasmic	4	0	4	0	70.376	602	4.33e-16	0.96173	0.93504	18	NaN	NaN	0	7.5	0	115590000	59130000	56464000	0	0	0
A2RTX5	TARS	Threonine--tRNA ligase, cytoplasmic	4	0	4	0	70.376	602	4.33e-16	0.96173	0.93504	18	NaN	NaN	0	7.5	0	115590000	59130000	56464000	0	0	0
Q86VM9	ZC3H18	Zinc finger CCCH domain-containing protein 18	1	3	1	3	106.38	953	1.1e-11	NaN	NaN	1	1.3295	0.99391	3	2.9	3.6	4194800	1794700	2400100	31719000	14035000	17684000
E7ERS3	ZC3H18	Zinc finger CCCH domain-containing protein 18	1	3	1	3	106.38	953	1.1e-11	NaN	NaN	1	1.3295	0.99391	3	2.9	3.6	4194800	1794700	2400100	31719000	14035000	17684000
H3BRH3	ZC3H18	Zinc finger CCCH domain-containing protein 18	1	3	1	3	106.38	953	1.1e-11	NaN	NaN	1	1.3295	0.99391	3	2.9	3.6	4194800	1794700	2400100	31719000	14035000	17684000
E7ERU0	DST	Dystonin	3	1	3	1	615.65	5375	1.7e-30	0.97758	0.98449	5	1.9037	1.4629	2	1.5	0.6	51110000	23500000	27610000	6847900	2671100	4176800
F8W9J4	DST	Dystonin	3	1	3	1	615.65	5375	1.7e-30	0.97758	0.98449	5	1.9037	1.4629	2	1.5	0.6	51110000	23500000	27610000	6847900	2671100	4176800
Q03001	DST	Dystonin	3	1	3	1	615.65	5375	1.7e-30	0.97758	0.98449	5	1.9037	1.4629	2	1.5	0.6	51110000	23500000	27610000	6847900	2671100	4176800
E9PHM6	DST	Dystonin	3	1	3	1	615.65	5375	1.7e-30	0.97758	0.98449	5	1.9037	1.4629	2	1.5	0.6	51110000	23500000	27610000	6847900	2671100	4176800
E7ERU2	DST	Dystonin	3	1	3	1	615.65	5375	1.7e-30	0.97758	0.98449	5	1.9037	1.4629	2	1.5	0.6	51110000	23500000	27610000	6847900	2671100	4176800
E9PEB9	DST	Dystonin	3	1	3	1	615.65	5375	1.7e-30	0.97758	0.98449	5	1.9037	1.4629	2	1.5	0.6	51110000	23500000	27610000	6847900	2671100	4176800
J3QTQ0	DST	Dystonin	3	1	3	1	615.65	5375	1.7e-30	0.97758	0.98449	5	1.9037	1.4629	2	1.5	0.6	51110000	23500000	27610000	6847900	2671100	4176800
E7ESK0	DST	Dystonin	3	1	3	1	615.65	5375	1.7e-30	0.97758	0.98449	5	1.9037	1.4629	2	1.5	0.6	51110000	23500000	27610000	6847900	2671100	4176800
E7ERX3	DST	Dystonin	3	1	3	1	615.65	5375	1.7e-30	0.97758	0.98449	5	1.9037	1.4629	2	1.5	0.6	51110000	23500000	27610000	6847900	2671100	4176800
Q5T0V7	DST	Dystonin	3	1	3	1	615.65	5375	1.7e-30	0.97758	0.98449	5	1.9037	1.4629	2	1.5	0.6	51110000	23500000	27610000	6847900	2671100	4176800
E7ETB9	DST	Dystonin	3	1	3	1	615.65	5375	1.7e-30	0.97758	0.98449	5	1.9037	1.4629	2	1.5	0.6	51110000	23500000	27610000	6847900	2671100	4176800
F6QMI7	DST	Dystonin	3	1	3	1	615.65	5375	1.7e-30	0.97758	0.98449	5	1.9037	1.4629	2	1.5	0.6	51110000	23500000	27610000	6847900	2671100	4176800
E7ES32	DNAJA3	DnaJ homolog subfamily A member 3, mitochondrial	4	3	4	3	33.081	300	1.35e-24	0.89259	0.84283	6	1.3244	0.98038	3	15.7	13.3	17856000	8414700	9441200	11158000	4951700	6206100
Q96EY1	DNAJA3	DnaJ homolog subfamily A member 3, mitochondrial	4	3	4	3	33.081	300	1.35e-24	0.89259	0.84283	6	1.3244	0.98038	3	15.7	13.3	17856000	8414700	9441200	11158000	4951700	6206100
E7ESB6	GIGYF2	PERQ amino acid-rich with GYF domain-containing protein 2	3	2	3	2	96.24	836	8.51e-37	1.0804	1.0842	4	1.434	1.1122	4	8.6	4.1	39916000	18298000	21618000	27101000	10896000	16204000
Q6Y7W6	GIGYF2	PERQ amino acid-rich with GYF domain-containing protein 2	3	2	3	2	96.24	836	8.51e-37	1.0804	1.0842	4	1.434	1.1122	4	8.6	4.1	39916000	18298000	21618000	27101000	10896000	16204000
C9JHW1	GIGYF2	PERQ amino acid-rich with GYF domain-containing protein 2	3	2	3	2	96.24	836	8.51e-37	1.0804	1.0842	4	1.434	1.1122	4	8.6	4.1	39916000	18298000	21618000	27101000	10896000	16204000
E9PC50	GIGYF2	PERQ amino acid-rich with GYF domain-containing protein 2	3	2	3	2	96.24	836	8.51e-37	1.0804	1.0842	4	1.434	1.1122	4	8.6	4.1	39916000	18298000	21618000	27101000	10896000	16204000
I1E4Y6	GIGYF2	PERQ amino acid-rich with GYF domain-containing protein 2	3	2	3	2	96.24	836	8.51e-37	1.0804	1.0842	4	1.434	1.1122	4	8.6	4.1	39916000	18298000	21618000	27101000	10896000	16204000
E7ESI2	CDK2;CDK3	Cyclin-dependent kinase 2;Cyclin-dependent kinase 3	2	0	2	0	27.164	238	7.32e-08	1.2359	1.1889	2	NaN	NaN	0	15.1	3.4	7826400	3542400	4284000	0	0	0
P24941	CDK2;CDK3	Cyclin-dependent kinase 2;Cyclin-dependent kinase 3	2	0	2	0	27.164	238	7.32e-08	1.2359	1.1889	2	NaN	NaN	0	15.1	3.4	7826400	3542400	4284000	0	0	0
G3V5T9	CDK2;CDK3	Cyclin-dependent kinase 2;Cyclin-dependent kinase 3	2	0	2	0	27.164	238	7.32e-08	1.2359	1.1889	2	NaN	NaN	0	15.1	3.4	7826400	3542400	4284000	0	0	0
K7EJ83	CDK2;CDK3	Cyclin-dependent kinase 2;Cyclin-dependent kinase 3	2	0	2	0	27.164	238	7.32e-08	1.2359	1.1889	2	NaN	NaN	0	15.1	3.4	7826400	3542400	4284000	0	0	0
Q00526	CDK2;CDK3	Cyclin-dependent kinase 2;Cyclin-dependent kinase 3	2	0	2	0	27.164	238	7.32e-08	1.2359	1.1889	2	NaN	NaN	0	15.1	3.4	7826400	3542400	4284000	0	0	0
E9PRI2	EIF3M	Eukaryotic translation initiation factor 3 subunit M	1	0	1	0	6.382	59	3.44e-05	0.88079	0.88232	2	NaN	NaN	0	30.5	0	1078600	583370	495200	0	0	0
E7ESM3	EIF3M	Eukaryotic translation initiation factor 3 subunit M	1	0	1	0	6.382	59	3.44e-05	0.88079	0.88232	2	NaN	NaN	0	30.5	0	1078600	583370	495200	0	0	0
Q7L2H7	EIF3M	Eukaryotic translation initiation factor 3 subunit M	1	0	1	0	6.382	59	3.44e-05	0.88079	0.88232	2	NaN	NaN	0	30.5	0	1078600	583370	495200	0	0	0
E7ESU4	NAT10	N-acetyltransferase 10	12	14	12	14	107.3	953	2.36e-94	1.0245	1.0005	39	1.2194	0.93693	26	21.8	25.3	592120000	291060000	301060000	134330000	59573000	74755000
Q9H0A0	NAT10	N-acetyltransferase 10	12	14	12	14	107.3	953	2.36e-94	1.0245	1.0005	39	1.2194	0.93693	26	21.8	25.3	592120000	291060000	301060000	134330000	59573000	74755000
E7ET15	U2SURP	U2 snRNP-associated SURP motif-containing protein	4	3	4	3	72.523	620	2.53e-13	0.93483	0.91134	5	1.1863	0.8884	6	8.4	6	96973000	45636000	51337000	84981000	38895000	46086000
O15042	U2SURP	U2 snRNP-associated SURP motif-containing protein	4	3	4	3	72.523	620	2.53e-13	0.93483	0.91134	5	1.1863	0.8884	6	8.4	6	96973000	45636000	51337000	84981000	38895000	46086000
C9JB80	U2SURP	U2 snRNP-associated SURP motif-containing protein	4	3	4	3	72.523	620	2.53e-13	0.93483	0.91134	5	1.1863	0.8884	6	8.4	6	96973000	45636000	51337000	84981000	38895000	46086000
F5GXF5	BPTF	Nucleosome-remodeling factor subunit BPTF	1	0	1	0	271.53	2457	0.0016642	NaN	NaN	1	NaN	NaN	0	1.1	0	3847000	895720	2951300	0	0	0
E7ETD6	BPTF	Nucleosome-remodeling factor subunit BPTF	1	0	1	0	271.53	2457	0.0016642	NaN	NaN	1	NaN	NaN	0	1.1	0	3847000	895720	2951300	0	0	0
Q12830	BPTF	Nucleosome-remodeling factor subunit BPTF	1	0	1	0	271.53	2457	0.0016642	NaN	NaN	1	NaN	NaN	0	1.1	0	3847000	895720	2951300	0	0	0
H0YF42	SLC38A6	Probable sodium-coupled neutral amino acid transporter 6	0	1	0	1	26.102	229	0.045248	NaN	NaN	0	NaN	NaN	1	0	7	0	0	0	853440	407670	445770	+
Q8IZM9	SLC38A6	Probable sodium-coupled neutral amino acid transporter 6	0	1	0	1	26.102	229	0.045248	NaN	NaN	0	NaN	NaN	1	0	7	0	0	0	853440	407670	445770	+
E7ETF2	SLC38A6	Probable sodium-coupled neutral amino acid transporter 6	0	1	0	1	26.102	229	0.045248	NaN	NaN	0	NaN	NaN	1	0	7	0	0	0	853440	407670	445770	+
E7ETK0	RPS24	40S ribosomal protein S24	4	6	4	6	15.069	130	9.66e-26	1.0384	1.0043	5	1.2161	0.88789	8	33.8	46.9	74172000	35350000	38822000	62118000	27561000	34557000
P62847	RPS24	40S ribosomal protein S24	4	6	4	6	15.069	130	9.66e-26	1.0384	1.0043	5	1.2161	0.88789	8	33.8	46.9	74172000	35350000	38822000	62118000	27561000	34557000
P60953	CDC42	Cell division control protein 42 homolog	1	0	1	0	21.258	191	0.004372	NaN	NaN	1	NaN	NaN	0	8.9	0	865440	304340	561100	0	0	0
E7ETU3	CDC42	Cell division control protein 42 homolog	1	0	1	0	21.258	191	0.004372	NaN	NaN	1	NaN	NaN	0	8.9	0	865440	304340	561100	0	0	0
J3KQ96	TCOF1	Treacle protein	11	12	11	12	144.31	1411	7.67e-79	1.0379	1.0545	23	1.151	0.87667	25	9.9	11.9	508050000	253310000	254740000	171800000	82964000	88840000
Q13428	TCOF1	Treacle protein	11	12	11	12	144.31	1411	7.67e-79	1.0379	1.0545	23	1.151	0.87667	25	9.9	11.9	508050000	253310000	254740000	171800000	82964000	88840000
E7ETY2	TCOF1	Treacle protein	11	12	11	12	144.31	1411	7.67e-79	1.0379	1.0545	23	1.151	0.87667	25	9.9	11.9	508050000	253310000	254740000	171800000	82964000	88840000
E9PHK9	TCOF1	Treacle protein	11	12	11	12	144.31	1411	7.67e-79	1.0379	1.0545	23	1.151	0.87667	25	9.9	11.9	508050000	253310000	254740000	171800000	82964000	88840000
H0YA99	TCOF1	Treacle protein	11	12	11	12	144.31	1411	7.67e-79	1.0379	1.0545	23	1.151	0.87667	25	9.9	11.9	508050000	253310000	254740000	171800000	82964000	88840000
E7ETY4	MARK2	Serine/threonine-protein kinase MARK2	2	3	2	3	77.068	686	5.94e-15	NaN	NaN	1	1.4725	1.1211	2	4.7	7.1	21018000	10265000	10753000	7896000	3214600	4681300
E9PC69	MARK2	Serine/threonine-protein kinase MARK2	2	3	2	3	77.068	686	5.94e-15	NaN	NaN	1	1.4725	1.1211	2	4.7	7.1	21018000	10265000	10753000	7896000	3214600	4681300
Q7KZI7	MARK2	Serine/threonine-protein kinase MARK2	2	3	2	3	77.068	686	5.94e-15	NaN	NaN	1	1.4725	1.1211	2	4.7	7.1	21018000	10265000	10753000	7896000	3214600	4681300
F5H4J8	MARK2	Serine/threonine-protein kinase MARK2	2	3	2	3	77.068	686	5.94e-15	NaN	NaN	1	1.4725	1.1211	2	4.7	7.1	21018000	10265000	10753000	7896000	3214600	4681300
F5H6N2	MARK2	Serine/threonine-protein kinase MARK2	2	3	2	3	77.068	686	5.94e-15	NaN	NaN	1	1.4725	1.1211	2	4.7	7.1	21018000	10265000	10753000	7896000	3214600	4681300
F5H4F6	MARK2	Serine/threonine-protein kinase MARK2	2	3	2	3	77.068	686	5.94e-15	NaN	NaN	1	1.4725	1.1211	2	4.7	7.1	21018000	10265000	10753000	7896000	3214600	4681300
H0YKP9	MARK2	Serine/threonine-protein kinase MARK2	2	3	2	3	77.068	686	5.94e-15	NaN	NaN	1	1.4725	1.1211	2	4.7	7.1	21018000	10265000	10753000	7896000	3214600	4681300
A2SY06	MARK2	Serine/threonine-protein kinase MARK2	2	3	2	3	77.068	686	5.94e-15	NaN	NaN	1	1.4725	1.1211	2	4.7	7.1	21018000	10265000	10753000	7896000	3214600	4681300
H0YIY6	MARK2	Serine/threonine-protein kinase MARK2	2	3	2	3	77.068	686	5.94e-15	NaN	NaN	1	1.4725	1.1211	2	4.7	7.1	21018000	10265000	10753000	7896000	3214600	4681300
P27448	MARK2	Serine/threonine-protein kinase MARK2	2	3	2	3	77.068	686	5.94e-15	NaN	NaN	1	1.4725	1.1211	2	4.7	7.1	21018000	10265000	10753000	7896000	3214600	4681300
J3KNR0	MARK2	Serine/threonine-protein kinase MARK2	2	3	2	3	77.068	686	5.94e-15	NaN	NaN	1	1.4725	1.1211	2	4.7	7.1	21018000	10265000	10753000	7896000	3214600	4681300
Q9P0L2	MARK2	Serine/threonine-protein kinase MARK2	2	3	2	3	77.068	686	5.94e-15	NaN	NaN	1	1.4725	1.1211	2	4.7	7.1	21018000	10265000	10753000	7896000	3214600	4681300
E7ETY7	GPX8	Glutathione peroxidase;Probable glutathione peroxidase 8	1	2	1	2	18.09	158	0.00014914	NaN	NaN	1	1.2225	0.91195	2	7	14.6	5532000	2934700	2597200	3259800	1539500	1720300
Q8TED1	GPX8	Glutathione peroxidase;Probable glutathione peroxidase 8	1	2	1	2	18.09	158	0.00014914	NaN	NaN	1	1.2225	0.91195	2	7	14.6	5532000	2934700	2597200	3259800	1539500	1720300
Q75MG1	BZW2	Basic leucine zipper and W2 domain-containing protein 2	5	3	5	3	31.247	274	2.61e-43	1.0792	1.0386	12	1.1692	0.86781	10	23.7	16.4	85781000	42084000	43697000	58260000	27122000	31138000
E7ETZ4	BZW2	Basic leucine zipper and W2 domain-containing protein 2	5	3	5	3	31.247	274	2.61e-43	1.0792	1.0386	12	1.1692	0.86781	10	23.7	16.4	85781000	42084000	43697000	58260000	27122000	31138000
Q9Y6E2	BZW2	Basic leucine zipper and W2 domain-containing protein 2	5	3	5	3	31.247	274	2.61e-43	1.0792	1.0386	12	1.1692	0.86781	10	23.7	16.4	85781000	42084000	43697000	58260000	27122000	31138000
E9PFD4	BZW2	Basic leucine zipper and W2 domain-containing protein 2	5	3	5	3	31.247	274	2.61e-43	1.0792	1.0386	12	1.1692	0.86781	10	23.7	16.4	85781000	42084000	43697000	58260000	27122000	31138000
C9JF98	BZW2	Basic leucine zipper and W2 domain-containing protein 2	5	3	5	3	31.247	274	2.61e-43	1.0792	1.0386	12	1.1692	0.86781	10	23.7	16.4	85781000	42084000	43697000	58260000	27122000	31138000
F8WDX8	BZW2	Basic leucine zipper and W2 domain-containing protein 2	5	3	5	3	31.247	274	2.61e-43	1.0792	1.0386	12	1.1692	0.86781	10	23.7	16.4	85781000	42084000	43697000	58260000	27122000	31138000
E7EMS9	BZW2	Basic leucine zipper and W2 domain-containing protein 2	5	3	5	3	31.247	274	2.61e-43	1.0792	1.0386	12	1.1692	0.86781	10	23.7	16.4	85781000	42084000	43697000	58260000	27122000	31138000
B5MCE7	BZW2	Basic leucine zipper and W2 domain-containing protein 2	5	3	5	3	31.247	274	2.61e-43	1.0792	1.0386	12	1.1692	0.86781	10	23.7	16.4	85781000	42084000	43697000	58260000	27122000	31138000
B5MCH7	BZW2	Basic leucine zipper and W2 domain-containing protein 2	5	3	5	3	31.247	274	2.61e-43	1.0792	1.0386	12	1.1692	0.86781	10	23.7	16.4	85781000	42084000	43697000	58260000	27122000	31138000
H0Y867	GOLGB1	Golgin subfamily B member 1	1	1	1	1	118.1	1031	9.27e-28	NaN	NaN	1	1.0856	0.81702	2	1.6	1.6	3219400	1659200	1560200	14881000	7247700	7633300
E7EU81	GOLGB1	Golgin subfamily B member 1	1	1	1	1	118.1	1031	9.27e-28	NaN	NaN	1	1.0856	0.81702	2	1.6	1.6	3219400	1659200	1560200	14881000	7247700	7633300
Q14789	GOLGB1	Golgin subfamily B member 1	1	1	1	1	118.1	1031	9.27e-28	NaN	NaN	1	1.0856	0.81702	2	1.6	1.6	3219400	1659200	1560200	14881000	7247700	7633300
E7EU96	CSNK2A1;CSNK2A3	Casein kinase II subunit alpha;Casein kinase II subunit alpha 3	4	4	4	4	45.31	385	1.12e-15	0.83734	0.80977	5	0.91698	0.66544	5	21	17.9	80983000	45180000	35803000	42306000	24122000	18184000
P68400	CSNK2A1;CSNK2A3	Casein kinase II subunit alpha;Casein kinase II subunit alpha 3	4	4	4	4	45.31	385	1.12e-15	0.83734	0.80977	5	0.91698	0.66544	5	21	17.9	80983000	45180000	35803000	42306000	24122000	18184000
Q8NEV1	CSNK2A1;CSNK2A3	Casein kinase II subunit alpha;Casein kinase II subunit alpha 3	4	4	4	4	45.31	385	1.12e-15	0.83734	0.80977	5	0.91698	0.66544	5	21	17.9	80983000	45180000	35803000	42306000	24122000	18184000
F5GYC1	ABCD3	ATP-binding cassette sub-family D member 3	2	1	2	1	62.725	549	2.59e-09	0.90167	0.90696	6	NaN	NaN	1	4.7	1.3	19443000	11023000	8419200	69268	10331	58938
P28288	ABCD3	ATP-binding cassette sub-family D member 3	2	1	2	1	62.725	549	2.59e-09	0.90167	0.90696	6	NaN	NaN	1	4.7	1.3	19443000	11023000	8419200	69268	10331	58938
E7EUE1	ABCD3	ATP-binding cassette sub-family D member 3	2	1	2	1	62.725	549	2.59e-09	0.90167	0.90696	6	NaN	NaN	1	4.7	1.3	19443000	11023000	8419200	69268	10331	58938
E7EUP3	KAT7	Histone acetyltransferase KAT7	1	0	1	0	49.859	425	8.02e-05	NaN	NaN	1	NaN	NaN	0	5.6	0	348580	109710	238870	0	0	0
G3V125	KAT7	Histone acetyltransferase KAT7	1	0	1	0	49.859	425	8.02e-05	NaN	NaN	1	NaN	NaN	0	5.6	0	348580	109710	238870	0	0	0
O95251	KAT7	Histone acetyltransferase KAT7	1	0	1	0	49.859	425	8.02e-05	NaN	NaN	1	NaN	NaN	0	5.6	0	348580	109710	238870	0	0	0
E7EUT8	SF3A3	Splicing factor 3A subunit 3	2	6	2	6	52.454	448	6.66e-80	0.97281	0.93069	2	1.3577	1.0028	6	5.6	15.4	6566500	3612500	2954000	13363000	5745800	7616700
Q12874	SF3A3	Splicing factor 3A subunit 3	2	6	2	6	52.454	448	6.66e-80	0.97281	0.93069	2	1.3577	1.0028	6	5.6	15.4	6566500	3612500	2954000	13363000	5745800	7616700
E7EX73	EIF4G1	Eukaryotic translation initiation factor 4 gamma 1	10	11	8	9	158.52	1435	8.92e-43	1.0811	1.0785	22	1.5988	1.2016	23	11.5	12.2	333590000	152490000	181110000	272800000	109880000	162920000
E9PGM1	EIF4G1	Eukaryotic translation initiation factor 4 gamma 1	10	11	8	9	158.52	1435	8.92e-43	1.0811	1.0785	22	1.5988	1.2016	23	11.5	12.2	333590000	152490000	181110000	272800000	109880000	162920000
E7EUU4	EIF4G1	Eukaryotic translation initiation factor 4 gamma 1	10	11	8	9	158.52	1435	8.92e-43	1.0811	1.0785	22	1.5988	1.2016	23	11.5	12.2	333590000	152490000	181110000	272800000	109880000	162920000
Q04637	EIF4G1	Eukaryotic translation initiation factor 4 gamma 1	10	11	8	9	158.52	1435	8.92e-43	1.0811	1.0785	22	1.5988	1.2016	23	11.5	12.2	333590000	152490000	181110000	272800000	109880000	162920000
H7C044	EIF4G1	Eukaryotic translation initiation factor 4 gamma 1	10	11	8	9	158.52	1435	8.92e-43	1.0811	1.0785	22	1.5988	1.2016	23	11.5	12.2	333590000	152490000	181110000	272800000	109880000	162920000
C9JF13	EIF4G1	Eukaryotic translation initiation factor 4 gamma 1	10	11	8	9	158.52	1435	8.92e-43	1.0811	1.0785	22	1.5988	1.2016	23	11.5	12.2	333590000	152490000	181110000	272800000	109880000	162920000
C9J6B6	EIF4G1	Eukaryotic translation initiation factor 4 gamma 1	10	11	8	9	158.52	1435	8.92e-43	1.0811	1.0785	22	1.5988	1.2016	23	11.5	12.2	333590000	152490000	181110000	272800000	109880000	162920000
C9J2Z7	EIF4G1	Eukaryotic translation initiation factor 4 gamma 1	10	11	8	9	158.52	1435	8.92e-43	1.0811	1.0785	22	1.5988	1.2016	23	11.5	12.2	333590000	152490000	181110000	272800000	109880000	162920000
C9K073	EIF4G1	Eukaryotic translation initiation factor 4 gamma 1	10	11	8	9	158.52	1435	8.92e-43	1.0811	1.0785	22	1.5988	1.2016	23	11.5	12.2	333590000	152490000	181110000	272800000	109880000	162920000
F8WCF2	EIF4G1	Eukaryotic translation initiation factor 4 gamma 1	10	11	8	9	158.52	1435	8.92e-43	1.0811	1.0785	22	1.5988	1.2016	23	11.5	12.2	333590000	152490000	181110000	272800000	109880000	162920000
C9JHW9	EIF4G1	Eukaryotic translation initiation factor 4 gamma 1	10	11	8	9	158.52	1435	8.92e-43	1.0811	1.0785	22	1.5988	1.2016	23	11.5	12.2	333590000	152490000	181110000	272800000	109880000	162920000
H7C2F5	ANKHD1;ANKRD17	Ankyrin repeat and KH domain-containing protein 1;Ankyrin repeat domain-containing protein 17	1	0	1	0	64.914	608	0.0075565	1.6506	1.5981	4	NaN	NaN	0	2	0	6412000	2313600	4098500	0	0	0
H3BLS9	ANKHD1;ANKRD17	Ankyrin repeat and KH domain-containing protein 1;Ankyrin repeat domain-containing protein 17	1	0	1	0	64.914	608	0.0075565	1.6506	1.5981	4	NaN	NaN	0	2	0	6412000	2313600	4098500	0	0	0
H0YLQ3	ANKHD1;ANKRD17	Ankyrin repeat and KH domain-containing protein 1;Ankyrin repeat domain-containing protein 17	1	0	1	0	64.914	608	0.0075565	1.6506	1.5981	4	NaN	NaN	0	2	0	6412000	2313600	4098500	0	0	0
E9PDP5	ANKHD1;ANKRD17	Ankyrin repeat and KH domain-containing protein 1;Ankyrin repeat domain-containing protein 17	1	0	1	0	64.914	608	0.0075565	1.6506	1.5981	4	NaN	NaN	0	2	0	6412000	2313600	4098500	0	0	0
H0YM23	ANKHD1;ANKRD17	Ankyrin repeat and KH domain-containing protein 1;Ankyrin repeat domain-containing protein 17	1	0	1	0	64.914	608	0.0075565	1.6506	1.5981	4	NaN	NaN	0	2	0	6412000	2313600	4098500	0	0	0
E7EUV3	ANKHD1;ANKRD17	Ankyrin repeat and KH domain-containing protein 1;Ankyrin repeat domain-containing protein 17	1	0	1	0	64.914	608	0.0075565	1.6506	1.5981	4	NaN	NaN	0	2	0	6412000	2313600	4098500	0	0	0
Q8IWZ3	ANKHD1;ANKRD17	Ankyrin repeat and KH domain-containing protein 1;Ankyrin repeat domain-containing protein 17	1	0	1	0	64.914	608	0.0075565	1.6506	1.5981	4	NaN	NaN	0	2	0	6412000	2313600	4098500	0	0	0
O75179	ANKHD1;ANKRD17	Ankyrin repeat and KH domain-containing protein 1;Ankyrin repeat domain-containing protein 17	1	0	1	0	64.914	608	0.0075565	1.6506	1.5981	4	NaN	NaN	0	2	0	6412000	2313600	4098500	0	0	0
E7EVA0	MAP4	Microtubule-associated protein;Microtubule-associated protein 4	37	50	37	50	245.44	2297	7.25e-285	0.81848	0.82849	106	1.567	1.1544	144	22.6	26.6	2360500000	1299700000	1060900000	3747400000	1445300000	2302200000
P27816	MAP4	Microtubule-associated protein;Microtubule-associated protein 4	37	50	37	50	245.44	2297	7.25e-285	0.81848	0.82849	106	1.567	1.1544	144	22.6	26.6	2360500000	1299700000	1060900000	3747400000	1445300000	2302200000
B9ZVR1	MAP4	Microtubule-associated protein;Microtubule-associated protein 4	37	50	37	50	245.44	2297	7.25e-285	0.81848	0.82849	106	1.567	1.1544	144	22.6	26.6	2360500000	1299700000	1060900000	3747400000	1445300000	2302200000
E9PGM5	MAP4	Microtubule-associated protein;Microtubule-associated protein 4	37	50	37	50	245.44	2297	7.25e-285	0.81848	0.82849	106	1.567	1.1544	144	22.6	26.6	2360500000	1299700000	1060900000	3747400000	1445300000	2302200000
B5MEG9	MAP4	Microtubule-associated protein;Microtubule-associated protein 4	37	50	37	50	245.44	2297	7.25e-285	0.81848	0.82849	106	1.567	1.1544	144	22.6	26.6	2360500000	1299700000	1060900000	3747400000	1445300000	2302200000
H7C4C5	MAP4	Microtubule-associated protein;Microtubule-associated protein 4	37	50	37	50	245.44	2297	7.25e-285	0.81848	0.82849	106	1.567	1.1544	144	22.6	26.6	2360500000	1299700000	1060900000	3747400000	1445300000	2302200000
H0Y2V1	MAP4	Microtubule-associated protein;Microtubule-associated protein 4	37	50	37	50	245.44	2297	7.25e-285	0.81848	0.82849	106	1.567	1.1544	144	22.6	26.6	2360500000	1299700000	1060900000	3747400000	1445300000	2302200000
F8W9U4	MAP4	Microtubule-associated protein;Microtubule-associated protein 4	37	50	37	50	245.44	2297	7.25e-285	0.81848	0.82849	106	1.567	1.1544	144	22.6	26.6	2360500000	1299700000	1060900000	3747400000	1445300000	2302200000
B4DSQ1	MAP4	Microtubule-associated protein;Microtubule-associated protein 4	37	50	37	50	245.44	2297	7.25e-285	0.81848	0.82849	106	1.567	1.1544	144	22.6	26.6	2360500000	1299700000	1060900000	3747400000	1445300000	2302200000
H7C456	MAP4	Microtubule-associated protein;Microtubule-associated protein 4	37	50	37	50	245.44	2297	7.25e-285	0.81848	0.82849	106	1.567	1.1544	144	22.6	26.6	2360500000	1299700000	1060900000	3747400000	1445300000	2302200000
E7EVD1	PRPF3	U4/U6 small nuclear ribonucleoprotein Prp3	4	6	4	6	72.075	634	1.4e-20	1.0723	1.0495	7	1.227	0.92109	10	12.1	16.7	261570000	122540000	139030000	201290000	91367000	109930000
O43395	PRPF3	U4/U6 small nuclear ribonucleoprotein Prp3	4	6	4	6	72.075	634	1.4e-20	1.0723	1.0495	7	1.227	0.92109	10	12.1	16.7	261570000	122540000	139030000	201290000	91367000	109930000
B4DSY9	PRPF3	U4/U6 small nuclear ribonucleoprotein Prp3	4	6	4	6	72.075	634	1.4e-20	1.0723	1.0495	7	1.227	0.92109	10	12.1	16.7	261570000	122540000	139030000	201290000	91367000	109930000
H0Y5B5	PBRM1	Protein polybromo-1	1	0	1	0	99.141	856	0.00038388	NaN	NaN	0	NaN	NaN	0	2.1	0	0	0	0	0	0	0
E7EVG2	PBRM1	Protein polybromo-1	1	0	1	0	99.141	856	0.00038388	NaN	NaN	0	NaN	NaN	0	2.1	0	0	0	0	0	0	0
Q86U86	PBRM1	Protein polybromo-1	1	0	1	0	99.141	856	0.00038388	NaN	NaN	0	NaN	NaN	0	2.1	0	0	0	0	0	0	0
G5E9S8	KLC1	Kinesin light chain 1	5	2	3	1	62.506	549	3.71e-20	1.038	0.99942	6	1.3647	1.0391	3	12.2	6.6	89818000	45885000	43933000	27257000	11382000	15875000
G3V2E7	KLC1	Kinesin light chain 1	5	2	3	1	62.506	549	3.71e-20	1.038	0.99942	6	1.3647	1.0391	3	12.2	6.6	89818000	45885000	43933000	27257000	11382000	15875000
Q07866	KLC1	Kinesin light chain 1	5	2	3	1	62.506	549	3.71e-20	1.038	0.99942	6	1.3647	1.0391	3	12.2	6.6	89818000	45885000	43933000	27257000	11382000	15875000
F8W6L3	KLC1	Kinesin light chain 1	5	2	3	1	62.506	549	3.71e-20	1.038	0.99942	6	1.3647	1.0391	3	12.2	6.6	89818000	45885000	43933000	27257000	11382000	15875000
G3V3H3	KLC1	Kinesin light chain 1	5	2	3	1	62.506	549	3.71e-20	1.038	0.99942	6	1.3647	1.0391	3	12.2	6.6	89818000	45885000	43933000	27257000	11382000	15875000
G3V5R9	KLC1	Kinesin light chain 1	5	2	3	1	62.506	549	3.71e-20	1.038	0.99942	6	1.3647	1.0391	3	12.2	6.6	89818000	45885000	43933000	27257000	11382000	15875000
E7EVH7	KLC1	Kinesin light chain 1	5	2	3	1	62.506	549	3.71e-20	1.038	0.99942	6	1.3647	1.0391	3	12.2	6.6	89818000	45885000	43933000	27257000	11382000	15875000
A8MZ87	KLC1	Kinesin light chain 1	5	2	3	1	62.506	549	3.71e-20	1.038	0.99942	6	1.3647	1.0391	3	12.2	6.6	89818000	45885000	43933000	27257000	11382000	15875000
H0YGB8	KLC1	Kinesin light chain 1	5	2	3	1	62.506	549	3.71e-20	1.038	0.99942	6	1.3647	1.0391	3	12.2	6.6	89818000	45885000	43933000	27257000	11382000	15875000
H0YJU9	KLC1	Kinesin light chain 1	5	2	3	1	62.506	549	3.71e-20	1.038	0.99942	6	1.3647	1.0391	3	12.2	6.6	89818000	45885000	43933000	27257000	11382000	15875000
H0YJL0	KLC1	Kinesin light chain 1	5	2	3	1	62.506	549	3.71e-20	1.038	0.99942	6	1.3647	1.0391	3	12.2	6.6	89818000	45885000	43933000	27257000	11382000	15875000
H0YJT3	KLC1	Kinesin light chain 1	5	2	3	1	62.506	549	3.71e-20	1.038	0.99942	6	1.3647	1.0391	3	12.2	6.6	89818000	45885000	43933000	27257000	11382000	15875000
H0YG16	KLC1	Kinesin light chain 1	5	2	3	1	62.506	549	3.71e-20	1.038	0.99942	6	1.3647	1.0391	3	12.2	6.6	89818000	45885000	43933000	27257000	11382000	15875000
G5E9P1	ITPR1	Inositol 1,4,5-trisphosphate receptor type 1	4	3	4	3	306.77	2695	1.47e-21	0.92404	0.93267	8	1.2441	0.95708	6	2.2	1.7	57274000	27914000	29359000	23969000	11581000	12388000
E7EVP7	ITPR1	Inositol 1,4,5-trisphosphate receptor type 1	4	3	4	3	306.77	2695	1.47e-21	0.92404	0.93267	8	1.2441	0.95708	6	2.2	1.7	57274000	27914000	29359000	23969000	11581000	12388000
Q14643	ITPR1	Inositol 1,4,5-trisphosphate receptor type 1	4	3	4	3	306.77	2695	1.47e-21	0.92404	0.93267	8	1.2441	0.95708	6	2.2	1.7	57274000	27914000	29359000	23969000	11581000	12388000
Q14571	ITPR1	Inositol 1,4,5-trisphosphate receptor type 1	4	3	4	3	306.77	2695	1.47e-21	0.92404	0.93267	8	1.2441	0.95708	6	2.2	1.7	57274000	27914000	29359000	23969000	11581000	12388000
S4R3B2	FGFR2	Fibroblast growth factor receptor;Fibroblast growth factor receptor 2	0	1	0	1	27.986	251	0.067175	NaN	NaN	0	NaN	NaN	0	0	6.8	0	0	0	3866000	0	3866000	+
S4R381	FGFR2	Fibroblast growth factor receptor;Fibroblast growth factor receptor 2	0	1	0	1	27.986	251	0.067175	NaN	NaN	0	NaN	NaN	0	0	6.8	0	0	0	3866000	0	3866000	+
H7BXU9	FGFR2	Fibroblast growth factor receptor;Fibroblast growth factor receptor 2	0	1	0	1	27.986	251	0.067175	NaN	NaN	0	NaN	NaN	0	0	6.8	0	0	0	3866000	0	3866000	+
E7EVR7	FGFR2	Fibroblast growth factor receptor;Fibroblast growth factor receptor 2	0	1	0	1	27.986	251	0.067175	NaN	NaN	0	NaN	NaN	0	0	6.8	0	0	0	3866000	0	3866000	+
P21802	FGFR2	Fibroblast growth factor receptor;Fibroblast growth factor receptor 2	0	1	0	1	27.986	251	0.067175	NaN	NaN	0	NaN	NaN	0	0	6.8	0	0	0	3866000	0	3866000	+
E7EVY0	OXA1L	Mitochondrial inner membrane protein OXA1L	2	0	2	0	45.165	408	0.00051488	0.97297	0.95016	3	NaN	NaN	0	4.9	0	3157300	1486800	1670500	0	0	0
S4R3Q9	OXA1L	Mitochondrial inner membrane protein OXA1L	2	0	2	0	45.165	408	0.00051488	0.97297	0.95016	3	NaN	NaN	0	4.9	0	3157300	1486800	1670500	0	0	0
Q15070	OXA1L	Mitochondrial inner membrane protein OXA1L	2	0	2	0	45.165	408	0.00051488	0.97297	0.95016	3	NaN	NaN	0	4.9	0	3157300	1486800	1670500	0	0	0
J3KNA0	OXA1L	Mitochondrial inner membrane protein OXA1L	2	0	2	0	45.165	408	0.00051488	0.97297	0.95016	3	NaN	NaN	0	4.9	0	3157300	1486800	1670500	0	0	0
C9JC63	OXA1L	Mitochondrial inner membrane protein OXA1L	2	0	2	0	45.165	408	0.00051488	0.97297	0.95016	3	NaN	NaN	0	4.9	0	3157300	1486800	1670500	0	0	0
E7EWH2	TNFAIP2	Tumor necrosis factor alpha-induced protein 2	1	0	1	0	36.486	323	0.0011713	NaN	NaN	1	NaN	NaN	0	3.4	0	3136400	1908800	1227700	0	0	0
H0YLC0	TNFAIP2	Tumor necrosis factor alpha-induced protein 2	1	0	1	0	36.486	323	0.0011713	NaN	NaN	1	NaN	NaN	0	3.4	0	3136400	1908800	1227700	0	0	0
Q03169	TNFAIP2	Tumor necrosis factor alpha-induced protein 2	1	0	1	0	36.486	323	0.0011713	NaN	NaN	1	NaN	NaN	0	3.4	0	3136400	1908800	1227700	0	0	0
H7C5F5	DHX36	Probable ATP-dependent RNA helicase DHX36	1	1	1	1	20.748	188	8.58e-10	NaN	NaN	1	NaN	NaN	1	7.4	7.4	14013000	6467600	7545800	2134700	1034100	1100500
E7EWK3	DHX36	Probable ATP-dependent RNA helicase DHX36	1	1	1	1	20.748	188	8.58e-10	NaN	NaN	1	NaN	NaN	1	7.4	7.4	14013000	6467600	7545800	2134700	1034100	1100500
F5GZS0	DHX36	Probable ATP-dependent RNA helicase DHX36	1	1	1	1	20.748	188	8.58e-10	NaN	NaN	1	NaN	NaN	1	7.4	7.4	14013000	6467600	7545800	2134700	1034100	1100500
Q9H2U1	DHX36	Probable ATP-dependent RNA helicase DHX36	1	1	1	1	20.748	188	8.58e-10	NaN	NaN	1	NaN	NaN	1	7.4	7.4	14013000	6467600	7545800	2134700	1034100	1100500
E7EWM2	CEP170		0	1	0	0	32.716	293	2.47e-29	NaN	NaN	0	NaN	NaN	1	14.7	26.6	0	0	0	1933600	994190	939420	+
E5RG47	CEP170		0	1	0	0	32.716	293	2.47e-29	NaN	NaN	0	NaN	NaN	1	14.7	26.6	0	0	0	1933600	994190	939420	+
E5RGW7	CEP170		0	1	0	0	32.716	293	2.47e-29	NaN	NaN	0	NaN	NaN	1	14.7	26.6	0	0	0	1933600	994190	939420	+
P33240	CSTF2;CSTF2T	Cleavage stimulation factor subunit 2;Cleavage stimulation factor subunit 2 tau variant	6	4	6	4	59.251	560	9.73e-42	1.0127	0.96153	10	1.3218	0.99036	7	20	13.6	65805000	32872000	32933000	48821000	22076000	26745000
E7EWR4	CSTF2;CSTF2T	Cleavage stimulation factor subunit 2;Cleavage stimulation factor subunit 2 tau variant	6	4	6	4	59.251	560	9.73e-42	1.0127	0.96153	10	1.3218	0.99036	7	20	13.6	65805000	32872000	32933000	48821000	22076000	26745000
E9PID8	CSTF2;CSTF2T	Cleavage stimulation factor subunit 2;Cleavage stimulation factor subunit 2 tau variant	6	4	6	4	59.251	560	9.73e-42	1.0127	0.96153	10	1.3218	0.99036	7	20	13.6	65805000	32872000	32933000	48821000	22076000	26745000
Q9H0L4	CSTF2;CSTF2T	Cleavage stimulation factor subunit 2;Cleavage stimulation factor subunit 2 tau variant	6	4	6	4	59.251	560	9.73e-42	1.0127	0.96153	10	1.3218	0.99036	7	20	13.6	65805000	32872000	32933000	48821000	22076000	26745000
E7EWT3	PUM1	Pumilio homolog 1	3	5	3	5	111.61	1044	6.47e-40	1.0595	1.068	4	1.2592	0.97197	9	5.2	8	41141000	20315000	20826000	152710000	67382000	85329000
Q5T1Z4	PUM1	Pumilio homolog 1	3	5	3	5	111.61	1044	6.47e-40	1.0595	1.068	4	1.2592	0.97197	9	5.2	8	41141000	20315000	20826000	152710000	67382000	85329000
Q5T1Z8	PUM1	Pumilio homolog 1	3	5	3	5	111.61	1044	6.47e-40	1.0595	1.068	4	1.2592	0.97197	9	5.2	8	41141000	20315000	20826000	152710000	67382000	85329000
E9PR38	PUM1	Pumilio homolog 1	3	5	3	5	111.61	1044	6.47e-40	1.0595	1.068	4	1.2592	0.97197	9	5.2	8	41141000	20315000	20826000	152710000	67382000	85329000
H0YEH2	PUM1	Pumilio homolog 1	3	5	3	5	111.61	1044	6.47e-40	1.0595	1.068	4	1.2592	0.97197	9	5.2	8	41141000	20315000	20826000	152710000	67382000	85329000
B4DG92	PUM1	Pumilio homolog 1	3	5	3	5	111.61	1044	6.47e-40	1.0595	1.068	4	1.2592	0.97197	9	5.2	8	41141000	20315000	20826000	152710000	67382000	85329000
Q14671	PUM1	Pumilio homolog 1	3	5	3	5	111.61	1044	6.47e-40	1.0595	1.068	4	1.2592	0.97197	9	5.2	8	41141000	20315000	20826000	152710000	67382000	85329000
H0YDK8	PUM1	Pumilio homolog 1	3	5	3	5	111.61	1044	6.47e-40	1.0595	1.068	4	1.2592	0.97197	9	5.2	8	41141000	20315000	20826000	152710000	67382000	85329000
E9PM68	PUM1	Pumilio homolog 1	3	5	3	5	111.61	1044	6.47e-40	1.0595	1.068	4	1.2592	0.97197	9	5.2	8	41141000	20315000	20826000	152710000	67382000	85329000
E9PL65	PUM1	Pumilio homolog 1	3	5	3	5	111.61	1044	6.47e-40	1.0595	1.068	4	1.2592	0.97197	9	5.2	8	41141000	20315000	20826000	152710000	67382000	85329000
E9PMX1	PUM1	Pumilio homolog 1	3	5	3	5	111.61	1044	6.47e-40	1.0595	1.068	4	1.2592	0.97197	9	5.2	8	41141000	20315000	20826000	152710000	67382000	85329000
H0YC97	PUM1	Pumilio homolog 1	3	5	3	5	111.61	1044	6.47e-40	1.0595	1.068	4	1.2592	0.97197	9	5.2	8	41141000	20315000	20826000	152710000	67382000	85329000
F8VX11	EIF4B	Eukaryotic translation initiation factor 4B	5	4	5	4	41.454	360	4.74e-22	1.0561	1.0389	10	1.0537	0.79121	6	24.4	16.7	175130000	84071000	91063000	106540000	54121000	52419000
P23588	EIF4B	Eukaryotic translation initiation factor 4B	5	4	5	4	41.454	360	4.74e-22	1.0561	1.0389	10	1.0537	0.79121	6	24.4	16.7	175130000	84071000	91063000	106540000	54121000	52419000
E7EX17	EIF4B	Eukaryotic translation initiation factor 4B	5	4	5	4	41.454	360	4.74e-22	1.0561	1.0389	10	1.0537	0.79121	6	24.4	16.7	175130000	84071000	91063000	106540000	54121000	52419000
F8W0K0	EIF4B	Eukaryotic translation initiation factor 4B	5	4	5	4	41.454	360	4.74e-22	1.0561	1.0389	10	1.0537	0.79121	6	24.4	16.7	175130000	84071000	91063000	106540000	54121000	52419000
F8VYE9	EIF4B	Eukaryotic translation initiation factor 4B	5	4	5	4	41.454	360	4.74e-22	1.0561	1.0389	10	1.0537	0.79121	6	24.4	16.7	175130000	84071000	91063000	106540000	54121000	52419000
F8VSC7	EIF4B	Eukaryotic translation initiation factor 4B	5	4	5	4	41.454	360	4.74e-22	1.0561	1.0389	10	1.0537	0.79121	6	24.4	16.7	175130000	84071000	91063000	106540000	54121000	52419000
F8VP89	EIF4B	Eukaryotic translation initiation factor 4B	5	4	5	4	41.454	360	4.74e-22	1.0561	1.0389	10	1.0537	0.79121	6	24.4	16.7	175130000	84071000	91063000	106540000	54121000	52419000
F8VRU1	EIF4B	Eukaryotic translation initiation factor 4B	5	4	5	4	41.454	360	4.74e-22	1.0561	1.0389	10	1.0537	0.79121	6	24.4	16.7	175130000	84071000	91063000	106540000	54121000	52419000
B4DS13	EIF4B	Eukaryotic translation initiation factor 4B	5	4	5	4	41.454	360	4.74e-22	1.0561	1.0389	10	1.0537	0.79121	6	24.4	16.7	175130000	84071000	91063000	106540000	54121000	52419000
E7EX40	RAB11FIP1;RAB11FIP2	Rab11 family-interacting protein 2;Rab11 family-interacting protein 1	0	1	0	1	54.832	501	0.0009546	NaN	NaN	0	NaN	NaN	1	0	2.4	0	0	0	1568200	699300	868890
Q7L804	RAB11FIP1;RAB11FIP2	Rab11 family-interacting protein 2;Rab11 family-interacting protein 1	0	1	0	1	54.832	501	0.0009546	NaN	NaN	0	NaN	NaN	1	0	2.4	0	0	0	1568200	699300	868890
Q3I768	RAB11FIP1;RAB11FIP2	Rab11 family-interacting protein 2;Rab11 family-interacting protein 1	0	1	0	1	54.832	501	0.0009546	NaN	NaN	0	NaN	NaN	1	0	2.4	0	0	0	1568200	699300	868890
Q6WKZ4	RAB11FIP1;RAB11FIP2	Rab11 family-interacting protein 2;Rab11 family-interacting protein 1	0	1	0	1	54.832	501	0.0009546	NaN	NaN	0	NaN	NaN	1	0	2.4	0	0	0	1568200	699300	868890
E7EX41	DDX55	ATP-dependent RNA helicase DDX55	1	0	1	0	21.615	191	3.29e-10	1.3054	1.2838	2	NaN	NaN	0	10.5	0	4446500	1969900	2476600	0	0	0
F5H5U2	DDX55	ATP-dependent RNA helicase DDX55	1	0	1	0	21.615	191	3.29e-10	1.3054	1.2838	2	NaN	NaN	0	10.5	0	4446500	1969900	2476600	0	0	0
Q8NHQ9	DDX55	ATP-dependent RNA helicase DDX55	1	0	1	0	21.615	191	3.29e-10	1.3054	1.2838	2	NaN	NaN	0	10.5	0	4446500	1969900	2476600	0	0	0
E9PGZ1	CALD1	Caldesmon	8	7	8	7	61.212	532	2.55e-51	0.56863	0.55339	9	1.0902	0.80515	7	23.5	21.8	241720000	147370000	94348000	179970000	86435000	93532000
E7EX44	CALD1	Caldesmon	8	7	8	7	61.212	532	2.55e-51	0.56863	0.55339	9	1.0902	0.80515	7	23.5	21.8	241720000	147370000	94348000	179970000	86435000	93532000
F5H1Z9	CALD1	Caldesmon	8	7	8	7	61.212	532	2.55e-51	0.56863	0.55339	9	1.0902	0.80515	7	23.5	21.8	241720000	147370000	94348000	179970000	86435000	93532000
Q05682	CALD1	Caldesmon	8	7	8	7	61.212	532	2.55e-51	0.56863	0.55339	9	1.0902	0.80515	7	23.5	21.8	241720000	147370000	94348000	179970000	86435000	93532000
C9J813	CALD1	Caldesmon	8	7	8	7	61.212	532	2.55e-51	0.56863	0.55339	9	1.0902	0.80515	7	23.5	21.8	241720000	147370000	94348000	179970000	86435000	93532000
C9JEK3	CALD1	Caldesmon	8	7	8	7	61.212	532	2.55e-51	0.56863	0.55339	9	1.0902	0.80515	7	23.5	21.8	241720000	147370000	94348000	179970000	86435000	93532000
E7EX90	DCTN1;DKFZp686E0752	Dynactin subunit 1	7	4	7	4	126.73	1139	3.33e-48	1.2404	1.2045	9	1.478	1.113	7	11.2	4.7	113760000	51538000	62219000	73079000	29223000	43856000
Q14203	DCTN1;DKFZp686E0752	Dynactin subunit 1	7	4	7	4	126.73	1139	3.33e-48	1.2404	1.2045	9	1.478	1.113	7	11.2	4.7	113760000	51538000	62219000	73079000	29223000	43856000
Q6AWB1	DCTN1;DKFZp686E0752	Dynactin subunit 1	7	4	7	4	126.73	1139	3.33e-48	1.2404	1.2045	9	1.478	1.113	7	11.2	4.7	113760000	51538000	62219000	73079000	29223000	43856000
E7EWF7	DCTN1;DKFZp686E0752	Dynactin subunit 1	7	4	7	4	126.73	1139	3.33e-48	1.2404	1.2045	9	1.478	1.113	7	11.2	4.7	113760000	51538000	62219000	73079000	29223000	43856000
Q8WVB6	CHTF18	Chromosome transmission fidelity protein 18 homolog	1	1	1	1	61.868	557	0.00048955	NaN	NaN	1	1.2642	0.9873	2	2.7	2.7	22649000	11544000	11105000	3115100	1480800	1634200
E7EXA6	CHTF18	Chromosome transmission fidelity protein 18 homolog	1	1	1	1	61.868	557	0.00048955	NaN	NaN	1	1.2642	0.9873	2	2.7	2.7	22649000	11544000	11105000	3115100	1480800	1634200
E9PAU2	RAVER1	Ribonucleoprotein PTB-binding 1	6	7	6	7	77.859	739	9.78e-72	1.1502	1.1236	13	1.3206	0.99048	13	21.2	20.3	322910000	161190000	161710000	143170000	63063000	80109000
Q8IY67	RAVER1	Ribonucleoprotein PTB-binding 1	6	7	6	7	77.859	739	9.78e-72	1.1502	1.1236	13	1.3206	0.99048	13	21.2	20.3	322910000	161190000	161710000	143170000	63063000	80109000
K7EKA4	RAVER1	Ribonucleoprotein PTB-binding 1	6	7	6	7	77.859	739	9.78e-72	1.1502	1.1236	13	1.3206	0.99048	13	21.2	20.3	322910000	161190000	161710000	143170000	63063000	80109000
K7EQG2	RAVER1	Ribonucleoprotein PTB-binding 1	6	7	6	7	77.859	739	9.78e-72	1.1502	1.1236	13	1.3206	0.99048	13	21.2	20.3	322910000	161190000	161710000	143170000	63063000	80109000
F8VZJ2	NACA	Nascent polypeptide-associated complex subunit alpha	1	0	1	0	15.016	136	0.0030831	NaN	NaN	1	NaN	NaN	0	13.2	0	1858500	898330	960130	0	0	0
H0YHX9	NACA	Nascent polypeptide-associated complex subunit alpha	1	0	1	0	15.016	136	0.0030831	NaN	NaN	1	NaN	NaN	0	13.2	0	1858500	898330	960130	0	0	0
Q13765	NACA	Nascent polypeptide-associated complex subunit alpha	1	0	1	0	15.016	136	0.0030831	NaN	NaN	1	NaN	NaN	0	13.2	0	1858500	898330	960130	0	0	0
E9PAV3	NACA	Nascent polypeptide-associated complex subunit alpha	1	0	1	0	15.016	136	0.0030831	NaN	NaN	1	NaN	NaN	0	13.2	0	1858500	898330	960130	0	0	0
E9PB61	ALYREF		0	1	0	1	27.557	264	4.34e-77	NaN	NaN	0	NaN	NaN	1	42.8	50.4	0	0	0	5658400	3401500	2256900	+
Q9HC84	MUC5B	Mucin-5B	1	0	1	0	596.33	5762	0.013088	NaN	NaN	1	NaN	NaN	0	0.2	0	4631900	2236800	2395100	0	0	0	+
E9PBJ0	MUC5B	Mucin-5B	1	0	1	0	596.33	5762	0.013088	NaN	NaN	1	NaN	NaN	0	0.2	0	4631900	2236800	2395100	0	0	0	+
E9PBY7	ZC3H11A	Zinc finger CCCH domain-containing protein 11A	2	3	2	3	57.427	515	1.06e-10	1.149	1.1231	2	1.5317	1.148	3	3.9	6.2	46467000	20353000	26115000	68777000	26906000	41871000
E9PQ61	ZC3H11A	Zinc finger CCCH domain-containing protein 11A	2	3	2	3	57.427	515	1.06e-10	1.149	1.1231	2	1.5317	1.148	3	3.9	6.2	46467000	20353000	26115000	68777000	26906000	41871000
O75152	ZC3H11A	Zinc finger CCCH domain-containing protein 11A	2	3	2	3	57.427	515	1.06e-10	1.149	1.1231	2	1.5317	1.148	3	3.9	6.2	46467000	20353000	26115000	68777000	26906000	41871000
E9PC52	RBBP7	Histone-binding protein RBBP7	5	2	2	1	46.938	416	2.46e-14	0.97629	0.94222	5	1.4358	1.0702	2	14.4	4.8	14715000	7086200	7628800	4736400	1780600	2955800
Q16576	RBBP7	Histone-binding protein RBBP7	5	2	2	1	46.938	416	2.46e-14	0.97629	0.94222	5	1.4358	1.0702	2	14.4	4.8	14715000	7086200	7628800	4736400	1780600	2955800
C9J7L0	RBBP7	Histone-binding protein RBBP7	5	2	2	1	46.938	416	2.46e-14	0.97629	0.94222	5	1.4358	1.0702	2	14.4	4.8	14715000	7086200	7628800	4736400	1780600	2955800
E9PCP8	CKMT1B;CKMT1A	Creatine kinase U-type, mitochondrial	3	1	3	1	29.194	257	7.22e-09	1.3124	1.2631	3	NaN	NaN	1	29.6	13.2	9319400	5387000	3932400	6072600	1711400	4361300
F8WCN3	CKMT1B;CKMT1A	Creatine kinase U-type, mitochondrial	3	1	3	1	29.194	257	7.22e-09	1.3124	1.2631	3	NaN	NaN	1	29.6	13.2	9319400	5387000	3932400	6072600	1711400	4361300
P12532	CKMT1B;CKMT1A	Creatine kinase U-type, mitochondrial	3	1	3	1	29.194	257	7.22e-09	1.3124	1.2631	3	NaN	NaN	1	29.6	13.2	9319400	5387000	3932400	6072600	1711400	4361300
J3KQ93	CKMT1B;CKMT1A	Creatine kinase U-type, mitochondrial	3	1	3	1	29.194	257	7.22e-09	1.3124	1.2631	3	NaN	NaN	1	29.6	13.2	9319400	5387000	3932400	6072600	1711400	4361300
C9JSQ1	CKMT1B;CKMT1A	Creatine kinase U-type, mitochondrial	3	1	3	1	29.194	257	7.22e-09	1.3124	1.2631	3	NaN	NaN	1	29.6	13.2	9319400	5387000	3932400	6072600	1711400	4361300
C9J995	CKMT1B;CKMT1A	Creatine kinase U-type, mitochondrial	3	1	3	1	29.194	257	7.22e-09	1.3124	1.2631	3	NaN	NaN	1	29.6	13.2	9319400	5387000	3932400	6072600	1711400	4361300
C9J8F6	CKMT1B;CKMT1A	Creatine kinase U-type, mitochondrial	3	1	3	1	29.194	257	7.22e-09	1.3124	1.2631	3	NaN	NaN	1	29.6	13.2	9319400	5387000	3932400	6072600	1711400	4361300
C9J6W7	CKMT1B;CKMT1A	Creatine kinase U-type, mitochondrial	3	1	3	1	29.194	257	7.22e-09	1.3124	1.2631	3	NaN	NaN	1	29.6	13.2	9319400	5387000	3932400	6072600	1711400	4361300
C9JT96	CKMT1B;CKMT1A	Creatine kinase U-type, mitochondrial	3	1	3	1	29.194	257	7.22e-09	1.3124	1.2631	3	NaN	NaN	1	29.6	13.2	9319400	5387000	3932400	6072600	1711400	4361300
H0YB39	HNRNPH1;HNRNPF	Heterogeneous nuclear ribonucleoprotein H;Heterogeneous nuclear ribonucleoprotein H, N-terminally processed;Heterogeneous nuclear ribonucleoprotein F;Heterogeneous nuclear ribonucleoprotein F, N-terminally processed	2	1	1	0	30.383	277	9.23e-29	1.2515	1.1995	6	2.4216	1.7381	4	12.3	6.1	18159000	7306200	10852000	10663000	3236700	7426200
E9PCY7	HNRNPH1;HNRNPF	Heterogeneous nuclear ribonucleoprotein H;Heterogeneous nuclear ribonucleoprotein H, N-terminally processed;Heterogeneous nuclear ribonucleoprotein F;Heterogeneous nuclear ribonucleoprotein F, N-terminally processed	2	1	1	0	30.383	277	9.23e-29	1.2515	1.1995	6	2.4216	1.7381	4	12.3	6.1	18159000	7306200	10852000	10663000	3236700	7426200
P31943	HNRNPH1;HNRNPF	Heterogeneous nuclear ribonucleoprotein H;Heterogeneous nuclear ribonucleoprotein H, N-terminally processed;Heterogeneous nuclear ribonucleoprotein F;Heterogeneous nuclear ribonucleoprotein F, N-terminally processed	2	1	1	0	30.383	277	9.23e-29	1.2515	1.1995	6	2.4216	1.7381	4	12.3	6.1	18159000	7306200	10852000	10663000	3236700	7426200
G8JLB6	HNRNPH1;HNRNPF	Heterogeneous nuclear ribonucleoprotein H;Heterogeneous nuclear ribonucleoprotein H, N-terminally processed;Heterogeneous nuclear ribonucleoprotein F;Heterogeneous nuclear ribonucleoprotein F, N-terminally processed	2	1	1	0	30.383	277	9.23e-29	1.2515	1.1995	6	2.4216	1.7381	4	12.3	6.1	18159000	7306200	10852000	10663000	3236700	7426200
E5RGH4	HNRNPH1;HNRNPF	Heterogeneous nuclear ribonucleoprotein H;Heterogeneous nuclear ribonucleoprotein H, N-terminally processed;Heterogeneous nuclear ribonucleoprotein F;Heterogeneous nuclear ribonucleoprotein F, N-terminally processed	2	1	1	0	30.383	277	9.23e-29	1.2515	1.1995	6	2.4216	1.7381	4	12.3	6.1	18159000	7306200	10852000	10663000	3236700	7426200
E5RGV0	HNRNPH1;HNRNPF	Heterogeneous nuclear ribonucleoprotein H;Heterogeneous nuclear ribonucleoprotein H, N-terminally processed;Heterogeneous nuclear ribonucleoprotein F;Heterogeneous nuclear ribonucleoprotein F, N-terminally processed	2	1	1	0	30.383	277	9.23e-29	1.2515	1.1995	6	2.4216	1.7381	4	12.3	6.1	18159000	7306200	10852000	10663000	3236700	7426200
F5GZT4	HNRNPH1;HNRNPF	Heterogeneous nuclear ribonucleoprotein H;Heterogeneous nuclear ribonucleoprotein H, N-terminally processed;Heterogeneous nuclear ribonucleoprotein F;Heterogeneous nuclear ribonucleoprotein F, N-terminally processed	2	1	1	0	30.383	277	9.23e-29	1.2515	1.1995	6	2.4216	1.7381	4	12.3	6.1	18159000	7306200	10852000	10663000	3236700	7426200
E7EN40	HNRNPH1;HNRNPF	Heterogeneous nuclear ribonucleoprotein H;Heterogeneous nuclear ribonucleoprotein H, N-terminally processed;Heterogeneous nuclear ribonucleoprotein F;Heterogeneous nuclear ribonucleoprotein F, N-terminally processed	2	1	1	0	30.383	277	9.23e-29	1.2515	1.1995	6	2.4216	1.7381	4	12.3	6.1	18159000	7306200	10852000	10663000	3236700	7426200
D6RIU0	HNRNPH1;HNRNPF	Heterogeneous nuclear ribonucleoprotein H;Heterogeneous nuclear ribonucleoprotein H, N-terminally processed;Heterogeneous nuclear ribonucleoprotein F;Heterogeneous nuclear ribonucleoprotein F, N-terminally processed	2	1	1	0	30.383	277	9.23e-29	1.2515	1.1995	6	2.4216	1.7381	4	12.3	6.1	18159000	7306200	10852000	10663000	3236700	7426200
H0YBG7	HNRNPH1;HNRNPF	Heterogeneous nuclear ribonucleoprotein H;Heterogeneous nuclear ribonucleoprotein H, N-terminally processed;Heterogeneous nuclear ribonucleoprotein F;Heterogeneous nuclear ribonucleoprotein F, N-terminally processed	2	1	1	0	30.383	277	9.23e-29	1.2515	1.1995	6	2.4216	1.7381	4	12.3	6.1	18159000	7306200	10852000	10663000	3236700	7426200
H0YBD7	HNRNPH1;HNRNPF	Heterogeneous nuclear ribonucleoprotein H;Heterogeneous nuclear ribonucleoprotein H, N-terminally processed;Heterogeneous nuclear ribonucleoprotein F;Heterogeneous nuclear ribonucleoprotein F, N-terminally processed	2	1	1	0	30.383	277	9.23e-29	1.2515	1.1995	6	2.4216	1.7381	4	12.3	6.1	18159000	7306200	10852000	10663000	3236700	7426200
D6RBM0	HNRNPH1;HNRNPF	Heterogeneous nuclear ribonucleoprotein H;Heterogeneous nuclear ribonucleoprotein H, N-terminally processed;Heterogeneous nuclear ribonucleoprotein F;Heterogeneous nuclear ribonucleoprotein F, N-terminally processed	2	1	1	0	30.383	277	9.23e-29	1.2515	1.1995	6	2.4216	1.7381	4	12.3	6.1	18159000	7306200	10852000	10663000	3236700	7426200
P52597	HNRNPH1;HNRNPF	Heterogeneous nuclear ribonucleoprotein H;Heterogeneous nuclear ribonucleoprotein H, N-terminally processed;Heterogeneous nuclear ribonucleoprotein F;Heterogeneous nuclear ribonucleoprotein F, N-terminally processed	2	1	1	0	30.383	277	9.23e-29	1.2515	1.1995	6	2.4216	1.7381	4	12.3	6.1	18159000	7306200	10852000	10663000	3236700	7426200
E9PD90	CKAP2	Cytoskeleton-associated protein 2	5	4	5	4	71.194	634	1.43e-17	1.4008	1.37	7	2.1667	1.6239	4	10.6	8.7	135060000	56790000	78273000	60202000	24414000	35788000
Q8WWK9	CKAP2	Cytoskeleton-associated protein 2	5	4	5	4	71.194	634	1.43e-17	1.4008	1.37	7	2.1667	1.6239	4	10.6	8.7	135060000	56790000	78273000	60202000	24414000	35788000
E9PDB2	MDH2	Malate dehydrogenase, mitochondrial	2	0	2	0	30.875	296	1.53e-08	1.6134	1.5744	2	NaN	NaN	0	13.9	0	18673000	7521800	11151000	0	0	0
P40926	MDH2	Malate dehydrogenase, mitochondrial	2	0	2	0	30.875	296	1.53e-08	1.6134	1.5744	2	NaN	NaN	0	13.9	0	18673000	7521800	11151000	0	0	0
E9PDF6	MYO1B	Unconventional myosin-Ib	1	0	1	0	124.95	1078	0.00080514	NaN	NaN	1	NaN	NaN	0	1.9	0	427190	267690	159500	0	0	0
O43795	MYO1B	Unconventional myosin-Ib	1	0	1	0	124.95	1078	0.00080514	NaN	NaN	1	NaN	NaN	0	1.9	0	427190	267690	159500	0	0	0
H0Y547	ATP11A	Probable phospholipid-transporting ATPase IH	1	0	1	0	106.51	935	0.059102	NaN	NaN	1	NaN	NaN	0	0.9	0	352300	186140	166160	0	0	0	+
P98196	ATP11A	Probable phospholipid-transporting ATPase IH	1	0	1	0	106.51	935	0.059102	NaN	NaN	1	NaN	NaN	0	0.9	0	352300	186140	166160	0	0	0	+
E9PEJ6	ATP11A	Probable phospholipid-transporting ATPase IH	1	0	1	0	106.51	935	0.059102	NaN	NaN	1	NaN	NaN	0	0.9	0	352300	186140	166160	0	0	0	+
Q16836	HADH	Hydroxyacyl-coenzyme A dehydrogenase, mitochondrial	3	3	3	3	34.293	314	7.6e-21	1.2101	1.1652	5	1.4061	1.0135	3	20.1	20.1	16907000	7426100	9480800	19838000	8509500	11328000
E9PF18	HADH	Hydroxyacyl-coenzyme A dehydrogenase, mitochondrial	3	3	3	3	34.293	314	7.6e-21	1.2101	1.1652	5	1.4061	1.0135	3	20.1	20.1	16907000	7426100	9480800	19838000	8509500	11328000
E9PF63	ROCK2	Rho-associated protein kinase 2	2	1	2	1	133.26	1145	3.38e-06	1.1711	1.2355	3	1.3053	0.98982	2	2.4	0.9	31324000	14013000	17311000	9791900	4469800	5322100
O75116	ROCK2	Rho-associated protein kinase 2	2	1	2	1	133.26	1145	3.38e-06	1.1711	1.2355	3	1.3053	0.98982	2	2.4	0.9	31324000	14013000	17311000	9791900	4469800	5322100
E9PF74	SLC25A19	Mitochondrial thiamine pyrophosphate carrier	1	1	1	1	29.217	263	0.00080046	NaN	NaN	1	NaN	NaN	1	3.8	4.6	55551	24798	30753	493960	275520	218450
Q9HC21	SLC25A19	Mitochondrial thiamine pyrophosphate carrier	1	1	1	1	29.217	263	0.00080046	NaN	NaN	1	NaN	NaN	1	3.8	4.6	55551	24798	30753	493960	275520	218450
J3KSB1	SLC25A19	Mitochondrial thiamine pyrophosphate carrier	1	1	1	1	29.217	263	0.00080046	NaN	NaN	1	NaN	NaN	1	3.8	4.6	55551	24798	30753	493960	275520	218450
J3KSI7	SLC25A19	Mitochondrial thiamine pyrophosphate carrier	1	1	1	1	29.217	263	0.00080046	NaN	NaN	1	NaN	NaN	1	3.8	4.6	55551	24798	30753	493960	275520	218450
J3QL84	SLC25A19	Mitochondrial thiamine pyrophosphate carrier	1	1	1	1	29.217	263	0.00080046	NaN	NaN	1	NaN	NaN	1	3.8	4.6	55551	24798	30753	493960	275520	218450
J3KS44	SLC25A19	Mitochondrial thiamine pyrophosphate carrier	1	1	1	1	29.217	263	0.00080046	NaN	NaN	1	NaN	NaN	1	3.8	4.6	55551	24798	30753	493960	275520	218450
J3QLV3	SLC25A19	Mitochondrial thiamine pyrophosphate carrier	1	1	1	1	29.217	263	0.00080046	NaN	NaN	1	NaN	NaN	1	3.8	4.6	55551	24798	30753	493960	275520	218450
J3KRY6	SLC25A19	Mitochondrial thiamine pyrophosphate carrier	1	1	1	1	29.217	263	0.00080046	NaN	NaN	1	NaN	NaN	1	3.8	4.6	55551	24798	30753	493960	275520	218450
E9PFC1	CEP170B	Centrosomal protein of 170 kDa protein B	0	4	0	4	159.65	1484	9.42e-32	NaN	NaN	0	1.5825	1.2244	5	0	5.2	0	0	0	13573000	4856800	8716400
Q9Y4F5	CEP170B	Centrosomal protein of 170 kDa protein B	0	4	0	4	159.65	1484	9.42e-32	NaN	NaN	0	1.5825	1.2244	5	0	5.2	0	0	0	13573000	4856800	8716400
J3KQR7	CEP170B	Centrosomal protein of 170 kDa protein B	0	4	0	4	159.65	1484	9.42e-32	NaN	NaN	0	1.5825	1.2244	5	0	5.2	0	0	0	13573000	4856800	8716400
E9PFK5	NOP14	Nucleolar protein 14	4	1	4	1	88.865	788	7.06e-07	1.0246	0.9833	5	NaN	NaN	1	5.8	2.5	87261000	40772000	46489000	15970000	7565800	8404200
P78316	NOP14	Nucleolar protein 14	4	1	4	1	88.865	788	7.06e-07	1.0246	0.9833	5	NaN	NaN	1	5.8	2.5	87261000	40772000	46489000	15970000	7565800	8404200
E9PFN5	GSTK1	Glutathione S-transferase kappa 1	2	1	2	1	20.538	183	4.89e-05	1.2052	1.1848	2	NaN	NaN	0	19.1	8.2	12396000	5229600	7166200	0	0	0
Q9Y2Q3	GSTK1	Glutathione S-transferase kappa 1	2	1	2	1	20.538	183	4.89e-05	1.2052	1.1848	2	NaN	NaN	0	19.1	8.2	12396000	5229600	7166200	0	0	0
C9JNT3	GSTK1	Glutathione S-transferase kappa 1	2	1	2	1	20.538	183	4.89e-05	1.2052	1.1848	2	NaN	NaN	0	19.1	8.2	12396000	5229600	7166200	0	0	0
Q96CW1	AP2M1	AP-2 complex subunit mu	1	0	1	0	49.389	433	0.0009959	0.87878	0.85418	2	NaN	NaN	0	6.9	0	1327300	758260	569050	0	0	0
E9PFW3	AP2M1	AP-2 complex subunit mu	1	0	1	0	49.389	433	0.0009959	0.87878	0.85418	2	NaN	NaN	0	6.9	0	1327300	758260	569050	0	0	0
P78559	MAP1A	Microtubule-associated protein 1A;MAP1A heavy chain;MAP1 light chain LC2	1	1	1	1	305.48	2803	0.00058594	NaN	NaN	1	NaN	NaN	1	0.5	0.5	3898800	2400000	1498900	3382300	1593700	1788600
J3KPX8	MAP1A	Microtubule-associated protein 1A;MAP1A heavy chain;MAP1 light chain LC2	1	1	1	1	305.48	2803	0.00058594	NaN	NaN	1	NaN	NaN	1	0.5	0.5	3898800	2400000	1498900	3382300	1593700	1788600
E9PGC8	MAP1A	Microtubule-associated protein 1A;MAP1A heavy chain;MAP1 light chain LC2	1	1	1	1	305.48	2803	0.00058594	NaN	NaN	1	NaN	NaN	1	0.5	0.5	3898800	2400000	1498900	3382300	1593700	1788600
E9PGR2	GAK	Cyclin-G-associated kinase	1	0	1	0	134.46	1232	4.98e-06	NaN	NaN	1	NaN	NaN	0	1.4	0	5287500	3157700	2129800	0	0	0
O14976	GAK	Cyclin-G-associated kinase	1	0	1	0	134.46	1232	4.98e-06	NaN	NaN	1	NaN	NaN	0	1.4	0	5287500	3157700	2129800	0	0	0
E9PRI4	RPS6KA1	Ribosomal protein S6 kinase;Ribosomal protein S6 kinase alpha-1	3	3	2	2	72.697	643	6.3e-14	1.221	1.1992	4	1.2695	0.96145	3	7.5	7.5	79099000	34350000	44749000	25143000	10596000	14547000
E9PGT3	RPS6KA1	Ribosomal protein S6 kinase;Ribosomal protein S6 kinase alpha-1	3	3	2	2	72.697	643	6.3e-14	1.221	1.1992	4	1.2695	0.96145	3	7.5	7.5	79099000	34350000	44749000	25143000	10596000	14547000
Q15418	RPS6KA1	Ribosomal protein S6 kinase;Ribosomal protein S6 kinase alpha-1	3	3	2	2	72.697	643	6.3e-14	1.221	1.1992	4	1.2695	0.96145	3	7.5	7.5	79099000	34350000	44749000	25143000	10596000	14547000
E9PMM7	RPS6KA1	Ribosomal protein S6 kinase;Ribosomal protein S6 kinase alpha-1	3	3	2	2	72.697	643	6.3e-14	1.221	1.1992	4	1.2695	0.96145	3	7.5	7.5	79099000	34350000	44749000	25143000	10596000	14547000
D6R910	RPS6KA1	Ribosomal protein S6 kinase;Ribosomal protein S6 kinase alpha-1	3	3	2	2	72.697	643	6.3e-14	1.221	1.1992	4	1.2695	0.96145	3	7.5	7.5	79099000	34350000	44749000	25143000	10596000	14547000
Q5TI62	RPS6KA1	Ribosomal protein S6 kinase;Ribosomal protein S6 kinase alpha-1	3	3	2	2	72.697	643	6.3e-14	1.221	1.1992	4	1.2695	0.96145	3	7.5	7.5	79099000	34350000	44749000	25143000	10596000	14547000
B1AXG1	RPS6KA1	Ribosomal protein S6 kinase;Ribosomal protein S6 kinase alpha-1	3	3	2	2	72.697	643	6.3e-14	1.221	1.1992	4	1.2695	0.96145	3	7.5	7.5	79099000	34350000	44749000	25143000	10596000	14547000
B7Z3B5	RPS6KA1	Ribosomal protein S6 kinase;Ribosomal protein S6 kinase alpha-1	3	3	2	2	72.697	643	6.3e-14	1.221	1.1992	4	1.2695	0.96145	3	7.5	7.5	79099000	34350000	44749000	25143000	10596000	14547000
Q15349	RPS6KA1	Ribosomal protein S6 kinase;Ribosomal protein S6 kinase alpha-1	3	3	2	2	72.697	643	6.3e-14	1.221	1.1992	4	1.2695	0.96145	3	7.5	7.5	79099000	34350000	44749000	25143000	10596000	14547000
F2Z2J1	RPS6KA1	Ribosomal protein S6 kinase;Ribosomal protein S6 kinase alpha-1	3	3	2	2	72.697	643	6.3e-14	1.221	1.1992	4	1.2695	0.96145	3	7.5	7.5	79099000	34350000	44749000	25143000	10596000	14547000
H0Y8E4	KIDINS220	Kinase D-interacting substrate of 220 kDa	1	1	1	1	115.31	1031	2.75e-05	NaN	NaN	1	NaN	NaN	1	1	2.4	56580	27629	28952	4427800	2700000	1727900
E9PH70	KIDINS220	Kinase D-interacting substrate of 220 kDa	1	1	1	1	115.31	1031	2.75e-05	NaN	NaN	1	NaN	NaN	1	1	2.4	56580	27629	28952	4427800	2700000	1727900
Q9ULH0	KIDINS220	Kinase D-interacting substrate of 220 kDa	1	1	1	1	115.31	1031	2.75e-05	NaN	NaN	1	NaN	NaN	1	1	2.4	56580	27629	28952	4427800	2700000	1727900
E9PHA6	MSH2	DNA mismatch repair protein Msh2	5	3	5	3	97.321	868	9.05e-48	1.1189	1.1176	9	1.1808	0.9151	6	9	6.3	114950000	52973000	61978000	6785700	2956500	3829200
P43246	MSH2	DNA mismatch repair protein Msh2	5	3	5	3	97.321	868	9.05e-48	1.1189	1.1176	9	1.1808	0.9151	6	9	6.3	114950000	52973000	61978000	6785700	2956500	3829200
C9J809	MSH2	DNA mismatch repair protein Msh2	5	3	5	3	97.321	868	9.05e-48	1.1189	1.1176	9	1.1808	0.9151	6	9	6.3	114950000	52973000	61978000	6785700	2956500	3829200
E9PHI6	DYNC1LI1	Cytoplasmic dynein 1 light intermediate chain 1	2	2	2	2	43.193	407	2.71e-25	1.2629	1.2229	5	1.1502	0.87287	4	4.9	4.9	14634000	5089800	9543700	4499200	2116700	2382500
Q9Y6G9	DYNC1LI1	Cytoplasmic dynein 1 light intermediate chain 1	2	2	2	2	43.193	407	2.71e-25	1.2629	1.2229	5	1.1502	0.87287	4	4.9	4.9	14634000	5089800	9543700	4499200	2116700	2382500
F8WDS9	LANCL1	LanC-like protein 1	0	1	0	1	9.2824	82	0.00038109	NaN	NaN	0	NaN	NaN	1	0	14.6	0	0	0	5308000	2373100	2934900
E9PHS0	LANCL1	LanC-like protein 1	0	1	0	1	9.2824	82	0.00038109	NaN	NaN	0	NaN	NaN	1	0	14.6	0	0	0	5308000	2373100	2934900
O43813	LANCL1	LanC-like protein 1	0	1	0	1	9.2824	82	0.00038109	NaN	NaN	0	NaN	NaN	1	0	14.6	0	0	0	5308000	2373100	2934900
E9PHT9	ANXA5	Annexin;Annexin A5	1	0	1	0	18.224	163	1.22e-08	NaN	NaN	1	NaN	NaN	0	9.8	0	878970	443050	435920	0	0	0
P08758	ANXA5	Annexin;Annexin A5	1	0	1	0	18.224	163	1.22e-08	NaN	NaN	1	NaN	NaN	0	9.8	0	878970	443050	435920	0	0	0
E9PKA7	RCE1	CAAX prenyl protease 2	1	0	1	0	22.712	206	0.0015659	1.3334	1.2895	2	NaN	NaN	0	6.8	0	294470	130850	163620	0	0	0
E9PI08	RCE1	CAAX prenyl protease 2	1	0	1	0	22.712	206	0.0015659	1.3334	1.2895	2	NaN	NaN	0	6.8	0	294470	130850	163620	0	0	0
Q9Y256	RCE1	CAAX prenyl protease 2	1	0	1	0	22.712	206	0.0015659	1.3334	1.2895	2	NaN	NaN	0	6.8	0	294470	130850	163620	0	0	0
U3KQ69	MTG1	Mitochondrial GTPase 1	1	1	1	1	32.612	293	4.89e-10	NaN	NaN	1	NaN	NaN	1	4.8	7.2	250400	97439	152960	4173800	1676700	2497100
Q9BT17	MTG1	Mitochondrial GTPase 1	1	1	1	1	32.612	293	4.89e-10	NaN	NaN	1	NaN	NaN	1	4.8	7.2	250400	97439	152960	4173800	1676700	2497100
E9PI62	MTG1	Mitochondrial GTPase 1	1	1	1	1	32.612	293	4.89e-10	NaN	NaN	1	NaN	NaN	1	4.8	7.2	250400	97439	152960	4173800	1676700	2497100
E7EVK2	MTG1	Mitochondrial GTPase 1	1	1	1	1	32.612	293	4.89e-10	NaN	NaN	1	NaN	NaN	1	4.8	7.2	250400	97439	152960	4173800	1676700	2497100
E9PI78	MRPL49	39S ribosomal protein L49, mitochondrial	0	1	0	1	11.348	99	2.2e-08	NaN	NaN	0	NaN	NaN	1	0	13.1	0	0	0	1663000	633480	1029500
E9PNF1	MRPL49	39S ribosomal protein L49, mitochondrial	0	1	0	1	11.348	99	2.2e-08	NaN	NaN	0	NaN	NaN	1	0	13.1	0	0	0	1663000	633480	1029500
Q13405	MRPL49	39S ribosomal protein L49, mitochondrial	0	1	0	1	11.348	99	2.2e-08	NaN	NaN	0	NaN	NaN	1	0	13.1	0	0	0	1663000	633480	1029500
E9PIN3	NXF1	Nuclear RNA export factor 1	8	6	8	6	68.106	603	1.37e-56	1.2625	1.2133	23	1.0978	0.81358	19	18.7	14.6	203210000	92254000	110960000	97071000	47619000	49452000
Q9UBU9	NXF1	Nuclear RNA export factor 1	8	6	8	6	68.106	603	1.37e-56	1.2625	1.2133	23	1.0978	0.81358	19	18.7	14.6	203210000	92254000	110960000	97071000	47619000	49452000
E9PLA7	NXF1	Nuclear RNA export factor 1	8	6	8	6	68.106	603	1.37e-56	1.2625	1.2133	23	1.0978	0.81358	19	18.7	14.6	203210000	92254000	110960000	97071000	47619000	49452000
E9PQA4	NXF1	Nuclear RNA export factor 1	8	6	8	6	68.106	603	1.37e-56	1.2625	1.2133	23	1.0978	0.81358	19	18.7	14.6	203210000	92254000	110960000	97071000	47619000	49452000
E9PNP2	SSR2	Translocon-associated protein subunit beta	1	1	1	1	7.046	62	0.00021969	NaN	NaN	1	NaN	NaN	1	16.1	16.1	6630100	3152000	3478200	8079200	2938600	5140600
E9PQ05	SSR2	Translocon-associated protein subunit beta	1	1	1	1	7.046	62	0.00021969	NaN	NaN	1	NaN	NaN	1	16.1	16.1	6630100	3152000	3478200	8079200	2938600	5140600
E9PQJ7	SSR2	Translocon-associated protein subunit beta	1	1	1	1	7.046	62	0.00021969	NaN	NaN	1	NaN	NaN	1	16.1	16.1	6630100	3152000	3478200	8079200	2938600	5140600
E9PLP2	SSR2	Translocon-associated protein subunit beta	1	1	1	1	7.046	62	0.00021969	NaN	NaN	1	NaN	NaN	1	16.1	16.1	6630100	3152000	3478200	8079200	2938600	5140600
E9PN13	SSR2	Translocon-associated protein subunit beta	1	1	1	1	7.046	62	0.00021969	NaN	NaN	1	NaN	NaN	1	16.1	16.1	6630100	3152000	3478200	8079200	2938600	5140600
E9PJ35	SSR2	Translocon-associated protein subunit beta	1	1	1	1	7.046	62	0.00021969	NaN	NaN	1	NaN	NaN	1	16.1	16.1	6630100	3152000	3478200	8079200	2938600	5140600
E9PQI4	SSR2	Translocon-associated protein subunit beta	1	1	1	1	7.046	62	0.00021969	NaN	NaN	1	NaN	NaN	1	16.1	16.1	6630100	3152000	3478200	8079200	2938600	5140600
P43308	SSR2	Translocon-associated protein subunit beta	1	1	1	1	7.046	62	0.00021969	NaN	NaN	1	NaN	NaN	1	16.1	16.1	6630100	3152000	3478200	8079200	2938600	5140600
E9PK01	EEF1D	Elongation factor 1-delta	5	4	5	4	28.821	261	1.05e-39	1.2087	1.1606	12	1.6172	1.1676	11	33.7	25.3	126310000	59818000	66489000	155130000	57324000	97808000
P29692	EEF1D	Elongation factor 1-delta	5	4	5	4	28.821	261	1.05e-39	1.2087	1.1606	12	1.6172	1.1676	11	33.7	25.3	126310000	59818000	66489000	155130000	57324000	97808000
E9PRY8	EEF1D	Elongation factor 1-delta	5	4	5	4	28.821	261	1.05e-39	1.2087	1.1606	12	1.6172	1.1676	11	33.7	25.3	126310000	59818000	66489000	155130000	57324000	97808000
E9PMW7	EEF1D	Elongation factor 1-delta	5	4	5	4	28.821	261	1.05e-39	1.2087	1.1606	12	1.6172	1.1676	11	33.7	25.3	126310000	59818000	66489000	155130000	57324000	97808000
E9PIZ1	EEF1D	Elongation factor 1-delta	5	4	5	4	28.821	261	1.05e-39	1.2087	1.1606	12	1.6172	1.1676	11	33.7	25.3	126310000	59818000	66489000	155130000	57324000	97808000
E9PPR1	EEF1D	Elongation factor 1-delta	5	4	5	4	28.821	261	1.05e-39	1.2087	1.1606	12	1.6172	1.1676	11	33.7	25.3	126310000	59818000	66489000	155130000	57324000	97808000
E9PL12	EEF1D	Elongation factor 1-delta	5	4	5	4	28.821	261	1.05e-39	1.2087	1.1606	12	1.6172	1.1676	11	33.7	25.3	126310000	59818000	66489000	155130000	57324000	97808000
E9PQ49	EEF1D	Elongation factor 1-delta	5	4	5	4	28.821	261	1.05e-39	1.2087	1.1606	12	1.6172	1.1676	11	33.7	25.3	126310000	59818000	66489000	155130000	57324000	97808000
E9PI39	EEF1D	Elongation factor 1-delta	5	4	5	4	28.821	261	1.05e-39	1.2087	1.1606	12	1.6172	1.1676	11	33.7	25.3	126310000	59818000	66489000	155130000	57324000	97808000
H0YCK7	EEF1D	Elongation factor 1-delta	5	4	5	4	28.821	261	1.05e-39	1.2087	1.1606	12	1.6172	1.1676	11	33.7	25.3	126310000	59818000	66489000	155130000	57324000	97808000
E9PN91	EEF1D	Elongation factor 1-delta	5	4	5	4	28.821	261	1.05e-39	1.2087	1.1606	12	1.6172	1.1676	11	33.7	25.3	126310000	59818000	66489000	155130000	57324000	97808000
E9PL71	EEF1D	Elongation factor 1-delta	5	4	5	4	28.821	261	1.05e-39	1.2087	1.1606	12	1.6172	1.1676	11	33.7	25.3	126310000	59818000	66489000	155130000	57324000	97808000
E9PQZ1	EEF1D	Elongation factor 1-delta	5	4	5	4	28.821	261	1.05e-39	1.2087	1.1606	12	1.6172	1.1676	11	33.7	25.3	126310000	59818000	66489000	155130000	57324000	97808000
E9PQC9	EEF1D	Elongation factor 1-delta	5	4	5	4	28.821	261	1.05e-39	1.2087	1.1606	12	1.6172	1.1676	11	33.7	25.3	126310000	59818000	66489000	155130000	57324000	97808000
E9PKK3	EEF1D	Elongation factor 1-delta	5	4	5	4	28.821	261	1.05e-39	1.2087	1.1606	12	1.6172	1.1676	11	33.7	25.3	126310000	59818000	66489000	155130000	57324000	97808000
E9PK72	EEF1D	Elongation factor 1-delta	5	4	5	4	28.821	261	1.05e-39	1.2087	1.1606	12	1.6172	1.1676	11	33.7	25.3	126310000	59818000	66489000	155130000	57324000	97808000
H0YE58	EEF1D	Elongation factor 1-delta	5	4	5	4	28.821	261	1.05e-39	1.2087	1.1606	12	1.6172	1.1676	11	33.7	25.3	126310000	59818000	66489000	155130000	57324000	97808000
E9PK06	EEF1D	Elongation factor 1-delta	5	4	5	4	28.821	261	1.05e-39	1.2087	1.1606	12	1.6172	1.1676	11	33.7	25.3	126310000	59818000	66489000	155130000	57324000	97808000
H0YE72	EEF1D	Elongation factor 1-delta	5	4	5	4	28.821	261	1.05e-39	1.2087	1.1606	12	1.6172	1.1676	11	33.7	25.3	126310000	59818000	66489000	155130000	57324000	97808000
E9PK91	BCLAF1		1	1	1	1	100.23	869	2.87e-25	NaN	NaN	1	NaN	NaN	1	12.5	10.1	12438000	5379700	7058200	11678000	5246100	6432300
H0YF63	BCLAF1		1	1	1	1	100.23	869	2.87e-25	NaN	NaN	1	NaN	NaN	1	12.5	10.1	12438000	5379700	7058200	11678000	5246100	6432300
E9PN51	NDUFS8	NADH dehydrogenase [ubiquinone] iron-sulfur protein 8, mitochondrial	1	1	1	1	12.405	110	0.00011559	NaN	NaN	1	1.5648	1.2053	2	8.2	8.2	2826600	1439500	1387100	2126200	848580	1277600
F8W9K7	NDUFS8	NADH dehydrogenase [ubiquinone] iron-sulfur protein 8, mitochondrial	1	1	1	1	12.405	110	0.00011559	NaN	NaN	1	1.5648	1.2053	2	8.2	8.2	2826600	1439500	1387100	2126200	848580	1277600
E9PKH6	NDUFS8	NADH dehydrogenase [ubiquinone] iron-sulfur protein 8, mitochondrial	1	1	1	1	12.405	110	0.00011559	NaN	NaN	1	1.5648	1.2053	2	8.2	8.2	2826600	1439500	1387100	2126200	848580	1277600
E9PPW7	NDUFS8	NADH dehydrogenase [ubiquinone] iron-sulfur protein 8, mitochondrial	1	1	1	1	12.405	110	0.00011559	NaN	NaN	1	1.5648	1.2053	2	8.2	8.2	2826600	1439500	1387100	2126200	848580	1277600
O00217	NDUFS8	NADH dehydrogenase [ubiquinone] iron-sulfur protein 8, mitochondrial	1	1	1	1	12.405	110	0.00011559	NaN	NaN	1	1.5648	1.2053	2	8.2	8.2	2826600	1439500	1387100	2126200	848580	1277600
E9PKK4	NCAPD3	Condensin-2 complex subunit D3	1	1	1	1	94.557	832	7.45e-16	NaN	NaN	1	NaN	NaN	1	1.7	1.7	1959800	935970	1023800	1395000	409680	985320
G3V1A9	NCAPD3	Condensin-2 complex subunit D3	1	1	1	1	94.557	832	7.45e-16	NaN	NaN	1	NaN	NaN	1	1.7	1.7	1959800	935970	1023800	1395000	409680	985320
P42695	NCAPD3	Condensin-2 complex subunit D3	1	1	1	1	94.557	832	7.45e-16	NaN	NaN	1	NaN	NaN	1	1.7	1.7	1959800	935970	1023800	1395000	409680	985320
E9PKN0	PCF11	Pre-mRNA cleavage complex 2 protein Pcf11	2	2	2	2	88.985	784	5.05e-11	1.0005	1.0171	3	1.3222	0.98254	4	3.8	4.1	53418000	25265000	28153000	40833000	18040000	22793000
E9PQ01	PCF11	Pre-mRNA cleavage complex 2 protein Pcf11	2	2	2	2	88.985	784	5.05e-11	1.0005	1.0171	3	1.3222	0.98254	4	3.8	4.1	53418000	25265000	28153000	40833000	18040000	22793000
O94913	PCF11	Pre-mRNA cleavage complex 2 protein Pcf11	2	2	2	2	88.985	784	5.05e-11	1.0005	1.0171	3	1.3222	0.98254	4	3.8	4.1	53418000	25265000	28153000	40833000	18040000	22793000
E9PKP7	UBTF	Nucleolar transcription factor 1	6	5	6	5	84.936	727	1.1e-22	1.1437	1.0942	7	1.3786	0.99487	6	9.1	8.1	129640000	59078000	70567000	206180000	89786000	116400000
P17480	UBTF	Nucleolar transcription factor 1	6	5	6	5	84.936	727	1.1e-22	1.1437	1.0942	7	1.3786	0.99487	6	9.1	8.1	129640000	59078000	70567000	206180000	89786000	116400000
E9PLT2	UBTF	Nucleolar transcription factor 1	6	5	6	5	84.936	727	1.1e-22	1.1437	1.0942	7	1.3786	0.99487	6	9.1	8.1	129640000	59078000	70567000	206180000	89786000	116400000
E9PMM2	UBTF	Nucleolar transcription factor 1	6	5	6	5	84.936	727	1.1e-22	1.1437	1.0942	7	1.3786	0.99487	6	9.1	8.1	129640000	59078000	70567000	206180000	89786000	116400000
E9PKV2	MRPL17	39S ribosomal protein L17, mitochondrial	0	1	0	1	16.371	142	0.00033209	NaN	NaN	0	NaN	NaN	1	0	14.1	0	0	0	5214900	2365600	2849300
Q9NRX2	MRPL17	39S ribosomal protein L17, mitochondrial	0	1	0	1	16.371	142	0.00033209	NaN	NaN	0	NaN	NaN	1	0	14.1	0	0	0	5214900	2365600	2849300
E9PKZ0	RPL8	60S ribosomal protein L8	8	8	8	8	22.389	205	1.3e-47	0.95911	0.93529	17	1.2634	0.92674	15	34.1	31.2	262820000	132460000	130360000	243210000	106900000	136310000
P62917	RPL8	60S ribosomal protein L8	8	8	8	8	22.389	205	1.3e-47	0.95911	0.93529	17	1.2634	0.92674	15	34.1	31.2	262820000	132460000	130360000	243210000	106900000	136310000
G3V1A1	RPL8	60S ribosomal protein L8	8	8	8	8	22.389	205	1.3e-47	0.95911	0.93529	17	1.2634	0.92674	15	34.1	31.2	262820000	132460000	130360000	243210000	106900000	136310000
E9PKU4	RPL8	60S ribosomal protein L8	8	8	8	8	22.389	205	1.3e-47	0.95911	0.93529	17	1.2634	0.92674	15	34.1	31.2	262820000	132460000	130360000	243210000	106900000	136310000
E9PP36	RPL8	60S ribosomal protein L8	8	8	8	8	22.389	205	1.3e-47	0.95911	0.93529	17	1.2634	0.92674	15	34.1	31.2	262820000	132460000	130360000	243210000	106900000	136310000
E9PL01	SPCS2	Signal peptidase complex subunit 2	10	9	10	9	17.027	157	3.24e-45	1.0067	0.99024	32	1.091	0.82341	19	56.7	55.4	125720000	63042000	62675000	62652000	30600000	32051000
Q15005	SPCS2	Signal peptidase complex subunit 2	10	9	10	9	17.027	157	3.24e-45	1.0067	0.99024	32	1.091	0.82341	19	56.7	55.4	125720000	63042000	62675000	62652000	30600000	32051000
E9PI68	SPCS2	Signal peptidase complex subunit 2	10	9	10	9	17.027	157	3.24e-45	1.0067	0.99024	32	1.091	0.82341	19	56.7	55.4	125720000	63042000	62675000	62652000	30600000	32051000
E9PRB9	SPCS2	Signal peptidase complex subunit 2	10	9	10	9	17.027	157	3.24e-45	1.0067	0.99024	32	1.091	0.82341	19	56.7	55.4	125720000	63042000	62675000	62652000	30600000	32051000
H0YE04	SPCS2	Signal peptidase complex subunit 2	10	9	10	9	17.027	157	3.24e-45	1.0067	0.99024	32	1.091	0.82341	19	56.7	55.4	125720000	63042000	62675000	62652000	30600000	32051000
E9PQG3	PSMD13	26S proteasome non-ATPase regulatory subunit 13	1	0	1	0	13.032	113	0.0069683	NaN	NaN	1	NaN	NaN	0	13.3	0	567960	222290	345680	0	0	0
E9PL38	PSMD13	26S proteasome non-ATPase regulatory subunit 13	1	0	1	0	13.032	113	0.0069683	NaN	NaN	1	NaN	NaN	0	13.3	0	567960	222290	345680	0	0	0
J3KNQ3	PSMD13	26S proteasome non-ATPase regulatory subunit 13	1	0	1	0	13.032	113	0.0069683	NaN	NaN	1	NaN	NaN	0	13.3	0	567960	222290	345680	0	0	0
Q9UNM6	PSMD13	26S proteasome non-ATPase regulatory subunit 13	1	0	1	0	13.032	113	0.0069683	NaN	NaN	1	NaN	NaN	0	13.3	0	567960	222290	345680	0	0	0
E9PLD3	C11orf48		0	2	0	2	11.6	99	8.39e-06	NaN	NaN	0	1.1511	0.85414	2	0	15.2	0	0	0	10988000	5376900	5610900
E9PRG8	C11orf48		0	2	0	2	11.6	99	8.39e-06	NaN	NaN	0	1.1511	0.85414	2	0	15.2	0	0	0	10988000	5376900	5610900
E9PLU0	PDHX		1	0	1	0	16.186	151	0.05476	NaN	NaN	1	NaN	NaN	0	12.6	0	298000	282280	15717	0	0	0	+
E9PMS6	LMO7		1	2	1	2	145.42	1275	0	NaN	NaN	1	1.3684	1.0347	2	37.6	46.4	4769000	2720100	2048900	9248000	4042600	5205400
E9PJ10	LMO7		1	2	1	2	145.42	1275	0	NaN	NaN	1	1.3684	1.0347	2	37.6	46.4	4769000	2720100	2048900	9248000	4042600	5205400
H0YDG6	LMO7		1	2	1	2	145.42	1275	0	NaN	NaN	1	1.3684	1.0347	2	37.6	46.4	4769000	2720100	2048900	9248000	4042600	5205400
H0YE95	LMO7		1	2	1	2	145.42	1275	0	NaN	NaN	1	1.3684	1.0347	2	37.6	46.4	4769000	2720100	2048900	9248000	4042600	5205400
H0YDQ3	LMO7		1	2	1	2	145.42	1275	0	NaN	NaN	1	1.3684	1.0347	2	37.6	46.4	4769000	2720100	2048900	9248000	4042600	5205400
E9PRE3	LMO7		1	2	1	2	145.42	1275	0	NaN	NaN	1	1.3684	1.0347	2	37.6	46.4	4769000	2720100	2048900	9248000	4042600	5205400
E9PRJ0	LMO7		1	2	1	2	145.42	1275	0	NaN	NaN	1	1.3684	1.0347	2	37.6	46.4	4769000	2720100	2048900	9248000	4042600	5205400
E9PMJ6	LMO7		1	2	1	2	145.42	1275	0	NaN	NaN	1	1.3684	1.0347	2	37.6	46.4	4769000	2720100	2048900	9248000	4042600	5205400
U3KQE6	LMO7		1	2	1	2	145.42	1275	0	NaN	NaN	1	1.3684	1.0347	2	37.6	46.4	4769000	2720100	2048900	9248000	4042600	5205400
E9PN17	ATP5L	ATP synthase subunit g, mitochondrial	3	2	3	2	8.4518	76	4.31e-14	1.1302	1.086	3	1.2484	0.92198	2	52.6	26.3	29869000	14062000	15807000	16361000	8459700	7900900
O75964	ATP5L	ATP synthase subunit g, mitochondrial	3	2	3	2	8.4518	76	4.31e-14	1.1302	1.086	3	1.2484	0.92198	2	52.6	26.3	29869000	14062000	15807000	16361000	8459700	7900900
E9PNR5	DGAT1	Diacylglycerol O-acyltransferase 1	1	0	1	0	33.105	313	2.49e-13	0.87428	0.83523	2	NaN	NaN	0	5.1	0	463690	237620	226070	0	0	0
O75907	DGAT1	Diacylglycerol O-acyltransferase 1	1	0	1	0	33.105	313	2.49e-13	0.87428	0.83523	2	NaN	NaN	0	5.1	0	463690	237620	226070	0	0	0
E9PP21	CSRP1	Cysteine and glycine-rich protein 1	4	4	4	4	16.94	160	2.05e-25	0.7229	0.69322	3	1.226	0.90618	4	32.5	32.5	52959000	31009000	21951000	32556000	15137000	17419000
P21291	CSRP1	Cysteine and glycine-rich protein 1	4	4	4	4	16.94	160	2.05e-25	0.7229	0.69322	3	1.226	0.90618	4	32.5	32.5	52959000	31009000	21951000	32556000	15137000	17419000
E9PS42	CSRP1	Cysteine and glycine-rich protein 1	4	4	4	4	16.94	160	2.05e-25	0.7229	0.69322	3	1.226	0.90618	4	32.5	32.5	52959000	31009000	21951000	32556000	15137000	17419000
E9PND2	CSRP1	Cysteine and glycine-rich protein 1	4	4	4	4	16.94	160	2.05e-25	0.7229	0.69322	3	1.226	0.90618	4	32.5	32.5	52959000	31009000	21951000	32556000	15137000	17419000
E9PS23	CFL1	Cofilin-1	2	2	2	2	10.181	91	1.35e-30	0.92327	0.89894	2	1.3327	0.98235	2	50.5	50.5	10367000	5170300	5196600	37443000	18030000	19413000
E9PP50	CFL1	Cofilin-1	2	2	2	2	10.181	91	1.35e-30	0.92327	0.89894	2	1.3327	0.98235	2	50.5	50.5	10367000	5170300	5196600	37443000	18030000	19413000
P23528	CFL1	Cofilin-1	2	2	2	2	10.181	91	1.35e-30	0.92327	0.89894	2	1.3327	0.98235	2	50.5	50.5	10367000	5170300	5196600	37443000	18030000	19413000
E9PLJ3	CFL1	Cofilin-1	2	2	2	2	10.181	91	1.35e-30	0.92327	0.89894	2	1.3327	0.98235	2	50.5	50.5	10367000	5170300	5196600	37443000	18030000	19413000
E9PQB7	CFL1	Cofilin-1	2	2	2	2	10.181	91	1.35e-30	0.92327	0.89894	2	1.3327	0.98235	2	50.5	50.5	10367000	5170300	5196600	37443000	18030000	19413000
G3V1A4	CFL1	Cofilin-1	2	2	2	2	10.181	91	1.35e-30	0.92327	0.89894	2	1.3327	0.98235	2	50.5	50.5	10367000	5170300	5196600	37443000	18030000	19413000
E9PK25	CFL1	Cofilin-1	2	2	2	2	10.181	91	1.35e-30	0.92327	0.89894	2	1.3327	0.98235	2	50.5	50.5	10367000	5170300	5196600	37443000	18030000	19413000
E9PQ56	PUF60	Poly(U)-binding-splicing factor PUF60	3	2	3	2	34.529	323	1.81e-18	0.92387	0.90323	5	1.1303	0.79433	3	23.2	16.4	86671000	42607000	44064000	8829300	4120200	4709100
H0YEM1	PUF60	Poly(U)-binding-splicing factor PUF60	3	2	3	2	34.529	323	1.81e-18	0.92387	0.90323	5	1.1303	0.79433	3	23.2	16.4	86671000	42607000	44064000	8829300	4120200	4709100
Q9UHX1	PUF60	Poly(U)-binding-splicing factor PUF60	3	2	3	2	34.529	323	1.81e-18	0.92387	0.90323	5	1.1303	0.79433	3	23.2	16.4	86671000	42607000	44064000	8829300	4120200	4709100
H0YCP8	PUF60	Poly(U)-binding-splicing factor PUF60	3	2	3	2	34.529	323	1.81e-18	0.92387	0.90323	5	1.1303	0.79433	3	23.2	16.4	86671000	42607000	44064000	8829300	4120200	4709100
E9PMU7	PUF60	Poly(U)-binding-splicing factor PUF60	3	2	3	2	34.529	323	1.81e-18	0.92387	0.90323	5	1.1303	0.79433	3	23.2	16.4	86671000	42607000	44064000	8829300	4120200	4709100
E9PN18	PUF60	Poly(U)-binding-splicing factor PUF60	3	2	3	2	34.529	323	1.81e-18	0.92387	0.90323	5	1.1303	0.79433	3	23.2	16.4	86671000	42607000	44064000	8829300	4120200	4709100
P78406	RAE1	mRNA export factor	4	2	4	2	40.968	368	4.21e-13	1.0848	1.0374	7	1.1297	0.82757	2	15.8	6.8	29457000	14077000	15380000	5580900	2705300	2875600
E9PQ57	RAE1	mRNA export factor	4	2	4	2	40.968	368	4.21e-13	1.0848	1.0374	7	1.1297	0.82757	2	15.8	6.8	29457000	14077000	15380000	5580900	2705300	2875600
E9PPG9	RAE1	mRNA export factor	4	2	4	2	40.968	368	4.21e-13	1.0848	1.0374	7	1.1297	0.82757	2	15.8	6.8	29457000	14077000	15380000	5580900	2705300	2875600
B0QZ36	RAE1	mRNA export factor	4	2	4	2	40.968	368	4.21e-13	1.0848	1.0374	7	1.1297	0.82757	2	15.8	6.8	29457000	14077000	15380000	5580900	2705300	2875600
E9PQJ4	STIM1	Stromal interaction molecule 1	1	2	1	2	62.133	540	1.8e-05	NaN	NaN	1	1.2729	0.97652	3	1.3	3.9	93918	55908	38010	8445800	3621100	4824700
Q13586	STIM1	Stromal interaction molecule 1	1	2	1	2	62.133	540	1.8e-05	NaN	NaN	1	1.2729	0.97652	3	1.3	3.9	93918	55908	38010	8445800	3621100	4824700
E9PIQ8	STIM1	Stromal interaction molecule 1	1	2	1	2	62.133	540	1.8e-05	NaN	NaN	1	1.2729	0.97652	3	1.3	3.9	93918	55908	38010	8445800	3621100	4824700
E9PNJ4	STIM1	Stromal interaction molecule 1	1	2	1	2	62.133	540	1.8e-05	NaN	NaN	1	1.2729	0.97652	3	1.3	3.9	93918	55908	38010	8445800	3621100	4824700
E9PQM0	PTPMT1	Phosphatidylglycerophosphatase and protein-tyrosine phosphatase 1	1	1	1	1	15.689	137	2.79e-05	NaN	NaN	1	1.4326	1.1146	2	9.5	9.5	993490	452480	541020	845510	410010	435500
Q8WUK0	PTPMT1	Phosphatidylglycerophosphatase and protein-tyrosine phosphatase 1	1	1	1	1	15.689	137	2.79e-05	NaN	NaN	1	1.4326	1.1146	2	9.5	9.5	993490	452480	541020	845510	410010	435500
E9PR16	NUP160		1	0	1	0	118.14	1037	5.46e-88	NaN	NaN	1	NaN	NaN	0	21.1	12.6	7757100	4341400	3415700	0	0	0	+
G3V198	NUP160		1	0	1	0	118.14	1037	5.46e-88	NaN	NaN	1	NaN	NaN	0	21.1	12.6	7757100	4341400	3415700	0	0	0	+
E9PSI3	NUP160		1	0	1	0	118.14	1037	5.46e-88	NaN	NaN	1	NaN	NaN	0	21.1	12.6	7757100	4341400	3415700	0	0	0	+
P62861	FAU	40S ribosomal protein S30	3	3	3	3	6.6478	59	4.29e-08	1.1081	1.0849	5	1.251	0.93169	5	20.3	20.3	169610000	78777000	90836000	151060000	67753000	83306000
E9PR30	FAU	40S ribosomal protein S30	3	3	3	3	6.6478	59	4.29e-08	1.1081	1.0849	5	1.251	0.93169	5	20.3	20.3	169610000	78777000	90836000	151060000	67753000	83306000
H0YDS9	NASP	Nuclear autoantigenic sperm protein	0	1	0	1	18.76	175	0.0029577	NaN	NaN	0	NaN	NaN	1	0	9.7	0	0	0	1120600	486090	634540
E9PRH9	NASP	Nuclear autoantigenic sperm protein	0	1	0	1	18.76	175	0.0029577	NaN	NaN	0	NaN	NaN	1	0	9.7	0	0	0	1120600	486090	634540
H0YF33	NASP	Nuclear autoantigenic sperm protein	0	1	0	1	18.76	175	0.0029577	NaN	NaN	0	NaN	NaN	1	0	9.7	0	0	0	1120600	486090	634540
Q5T624	NASP	Nuclear autoantigenic sperm protein	0	1	0	1	18.76	175	0.0029577	NaN	NaN	0	NaN	NaN	1	0	9.7	0	0	0	1120600	486090	634540
P49321	NASP	Nuclear autoantigenic sperm protein	0	1	0	1	18.76	175	0.0029577	NaN	NaN	0	NaN	NaN	1	0	9.7	0	0	0	1120600	486090	634540
E9PRM7	SLC22A18	Solute carrier family 22 member 18	3	3	3	3	34.952	326	7.39e-10	0.79465	0.78444	5	0.89033	0.69337	4	9.5	9.5	15694000	8720500	6974000	4376100	3225500	1150500
Q96BI1	SLC22A18	Solute carrier family 22 member 18	3	3	3	3	34.952	326	7.39e-10	0.79465	0.78444	5	0.89033	0.69337	4	9.5	9.5	15694000	8720500	6974000	4376100	3225500	1150500
E9PRZ0	MAP2K3	Dual specificity mitogen-activated protein kinase kinase 3	1	0	1	0	18.212	160	0.00058666	NaN	NaN	1	NaN	NaN	0	11.2	0	124530	42759	81768	0	0	0
P46734	MAP2K3	Dual specificity mitogen-activated protein kinase kinase 3	1	0	1	0	18.212	160	0.00058666	NaN	NaN	1	NaN	NaN	0	11.2	0	124530	42759	81768	0	0	0
F2Z2B9	TUBGCP2	Gamma-tubulin complex component 2	9	7	9	7	82.603	721	1.78e-40	0.84664	0.82457	23	1.3741	1.0322	10	16	14.1	581080000	279060000	302030000	101170000	45956000	55213000
Q9BSJ2	TUBGCP2	Gamma-tubulin complex component 2	9	7	9	7	82.603	721	1.78e-40	0.84664	0.82457	23	1.3741	1.0322	10	16	14.1	581080000	279060000	302030000	101170000	45956000	55213000
B3KTU7	TUBGCP2	Gamma-tubulin complex component 2	9	7	9	7	82.603	721	1.78e-40	0.84664	0.82457	23	1.3741	1.0322	10	16	14.1	581080000	279060000	302030000	101170000	45956000	55213000
R4GMM4	TUBGCP2	Gamma-tubulin complex component 2	9	7	9	7	82.603	721	1.78e-40	0.84664	0.82457	23	1.3741	1.0322	10	16	14.1	581080000	279060000	302030000	101170000	45956000	55213000
F2Z2E2	IQGAP3	Ras GTPase-activating-like protein IQGAP3	7	3	7	3	179.48	1588	4.09e-51	0.80881	0.79995	8	1.042	0.80045	8	8.2	5.4	40534000	20647000	19887000	7429800	3738600	3691200
Q86VI3	IQGAP3	Ras GTPase-activating-like protein IQGAP3	7	3	7	3	179.48	1588	4.09e-51	0.80881	0.79995	8	1.042	0.80045	8	8.2	5.4	40534000	20647000	19887000	7429800	3738600	3691200
Q7Z406	MYH14	Myosin-14	1	1	1	1	227.87	1995	3.42e-56	NaN	NaN	1	NaN	NaN	1	2.1	2.7	16440000	9956000	6483900	227110	91967	135140
F2Z2U8	MYH14	Myosin-14	1	1	1	1	227.87	1995	3.42e-56	NaN	NaN	1	NaN	NaN	1	2.1	2.7	16440000	9956000	6483900	227110	91967	135140
G8JLL9	MYH14	Myosin-14	1	1	1	1	227.87	1995	3.42e-56	NaN	NaN	1	NaN	NaN	1	2.1	2.7	16440000	9956000	6483900	227110	91967	135140
M0QY43	MYH14	Myosin-14	1	1	1	1	227.87	1995	3.42e-56	NaN	NaN	1	NaN	NaN	1	2.1	2.7	16440000	9956000	6483900	227110	91967	135140
F2Z388	RPL35	60S ribosomal protein L35	2	3	2	3	10.645	96	5.51e-26	1.0144	1.0078	5	1.1949	0.8924	5	28.1	28.1	97660000	47994000	49667000	69247000	32322000	36925000
P42766	RPL35	60S ribosomal protein L35	2	3	2	3	10.645	96	5.51e-26	1.0144	1.0078	5	1.1949	0.8924	5	28.1	28.1	97660000	47994000	49667000	69247000	32322000	36925000
Q86TC9	MYPN	Myopalladin	9	8	9	8	145.26	1320	1.64e-35	1.0127	1.0186	27	1.2482	0.94691	23	12.9	9.7	508650000	257230000	251410000	258320000	118260000	140060000
F5GWA6	MYPN	Myopalladin	9	8	9	8	145.26	1320	1.64e-35	1.0127	1.0186	27	1.2482	0.94691	23	12.9	9.7	508650000	257230000	251410000	258320000	118260000	140060000
F5GWF6	CCT2	T-complex protein 1 subunit beta	3	1	3	1	56.806	530	1.33e-43	1.3403	1.3119	3	NaN	NaN	1	11.1	4.2	11467000	5291600	6175200	2730200	1028300	1701900
P78371	CCT2	T-complex protein 1 subunit beta	3	1	3	1	56.806	530	1.33e-43	1.3403	1.3119	3	NaN	NaN	1	11.1	4.2	11467000	5291600	6175200	2730200	1028300	1701900
F8VQ14	CCT2	T-complex protein 1 subunit beta	3	1	3	1	56.806	530	1.33e-43	1.3403	1.3119	3	NaN	NaN	1	11.1	4.2	11467000	5291600	6175200	2730200	1028300	1701900
F5H540	NOL8	Nucleolar protein 8	0	1	0	1	29.138	258	0.00067061	NaN	NaN	0	1.4775	1.0521	2	0	4.7	0	0	0	33863000	13815000	20048000
F5GWN9	NOL8	Nucleolar protein 8	0	1	0	1	29.138	258	0.00067061	NaN	NaN	0	1.4775	1.0521	2	0	4.7	0	0	0	33863000	13815000	20048000
F8WE42	NOL8	Nucleolar protein 8	0	1	0	1	29.138	258	0.00067061	NaN	NaN	0	1.4775	1.0521	2	0	4.7	0	0	0	33863000	13815000	20048000
F5H101	NOL8	Nucleolar protein 8	0	1	0	1	29.138	258	0.00067061	NaN	NaN	0	1.4775	1.0521	2	0	4.7	0	0	0	33863000	13815000	20048000
Q76FK4	NOL8	Nucleolar protein 8	0	1	0	1	29.138	258	0.00067061	NaN	NaN	0	1.4775	1.0521	2	0	4.7	0	0	0	33863000	13815000	20048000
F5GWP8	JUP		2	2	0	0	66.35	591	0	0.12107	0.11847	3	9.13	6.8102	2	46.9	44.3	1740200	1547800	192410	260660	24627	236030
C9JTX4	JUP		2	2	0	0	66.35	591	0	0.12107	0.11847	3	9.13	6.8102	2	46.9	44.3	1740200	1547800	192410	260660	24627	236030
C9J826	JUP		2	2	0	0	66.35	591	0	0.12107	0.11847	3	9.13	6.8102	2	46.9	44.3	1740200	1547800	192410	260660	24627	236030
C9JK18	JUP		2	2	0	0	66.35	591	0	0.12107	0.11847	3	9.13	6.8102	2	46.9	44.3	1740200	1547800	192410	260660	24627	236030
C9JKY1	JUP		2	2	0	0	66.35	591	0	0.12107	0.11847	3	9.13	6.8102	2	46.9	44.3	1740200	1547800	192410	260660	24627	236030
F5GWX5	CHD4	Chromodomain-helicase-DNA-binding protein 4	21	13	21	13	217.1	1905	1.6e-112	1.0789	1.0928	33	1.5277	1.1589	23	16.2	9.8	424710000	225620000	199090000	221360000	76059000	145300000
Q14839	CHD4	Chromodomain-helicase-DNA-binding protein 4	21	13	21	13	217.1	1905	1.6e-112	1.0789	1.0928	33	1.5277	1.1589	23	16.2	9.8	424710000	225620000	199090000	221360000	76059000	145300000
Q8TDI0	CHD4	Chromodomain-helicase-DNA-binding protein 4	21	13	21	13	217.1	1905	1.6e-112	1.0789	1.0928	33	1.5277	1.1589	23	16.2	9.8	424710000	225620000	199090000	221360000	76059000	145300000
[truncated: 8,667 more rows]
