# Supplementary material for: The midbody interactome reveals unexpected roles for PP1 phosphatases in cytokinesis
Source: Nat Commun. 2019 Oct 4;10:4513. doi: 10.1038/s41467-019-12507-9 (PMC6778137; doi:10.1038/s41467-019-12507-9)
Supplement: Supplementary file 13 — Supplementary Data 3 [file 41467_2019_12507_MOESM13_ESM.xlsx]

## Sheet: Anillin-GFP
prot_id	prot_name	prot_score	pep_NO.
Q15149	Plectin OS=Homo sapiens GN=PLEC PE=1 SV=3	73595	1303
Q9NQW6	Anillin OS=Homo sapiens GN=ANLN PE=1 SV=2	65750	967
P08670	Vimentin OS=Homo sapiens GN=VIM PE=1 SV=4	36956	542
P68032	Actin, alpha cardiac muscle 1 OS=Homo sapiens GN=ACTC1 PE=1 SV=1	14541	359
P58107	Epiplakin OS=Homo sapiens GN=EPPK1 PE=1 SV=2	14031	191
P35579	Myosin-9 OS=Homo sapiens GN=MYH9 PE=1 SV=4	13202	198
Q6S8J3	POTE ankyrin domain family member E OS=Homo sapiens GN=POTEE PE=2 SV=3	12170	228
Q9BYX7	Putative beta-actin-like protein 3 OS=Homo sapiens GN=POTEKP PE=5 SV=1	9488	187
Q9UHB6	LIM domain and actin-binding protein 1 OS=Homo sapiens GN=LIMA1 PE=1 SV=1	9246	155
Q01082	Spectrin beta chain, non-erythrocytic 1 OS=Homo sapiens GN=SPTBN1 PE=1 SV=2	9077	128
P0CG39	POTE ankyrin domain family member J OS=Homo sapiens GN=POTEJ PE=3 SV=1	8906	191
Q13813	Spectrin alpha chain, non-erythrocytic 1 OS=Homo sapiens GN=SPTAN1 PE=1 SV=3	8015	126
Q00610	Clathrin heavy chain 1 OS=Homo sapiens GN=CLTC PE=1 SV=5	4497	64
O00159	Unconventional myosin-Ic OS=Homo sapiens GN=MYO1C PE=1 SV=4	4257	90
Q6ZRV2	Protein FAM83H OS=Homo sapiens GN=FAM83H PE=1 SV=3	4098	62
Q15019	Septin-2 OS=Homo sapiens GN=SEPT2 PE=1 SV=1	3790	57
Q8IVT2	Mitotic interactor and substrate of PLK1 OS=Homo sapiens GN=MISP PE=1 SV=1	3498	62
Q16643	Drebrin OS=Homo sapiens GN=DBN1 PE=1 SV=4	3468	60
P41219	Peripherin OS=Homo sapiens GN=PRPH PE=1 SV=2	3312	62
Q16891	MICOS complex subunit MIC60 OS=Homo sapiens GN=IMMT PE=1 SV=1	3263	64
P15924	Desmoplakin OS=Homo sapiens GN=DSP PE=1 SV=3	3141	62
O43707	Alpha-actinin-4 OS=Homo sapiens GN=ACTN4 PE=1 SV=2	3047	49
Q9ULV4	Coronin-1C OS=Homo sapiens GN=CORO1C PE=1 SV=1	2886	47
P39023	60S ribosomal protein L3 OS=Homo sapiens GN=RPL3 PE=1 SV=2	2841	43
Q16181	Septin-7 OS=Homo sapiens GN=SEPT7 PE=1 SV=2	2683	44
Q14141	Septin-6 OS=Homo sapiens GN=SEPT6 PE=1 SV=4	2654	42
Q14126	Desmoglein-2 OS=Homo sapiens GN=DSG2 PE=1 SV=2	2653	44
Q8WWI1	LIM domain only protein 7 OS=Homo sapiens GN=LMO7 PE=1 SV=3	2553	49
P06748	Nucleophosmin OS=Homo sapiens GN=NPM1 PE=1 SV=2	2432	36
P35580	Myosin-10 OS=Homo sapiens GN=MYH10 PE=1 SV=3	2287	45
P21333	Filamin-A OS=Homo sapiens GN=FLNA PE=1 SV=4	2255	41
P62805	Histone H4 OS=Homo sapiens GN=HIST1H4A PE=1 SV=2	2225	38
O75083	WD repeat-containing protein 1 OS=Homo sapiens GN=WDR1 PE=1 SV=4	2127	27
P07355	Annexin A2 OS=Homo sapiens GN=ANXA2 PE=1 SV=2	2087	34
Q09666	Neuroblast differentiation-associated protein AHNAK OS=Homo sapiens GN=AHNAK PE=1 SV=2	2065	39
O95425	Supervillin OS=Homo sapiens GN=SVIL PE=1 SV=2	2015	39
Q9NVA2	Septin-11 OS=Homo sapiens GN=SEPT11 PE=1 SV=3	1982	37
O43795	Unconventional myosin-Ib OS=Homo sapiens GN=MYO1B PE=1 SV=3	1905	35
Q9Y5K6	CD2-associated protein OS=Homo sapiens GN=CD2AP PE=1 SV=1	1899	31
P14923	Junction plakoglobin OS=Homo sapiens GN=JUP PE=1 SV=3	1884	30
Q9NR30	Nucleolar RNA helicase 2 OS=Homo sapiens GN=DDX21 PE=1 SV=5	1852	30
Q9BUJ2	Heterogeneous nuclear ribonucleoprotein U-like protein 1 OS=Homo sapiens GN=HNRNPUL1 PE=1 SV=2	1805	44
P11388	DNA topoisomerase 2-alpha OS=Homo sapiens GN=TOP2A PE=1 SV=3	1801	36
P06899	Histone H2B type 1-J OS=Homo sapiens GN=HIST1H2BJ PE=1 SV=3	1766	25
Q08211	ATP-dependent RNA helicase A OS=Homo sapiens GN=DHX9 PE=1 SV=4	1743	30
Q6YHK3	CD109 antigen OS=Homo sapiens GN=CD109 PE=1 SV=2	1730	29
Q6NXT2	Histone H3.3C OS=Homo sapiens GN=H3F3C PE=1 SV=3	1671	78
Q9NYL9	Tropomodulin-3 OS=Homo sapiens GN=TMOD3 PE=1 SV=1	1664	22
P62424	60S ribosomal protein L7a OS=Homo sapiens GN=RPL7A PE=1 SV=2	1621	29
P12814	Alpha-actinin-1 OS=Homo sapiens GN=ACTN1 PE=1 SV=2	1594	30
P05387	60S acidic ribosomal protein P2 OS=Homo sapiens GN=RPLP2 PE=1 SV=1	1593	18
P52272	Heterogeneous nuclear ribonucleoprotein M OS=Homo sapiens GN=HNRNPM PE=1 SV=3	1555	29
P36578	60S ribosomal protein L4 OS=Homo sapiens GN=RPL4 PE=1 SV=5	1542	37
O75955	Flotillin-1 OS=Homo sapiens GN=FLOT1 PE=1 SV=3	1509	21
O75369	Filamin-B OS=Homo sapiens GN=FLNB PE=1 SV=2	1489	27
P0C0S8	Histone H2A type 1 OS=Homo sapiens GN=HIST1H2AG PE=1 SV=2	1489	19
P05388	60S acidic ribosomal protein P0 OS=Homo sapiens GN=RPLP0 PE=1 SV=1	1464	27
A6NMY6	Putative annexin A2-like protein OS=Homo sapiens GN=ANXA2P2 PE=5 SV=2	1459	25
P16070	CD44 antigen OS=Homo sapiens GN=CD44 PE=1 SV=3	1458	26
P31327	Carbamoyl-phosphate synthase [ammonia], mitochondrial OS=Homo sapiens GN=CPS1 PE=1 SV=2	1405	24
Q12965	Unconventional myosin-Ie OS=Homo sapiens GN=MYO1E PE=1 SV=2	1402	25
P62081	40S ribosomal protein S7 OS=Homo sapiens GN=RPS7 PE=1 SV=1	1395	19
Q9UBI6	Guanine nucleotide-binding protein G(I)/G(S)/G(O) subunit gamma-12 OS=Homo sapiens GN=GNG12 PE=1 SV=3	1365	21
Q6WCQ1	Myosin phosphatase Rho-interacting protein OS=Homo sapiens GN=MPRIP PE=1 SV=3	1358	23
P61247	40S ribosomal protein S3a OS=Homo sapiens GN=RPS3A PE=1 SV=2	1328	25
P30050	60S ribosomal protein L12 OS=Homo sapiens GN=RPL12 PE=1 SV=1	1320	18
P80723	Brain acid soluble protein 1 OS=Homo sapiens GN=BASP1 PE=1 SV=2	1285	15
P84098	60S ribosomal protein L19 OS=Homo sapiens GN=RPL19 PE=1 SV=1	1283	27
P46777	60S ribosomal protein L5 OS=Homo sapiens GN=RPL5 PE=1 SV=3	1274	23
P11940	Polyadenylate-binding protein 1 OS=Homo sapiens GN=PABPC1 PE=1 SV=2	1265	19
Q08945	FACT complex subunit SSRP1 OS=Homo sapiens GN=SSRP1 PE=1 SV=1	1255	25
Q02241	Kinesin-like protein KIF23 OS=Homo sapiens GN=KIF23 PE=1 SV=3	1254	20
P60660	Myosin light polypeptide 6 OS=Homo sapiens GN=MYL6 PE=1 SV=2	1254	19
Q07020	60S ribosomal protein L18 OS=Homo sapiens GN=RPL18 PE=1 SV=2	1241	20
P35749	Myosin-11 OS=Homo sapiens GN=MYH11 PE=1 SV=3	1237	19
P23396	40S ribosomal protein S3 OS=Homo sapiens GN=RPS3 PE=1 SV=2	1228	25
P52907	F-actin-capping protein subunit alpha-1 OS=Homo sapiens GN=CAPZA1 PE=1 SV=3	1226	17
Q92599	Septin-8 OS=Homo sapiens GN=SEPT8 PE=1 SV=4	1224	21
P62701	40S ribosomal protein S4, X isoform OS=Homo sapiens GN=RPS4X PE=1 SV=2	1219	30
P22087	rRNA 2~-O-methyltransferase fibrillarin OS=Homo sapiens GN=FBL PE=1 SV=2	1213	21
P08754	Guanine nucleotide-binding protein G(k) subunit alpha OS=Homo sapiens GN=GNAI3 PE=1 SV=3	1204	21
Q02878	60S ribosomal protein L6 OS=Homo sapiens GN=RPL6 PE=1 SV=3	1189	25
P49411	Elongation factor Tu, mitochondrial OS=Homo sapiens GN=TUFM PE=1 SV=2	1174	19
P62879	Guanine nucleotide-binding protein G(I)/G(S)/G(T) subunit beta-2 OS=Homo sapiens GN=GNB2 PE=1 SV=3	1149	22
P48741	Putative heat shock 70 kDa protein 7 OS=Homo sapiens GN=HSPA7 PE=5 SV=2	1148	18
P0DP23	Calmodulin-1 OS=Homo sapiens GN=CALM1 PE=1 SV=1	1124	14
P18124	60S ribosomal protein L7 OS=Homo sapiens GN=RPL7 PE=1 SV=1	1119	32
O00567	Nucleolar protein 56 OS=Homo sapiens GN=NOP56 PE=1 SV=4	1118	22
P08708	40S ribosomal protein S17 OS=Homo sapiens GN=RPS17 PE=1 SV=2	1108	13
P17661	Desmin OS=Homo sapiens GN=DES PE=1 SV=3	1105	30
Q5VTE0	Putative elongation factor 1-alpha-like 3 OS=Homo sapiens GN=EEF1A1P5 PE=5 SV=1	1096	21
P08865	40S ribosomal protein SA OS=Homo sapiens GN=RPSA PE=1 SV=4	1092	17
Q8NFJ5	Retinoic acid-induced protein 3 OS=Homo sapiens GN=GPRC5A PE=1 SV=2	1078	21
P62829	60S ribosomal protein L23 OS=Homo sapiens GN=RPL23 PE=1 SV=1	1066	15
P04899	Guanine nucleotide-binding protein G(i) subunit alpha-2 OS=Homo sapiens GN=GNAI2 PE=1 SV=3	1054	16
P08174	Complement decay-accelerating factor OS=Homo sapiens GN=CD55 PE=1 SV=4	1046	24
P05386	60S acidic ribosomal protein P1 OS=Homo sapiens GN=RPLP1 PE=1 SV=1	1033	12
P62917	60S ribosomal protein L8 OS=Homo sapiens GN=RPL8 PE=1 SV=2	1031	18
Q9NYF8	Bcl-2-associated transcription factor 1 OS=Homo sapiens GN=BCLAF1 PE=1 SV=2	1022	19
O14950	Myosin regulatory light chain 12B OS=Homo sapiens GN=MYL12B PE=1 SV=2	1004	17
P62241	40S ribosomal protein S8 OS=Homo sapiens GN=RPS8 PE=1 SV=2	988	17
P18621	60S ribosomal protein L17 OS=Homo sapiens GN=RPL17 PE=1 SV=3	984	14
P62906	60S ribosomal protein L10a OS=Homo sapiens GN=RPL10A PE=1 SV=2	982	18
Q9NX63	MICOS complex subunit MIC19 OS=Homo sapiens GN=CHCHD3 PE=1 SV=1	962	11
Q9UHD8	Septin-9 OS=Homo sapiens GN=SEPT9 PE=1 SV=2	952	27
P15328	Folate receptor alpha OS=Homo sapiens GN=FOLR1 PE=1 SV=3	926	15
P62873	Guanine nucleotide-binding protein G(I)/G(S)/G(T) subunit beta-1 OS=Homo sapiens GN=GNB1 PE=1 SV=3	922	19
P07910	Heterogeneous nuclear ribonucleoproteins C1/C2 OS=Homo sapiens GN=HNRNPC PE=1 SV=4	903	16
P47756	F-actin-capping protein subunit beta OS=Homo sapiens GN=CAPZB PE=1 SV=4	881	16
Q9Y5B9	FACT complex subunit SPT16 OS=Homo sapiens GN=SUPT16H PE=1 SV=1	879	16
P62277	40S ribosomal protein S13 OS=Homo sapiens GN=RPS13 PE=1 SV=2	856	14
P61353	60S ribosomal protein L27 OS=Homo sapiens GN=RPL27 PE=1 SV=2	853	16
P22090	40S ribosomal protein S4, Y isoform 1 OS=Homo sapiens GN=RPS4Y1 PE=1 SV=2	840	19
P46781	40S ribosomal protein S9 OS=Homo sapiens GN=RPS9 PE=1 SV=3	828	21
P63096	Guanine nucleotide-binding protein G(i) subunit alpha-1 OS=Homo sapiens GN=GNAI1 PE=1 SV=2	820	15
Q14254	Flotillin-2 OS=Homo sapiens GN=FLOT2 PE=1 SV=2	819	14
P15880	40S ribosomal protein S2 OS=Homo sapiens GN=RPS2 PE=1 SV=2	815	20
P08238	Heat shock protein HSP 90-beta OS=Homo sapiens GN=HSP90AB1 PE=1 SV=4	809	16
Q02543	60S ribosomal protein L18a OS=Homo sapiens GN=RPL18A PE=1 SV=2	804	17
Q9H0H5	Rac GTPase-activating protein 1 OS=Homo sapiens GN=RACGAP1 PE=1 SV=1	804	16
P62244	40S ribosomal protein S15a OS=Homo sapiens GN=RPS15A PE=1 SV=2	788	18
P60866	40S ribosomal protein S20 OS=Homo sapiens GN=RPS20 PE=1 SV=1	787	11
B2RXH8	Heterogeneous nuclear ribonucleoprotein C-like 2 OS=Homo sapiens GN=HNRNPCL2 PE=1 SV=1	761	12
O60832	H/ACA ribonucleoprotein complex subunit 4 OS=Homo sapiens GN=DKC1 PE=1 SV=3	757	10
P42766	60S ribosomal protein L35 OS=Homo sapiens GN=RPL35 PE=1 SV=2	739	19
Q9P0V9	Septin-10 OS=Homo sapiens GN=SEPT10 PE=1 SV=2	739	14
Q9H361	Polyadenylate-binding protein 3 OS=Homo sapiens GN=PABPC3 PE=1 SV=2	739	11
Q92841	Probable ATP-dependent RNA helicase DDX17 OS=Homo sapiens GN=DDX17 PE=1 SV=2	736	13
P50914	60S ribosomal protein L14 OS=Homo sapiens GN=RPL14 PE=1 SV=4	735	16
Q9H0A0	RNA cytidine acetyltransferase OS=Homo sapiens GN=NAT10 PE=1 SV=2	735	11
P04792	Heat shock protein beta-1 OS=Homo sapiens GN=HSPB1 PE=1 SV=2	732	13
Q92614	Unconventional myosin-XVIIIa OS=Homo sapiens GN=MYO18A PE=1 SV=3	729	12
P48729	Casein kinase I isoform alpha OS=Homo sapiens GN=CSNK1A1 PE=1 SV=2	728	13
Q14980	Nuclear mitotic apparatus protein 1 OS=Homo sapiens GN=NUMA1 PE=1 SV=2	713	10
P62249	40S ribosomal protein S16 OS=Homo sapiens GN=RPS16 PE=1 SV=2	702	16
Q8N3V7	Synaptopodin OS=Homo sapiens GN=SYNPO PE=1 SV=2	692	9
Q6NZI2	Caveolae-associated protein 1 OS=Homo sapiens GN=CAVIN1 PE=1 SV=1	690	7
P62269	40S ribosomal protein S18 OS=Homo sapiens GN=RPS18 PE=1 SV=3	687	21
Q96A08	Histone H2B type 1-A OS=Homo sapiens GN=HIST1H2BA PE=1 SV=3	678	13
Q7L2E3	Putative ATP-dependent RNA helicase DHX30 OS=Homo sapiens GN=DHX30 PE=1 SV=1	666	14
Q9UKS6	Protein kinase C and casein kinase substrate in neurons protein 3 OS=Homo sapiens GN=PACSIN3 PE=1 SV=2	661	11
P63092	Guanine nucleotide-binding protein G(s) subunit alpha isoforms short OS=Homo sapiens GN=GNAS PE=1 SV=1	660	15
Q9HAV0	Guanine nucleotide-binding protein subunit beta-4 OS=Homo sapiens GN=GNB4 PE=1 SV=3	655	15
P53675	Clathrin heavy chain 2 OS=Homo sapiens GN=CLTCL1 PE=1 SV=2	650	11
Q7Z406	Myosin-14 OS=Homo sapiens GN=MYH14 PE=1 SV=2	649	12
P46940	Ras GTPase-activating-like protein IQGAP1 OS=Homo sapiens GN=IQGAP1 PE=1 SV=1	647	12
Q9BR76	Coronin-1B OS=Homo sapiens GN=CORO1B PE=1 SV=1	643	17
Q8IY81	pre-rRNA processing protein FTSJ3 OS=Homo sapiens GN=FTSJ3 PE=1 SV=2	643	9
O15020	Spectrin beta chain, non-erythrocytic 2 OS=Homo sapiens GN=SPTBN2 PE=1 SV=3	637	14
P62847	40S ribosomal protein S24 OS=Homo sapiens GN=RPS24 PE=1 SV=1	635	8
Q5M775	Cytospin-B OS=Homo sapiens GN=SPECC1 PE=1 SV=1	632	8
P61313	60S ribosomal protein L15 OS=Homo sapiens GN=RPL15 PE=1 SV=2	615	14
P62750	60S ribosomal protein L23a OS=Homo sapiens GN=RPL23A PE=1 SV=1	611	13
O95816	BAG family molecular chaperone regulator 2 OS=Homo sapiens GN=BAG2 PE=1 SV=1	611	10
Q99959	Plakophilin-2 OS=Homo sapiens GN=PKP2 PE=1 SV=2	605	7
P62280	40S ribosomal protein S11 OS=Homo sapiens GN=RPS11 PE=1 SV=3	604	12
P10412	Histone H1.4 OS=Homo sapiens GN=HIST1H1E PE=1 SV=2	601	10
P24844	Myosin regulatory light polypeptide 9 OS=Homo sapiens GN=MYL9 PE=1 SV=4	600	11
P62753	40S ribosomal protein S6 OS=Homo sapiens GN=RPS6 PE=1 SV=1	599	9
O15143	Actin-related protein 2/3 complex subunit 1B OS=Homo sapiens GN=ARPC1B PE=1 SV=3	598	7
P62263	40S ribosomal protein S14 OS=Homo sapiens GN=RPS14 PE=1 SV=3	596	7
Q8TDN6	Ribosome biogenesis protein BRX1 homolog OS=Homo sapiens GN=BRIX1 PE=1 SV=2	593	9
P12268	Inosine-5~-monophosphate dehydrogenase 2 OS=Homo sapiens GN=IMPDH2 PE=1 SV=2	593	7
Q8NHW5	60S acidic ribosomal protein P0-like OS=Homo sapiens GN=RPLP0P6 PE=5 SV=1	586	11
P46013	Proliferation marker protein Ki-67 OS=Homo sapiens GN=MKI67 PE=1 SV=2	576	15
P46087	Probable 28S rRNA (cytosine(4447)-C(5))-methyltransferase OS=Homo sapiens GN=NOP2 PE=1 SV=2	572	11
P17844	Probable ATP-dependent RNA helicase DDX5 OS=Homo sapiens GN=DDX5 PE=1 SV=1	571	11
P05187	Alkaline phosphatase, placental type OS=Homo sapiens GN=ALPP PE=1 SV=2	568	9
Q9BZE4	Nucleolar GTP-binding protein 1 OS=Homo sapiens GN=GTPBP4 PE=1 SV=3	564	9
P42704	Leucine-rich PPR motif-containing protein, mitochondrial OS=Homo sapiens GN=LRPPRC PE=1 SV=3	558	15
P32969	60S ribosomal protein L9 OS=Homo sapiens GN=RPL9 PE=1 SV=1	555	8
Q9H583	HEAT repeat-containing protein 1 OS=Homo sapiens GN=HEATR1 PE=1 SV=3	551	8
P49207	60S ribosomal protein L34 OS=Homo sapiens GN=RPL34 PE=1 SV=3	550	13
P02545	Prelamin-A/C OS=Homo sapiens GN=LMNA PE=1 SV=1	550	9
P09471	Guanine nucleotide-binding protein G(o) subunit alpha OS=Homo sapiens GN=GNAO1 PE=1 SV=4	549	8
P35609	Alpha-actinin-2 OS=Homo sapiens GN=ACTN2 PE=1 SV=1	539	10
Q9UQ35	Serine/arginine repetitive matrix protein 2 OS=Homo sapiens GN=SRRM2 PE=1 SV=2	533	10
P62899	60S ribosomal protein L31 OS=Homo sapiens GN=RPL31 PE=1 SV=1	526	13
O75367	Core histone macro-H2A.1 OS=Homo sapiens GN=H2AFY PE=1 SV=4	525	6
P06241	Tyrosine-protein kinase Fyn OS=Homo sapiens GN=FYN PE=1 SV=3	524	11
O76021	Ribosomal L1 domain-containing protein 1 OS=Homo sapiens GN=RSL1D1 PE=1 SV=3	521	10
Q00839	Heterogeneous nuclear ribonucleoprotein U OS=Homo sapiens GN=HNRNPU PE=1 SV=6	518	12
P61160	Actin-related protein 2 OS=Homo sapiens GN=ACTR2 PE=1 SV=1	517	8
Q13310	Polyadenylate-binding protein 4 OS=Homo sapiens GN=PABPC4 PE=1 SV=1	513	9
P40939	Trifunctional enzyme subunit alpha, mitochondrial OS=Homo sapiens GN=HADHA PE=1 SV=2	504	7
Q9Y512	Sorting and assembly machinery component 50 homolog OS=Homo sapiens GN=SAMM50 PE=1 SV=3	503	9
P27635	60S ribosomal protein L10 OS=Homo sapiens GN=RPL10 PE=1 SV=4	494	16
P26373	60S ribosomal protein L13 OS=Homo sapiens GN=RPL13 PE=1 SV=4	492	12
Q02880	DNA topoisomerase 2-beta OS=Homo sapiens GN=TOP2B PE=1 SV=3	487	11
P61978	Heterogeneous nuclear ribonucleoprotein K OS=Homo sapiens GN=HNRNPK PE=1 SV=1	485	6
P63010	AP-2 complex subunit beta OS=Homo sapiens GN=AP2B1 PE=1 SV=1	484	7
Q8IXB1	DnaJ homolog subfamily C member 10 OS=Homo sapiens GN=DNAJC10 PE=1 SV=2	482	7
Q6ZU15	Septin-14 OS=Homo sapiens GN=SEPT14 PE=1 SV=2	479	7
Q08043	Alpha-actinin-3 OS=Homo sapiens GN=ACTN3 PE=1 SV=2	476	7
P46783	40S ribosomal protein S10 OS=Homo sapiens GN=RPS10 PE=1 SV=1	475	15
P28288	ATP-binding cassette sub-family D member 3 OS=Homo sapiens GN=ABCD3 PE=1 SV=1	472	9
Q8IZT6	Abnormal spindle-like microcephaly-associated protein OS=Homo sapiens GN=ASPM PE=1 SV=2	471	10
P25398	40S ribosomal protein S12 OS=Homo sapiens GN=RPS12 PE=1 SV=3	468	7
P26368	Splicing factor U2AF 65 kDa subunit OS=Homo sapiens GN=U2AF2 PE=1 SV=4	465	7
Q14315	Filamin-C OS=Homo sapiens GN=FLNC PE=1 SV=3	459	10
Q15050	Ribosome biogenesis regulatory protein homolog OS=Homo sapiens GN=RRS1 PE=1 SV=2	454	7
Q8TD47	40S ribosomal protein S4, Y isoform 2 OS=Homo sapiens GN=RPS4Y2 PE=2 SV=3	447	13
Q8N752	Casein kinase I isoform alpha-like OS=Homo sapiens GN=CSNK1A1L PE=2 SV=2	442	7
P46778	60S ribosomal protein L21 OS=Homo sapiens GN=RPL21 PE=1 SV=2	441	6
P06576	ATP synthase subunit beta, mitochondrial OS=Homo sapiens GN=ATP5B PE=1 SV=3	441	5
P61158	Actin-related protein 3 OS=Homo sapiens GN=ACTR3 PE=1 SV=3	439	8
P14136	Glial fibrillary acidic protein OS=Homo sapiens GN=GFAP PE=1 SV=1	422	10
P55209	Nucleosome assembly protein 1-like 1 OS=Homo sapiens GN=NAP1L1 PE=1 SV=1	418	7
P47755	F-actin-capping protein subunit alpha-2 OS=Homo sapiens GN=CAPZA2 PE=1 SV=3	418	6
Q07021	Complement component 1 Q subcomponent-binding protein, mitochondrial OS=Homo sapiens GN=C1QBP PE=1 SV=1	418	5
P40429	60S ribosomal protein L13a OS=Homo sapiens GN=RPL13A PE=1 SV=2	416	11
Q7Z6Z7	E3 ubiquitin-protein ligase HUWE1 OS=Homo sapiens GN=HUWE1 PE=1 SV=3	415	34
Q9UBC5	Unconventional myosin-Ia OS=Homo sapiens GN=MYO1A PE=2 SV=1	415	7
Q13247	Serine/arginine-rich splicing factor 6 OS=Homo sapiens GN=SRSF6 PE=1 SV=2	414	7
P10809	60 kDa heat shock protein, mitochondrial OS=Homo sapiens GN=HSPD1 PE=1 SV=2	411	5
P0C0S5	Histone H2A.Z OS=Homo sapiens GN=H2AFZ PE=1 SV=2	408	9
P22626	Heterogeneous nuclear ribonucleoproteins A2/B1 OS=Homo sapiens GN=HNRNPA2B1 PE=1 SV=2	405	6
P78527	DNA-dependent protein kinase catalytic subunit OS=Homo sapiens GN=PRKDC PE=1 SV=3	402	14
O15381	Nuclear valosin-containing protein-like OS=Homo sapiens GN=NVL PE=1 SV=1	394	12
P48730	Casein kinase I isoform delta OS=Homo sapiens GN=CSNK1D PE=1 SV=2	392	7
O00160	Unconventional myosin-If OS=Homo sapiens GN=MYO1F PE=1 SV=3	387	6
P83731	60S ribosomal protein L24 OS=Homo sapiens GN=RPL24 PE=1 SV=1	385	6
P49327	Fatty acid synthase OS=Homo sapiens GN=FASN PE=1 SV=3	385	6
Q13501	Sequestosome-1 OS=Homo sapiens GN=SQSTM1 PE=1 SV=1	384	4
Q14573	Inositol 1,4,5-trisphosphate receptor type 3 OS=Homo sapiens GN=ITPR3 PE=1 SV=2	381	5
P14384	Carboxypeptidase M OS=Homo sapiens GN=CPM PE=1 SV=2	377	8
Q13283	Ras GTPase-activating protein-binding protein 1 OS=Homo sapiens GN=G3BP1 PE=1 SV=1	375	4
Q58FF8	Putative heat shock protein HSP 90-beta 2 OS=Homo sapiens GN=HSP90AB2P PE=1 SV=2	367	9
P06396	Gelsolin OS=Homo sapiens GN=GSN PE=1 SV=1	364	6
Q9UNQ0	ATP-binding cassette sub-family G member 2 OS=Homo sapiens GN=ABCG2 PE=1 SV=3	364	5
P46782	40S ribosomal protein S5 OS=Homo sapiens GN=RPS5 PE=1 SV=4	361	9
Q96HS1	Serine/threonine-protein phosphatase PGAM5, mitochondrial OS=Homo sapiens GN=PGAM5 PE=1 SV=2	359	11
Q15366	Poly(rC)-binding protein 2 OS=Homo sapiens GN=PCBP2 PE=1 SV=1	356	6
O14578	Citron Rho-interacting kinase OS=Homo sapiens GN=CIT PE=1 SV=2	354	5
Q9Y2X3	Nucleolar protein 58 OS=Homo sapiens GN=NOP58 PE=1 SV=1	353	7
Q12788	Transducin beta-like protein 3 OS=Homo sapiens GN=TBL3 PE=1 SV=2	348	6
Q14160	Protein scribble homolog OS=Homo sapiens GN=SCRIB PE=1 SV=4	346	8
Q9ULV0	Unconventional myosin-Vb OS=Homo sapiens GN=MYO5B PE=1 SV=3	344	7
O43143	Pre-mRNA-splicing factor ATP-dependent RNA helicase DHX15 OS=Homo sapiens GN=DHX15 PE=1 SV=2	339	10
P84103	Serine/arginine-rich splicing factor 3 OS=Homo sapiens GN=SRSF3 PE=1 SV=1	338	6
Q96GD4	Aurora kinase B OS=Homo sapiens GN=AURKB PE=1 SV=3	335	7
Q8IYB3	Serine/arginine repetitive matrix protein 1 OS=Homo sapiens GN=SRRM1 PE=1 SV=2	334	6
Q14344	Guanine nucleotide-binding protein subunit alpha-13 OS=Homo sapiens GN=GNA13 PE=1 SV=2	333	5
P16104	Histone H2AX OS=Homo sapiens GN=H2AFX PE=1 SV=2	332	8
P19338	Nucleolin OS=Homo sapiens GN=NCL PE=1 SV=3	332	6
Q14789	Golgin subfamily B member 1 OS=Homo sapiens GN=GOLGB1 PE=1 SV=2	331	13
P61254	60S ribosomal protein L26 OS=Homo sapiens GN=RPL26 PE=1 SV=1	331	9
P14373	Zinc finger protein RFP OS=Homo sapiens GN=TRIM27 PE=1 SV=1	330	6
P61026	Ras-related protein Rab-10 OS=Homo sapiens GN=RAB10 PE=1 SV=1	328	6
O43159	Ribosomal RNA-processing protein 8 OS=Homo sapiens GN=RRP8 PE=1 SV=2	328	4
Q9NQX4	Unconventional myosin-Vc OS=Homo sapiens GN=MYO5C PE=1 SV=2	327	6
P62266	40S ribosomal protein S23 OS=Homo sapiens GN=RPS23 PE=1 SV=3	326	7
Q12931	Heat shock protein 75 kDa, mitochondrial OS=Homo sapiens GN=TRAP1 PE=1 SV=3	326	5
Q16629	Serine/arginine-rich splicing factor 7 OS=Homo sapiens GN=SRSF7 PE=1 SV=1	325	8
Q53HL2	Borealin OS=Homo sapiens GN=CDCA8 PE=1 SV=2	325	6
O75431	Metaxin-2 OS=Homo sapiens GN=MTX2 PE=1 SV=1	323	5
Q9NZR1	Tropomodulin-2 OS=Homo sapiens GN=TMOD2 PE=1 SV=1	321	6
P62820	Ras-related protein Rab-1A OS=Homo sapiens GN=RAB1A PE=1 SV=3	320	6
O43390	Heterogeneous nuclear ribonucleoprotein R OS=Homo sapiens GN=HNRNPR PE=1 SV=1	320	4
P47914	60S ribosomal protein L29 OS=Homo sapiens GN=RPL29 PE=1 SV=2	319	5
P16520	Guanine nucleotide-binding protein G(I)/G(S)/G(T) subunit beta-3 OS=Homo sapiens GN=GNB3 PE=1 SV=1	317	8
P06753	Tropomyosin alpha-3 chain OS=Homo sapiens GN=TPM3 PE=1 SV=2	317	8
P27105	Erythrocyte band 7 integral membrane protein OS=Homo sapiens GN=STOM PE=1 SV=3	313	4
O00566	U3 small nucleolar ribonucleoprotein protein MPP10 OS=Homo sapiens GN=MPHOSPH10 PE=1 SV=2	311	3
Q6NVV1	Putative 60S ribosomal protein L13a protein RPL13AP3 OS=Homo sapiens GN=RPL13AP3 PE=5 SV=1	307	8
P39019	40S ribosomal protein S19 OS=Homo sapiens GN=RPS19 PE=1 SV=2	307	6
Q9P0K7	Ankycorbin OS=Homo sapiens GN=RAI14 PE=1 SV=2	307	5
Q9UJ98	Cohesin subunit SA-3 OS=Homo sapiens GN=STAG3 PE=1 SV=2	305	26
P62854	40S ribosomal protein S26 OS=Homo sapiens GN=RPS26 PE=1 SV=3	304	7
Q5SW79	Centrosomal protein of 170 kDa OS=Homo sapiens GN=CEP170 PE=1 SV=1	302	3
Q07955	Serine/arginine-rich splicing factor 1 OS=Homo sapiens GN=SRSF1 PE=1 SV=2	301	8
Q92901	60S ribosomal protein L3-like OS=Homo sapiens GN=RPL3L PE=2 SV=3	301	5
P16401	Histone H1.5 OS=Homo sapiens GN=HIST1H1B PE=1 SV=3	301	4
Q8NC51	Plasminogen activator inhibitor 1 RNA-binding protein OS=Homo sapiens GN=SERBP1 PE=1 SV=2	300	3
Q9H254	Spectrin beta chain, non-erythrocytic 4 OS=Homo sapiens GN=SPTBN4 PE=1 SV=2	299	8
P07814	Bifunctional glutamate/proline--tRNA ligase OS=Homo sapiens GN=EPRS PE=1 SV=5	299	4
P38432	Coilin OS=Homo sapiens GN=COIL PE=1 SV=1	298	6
Q92928	Putative Ras-related protein Rab-1C OS=Homo sapiens GN=RAB1C PE=5 SV=2	297	6
Q12792	Twinfilin-1 OS=Homo sapiens GN=TWF1 PE=1 SV=3	294	4
P62841	40S ribosomal protein S15 OS=Homo sapiens GN=RPS15 PE=1 SV=2	293	10
O15144	Actin-related protein 2/3 complex subunit 2 OS=Homo sapiens GN=ARPC2 PE=1 SV=1	290	8
Q27J81	Inverted formin-2 OS=Homo sapiens GN=INF2 PE=1 SV=2	288	6
Q96L21	60S ribosomal protein L10-like OS=Homo sapiens GN=RPL10L PE=1 SV=3	284	9
P34897	Serine hydroxymethyltransferase, mitochondrial OS=Homo sapiens GN=SHMT2 PE=1 SV=3	284	5
P52597	Heterogeneous nuclear ribonucleoprotein F OS=Homo sapiens GN=HNRNPF PE=1 SV=3	284	5
P52292	Importin subunit alpha-1 OS=Homo sapiens GN=KPNA2 PE=1 SV=1	284	3
P60903	Protein S100-A10 OS=Homo sapiens GN=S100A10 PE=1 SV=2	281	5
O75531	Barrier-to-autointegration factor OS=Homo sapiens GN=BANF1 PE=1 SV=1	279	4
Q14244	Ensconsin OS=Homo sapiens GN=MAP7 PE=1 SV=1	279	4
P21964	Catechol O-methyltransferase OS=Homo sapiens GN=COMT PE=1 SV=2	278	3
Q86V48	Leucine zipper protein 1 OS=Homo sapiens GN=LUZP1 PE=1 SV=2	277	5
P36776	Lon protease homolog, mitochondrial OS=Homo sapiens GN=LONP1 PE=1 SV=2	275	5
P60842	Eukaryotic initiation factor 4A-I OS=Homo sapiens GN=EIF4A1 PE=1 SV=1	275	3
P38159	RNA-binding motif protein, X chromosome OS=Homo sapiens GN=RBMX PE=1 SV=3	273	5
P04406	Glyceraldehyde-3-phosphate dehydrogenase OS=Homo sapiens GN=GAPDH PE=1 SV=3	272	3
P62913	60S ribosomal protein L11 OS=Homo sapiens GN=RPL11 PE=1 SV=2	271	4
P67809	Nuclease-sensitive element-binding protein 1 OS=Homo sapiens GN=YBX1 PE=1 SV=3	270	3
Q14978	Nucleolar and coiled-body phosphoprotein 1 OS=Homo sapiens GN=NOLC1 PE=1 SV=2	269	3
P36873	Serine/threonine-protein phosphatase PP1-gamma catalytic subunit OS=Homo sapiens GN=PPP1CC PE=1 SV=1	267	9
O95235	Kinesin-like protein KIF20A OS=Homo sapiens GN=KIF20A PE=1 SV=1	262	3
O60488	Long-chain-fatty-acid--CoA ligase 4 OS=Homo sapiens GN=ACSL4 PE=1 SV=2	260	4
P63167	Dynein light chain 1, cytoplasmic OS=Homo sapiens GN=DYNLL1 PE=1 SV=1	260	2
Q14568	Heat shock protein HSP 90-alpha A2 OS=Homo sapiens GN=HSP90AA2P PE=1 SV=2	259	6
Q8NBU5	ATPase family AAA domain-containing protein 1 OS=Homo sapiens GN=ATAD1 PE=1 SV=1	259	5
P56537	Eukaryotic translation initiation factor 6 OS=Homo sapiens GN=EIF6 PE=1 SV=1	259	3
P07947	Tyrosine-protein kinase Yes OS=Homo sapiens GN=YES1 PE=1 SV=3	257	7
Q02218	2-oxoglutarate dehydrogenase, mitochondrial OS=Homo sapiens GN=OGDH PE=1 SV=3	256	4
Q96S97	Myeloid-associated differentiation marker OS=Homo sapiens GN=MYADM PE=1 SV=2	256	2
Q9UNX3	60S ribosomal protein L26-like 1 OS=Homo sapiens GN=RPL26L1 PE=1 SV=1	254	7
P23528	Cofilin-1 OS=Homo sapiens GN=CFL1 PE=1 SV=3	253	4
Q69YQ0	Cytospin-A OS=Homo sapiens GN=SPECC1L PE=1 SV=2	252	5
P13987	CD59 glycoprotein OS=Homo sapiens GN=CD59 PE=1 SV=1	250	5
P35268	60S ribosomal protein L22 OS=Homo sapiens GN=RPL22 PE=1 SV=2	250	4
P14866	Heterogeneous nuclear ribonucleoprotein L OS=Homo sapiens GN=HNRNPL PE=1 SV=2	249	6
P09382	Galectin-1 OS=Homo sapiens GN=LGALS1 PE=1 SV=2	246	6
Q96B97	SH3 domain-containing kinase-binding protein 1 OS=Homo sapiens GN=SH3KBP1 PE=1 SV=2	246	6
Q03135	Caveolin-1 OS=Homo sapiens GN=CAV1 PE=1 SV=4	246	4
Q9Y221	60S ribosome subunit biogenesis protein NIP7 homolog OS=Homo sapiens GN=NIP7 PE=1 SV=1	245	5
P12236	ADP/ATP translocase 3 OS=Homo sapiens GN=SLC25A6 PE=1 SV=4	244	9
P42167	Lamina-associated polypeptide 2, isoforms beta/gamma OS=Homo sapiens GN=TMPO PE=1 SV=2	242	4
P51114	Fragile X mental retardation syndrome-related protein 1 OS=Homo sapiens GN=FXR1 PE=1 SV=3	242	3
P20908	Collagen alpha-1(V) chain OS=Homo sapiens GN=COL5A1 PE=1 SV=3	239	4
Q15287	RNA-binding protein with serine-rich domain 1 OS=Homo sapiens GN=RNPS1 PE=1 SV=1	238	2
Q9UHX1	Poly(U)-binding-splicing factor PUF60 OS=Homo sapiens GN=PUF60 PE=1 SV=1	238	2
Q96SB3	Neurabin-2 OS=Homo sapiens GN=PPP1R9B PE=1 SV=2	237	5
Q9UHB9	Signal recognition particle subunit SRP68 OS=Homo sapiens GN=SRP68 PE=1 SV=2	237	2
P16435	NADPH--cytochrome P450 reductase OS=Homo sapiens GN=POR PE=1 SV=2	235	4
Q9ULJ8	Neurabin-1 OS=Homo sapiens GN=PPP1R9A PE=1 SV=2	235	3
P55084	Trifunctional enzyme subunit beta, mitochondrial OS=Homo sapiens GN=HADHB PE=1 SV=3	232	4
Q9BT23	LIM domain-containing protein 2 OS=Homo sapiens GN=LIMD2 PE=1 SV=1	231	6
P13804	Electron transfer flavoprotein subunit alpha, mitochondrial OS=Homo sapiens GN=ETFA PE=1 SV=1	231	4
P63244	Receptor of activated protein C kinase 1 OS=Homo sapiens GN=RACK1 PE=1 SV=3	230	3
O95573	Long-chain-fatty-acid--CoA ligase 3 OS=Homo sapiens GN=ACSL3 PE=1 SV=3	230	2
P62910	60S ribosomal protein L32 OS=Homo sapiens GN=RPL32 PE=1 SV=2	228	9
P21589	5~-nucleotidase OS=Homo sapiens GN=NT5E PE=1 SV=1	227	3
O94905	Erlin-2 OS=Homo sapiens GN=ERLIN2 PE=1 SV=1	224	4
P42677	40S ribosomal protein S27 OS=Homo sapiens GN=RPS27 PE=1 SV=3	224	4
Q8NI36	WD repeat-containing protein 36 OS=Homo sapiens GN=WDR36 PE=1 SV=1	224	4
Q14156	Protein EFR3 homolog A OS=Homo sapiens GN=EFR3A PE=1 SV=2	223	4
Q9Y3L5	Ras-related protein Rap-2c OS=Homo sapiens GN=RAP2C PE=1 SV=1	221	3
Q14571	Inositol 1,4,5-trisphosphate receptor type 2 OS=Homo sapiens GN=ITPR2 PE=1 SV=2	220	4
O95831	Apoptosis-inducing factor 1, mitochondrial OS=Homo sapiens GN=AIFM1 PE=1 SV=1	219	11
Q15058	Kinesin-like protein KIF14 OS=Homo sapiens GN=KIF14 PE=1 SV=1	219	9
O95782	AP-2 complex subunit alpha-1 OS=Homo sapiens GN=AP2A1 PE=1 SV=3	219	4
O14979	Heterogeneous nuclear ribonucleoprotein D-like OS=Homo sapiens GN=HNRNPDL PE=1 SV=3	218	4
P43243	Matrin-3 OS=Homo sapiens GN=MATR3 PE=1 SV=2	217	4
A8MTJ3	Guanine nucleotide-binding protein G(t) subunit alpha-3 OS=Homo sapiens GN=GNAT3 PE=2 SV=2	217	4
P61225	Ras-related protein Rap-2b OS=Homo sapiens GN=RAP2B PE=1 SV=1	217	2
Q8ND76	Cyclin-Y OS=Homo sapiens GN=CCNY PE=1 SV=2	215	2
Q0ZGT2	Nexilin OS=Homo sapiens GN=NEXN PE=1 SV=1	213	6
Q6PKG0	La-related protein 1 OS=Homo sapiens GN=LARP1 PE=1 SV=2	211	5
Q9UPN3	Microtubule-actin cross-linking factor 1, isoforms 1/2/3/5 OS=Homo sapiens GN=MACF1 PE=1 SV=4	211	5
P28290	Sperm-specific antigen 2 OS=Homo sapiens GN=SSFA2 PE=1 SV=3	211	4
P10696	Alkaline phosphatase, placental-like OS=Homo sapiens GN=ALPPL2 PE=2 SV=4	210	3
Q4VXU2	Polyadenylate-binding protein 1-like OS=Homo sapiens GN=PABPC1L PE=2 SV=1	210	3
Q5T0W9	Protein FAM83B OS=Homo sapiens GN=FAM83B PE=1 SV=1	208	5
P62330	ADP-ribosylation factor 6 OS=Homo sapiens GN=ARF6 PE=1 SV=2	208	3
Q92552	28S ribosomal protein S27, mitochondrial OS=Homo sapiens GN=MRPS27 PE=1 SV=3	208	3
P07948	Tyrosine-protein kinase Lyn OS=Homo sapiens GN=LYN PE=1 SV=3	207	4
Q6DKI1	60S ribosomal protein L7-like 1 OS=Homo sapiens GN=RPL7L1 PE=1 SV=1	206	4
Q14444	Caprin-1 OS=Homo sapiens GN=CAPRIN1 PE=1 SV=2	206	3
Q8TED0	U3 small nucleolar RNA-associated protein 15 homolog OS=Homo sapiens GN=UTP15 PE=1 SV=3	206	3
P14649	Myosin light chain 6B OS=Homo sapiens GN=MYL6B PE=1 SV=1	204	3
P09493	Tropomyosin alpha-1 chain OS=Homo sapiens GN=TPM1 PE=1 SV=2	203	5
Q86VI3	Ras GTPase-activating-like protein IQGAP3 OS=Homo sapiens GN=IQGAP3 PE=1 SV=2	203	3
Q13045	Protein flightless-1 homolog OS=Homo sapiens GN=FLII PE=1 SV=2	198	4
O76094	Signal recognition particle subunit SRP72 OS=Homo sapiens GN=SRP72 PE=1 SV=3	197	4
Q9Y281	Cofilin-2 OS=Homo sapiens GN=CFL2 PE=1 SV=1	197	2
Q9BQ67	Glutamate-rich WD repeat-containing protein 1 OS=Homo sapiens GN=GRWD1 PE=1 SV=1	196	2
Q9Y446	Plakophilin-3 OS=Homo sapiens GN=PKP3 PE=1 SV=1	195	4
O60287	Nucleolar pre-ribosomal-associated protein 1 OS=Homo sapiens GN=URB1 PE=1 SV=4	193	3
Q9BYG3	MKI67 FHA domain-interacting nucleolar phosphoprotein OS=Homo sapiens GN=NIFK PE=1 SV=1	193	3
Q9NQS7	Inner centromere protein OS=Homo sapiens GN=INCENP PE=1 SV=3	192	4
Q9Y2Z4	Tyrosine--tRNA ligase, mitochondrial OS=Homo sapiens GN=YARS2 PE=1 SV=2	192	2
Q969X6	U3 small nucleolar RNA-associated protein 4 homolog OS=Homo sapiens GN=UTP4 PE=1 SV=1	189	4
O75494	Serine/arginine-rich splicing factor 10 OS=Homo sapiens GN=SRSF10 PE=1 SV=1	188	3
Q6P2Q9	Pre-mRNA-processing-splicing factor 8 OS=Homo sapiens GN=PRPF8 PE=1 SV=2	187	4
Q8IXI1	Mitochondrial Rho GTPase 2 OS=Homo sapiens GN=RHOT2 PE=1 SV=2	187	4
Q96E39	RNA binding motif protein, X-linked-like-1 OS=Homo sapiens GN=RBMXL1 PE=1 SV=1	187	3
Q07157	Tight junction protein ZO-1 OS=Homo sapiens GN=TJP1 PE=1 SV=3	186	2
Q9BVG8	Kinesin-like protein KIFC3 OS=Homo sapiens GN=KIFC3 PE=1 SV=4	185	2
O14974	Protein phosphatase 1 regulatory subunit 12A OS=Homo sapiens GN=PPP1R12A PE=1 SV=1	185	2
Q8IUE6	Histone H2A type 2-B OS=Homo sapiens GN=HIST2H2AB PE=1 SV=3	184	3
P62136	Serine/threonine-protein phosphatase PP1-alpha catalytic subunit OS=Homo sapiens GN=PPP1CA PE=1 SV=1	183	5
Q53EZ4	Centrosomal protein of 55 kDa OS=Homo sapiens GN=CEP55 PE=1 SV=3	182	3
Q9Y3U8	60S ribosomal protein L36 OS=Homo sapiens GN=RPL36 PE=1 SV=3	181	5
Q6YN16	Hydroxysteroid dehydrogenase-like protein 2 OS=Homo sapiens GN=HSDL2 PE=1 SV=1	181	3
O75477	Erlin-1 OS=Homo sapiens GN=ERLIN1 PE=1 SV=1	181	3
Q9BVJ6	U3 small nucleolar RNA-associated protein 14 homolog A OS=Homo sapiens GN=UTP14A PE=1 SV=1	180	2
Q9BY89	Uncharacterized protein KIAA1671 OS=Homo sapiens GN=KIAA1671 PE=1 SV=2	179	3
Q10589	Bone marrow stromal antigen 2 OS=Homo sapiens GN=BST2 PE=1 SV=1	177	3
Q9Y2W1	Thyroid hormone receptor-associated protein 3 OS=Homo sapiens GN=THRAP3 PE=1 SV=2	176	4
P48681	Nestin OS=Homo sapiens GN=NES PE=1 SV=2	176	4
Q9BQ39	ATP-dependent RNA helicase DDX50 OS=Homo sapiens GN=DDX50 PE=1 SV=1	176	2
P49748	Very long-chain specific acyl-CoA dehydrogenase, mitochondrial OS=Homo sapiens GN=ACADVL PE=1 SV=1	174	2
O75533	Splicing factor 3B subunit 1 OS=Homo sapiens GN=SF3B1 PE=1 SV=3	173	3
Q58FF7	Putative heat shock protein HSP 90-beta-3 OS=Homo sapiens GN=HSP90AB3P PE=5 SV=1	172	4
P22492	Histone H1t OS=Homo sapiens GN=HIST1H1T PE=2 SV=4	172	3
Q969Z0	Protein TBRG4 OS=Homo sapiens GN=TBRG4 PE=1 SV=1	171	4
O60506	Heterogeneous nuclear ribonucleoprotein Q OS=Homo sapiens GN=SYNCRIP PE=1 SV=2	171	3
Q99714	3-hydroxyacyl-CoA dehydrogenase type-2 OS=Homo sapiens GN=HSD17B10 PE=1 SV=3	171	2
Q9C0A0	Contactin-associated protein-like 4 OS=Homo sapiens GN=CNTNAP4 PE=1 SV=3	170	4
P59190	Ras-related protein Rab-15 OS=Homo sapiens GN=RAB15 PE=1 SV=1	170	3
Q9BSJ8	Extended synaptotagmin-1 OS=Homo sapiens GN=ESYT1 PE=1 SV=1	170	3
Q9UM54	Unconventional myosin-VI OS=Homo sapiens GN=MYO6 PE=1 SV=4	169	3
Q13393	Phospholipase D1 OS=Homo sapiens GN=PLD1 PE=1 SV=1	169	3
P51116	Fragile X mental retardation syndrome-related protein 2 OS=Homo sapiens GN=FXR2 PE=1 SV=2	169	3
P42166	Lamina-associated polypeptide 2, isoform alpha OS=Homo sapiens GN=TMPO PE=1 SV=2	169	3
Q969G5	Caveolae-associated protein 3 OS=Homo sapiens GN=CAVIN3 PE=1 SV=3	167	3
O00425	Insulin-like growth factor 2 mRNA-binding protein 3 OS=Homo sapiens GN=IGF2BP3 PE=1 SV=2	166	3
P55265	Double-stranded RNA-specific adenosine deaminase OS=Homo sapiens GN=ADAR PE=1 SV=4	166	3
Q14240	Eukaryotic initiation factor 4A-II OS=Homo sapiens GN=EIF4A2 PE=1 SV=2	166	2
Q8N9T8	Protein KRI1 homolog OS=Homo sapiens GN=KRI1 PE=1 SV=3	165	2
Q86UN3	Reticulon-4 receptor-like 2 OS=Homo sapiens GN=RTN4RL2 PE=1 SV=1	164	2
P34932	Heat shock 70 kDa protein 4 OS=Homo sapiens GN=HSPA4 PE=1 SV=4	164	2
P38405	Guanine nucleotide-binding protein G(olf) subunit alpha OS=Homo sapiens GN=GNAL PE=1 SV=1	163	3
P61421	V-type proton ATPase subunit d 1 OS=Homo sapiens GN=ATP6V0D1 PE=1 SV=1	163	1
Q9BVP2	Guanine nucleotide-binding protein-like 3 OS=Homo sapiens GN=GNL3 PE=1 SV=2	162	4
Q15365	Poly(rC)-binding protein 1 OS=Homo sapiens GN=PCBP1 PE=1 SV=2	162	3
Q7Z2W4	Zinc finger CCCH-type antiviral protein 1 OS=Homo sapiens GN=ZC3HAV1 PE=1 SV=3	162	3
Q9HCE1	Putative helicase MOV-10 OS=Homo sapiens GN=MOV10 PE=1 SV=2	162	1
P11387	DNA topoisomerase 1 OS=Homo sapiens GN=TOP1 PE=1 SV=2	160	6
Q9Y265	RuvB-like 1 OS=Homo sapiens GN=RUVBL1 PE=1 SV=1	160	2
Q13200	26S proteasome non-ATPase regulatory subunit 2 OS=Homo sapiens GN=PSMD2 PE=1 SV=3	159	2
P13674	Prolyl 4-hydroxylase subunit alpha-1 OS=Homo sapiens GN=P4HA1 PE=1 SV=2	159	2
Q9NTJ3	Structural maintenance of chromosomes protein 4 OS=Homo sapiens GN=SMC4 PE=1 SV=2	158	11
P59998	Actin-related protein 2/3 complex subunit 4 OS=Homo sapiens GN=ARPC4 PE=1 SV=3	158	4
Q13601	KRR1 small subunit processome component homolog OS=Homo sapiens GN=KRR1 PE=1 SV=4	157	2
Q03113	Guanine nucleotide-binding protein subunit alpha-12 OS=Homo sapiens GN=GNA12 PE=1 SV=4	155	2
Q96PK6	RNA-binding protein 14 OS=Homo sapiens GN=RBM14 PE=1 SV=2	154	4
P61106	Ras-related protein Rab-14 OS=Homo sapiens GN=RAB14 PE=1 SV=4	153	3
Q9BRQ6	MICOS complex subunit MIC25 OS=Homo sapiens GN=CHCHD6 PE=1 SV=1	152	2
Q9Y3B9	RRP15-like protein OS=Homo sapiens GN=RRP15 PE=1 SV=2	152	2
O15372	Eukaryotic translation initiation factor 3 subunit H OS=Homo sapiens GN=EIF3H PE=1 SV=1	149	1
P67936	Tropomyosin alpha-4 chain OS=Homo sapiens GN=TPM4 PE=1 SV=3	147	5
Q9UKD2	mRNA turnover protein 4 homolog OS=Homo sapiens GN=MRTO4 PE=1 SV=2	146	3
O75526	RNA-binding motif protein, X-linked-like-2 OS=Homo sapiens GN=RBMXL2 PE=1 SV=3	146	2
P20700	Lamin-B1 OS=Homo sapiens GN=LMNB1 PE=1 SV=2	145	3
Q9UJ83	2-hydroxyacyl-CoA lyase 1 OS=Homo sapiens GN=HACL1 PE=1 SV=2	144	2
P51148	Ras-related protein Rab-5C OS=Homo sapiens GN=RAB5C PE=1 SV=2	143	2
P12956	X-ray repair cross-complementing protein 6 OS=Homo sapiens GN=XRCC6 PE=1 SV=2	142	4
O00116	Alkyldihydroxyacetonephosphate synthase, peroxisomal OS=Homo sapiens GN=AGPS PE=1 SV=1	142	3
Q8NEM2	SHC SH2 domain-binding protein 1 OS=Homo sapiens GN=SHCBP1 PE=1 SV=3	142	2
P11177	Pyruvate dehydrogenase E1 component subunit beta, mitochondrial OS=Homo sapiens GN=PDHB PE=1 SV=3	142	2
P30084	Enoyl-CoA hydratase, mitochondrial OS=Homo sapiens GN=ECHS1 PE=1 SV=4	142	2
P00387	NADH-cytochrome b5 reductase 3 OS=Homo sapiens GN=CYB5R3 PE=1 SV=3	141	3
Q9Y6M4	Casein kinase I isoform gamma-3 OS=Homo sapiens GN=CSNK1G3 PE=1 SV=2	141	2
P28066	Proteasome subunit alpha type-5 OS=Homo sapiens GN=PSMA5 PE=1 SV=3	140	2
Q9ULH0	Kinase D-interacting substrate of 220 kDa OS=Homo sapiens GN=KIDINS220 PE=1 SV=3	140	2
O95716	Ras-related protein Rab-3D OS=Homo sapiens GN=RAB3D PE=1 SV=1	139	2
P10114	Ras-related protein Rap-2a OS=Homo sapiens GN=RAP2A PE=1 SV=1	138	1
O95274	Ly6/PLAUR domain-containing protein 3 OS=Homo sapiens GN=LYPD3 PE=1 SV=2	137	2
Q15029	116 kDa U5 small nuclear ribonucleoprotein component OS=Homo sapiens GN=EFTUD2 PE=1 SV=1	137	1
O00541	Pescadillo homolog OS=Homo sapiens GN=PES1 PE=1 SV=1	136	3
Q9HCP0	Casein kinase I isoform gamma-1 OS=Homo sapiens GN=CSNK1G1 PE=1 SV=1	136	2
Q9BPX5	Actin-related protein 2/3 complex subunit 5-like protein OS=Homo sapiens GN=ARPC5L PE=1 SV=1	135	2
O14939	Phospholipase D2 OS=Homo sapiens GN=PLD2 PE=1 SV=2	134	3
P61163	Alpha-centractin OS=Homo sapiens GN=ACTR1A PE=1 SV=1	133	3
Q03701	CCAAT/enhancer-binding protein zeta OS=Homo sapiens GN=CEBPZ PE=1 SV=3	133	2
Q8IXT5	RNA-binding protein 12B OS=Homo sapiens GN=RBM12B PE=1 SV=2	131	4
P29992	Guanine nucleotide-binding protein subunit alpha-11 OS=Homo sapiens GN=GNA11 PE=1 SV=2	131	3
Q03252	Lamin-B2 OS=Homo sapiens GN=LMNB2 PE=1 SV=4	131	3
O95232	Luc7-like protein 3 OS=Homo sapiens GN=LUC7L3 PE=1 SV=2	131	1
Q16576	Histone-binding protein RBBP7 OS=Homo sapiens GN=RBBP7 PE=1 SV=1	131	1
P07951	Tropomyosin beta chain OS=Homo sapiens GN=TPM2 PE=1 SV=1	129	3
Q12769	Nuclear pore complex protein Nup160 OS=Homo sapiens GN=NUP160 PE=1 SV=3	129	2
Q92575	UBX domain-containing protein 4 OS=Homo sapiens GN=UBXN4 PE=1 SV=2	129	1
Q9NQ39	Putative 40S ribosomal protein S10-like OS=Homo sapiens GN=RPS10P5 PE=5 SV=1	128	7
P56192	Methionine--tRNA ligase, cytoplasmic OS=Homo sapiens GN=MARS PE=1 SV=2	128	2
P55769	NHP2-like protein 1 OS=Homo sapiens GN=SNU13 PE=1 SV=3	127	4
P10619	Lysosomal protective protein OS=Homo sapiens GN=CTSA PE=1 SV=2	127	1
Q16531	DNA damage-binding protein 1 OS=Homo sapiens GN=DDB1 PE=1 SV=1	126	2
P24534	Elongation factor 1-beta OS=Homo sapiens GN=EEF1B2 PE=1 SV=3	126	1
Q7L014	Probable ATP-dependent RNA helicase DDX46 OS=Homo sapiens GN=DDX46 PE=1 SV=2	125	1
Q86VM9	Zinc finger CCCH domain-containing protein 18 OS=Homo sapiens GN=ZC3H18 PE=1 SV=2	125	1
P13861	cAMP-dependent protein kinase type II-alpha regulatory subunit OS=Homo sapiens GN=PRKAR2A PE=1 SV=2	125	1
Q03001	Dystonin OS=Homo sapiens GN=DST PE=1 SV=4	123	3
O94973	AP-2 complex subunit alpha-2 OS=Homo sapiens GN=AP2A2 PE=1 SV=2	123	2
O95373	Importin-7 OS=Homo sapiens GN=IPO7 PE=1 SV=1	123	1
Q9UK61	Protein TASOR OS=Homo sapiens GN=FAM208A PE=1 SV=3	123	1
Q9BVI4	Nucleolar complex protein 4 homolog OS=Homo sapiens GN=NOC4L PE=1 SV=1	122	2
Q8IWX8	Calcium homeostasis endoplasmic reticulum protein OS=Homo sapiens GN=CHERP PE=1 SV=3	122	1
P55081	Microfibrillar-associated protein 1 OS=Homo sapiens GN=MFAP1 PE=1 SV=2	122	1
Q8N7U6	EF-hand domain-containing family member B OS=Homo sapiens GN=EFHB PE=2 SV=4	121	4
P82650	28S ribosomal protein S22, mitochondrial OS=Homo sapiens GN=MRPS22 PE=1 SV=1	121	3
Q9NZM1	Myoferlin OS=Homo sapiens GN=MYOF PE=1 SV=1	121	2
Q9Y4I1	Unconventional myosin-Va OS=Homo sapiens GN=MYO5A PE=1 SV=2	121	2
P62857	40S ribosomal protein S28 OS=Homo sapiens GN=RPS28 PE=1 SV=1	121	2
Q9Y230	RuvB-like 2 OS=Homo sapiens GN=RUVBL2 PE=1 SV=3	121	2
Q13242	Serine/arginine-rich splicing factor 9 OS=Homo sapiens GN=SRSF9 PE=1 SV=1	120	3
Q8IWA0	WD repeat-containing protein 75 OS=Homo sapiens GN=WDR75 PE=1 SV=1	120	2
O94906	Pre-mRNA-processing factor 6 OS=Homo sapiens GN=PRPF6 PE=1 SV=1	120	2
P35232	Prohibitin OS=Homo sapiens GN=PHB PE=1 SV=1	119	2
Q96RT1	Erbin OS=Homo sapiens GN=ERBIN PE=1 SV=2	118	2
O15027	Protein transport protein Sec16A OS=Homo sapiens GN=SEC16A PE=1 SV=3	118	2
Q9UHQ9	NADH-cytochrome b5 reductase 1 OS=Homo sapiens GN=CYB5R1 PE=1 SV=1	118	2
P11310	Medium-chain specific acyl-CoA dehydrogenase, mitochondrial OS=Homo sapiens GN=ACADM PE=1 SV=1	117	4
A6NHQ2	rRNA/tRNA 2~-O-methyltransferase fibrillarin-like protein 1 OS=Homo sapiens GN=FBLL1 PE=3 SV=2	117	3
Q9H6R4	Nucleolar protein 6 OS=Homo sapiens GN=NOL6 PE=1 SV=2	117	1
O15145	Actin-related protein 2/3 complex subunit 3 OS=Homo sapiens GN=ARPC3 PE=1 SV=3	115	3
Q96TC7	Regulator of microtubule dynamics protein 3 OS=Homo sapiens GN=RMDN3 PE=1 SV=2	115	2
Q9NZ01	Very-long-chain enoyl-CoA reductase OS=Homo sapiens GN=TECR PE=1 SV=1	114	5
Q13148	TAR DNA-binding protein 43 OS=Homo sapiens GN=TARDBP PE=1 SV=1	114	2
Q9H307	Pinin OS=Homo sapiens GN=PNN PE=1 SV=4	114	2
Q6DN03	Putative histone H2B type 2-C OS=Homo sapiens GN=HIST2H2BC PE=5 SV=3	114	2
Q9BZE1	39S ribosomal protein L37, mitochondrial OS=Homo sapiens GN=MRPL37 PE=1 SV=2	113	4
Q99525	Histone H4-like protein type G OS=Homo sapiens GN=HIST1H4G PE=1 SV=1	113	3
Q96GQ7	Probable ATP-dependent RNA helicase DDX27 OS=Homo sapiens GN=DDX27 PE=1 SV=2	113	2
P51648	Fatty aldehyde dehydrogenase OS=Homo sapiens GN=ALDH3A2 PE=1 SV=1	113	1
Q9NX58	Cell growth-regulating nucleolar protein OS=Homo sapiens GN=LYAR PE=1 SV=2	113	1
Q9UDY2	Tight junction protein ZO-2 OS=Homo sapiens GN=TJP2 PE=1 SV=2	112	3
P46779	60S ribosomal protein L28 OS=Homo sapiens GN=RPL28 PE=1 SV=3	112	2
P78316	Nucleolar protein 14 OS=Homo sapiens GN=NOP14 PE=1 SV=3	112	2
P61981	14-3-3 protein gamma OS=Homo sapiens GN=YWHAG PE=1 SV=2	112	2
Q96PE2	Rho guanine nucleotide exchange factor 17 OS=Homo sapiens GN=ARHGEF17 PE=1 SV=1	112	1
Q9UNN8	Endothelial protein C receptor OS=Homo sapiens GN=PROCR PE=1 SV=1	111	2
Q12849	G-rich sequence factor 1 OS=Homo sapiens GN=GRSF1 PE=1 SV=3	111	1
P42696	RNA-binding protein 34 OS=Homo sapiens GN=RBM34 PE=1 SV=2	111	1
O75616	GTPase Era, mitochondrial OS=Homo sapiens GN=ERAL1 PE=1 SV=2	111	1
Q9NYH9	U3 small nucleolar RNA-associated protein 6 homolog OS=Homo sapiens GN=UTP6 PE=2 SV=2	111	1
Q13151	Heterogeneous nuclear ribonucleoprotein A0 OS=Homo sapiens GN=HNRNPA0 PE=1 SV=1	109	2
Q08J23	tRNA (cytosine(34)-C(5))-methyltransferase OS=Homo sapiens GN=NSUN2 PE=1 SV=2	109	2
P08631	Tyrosine-protein kinase HCK OS=Homo sapiens GN=HCK PE=1 SV=5	109	2
P63220	40S ribosomal protein S21 OS=Homo sapiens GN=RPS21 PE=1 SV=1	109	1
P37108	Signal recognition particle 14 kDa protein OS=Homo sapiens GN=SRP14 PE=1 SV=2	109	1
Q96LW7	Caspase recruitment domain-containing protein 19 OS=Homo sapiens GN=CARD19 PE=1 SV=1	108	2
P08195	4F2 cell-surface antigen heavy chain OS=Homo sapiens GN=SLC3A2 PE=1 SV=3	108	2
Q14974	Importin subunit beta-1 OS=Homo sapiens GN=KPNB1 PE=1 SV=2	108	2
Q14692	Ribosome biogenesis protein BMS1 homolog OS=Homo sapiens GN=BMS1 PE=1 SV=1	108	1
P08473	Neprilysin OS=Homo sapiens GN=MME PE=1 SV=2	107	1
Q14651	Plastin-1 OS=Homo sapiens GN=PLS1 PE=1 SV=2	106	2
Q8IZL8	Proline-, glutamic acid- and leucine-rich protein 1 OS=Homo sapiens GN=PELP1 PE=1 SV=2	106	1
Q5VT66	Mitochondrial amidoxime-reducing component 1 OS=Homo sapiens GN=MARC1 PE=1 SV=1	106	1
Q14690	Protein RRP5 homolog OS=Homo sapiens GN=PDCD11 PE=1 SV=3	105	2
P78371	T-complex protein 1 subunit beta OS=Homo sapiens GN=CCT2 PE=1 SV=4	105	1
Q5JQF8	Polyadenylate-binding protein 1-like 2 OS=Homo sapiens GN=PABPC1L2A PE=2 SV=1	105	1
O95757	Heat shock 70 kDa protein 4L OS=Homo sapiens GN=HSPA4L PE=1 SV=3	104	3
Q14146	Unhealthy ribosome biogenesis protein 2 homolog OS=Homo sapiens GN=URB2 PE=2 SV=2	104	2
Q13838	Spliceosome RNA helicase DDX39B OS=Homo sapiens GN=DDX39B PE=1 SV=1	104	2
O43837	Isocitrate dehydrogenase [NAD] subunit beta, mitochondrial OS=Homo sapiens GN=IDH3B PE=1 SV=2	104	1
P21796	Voltage-dependent anion-selective channel protein 1 OS=Homo sapiens GN=VDAC1 PE=1 SV=2	104	1
Q8N556	Actin filament-associated protein 1 OS=Homo sapiens GN=AFAP1 PE=1 SV=2	103	3
Q9NZI8	Insulin-like growth factor 2 mRNA-binding protein 1 OS=Homo sapiens GN=IGF2BP1 PE=1 SV=2	103	3
P07196	Neurofilament light polypeptide OS=Homo sapiens GN=NEFL PE=1 SV=3	103	3
Q14642	Type I inositol 1,4,5-trisphosphate 5-phosphatase OS=Homo sapiens GN=INPP5A PE=1 SV=1	103	2
Q14643	Inositol 1,4,5-trisphosphate receptor type 1 OS=Homo sapiens GN=ITPR1 PE=1 SV=3	103	2
Q9HD67	Unconventional myosin-X OS=Homo sapiens GN=MYO10 PE=1 SV=3	103	2
P13010	X-ray repair cross-complementing protein 5 OS=Homo sapiens GN=XRCC5 PE=1 SV=3	103	1
P35251	Replication factor C subunit 1 OS=Homo sapiens GN=RFC1 PE=1 SV=4	103	1
Q13595	Transformer-2 protein homolog alpha OS=Homo sapiens GN=TRA2A PE=1 SV=1	103	1
Q9H0D6	5~-3~ exoribonuclease 2 OS=Homo sapiens GN=XRN2 PE=1 SV=1	102	2
Q15645	Pachytene checkpoint protein 2 homolog OS=Homo sapiens GN=TRIP13 PE=1 SV=2	102	1
Q12906	Interleukin enhancer-binding factor 3 OS=Homo sapiens GN=ILF3 PE=1 SV=3	101	3
P40937	Replication factor C subunit 5 OS=Homo sapiens GN=RFC5 PE=1 SV=1	101	2
Q96G21	U3 small nucleolar ribonucleoprotein protein IMP4 OS=Homo sapiens GN=IMP4 PE=1 SV=1	100	1
Q86YZ3	Hornerin OS=Homo sapiens GN=HRNR PE=1 SV=2	100	1
Q8IYB8	ATP-dependent RNA helicase SUPV3L1, mitochondrial OS=Homo sapiens GN=SUPV3L1 PE=1 SV=1	100	1
Q9NRG9	Aladin OS=Homo sapiens GN=AAAS PE=1 SV=1	99	7
O95433	Activator of 90 kDa heat shock protein ATPase homolog 1 OS=Homo sapiens GN=AHSA1 PE=1 SV=1	99	1
Q8NEY8	Periphilin-1 OS=Homo sapiens GN=PPHLN1 PE=1 SV=2	98	1
Q06787	Synaptic functional regulator FMR1 OS=Homo sapiens GN=FMR1 PE=1 SV=1	97	3
P35241	Radixin OS=Homo sapiens GN=RDX PE=1 SV=1	97	3
Q3KRB8	Rho GTPase-activating protein 11B OS=Homo sapiens GN=ARHGAP11B PE=2 SV=1	97	1
Q16836	Hydroxyacyl-coenzyme A dehydrogenase, mitochondrial OS=Homo sapiens GN=HADH PE=1 SV=3	97	1
Q9Y6C9	Mitochondrial carrier homolog 2 OS=Homo sapiens GN=MTCH2 PE=1 SV=1	97	1
Q6TFL3	Coiled-coil domain-containing protein 171 OS=Homo sapiens GN=CCDC171 PE=2 SV=1	96	15
Q6QEF8	Coronin-6 OS=Homo sapiens GN=CORO6 PE=1 SV=2	96	2
Q6NYC8	Phostensin OS=Homo sapiens GN=PPP1R18 PE=1 SV=1	96	1
P61019	Ras-related protein Rab-2A OS=Homo sapiens GN=RAB2A PE=1 SV=1	96	1
Q14764	Major vault protein OS=Homo sapiens GN=MVP PE=1 SV=4	95	3
P43897	Elongation factor Ts, mitochondrial OS=Homo sapiens GN=TSFM PE=1 SV=2	95	1
Q10567	AP-1 complex subunit beta-1 OS=Homo sapiens GN=AP1B1 PE=1 SV=2	95	1
P09651	Heterogeneous nuclear ribonucleoprotein A1 OS=Homo sapiens GN=HNRNPA1 PE=1 SV=5	94	3
Q9UKV3	Apoptotic chromatin condensation inducer in the nucleus OS=Homo sapiens GN=ACIN1 PE=1 SV=2	94	1
P25705	ATP synthase subunit alpha, mitochondrial OS=Homo sapiens GN=ATP5A1 PE=1 SV=1	93	2
P50750	Cyclin-dependent kinase 9 OS=Homo sapiens GN=CDK9 PE=1 SV=3	93	2
O60884	DnaJ homolog subfamily A member 2 OS=Homo sapiens GN=DNAJA2 PE=1 SV=1	92	2
Q9UG63	ATP-binding cassette sub-family F member 2 OS=Homo sapiens GN=ABCF2 PE=1 SV=2	92	1
P83111	Serine beta-lactamase-like protein LACTB, mitochondrial OS=Homo sapiens GN=LACTB PE=1 SV=2	91	2
Q8WU20	Fibroblast growth factor receptor substrate 2 OS=Homo sapiens GN=FRS2 PE=1 SV=4	91	1
Q6P2E9	Enhancer of mRNA-decapping protein 4 OS=Homo sapiens GN=EDC4 PE=1 SV=1	91	1
Q14103	Heterogeneous nuclear ribonucleoprotein D0 OS=Homo sapiens GN=HNRNPD PE=1 SV=1	90	3
Q58FG0	Putative heat shock protein HSP 90-alpha A5 OS=Homo sapiens GN=HSP90AA5P PE=2 SV=1	90	3
Q5T5U3	Rho GTPase-activating protein 21 OS=Homo sapiens GN=ARHGAP21 PE=1 SV=1	90	2
Q7Z7K6	Centromere protein V OS=Homo sapiens GN=CENPV PE=1 SV=1	90	1
P23284	Peptidyl-prolyl cis-trans isomerase B OS=Homo sapiens GN=PPIB PE=1 SV=2	90	1
A9Z1Z3	Fer-1-like protein 4 OS=Homo sapiens GN=FER1L4 PE=2 SV=1	89	8
Q6DD88	Atlastin-3 OS=Homo sapiens GN=ATL3 PE=1 SV=1	89	1
Q5TAP6	U3 small nucleolar RNA-associated protein 14 homolog C OS=Homo sapiens GN=UTP14C PE=1 SV=1	89	1
Q9Y6M7	Sodium bicarbonate cotransporter 3 OS=Homo sapiens GN=SLC4A7 PE=1 SV=2	89	1
Q9NPE3	H/ACA ribonucleoprotein complex subunit 3 OS=Homo sapiens GN=NOP10 PE=1 SV=1	89	1
O15392	Baculoviral IAP repeat-containing protein 5 OS=Homo sapiens GN=BIRC5 PE=1 SV=3	89	1
P18031	Tyrosine-protein phosphatase non-receptor type 1 OS=Homo sapiens GN=PTPN1 PE=1 SV=1	89	1
Q15459	Splicing factor 3A subunit 1 OS=Homo sapiens GN=SF3A1 PE=1 SV=1	88	3
P17152	Transmembrane protein 11, mitochondrial OS=Homo sapiens GN=TMEM11 PE=1 SV=1	88	2
P15311	Ezrin OS=Homo sapiens GN=EZR PE=1 SV=4	88	2
Q92598	Heat shock protein 105 kDa OS=Homo sapiens GN=HSPH1 PE=1 SV=1	88	1
P18077	60S ribosomal protein L35a OS=Homo sapiens GN=RPL35A PE=1 SV=2	87	3
O15511	Actin-related protein 2/3 complex subunit 5 OS=Homo sapiens GN=ARPC5 PE=1 SV=3	87	2
P51659	Peroxisomal multifunctional enzyme type 2 OS=Homo sapiens GN=HSD17B4 PE=1 SV=3	87	2
Q12905	Interleukin enhancer-binding factor 2 OS=Homo sapiens GN=ILF2 PE=1 SV=2	87	1
Q9NZQ3	NCK-interacting protein with SH3 domain OS=Homo sapiens GN=NCKIPSD PE=1 SV=1	87	1
Q99575	Ribonucleases P/MRP protein subunit POP1 OS=Homo sapiens GN=POP1 PE=1 SV=2	87	1
P32322	Pyrroline-5-carboxylate reductase 1, mitochondrial OS=Homo sapiens GN=PYCR1 PE=1 SV=2	87	1
Q5SSJ5	Heterochromatin protein 1-binding protein 3 OS=Homo sapiens GN=HP1BP3 PE=1 SV=1	87	1
O60237	Protein phosphatase 1 regulatory subunit 12B OS=Homo sapiens GN=PPP1R12B PE=1 SV=2	87	1
Q15397	Pumilio homolog 3 OS=Homo sapiens GN=PUM3 PE=1 SV=3	86	4
Q9UNQ2	Probable dimethyladenosine transferase OS=Homo sapiens GN=DIMT1 PE=1 SV=1	86	2
P01111	GTPase NRas OS=Homo sapiens GN=NRAS PE=1 SV=1	86	1
P49368	T-complex protein 1 subunit gamma OS=Homo sapiens GN=CCT3 PE=1 SV=4	86	1
Q9UN86	Ras GTPase-activating protein-binding protein 2 OS=Homo sapiens GN=G3BP2 PE=1 SV=2	86	1
Q92828	Coronin-2A OS=Homo sapiens GN=CORO2A PE=1 SV=2	85	2
P51991	Heterogeneous nuclear ribonucleoprotein A3 OS=Homo sapiens GN=HNRNPA3 PE=1 SV=2	85	2
P04843	Dolichyl-diphosphooligosaccharide--protein glycosyltransferase subunit 1 OS=Homo sapiens GN=RPN1 PE=1 SV=1	85	2
Q9TNN7	HLA class I histocompatibility antigen, Cw-5 alpha chain OS=Homo sapiens GN=HLA-C PE=1 SV=1	85	1
Q9Y2R4	Probable ATP-dependent RNA helicase DDX52 OS=Homo sapiens GN=DDX52 PE=1 SV=3	85	1
A0FGR8	Extended synaptotagmin-2 OS=Homo sapiens GN=ESYT2 PE=1 SV=1	85	1
P04083	Annexin A1 OS=Homo sapiens GN=ANXA1 PE=1 SV=2	85	1
Q8IWA4	Mitofusin-1 OS=Homo sapiens GN=MFN1 PE=1 SV=2	85	1
P51153	Ras-related protein Rab-13 OS=Homo sapiens GN=RAB13 PE=1 SV=1	84	2
Q8TDD1	ATP-dependent RNA helicase DDX54 OS=Homo sapiens GN=DDX54 PE=1 SV=2	84	1
Q92738	USP6 N-terminal-like protein OS=Homo sapiens GN=USP6NL PE=1 SV=3	84	1
P55072	Transitional endoplasmic reticulum ATPase OS=Homo sapiens GN=VCP PE=1 SV=4	84	1
Q15067	Peroxisomal acyl-coenzyme A oxidase 1 OS=Homo sapiens GN=ACOX1 PE=1 SV=3	84	1
Q71UM5	40S ribosomal protein S27-like OS=Homo sapiens GN=RPS27L PE=1 SV=3	83	1
Q96AB3	Isochorismatase domain-containing protein 2 OS=Homo sapiens GN=ISOC2 PE=1 SV=1	83	1
Q13155	Aminoacyl tRNA synthase complex-interacting multifunctional protein 2 OS=Homo sapiens GN=AIMP2 PE=1 SV=2	83	1
Q9Y4L1	Hypoxia up-regulated protein 1 OS=Homo sapiens GN=HYOU1 PE=1 SV=1	82	2
P11498	Pyruvate carboxylase, mitochondrial OS=Homo sapiens GN=PC PE=1 SV=2	82	1
Q9UL25	Ras-related protein Rab-21 OS=Homo sapiens GN=RAB21 PE=1 SV=3	82	1
Q9Y608	Leucine-rich repeat flightless-interacting protein 2 OS=Homo sapiens GN=LRRFIP2 PE=1 SV=1	82	1
Q99848	Probable rRNA-processing protein EBP2 OS=Homo sapiens GN=EBNA1BP2 PE=1 SV=2	82	1
Q9P003	Protein cornichon homolog 4 OS=Homo sapiens GN=CNIH4 PE=1 SV=1	82	1
P78368	Casein kinase I isoform gamma-2 OS=Homo sapiens GN=CSNK1G2 PE=1 SV=1	82	1
Q8WXR4	Myosin-IIIb OS=Homo sapiens GN=MYO3B PE=2 SV=4	80	2
Q5JTH9	RRP12-like protein OS=Homo sapiens GN=RRP12 PE=1 SV=2	80	2
P11233	Ras-related protein Ral-A OS=Homo sapiens GN=RALA PE=1 SV=1	80	1
Q96DU9	Polyadenylate-binding protein 5 OS=Homo sapiens GN=PABPC5 PE=2 SV=1	80	1
Q9Y6M1	Insulin-like growth factor 2 mRNA-binding protein 2 OS=Homo sapiens GN=IGF2BP2 PE=1 SV=2	79	2
Q9BRJ6	Uncharacterized protein C7orf50 OS=Homo sapiens GN=C7orf50 PE=1 SV=1	79	2
Q9UII4	E3 ISG15--protein ligase HERC5 OS=Homo sapiens GN=HERC5 PE=1 SV=2	79	1
P33897	ATP-binding cassette sub-family D member 1 OS=Homo sapiens GN=ABCD1 PE=1 SV=2	79	1
O75691	Small subunit processome component 20 homolog OS=Homo sapiens GN=UTP20 PE=1 SV=3	79	1
Q9Y3T9	Nucleolar complex protein 2 homolog OS=Homo sapiens GN=NOC2L PE=1 SV=4	79	1
P35249	Replication factor C subunit 4 OS=Homo sapiens GN=RFC4 PE=1 SV=2	79	1
Q9GZL7	Ribosome biogenesis protein WDR12 OS=Homo sapiens GN=WDR12 PE=1 SV=2	78	2
Q13243	Serine/arginine-rich splicing factor 5 OS=Homo sapiens GN=SRSF5 PE=1 SV=1	78	1
O43615	Mitochondrial import inner membrane translocase subunit TIM44 OS=Homo sapiens GN=TIMM44 PE=1 SV=2	78	1
Q86U06	Probable RNA-binding protein 23 OS=Homo sapiens GN=RBM23 PE=1 SV=1	77	2
Q9BQG0	Myb-binding protein 1A OS=Homo sapiens GN=MYBBP1A PE=1 SV=2	77	2
Q13185	Chromobox protein homolog 3 OS=Homo sapiens GN=CBX3 PE=1 SV=4	77	1
Q7KZF4	Staphylococcal nuclease domain-containing protein 1 OS=Homo sapiens GN=SND1 PE=1 SV=1	77	1
Q92665	28S ribosomal protein S31, mitochondrial OS=Homo sapiens GN=MRPS31 PE=1 SV=3	76	1
Q96T76	MMS19 nucleotide excision repair protein homolog OS=Homo sapiens GN=MMS19 PE=1 SV=2	76	1
P35998	26S proteasome regulatory subunit 7 OS=Homo sapiens GN=PSMC2 PE=1 SV=3	75	1
Q9NUL7	Probable ATP-dependent RNA helicase DDX28 OS=Homo sapiens GN=DDX28 PE=1 SV=2	75	1
P0CW18	Serine protease 56 OS=Homo sapiens GN=PRSS56 PE=1 SV=1	74	2
P27348	14-3-3 protein theta OS=Homo sapiens GN=YWHAQ PE=1 SV=1	74	1
O94921	Cyclin-dependent kinase 14 OS=Homo sapiens GN=CDK14 PE=1 SV=3	74	1
Q7L2H7	Eukaryotic translation initiation factor 3 subunit M OS=Homo sapiens GN=EIF3M PE=1 SV=1	74	1
B5ME19	Eukaryotic translation initiation factor 3 subunit C-like protein OS=Homo sapiens GN=EIF3CL PE=3 SV=1	74	1
Q15269	Periodic tryptophan protein 2 homolog OS=Homo sapiens GN=PWP2 PE=2 SV=2	73	2
Q8IY63	Angiomotin-like protein 1 OS=Homo sapiens GN=AMOTL1 PE=1 SV=1	73	2
Q9P2M7	Cingulin OS=Homo sapiens GN=CGN PE=1 SV=2	73	1
P14678	Small nuclear ribonucleoprotein-associated proteins B and B~ OS=Homo sapiens GN=SNRPB PE=1 SV=2	73	1
Q15424	Scaffold attachment factor B1 OS=Homo sapiens GN=SAFB PE=1 SV=4	73	1
Q9BYC2	Succinyl-CoA:3-ketoacid coenzyme A transferase 2, mitochondrial OS=Homo sapiens GN=OXCT2 PE=2 SV=2	73	1
Q10570	Cleavage and polyadenylation specificity factor subunit 1 OS=Homo sapiens GN=CPSF1 PE=1 SV=2	73	1
O15226	NF-kappa-B-repressing factor OS=Homo sapiens GN=NKRF PE=1 SV=2	72	1
O75390	Citrate synthase, mitochondrial OS=Homo sapiens GN=CS PE=1 SV=2	72	1
Q06830	Peroxiredoxin-1 OS=Homo sapiens GN=PRDX1 PE=1 SV=1	71	2
Q9NRH3	Tubulin gamma-2 chain OS=Homo sapiens GN=TUBG2 PE=2 SV=1	71	1
Q9NV31	U3 small nucleolar ribonucleoprotein protein IMP3 OS=Homo sapiens GN=IMP3 PE=1 SV=1	71	1
O14579	Coatomer subunit epsilon OS=Homo sapiens GN=COPE PE=1 SV=3	71	1
P84090	Enhancer of rudimentary homolog OS=Homo sapiens GN=ERH PE=1 SV=1	70	2
O43290	U4/U6.U5 tri-snRNP-associated protein 1 OS=Homo sapiens GN=SART1 PE=1 SV=1	70	2
O14639	Actin-binding LIM protein 1 OS=Homo sapiens GN=ABLIM1 PE=1 SV=3	70	1
Q8IXM3	39S ribosomal protein L41, mitochondrial OS=Homo sapiens GN=MRPL41 PE=1 SV=1	70	1
O75340	Programmed cell death protein 6 OS=Homo sapiens GN=PDCD6 PE=1 SV=1	70	1
Q92900	Regulator of nonsense transcripts 1 OS=Homo sapiens GN=UPF1 PE=1 SV=2	69	2
Q96MU7	YTH domain-containing protein 1 OS=Homo sapiens GN=YTHDC1 PE=1 SV=3	69	1
P48643	T-complex protein 1 subunit epsilon OS=Homo sapiens GN=CCT5 PE=1 SV=1	69	1
Q9NSD9	Phenylalanine--tRNA ligase beta subunit OS=Homo sapiens GN=FARSB PE=1 SV=3	68	2
P13639	Elongation factor 2 OS=Homo sapiens GN=EEF2 PE=1 SV=4	68	2
Q8WUK0	Phosphatidylglycerophosphatase and protein-tyrosine phosphatase 1 OS=Homo sapiens GN=PTPMT1 PE=1 SV=1	68	1
P29692	Elongation factor 1-delta OS=Homo sapiens GN=EEF1D PE=1 SV=5	68	1
P08134	Rho-related GTP-binding protein RhoC OS=Homo sapiens GN=RHOC PE=1 SV=1	68	1
P62273	40S ribosomal protein S29 OS=Homo sapiens GN=RPS29 PE=1 SV=2	67	3
O75521	Enoyl-CoA delta isomerase 2, mitochondrial OS=Homo sapiens GN=ECI2 PE=1 SV=4	67	2
Q9NW13	RNA-binding protein 28 OS=Homo sapiens GN=RBM28 PE=1 SV=3	67	2
Q969Q0	60S ribosomal protein L36a-like OS=Homo sapiens GN=RPL36AL PE=1 SV=3	67	1
Q96SI9	Spermatid perinuclear RNA-binding protein OS=Homo sapiens GN=STRBP PE=1 SV=1	67	1
P57721	Poly(rC)-binding protein 3 OS=Homo sapiens GN=PCBP3 PE=2 SV=2	67	1
Q5JNZ5	Putative 40S ribosomal protein S26-like 1 OS=Homo sapiens GN=RPS26P11 PE=5 SV=1	66	3
Q58FF6	Putative heat shock protein HSP 90-beta 4 OS=Homo sapiens GN=HSP90AB4P PE=5 SV=1	66	1
P26599	Polypyrimidine tract-binding protein 1 OS=Homo sapiens GN=PTBP1 PE=1 SV=1	66	1
P62826	GTP-binding nuclear protein Ran OS=Homo sapiens GN=RAN PE=1 SV=3	66	1
Q6UB35	Monofunctional C1-tetrahydrofolate synthase, mitochondrial OS=Homo sapiens GN=MTHFD1L PE=1 SV=1	66	1
Q8N684	Cleavage and polyadenylation specificity factor subunit 7 OS=Homo sapiens GN=CPSF7 PE=1 SV=1	65	4
Q9ULL1	Pleckstrin homology domain-containing family G member 1 OS=Homo sapiens GN=PLEKHG1 PE=1 SV=2	65	3
P11277	Spectrin beta chain, erythrocytic OS=Homo sapiens GN=SPTB PE=1 SV=5	65	2
P38919	Eukaryotic initiation factor 4A-III OS=Homo sapiens GN=EIF4A3 PE=1 SV=4	65	2
P54886	Delta-1-pyrroline-5-carboxylate synthase OS=Homo sapiens GN=ALDH18A1 PE=1 SV=2	65	1
P51149	Ras-related protein Rab-7a OS=Homo sapiens GN=RAB7A PE=1 SV=1	64	1
Q4KMQ1	Taperin OS=Homo sapiens GN=TPRN PE=1 SV=2	63	2
P78347	General transcription factor II-I OS=Homo sapiens GN=GTF2I PE=1 SV=2	63	1
Q9NXS2	Glutaminyl-peptide cyclotransferase-like protein OS=Homo sapiens GN=QPCTL PE=1 SV=2	63	1
Q9H0S4	Probable ATP-dependent RNA helicase DDX47 OS=Homo sapiens GN=DDX47 PE=1 SV=1	63	1
P12931	Proto-oncogene tyrosine-protein kinase Src OS=Homo sapiens GN=SRC PE=1 SV=3	62	1
O00411	DNA-directed RNA polymerase, mitochondrial OS=Homo sapiens GN=POLRMT PE=1 SV=2	62	1
Q13425	Beta-2-syntrophin OS=Homo sapiens GN=SNTB2 PE=1 SV=1	62	1
P82673	28S ribosomal protein S35, mitochondrial OS=Homo sapiens GN=MRPS35 PE=1 SV=1	62	1
P13995	Bifunctional methylenetetrahydrofolate dehydrogenase/cyclohydrolase, mitochondrial OS=Homo sapiens GN=MTHFD2 PE=1 SV=2	62	1
P14550	Alcohol dehydrogenase [NADP(+)] OS=Homo sapiens GN=AKR1A1 PE=1 SV=3	61	1
O00303	Eukaryotic translation initiation factor 3 subunit F OS=Homo sapiens GN=EIF3F PE=1 SV=1	61	1
P18085	ADP-ribosylation factor 4 OS=Homo sapiens GN=ARF4 PE=1 SV=3	61	1
Q8N3K9	Cardiomyopathy-associated protein 5 OS=Homo sapiens GN=CMYA5 PE=1 SV=3	60	5
P45880	Voltage-dependent anion-selective channel protein 2 OS=Homo sapiens GN=VDAC2 PE=1 SV=2	60	2
Q9Y5B0	RNA polymerase II subunit A C-terminal domain phosphatase OS=Homo sapiens GN=CTDP1 PE=1 SV=3	60	2
A0JLT2	Mediator of RNA polymerase II transcription subunit 19 OS=Homo sapiens GN=MED19 PE=1 SV=2	60	1
Q9Y5M8	Signal recognition particle receptor subunit beta OS=Homo sapiens GN=SRPRB PE=1 SV=3	60	1
Q15061	WD repeat-containing protein 43 OS=Homo sapiens GN=WDR43 PE=1 SV=3	59	1
Q9H2U1	ATP-dependent RNA helicase DHX36 OS=Homo sapiens GN=DHX36 PE=1 SV=2	59	1
Q9UPP2	IQ motif and SEC7 domain-containing protein 3 OS=Homo sapiens GN=IQSEC3 PE=2 SV=3	58	4
Q13895	Bystin OS=Homo sapiens GN=BYSL PE=1 SV=3	58	1
P28289	Tropomodulin-1 OS=Homo sapiens GN=TMOD1 PE=1 SV=1	57	2
Q8WXF0	Serine/arginine-rich splicing factor 12 OS=Homo sapiens GN=SRSF12 PE=2 SV=1	57	1
Q7L0Y3	Mitochondrial ribonuclease P protein 1 OS=Homo sapiens GN=TRMT10C PE=1 SV=2	57	1
Q58A45	PAN2-PAN3 deadenylation complex subunit PAN3 OS=Homo sapiens GN=PAN3 PE=1 SV=3	56	4
Q5CZC0	Fibrous sheath-interacting protein 2 OS=Homo sapiens GN=FSIP2 PE=2 SV=4	56	2
P17987	T-complex protein 1 subunit alpha OS=Homo sapiens GN=TCP1 PE=1 SV=1	56	1
P08559	Pyruvate dehydrogenase E1 component subunit alpha, somatic form, mitochondrial OS=Homo sapiens GN=PDHA1 PE=1 SV=3	56	1
Q06265	Exosome complex component RRP45 OS=Homo sapiens GN=EXOSC9 PE=1 SV=3	56	1
Q13427	Peptidyl-prolyl cis-trans isomerase G OS=Homo sapiens GN=PPIG PE=1 SV=2	56	1
Q15751	Probable E3 ubiquitin-protein ligase HERC1 OS=Homo sapiens GN=HERC1 PE=1 SV=2	55	4
Q13555	Calcium/calmodulin-dependent protein kinase type II subunit gamma OS=Homo sapiens GN=CAMK2G PE=1 SV=3	55	1
Q5RKV6	Exosome complex component MTR3 OS=Homo sapiens GN=EXOSC6 PE=1 SV=1	55	1
Q8WWQ0	PH-interacting protein OS=Homo sapiens GN=PHIP PE=1 SV=2	55	1
Q99733	Nucleosome assembly protein 1-like 4 OS=Homo sapiens GN=NAP1L4 PE=1 SV=1	55	1
P14868	Aspartate--tRNA ligase, cytoplasmic OS=Homo sapiens GN=DARS PE=1 SV=2	55	1
P51636	Caveolin-2 OS=Homo sapiens GN=CAV2 PE=1 SV=2	54	2
Q9NPQ8	Synembryn-A OS=Homo sapiens GN=RIC8A PE=1 SV=3	54	1
Q86W92	Liprin-beta-1 OS=Homo sapiens GN=PPFIBP1 PE=1 SV=2	54	1
Q9H2D6	TRIO and F-actin-binding protein OS=Homo sapiens GN=TRIOBP PE=1 SV=3	54	1
P31942	Heterogeneous nuclear ribonucleoprotein H3 OS=Homo sapiens GN=HNRNPH3 PE=1 SV=2	54	1
P62318	Small nuclear ribonucleoprotein Sm D3 OS=Homo sapiens GN=SNRPD3 PE=1 SV=1	54	1
Q6ZTR5	Cilia- and flagella-associated protein 47 OS=Homo sapiens GN=CFAP47 PE=2 SV=4	53	2
O60716	Catenin delta-1 OS=Homo sapiens GN=CTNND1 PE=1 SV=1	53	1
Q8NF91	Nesprin-1 OS=Homo sapiens GN=SYNE1 PE=1 SV=4	53	1
Q12797	Aspartyl/asparaginyl beta-hydroxylase OS=Homo sapiens GN=ASPH PE=1 SV=3	53	1
Q13868	Exosome complex component RRP4 OS=Homo sapiens GN=EXOSC2 PE=1 SV=2	52	1
Q12899	Tripartite motif-containing protein 26 OS=Homo sapiens GN=TRIM26 PE=1 SV=1	52	1
Q9H7B2	Ribosome production factor 2 homolog OS=Homo sapiens GN=RPF2 PE=1 SV=2	52	1
P50990	T-complex protein 1 subunit theta OS=Homo sapiens GN=CCT8 PE=1 SV=4	52	1
Q9UJG1	Motile sperm domain-containing protein 1 OS=Homo sapiens GN=MOSPD1 PE=2 SV=1	52	1
O60383	Growth/differentiation factor 9 OS=Homo sapiens GN=GDF9 PE=1 SV=1	51	4
Q9H0A8	COMM domain-containing protein 4 OS=Homo sapiens GN=COMMD4 PE=1 SV=1	51	2
Q13547	Histone deacetylase 1 OS=Homo sapiens GN=HDAC1 PE=1 SV=1	51	1
Q9NQZ2	Something about silencing protein 10 OS=Homo sapiens GN=UTP3 PE=1 SV=1	51	1
Q8IUD2	ELKS/Rab6-interacting/CAST family member 1 OS=Homo sapiens GN=ERC1 PE=1 SV=1	50	1
Q53GQ0	Very-long-chain 3-oxoacyl-CoA reductase OS=Homo sapiens GN=HSD17B12 PE=1 SV=2	50	1
P00533	Epidermal growth factor receptor OS=Homo sapiens GN=EGFR PE=1 SV=2	50	1
Q96CW1	AP-2 complex subunit mu OS=Homo sapiens GN=AP2M1 PE=1 SV=2	50	1
Q8WTT2	Nucleolar complex protein 3 homolog OS=Homo sapiens GN=NOC3L PE=1 SV=1	50	1
Q969P6	DNA topoisomerase I, mitochondrial OS=Homo sapiens GN=TOP1MT PE=1 SV=1	49	2
Q14684	Ribosomal RNA processing protein 1 homolog B OS=Homo sapiens GN=RRP1B PE=1 SV=3	49	2
Q9BXY0	Protein MAK16 homolog OS=Homo sapiens GN=MAK16 PE=1 SV=2	49	1
Q9H329	Band 4.1-like protein 4B OS=Homo sapiens GN=EPB41L4B PE=2 SV=2	49	1
O75400	Pre-mRNA-processing factor 40 homolog A OS=Homo sapiens GN=PRPF40A PE=1 SV=2	49	1
Q8NAB2	Kelch repeat and BTB domain-containing protein 3 OS=Homo sapiens GN=KBTBD3 PE=2 SV=2	49	1
P26641	Elongation factor 1-gamma OS=Homo sapiens GN=EEF1G PE=1 SV=3	49	1
O75665	Oral-facial-digital syndrome 1 protein OS=Homo sapiens GN=OFD1 PE=1 SV=1	48	7
Q92974	Rho guanine nucleotide exchange factor 2 OS=Homo sapiens GN=ARHGEF2 PE=1 SV=4	48	2
P05362	Intercellular adhesion molecule 1 OS=Homo sapiens GN=ICAM1 PE=1 SV=2	48	1
Q9H3F6	BTB/POZ domain-containing adapter for CUL3-mediated RhoA degradation protein 3 OS=Homo sapiens GN=KCTD10 PE=1 SV=1	48	1
Q8N3E9	1-phosphatidylinositol 4,5-bisphosphate phosphodiesterase delta-3 OS=Homo sapiens GN=PLCD3 PE=1 SV=3	48	1
Q3SY69	Mitochondrial 10-formyltetrahydrofolate dehydrogenase OS=Homo sapiens GN=ALDH1L2 PE=1 SV=2	48	1
Q6P1X5	Transcription initiation factor TFIID subunit 2 OS=Homo sapiens GN=TAF2 PE=1 SV=3	48	1
Q8TAA9	Vang-like protein 1 OS=Homo sapiens GN=VANGL1 PE=1 SV=1	47	1
Q8IZV5	Retinol dehydrogenase 10 OS=Homo sapiens GN=RDH10 PE=1 SV=1	47	1
Q13011	Delta(3,5)-Delta(2,4)-dienoyl-CoA isomerase, mitochondrial OS=Homo sapiens GN=ECH1 PE=1 SV=2	47	1
O15049	NEDD4-binding protein 3 OS=Homo sapiens GN=N4BP3 PE=1 SV=3	47	1
Q8NFC6	Biorientation of chromosomes in cell division protein 1-like 1 OS=Homo sapiens GN=BOD1L1 PE=1 SV=2	46	2
Q9H898	Zinc finger matrin-type protein 4 OS=Homo sapiens GN=ZMAT4 PE=1 SV=1	46	2
Q16795	NADH dehydrogenase [ubiquinone] 1 alpha subcomplex subunit 9, mitochondrial OS=Homo sapiens GN=NDUFA9 PE=1 SV=2	46	2
O00299	Chloride intracellular channel protein 1 OS=Homo sapiens GN=CLIC1 PE=1 SV=4	46	1
P02585	Troponin C, skeletal muscle OS=Homo sapiens GN=TNNC2 PE=1 SV=2	46	1
P47897	Glutamine--tRNA ligase OS=Homo sapiens GN=QARS PE=1 SV=1	46	1
Q8NAV1	Pre-mRNA-splicing factor 38A OS=Homo sapiens GN=PRPF38A PE=1 SV=1	46	1
Q8N1F7	Nuclear pore complex protein Nup93 OS=Homo sapiens GN=NUP93 PE=1 SV=2	45	1
Q8IX12	Cell division cycle and apoptosis regulator protein 1 OS=Homo sapiens GN=CCAR1 PE=1 SV=2	45	1
Q92616	eIF-2-alpha kinase activator GCN1 OS=Homo sapiens GN=GCN1 PE=1 SV=6	45	1
Q8NI35	InaD-like protein OS=Homo sapiens GN=PATJ PE=1 SV=3	45	1
Q96T37	Putative RNA-binding protein 15 OS=Homo sapiens GN=RBM15 PE=1 SV=2	45	1
Q14683	Structural maintenance of chromosomes protein 1A OS=Homo sapiens GN=SMC1A PE=1 SV=2	44	3
Q59GN2	Putative 60S ribosomal protein L39-like 5 OS=Homo sapiens GN=RPL39P5 PE=5 SV=2	44	2
Q676U5	Autophagy-related protein 16-1 OS=Homo sapiens GN=ATG16L1 PE=1 SV=2	44	1
Q96KA5	Cleft lip and palate transmembrane protein 1-like protein OS=Homo sapiens GN=CLPTM1L PE=1 SV=1	44	1
Q9UQB9	Aurora kinase C OS=Homo sapiens GN=AURKC PE=1 SV=1	44	1
Q6P1L8	39S ribosomal protein L14, mitochondrial OS=Homo sapiens GN=MRPL14 PE=1 SV=1	44	1
P30044	Peroxiredoxin-5, mitochondrial OS=Homo sapiens GN=PRDX5 PE=1 SV=4	44	1
Q13637	Ras-related protein Rab-32 OS=Homo sapiens GN=RAB32 PE=1 SV=3	44	1
O15018	PDZ domain-containing protein 2 OS=Homo sapiens GN=PDZD2 PE=1 SV=4	43	7
Q17RS7	Flap endonuclease GEN homolog 1 OS=Homo sapiens GN=GEN1 PE=1 SV=2	43	1
P14618	Pyruvate kinase PKM OS=Homo sapiens GN=PKM PE=1 SV=4	43	1
P0C875	Protein FAM228B OS=Homo sapiens GN=FAM228B PE=2 SV=1	43	1
Q92954	Proteoglycan 4 OS=Homo sapiens GN=PRG4 PE=1 SV=2	43	1
Q96KJ4	Mesothelin-like protein OS=Homo sapiens GN=MSLNL PE=3 SV=3	42	4
Q9NYN1	Ras-like protein family member 12 OS=Homo sapiens GN=RASL12 PE=1 SV=1	42	3
P42025	Beta-centractin OS=Homo sapiens GN=ACTR1B PE=1 SV=1	42	2
P50454	Serpin H1 OS=Homo sapiens GN=SERPINH1 PE=1 SV=2	42	1
P31146	Coronin-1A OS=Homo sapiens GN=CORO1A PE=1 SV=4	42	1
Q8N8A6	ATP-dependent RNA helicase DDX51 OS=Homo sapiens GN=DDX51 PE=1 SV=3	42	1
Q8NC56	LEM domain-containing protein 2 OS=Homo sapiens GN=LEMD2 PE=1 SV=1	42	1
Q96R06	Sperm-associated antigen 5 OS=Homo sapiens GN=SPAG5 PE=1 SV=2	42	1
Q8NCM8	Cytoplasmic dynein 2 heavy chain 1 OS=Homo sapiens GN=DYNC2H1 PE=1 SV=4	42	1
Q6ZRS2	Helicase SRCAP OS=Homo sapiens GN=SRCAP PE=1 SV=3	41	2
Q9NQH7	Probable Xaa-Pro aminopeptidase 3 OS=Homo sapiens GN=XPNPEP3 PE=1 SV=1	41	1
P51553	Isocitrate dehydrogenase [NAD] subunit gamma, mitochondrial OS=Homo sapiens GN=IDH3G PE=1 SV=1	41	1
O94964	Protein SOGA1 OS=Homo sapiens GN=SOGA1 PE=1 SV=2	41	1
Q14137	Ribosome biogenesis protein BOP1 OS=Homo sapiens GN=BOP1 PE=1 SV=2	41	1
Q9NWH9	SAFB-like transcription modulator OS=Homo sapiens GN=SLTM PE=1 SV=2	40	1
P10515	Dihydrolipoyllysine-residue acetyltransferase component of pyruvate dehydrogenase complex, mitochondrial OS=Homo sapiens GN=DLAT PE=1 SV=3	40	1
O95238	SAM pointed domain-containing Ets transcription factor OS=Homo sapiens GN=SPDEF PE=1 SV=1	40	1
Q9H6R3	Acyl-CoA synthetase short-chain family member 3, mitochondrial OS=Homo sapiens GN=ACSS3 PE=1 SV=1	40	1
Q96QU6	1-aminocyclopropane-1-carboxylate synthase-like protein 1 OS=Homo sapiens GN=ACCS PE=1 SV=1	39	3
Q5JTD7	Leucine-rich repeat-containing protein 73 OS=Homo sapiens GN=LRRC73 PE=2 SV=1	39	2
Q8IXI2	Mitochondrial Rho GTPase 1 OS=Homo sapiens GN=RHOT1 PE=1 SV=2	39	1
Q2NL82	Pre-rRNA-processing protein TSR1 homolog OS=Homo sapiens GN=TSR1 PE=1 SV=1	39	1
O95399	Urotensin-2 OS=Homo sapiens GN=UTS2 PE=1 SV=1	39	1
Q9BTC0	Death-inducer obliterator 1 OS=Homo sapiens GN=DIDO1 PE=1 SV=5	39	1
Q9P2P6	StAR-related lipid transfer protein 9 OS=Homo sapiens GN=STARD9 PE=1 SV=3	38	2
Q00059	Transcription factor A, mitochondrial OS=Homo sapiens GN=TFAM PE=1 SV=1	38	1
O60437	Periplakin OS=Homo sapiens GN=PPL PE=1 SV=4	38	1
Q9H1K4	Mitochondrial glutamate carrier 2 OS=Homo sapiens GN=SLC25A18 PE=1 SV=1	38	1
Q07065	Cytoskeleton-associated protein 4 OS=Homo sapiens GN=CKAP4 PE=1 SV=2	38	1
Q9ULX3	RNA-binding protein NOB1 OS=Homo sapiens GN=NOB1 PE=1 SV=1	38	1
A1L390	Pleckstrin homology domain-containing family G member 3 OS=Homo sapiens GN=PLEKHG3 PE=1 SV=1	37	2
Q8NEM8	Cytosolic carboxypeptidase 3 OS=Homo sapiens GN=AGBL3 PE=2 SV=2	37	2
P33991	DNA replication licensing factor MCM4 OS=Homo sapiens GN=MCM4 PE=1 SV=5	37	2
Q9NPE2	Neugrin OS=Homo sapiens GN=NGRN PE=1 SV=2	37	1
Q9BRL6	Serine/arginine-rich splicing factor 8 OS=Homo sapiens GN=SRSF8 PE=1 SV=1	37	1
Q86WR0	Coiled-coil domain-containing protein 25 OS=Homo sapiens GN=CCDC25 PE=1 SV=2	37	1
Q7Z6G8	Ankyrin repeat and sterile alpha motif domain-containing protein 1B OS=Homo sapiens GN=ANKS1B PE=1 SV=2	37	1
P17096	High mobility group protein HMG-I/HMG-Y OS=Homo sapiens GN=HMGA1 PE=1 SV=3	37	1
O60271	C-Jun-amino-terminal kinase-interacting protein 4 OS=Homo sapiens GN=SPAG9 PE=1 SV=4	36	1
O75127	Pentatricopeptide repeat-containing protein 1, mitochondrial OS=Homo sapiens GN=PTCD1 PE=1 SV=2	36	1
O60568	Procollagen-lysine,2-oxoglutarate 5-dioxygenase 3 OS=Homo sapiens GN=PLOD3 PE=1 SV=1	36	1
O00192	Armadillo repeat protein deleted in velo-cardio-facial syndrome OS=Homo sapiens GN=ARVCF PE=1 SV=1	35	2
Q86VV8	Rotatin OS=Homo sapiens GN=RTTN PE=1 SV=3	35	2
A6NE01	Protein FAM186A OS=Homo sapiens GN=FAM186A PE=2 SV=3	35	2
Q9NZD2	Glycolipid transfer protein OS=Homo sapiens GN=GLTP PE=1 SV=3	35	1
Q13464	Rho-associated protein kinase 1 OS=Homo sapiens GN=ROCK1 PE=1 SV=1	35	1
O60241	Adhesion G protein-coupled receptor B2 OS=Homo sapiens GN=ADGRB2 PE=1 SV=2	35	1
P16278	Beta-galactosidase OS=Homo sapiens GN=GLB1 PE=1 SV=2	35	1
Q16878	Cysteine dioxygenase type 1 OS=Homo sapiens GN=CDO1 PE=1 SV=2	34	2
Q8IV20	Laccase domain-containing protein 1 OS=Homo sapiens GN=LACC1 PE=1 SV=1	34	2
Q9H8V3	Protein ECT2 OS=Homo sapiens GN=ECT2 PE=1 SV=4	34	1
Q8NEV4	Myosin-IIIa OS=Homo sapiens GN=MYO3A PE=1 SV=2	34	1
Q9BXW9	Fanconi anemia group D2 protein OS=Homo sapiens GN=FANCD2 PE=1 SV=2	34	1
O75204	Transmembrane protein 127 OS=Homo sapiens GN=TMEM127 PE=1 SV=1	34	1
P25100	Alpha-1D adrenergic receptor OS=Homo sapiens GN=ADRA1D PE=1 SV=2	34	1
Q8ND04	Protein SMG8 OS=Homo sapiens GN=SMG8 PE=1 SV=1	34	1
O43175	D-3-phosphoglycerate dehydrogenase OS=Homo sapiens GN=PHGDH PE=1 SV=4	33	1
P08133	Annexin A6 OS=Homo sapiens GN=ANXA6 PE=1 SV=3	33	1
P11055	Myosin-3 OS=Homo sapiens GN=MYH3 PE=1 SV=3	33	1
Q99459	Cell division cycle 5-like protein OS=Homo sapiens GN=CDC5L PE=1 SV=2	33	1
Q08378	Golgin subfamily A member 3 OS=Homo sapiens GN=GOLGA3 PE=1 SV=2	33	1
P49454	Centromere protein F OS=Homo sapiens GN=CENPF PE=1 SV=2	33	1
Q8N112	Leucine-rich single-pass membrane protein 2 OS=Homo sapiens GN=LSMEM2 PE=1 SV=1	32	2
Q96DT5	Dynein heavy chain 11, axonemal OS=Homo sapiens GN=DNAH11 PE=1 SV=4	32	1
Q9H7T0	Cation channel sperm-associated protein subunit beta OS=Homo sapiens GN=CATSPERB PE=2 SV=2	32	1
P31639	Sodium/glucose cotransporter 2 OS=Homo sapiens GN=SLC5A2 PE=1 SV=1	32	1
Q9Y6K9	NF-kappa-B essential modulator OS=Homo sapiens GN=IKBKG PE=1 SV=2	32	1
Q8IYT3	Coiled-coil domain-containing protein 170 OS=Homo sapiens GN=CCDC170 PE=1 SV=3	32	1
O60231	Putative pre-mRNA-splicing factor ATP-dependent RNA helicase DHX16 OS=Homo sapiens GN=DHX16 PE=1 SV=2	32	1
Q6YI46	Transmembrane protein 64 OS=Homo sapiens GN=TMEM64 PE=2 SV=2	32	1
Q9C037	E3 ubiquitin-protein ligase TRIM4 OS=Homo sapiens GN=TRIM4 PE=1 SV=2	31	2
P51955	Serine/threonine-protein kinase Nek2 OS=Homo sapiens GN=NEK2 PE=1 SV=1	31	1
P51178	1-phosphatidylinositol 4,5-bisphosphate phosphodiesterase delta-1 OS=Homo sapiens GN=PLCD1 PE=1 SV=2	31	1
Q86UU1	Pleckstrin homology-like domain family B member 1 OS=Homo sapiens GN=PHLDB1 PE=1 SV=1	31	1
Q9Y312	Protein AAR2 homolog OS=Homo sapiens GN=AAR2 PE=1 SV=2	31	1
P52961	GPI-linked NAD(P)(+)--arginine ADP-ribosyltransferase 1 OS=Homo sapiens GN=ART1 PE=2 SV=2	31	1
P11532	Dystrophin OS=Homo sapiens GN=DMD PE=1 SV=3	31	1
Q6ZRR7	Leucine-rich repeat-containing protein 9 OS=Homo sapiens GN=LRRC9 PE=2 SV=2	31	1
O75420	GRB10-interacting GYF protein 1 OS=Homo sapiens GN=GIGYF1 PE=1 SV=2	31	1
Q9P241	Probable phospholipid-transporting ATPase VD OS=Homo sapiens GN=ATP10D PE=2 SV=3	31	1
Q9UPS8	Ankyrin repeat domain-containing protein 26 OS=Homo sapiens GN=ANKRD26 PE=1 SV=3	31	1
P04181	Ornithine aminotransferase, mitochondrial OS=Homo sapiens GN=OAT PE=1 SV=1	30	1
Q567U6	Coiled-coil domain-containing protein 93 OS=Homo sapiens GN=CCDC93 PE=1 SV=2	30	1
Q8TE73	Dynein heavy chain 5, axonemal OS=Homo sapiens GN=DNAH5 PE=1 SV=3	30	1

## Sheet: GFP-AuroraB
prot_id	prot_name	prot_score	pep_NO.
Q96GD4	Aurora kinase B OS=Homo sapiens GN=AURKB PE=1 SV=3	26671	542
P35579	Myosin-9 OS=Homo sapiens GN=MYH9 PE=1 SV=4	7329	125
P10809	60 kDa heat shock protein, mitochondrial OS=Homo sapiens GN=HSPD1 PE=1 SV=2	6094	95
P08238	Heat shock protein HSP 90-beta OS=Homo sapiens GN=HSP90AB1 PE=1 SV=4	3260	62
P68032	Actin, alpha cardiac muscle 1 OS=Homo sapiens GN=ACTC1 PE=1 SV=1	2961	86
P12268	Inosine-5~-monophosphate dehydrogenase 2 OS=Homo sapiens GN=IMPDH2 PE=1 SV=2	2144	33
Q9NQS7	Inner centromere protein OS=Homo sapiens GN=INCENP PE=1 SV=3	1887	31
Q9BYX7	Putative beta-actin-like protein 3 OS=Homo sapiens GN=POTEKP PE=5 SV=1	1851	49
O43379	WD repeat-containing protein 62 OS=Homo sapiens GN=WDR62 PE=1 SV=4	1850	33
P0CG39	POTE ankyrin domain family member J OS=Homo sapiens GN=POTEJ PE=3 SV=1	1791	53
P49411	Elongation factor Tu, mitochondrial OS=Homo sapiens GN=TUFM PE=1 SV=2	1730	32
Q9Y230	RuvB-like 2 OS=Homo sapiens GN=RUVBL2 PE=1 SV=3	1587	30
Q16543	Hsp90 co-chaperone Cdc37 OS=Homo sapiens GN=CDC37 PE=1 SV=1	1490	25
Q9Y265	RuvB-like 1 OS=Homo sapiens GN=RUVBL1 PE=1 SV=1	1416	29
O15027	Protein transport protein Sec16A OS=Homo sapiens GN=SEC16A PE=1 SV=3	1411	28
Q5VTE0	Putative elongation factor 1-alpha-like 3 OS=Homo sapiens GN=EEF1A1P5 PE=5 SV=1	1408	30
P60660	Myosin light polypeptide 6 OS=Homo sapiens GN=MYL6 PE=1 SV=2	1361	23
P05387	60S acidic ribosomal protein P2 OS=Homo sapiens GN=RPLP2 PE=1 SV=1	1349	15
P0C0S8	Histone H2A type 1 OS=Homo sapiens GN=HIST1H2AG PE=1 SV=2	1269	17
P48741	Putative heat shock 70 kDa protein 7 OS=Homo sapiens GN=HSPA7 PE=5 SV=2	1210	16
P04908	Histone H2A type 1-B/E OS=Homo sapiens GN=HIST1H2AB PE=1 SV=2	1089	13
P35580	Myosin-10 OS=Homo sapiens GN=MYH10 PE=1 SV=3	1022	17
Q53HL2	Borealin OS=Homo sapiens GN=CDCA8 PE=1 SV=2	924	14
P61313	60S ribosomal protein L15 OS=Homo sapiens GN=RPL15 PE=1 SV=2	900	23
Q07020	60S ribosomal protein L18 OS=Homo sapiens GN=RPL18 PE=1 SV=2	888	18
P11940	Polyadenylate-binding protein 1 OS=Homo sapiens GN=PABPC1 PE=1 SV=2	877	17
P46777	60S ribosomal protein L5 OS=Homo sapiens GN=RPL5 PE=1 SV=3	839	14
P12236	ADP/ATP translocase 3 OS=Homo sapiens GN=SLC25A6 PE=1 SV=4	825	32
P09923	Intestinal-type alkaline phosphatase OS=Homo sapiens GN=ALPI PE=1 SV=2	754	14
Q15149	Plectin OS=Homo sapiens GN=PLEC PE=1 SV=3	751	17
P17858	ATP-dependent 6-phosphofructokinase, liver type OS=Homo sapiens GN=PFKL PE=1 SV=6	716	11
P52272	Heterogeneous nuclear ribonucleoprotein M OS=Homo sapiens GN=HNRNPM PE=1 SV=3	688	9
P62249	40S ribosomal protein S16 OS=Homo sapiens GN=RPS16 PE=1 SV=2	662	13
Q02878	60S ribosomal protein L6 OS=Homo sapiens GN=RPL6 PE=1 SV=3	646	20
P23396	40S ribosomal protein S3 OS=Homo sapiens GN=RPS3 PE=1 SV=2	632	16
P62805	Histone H4 OS=Homo sapiens GN=HIST1H4A PE=1 SV=2	621	13
Q9NVI7	ATPase family AAA domain-containing protein 3A OS=Homo sapiens GN=ATAD3A PE=1 SV=2	608	18
P62424	60S ribosomal protein L7a OS=Homo sapiens GN=RPL7A PE=1 SV=2	592	12
P62263	40S ribosomal protein S14 OS=Homo sapiens GN=RPS14 PE=1 SV=3	559	7
P62701	40S ribosomal protein S4, X isoform OS=Homo sapiens GN=RPS4X PE=1 SV=2	554	12
P62906	60S ribosomal protein L10a OS=Homo sapiens GN=RPL10A PE=1 SV=2	554	13
P62917	60S ribosomal protein L8 OS=Homo sapiens GN=RPL8 PE=1 SV=2	540	10
P18124	60S ribosomal protein L7 OS=Homo sapiens GN=RPL7 PE=1 SV=1	531	10
P26373	60S ribosomal protein L13 OS=Homo sapiens GN=RPL13 PE=1 SV=4	511	14
P27635	60S ribosomal protein L10 OS=Homo sapiens GN=RPL10 PE=1 SV=4	485	12
P62841	40S ribosomal protein S15 OS=Homo sapiens GN=RPS15 PE=1 SV=2	470	5
P22090	40S ribosomal protein S4, Y isoform 1 OS=Homo sapiens GN=RPS4Y1 PE=1 SV=2	466	10
Q9UQB9	Aurora kinase C OS=Homo sapiens GN=AURKC PE=1 SV=1	462	16
Q58FG1	Putative heat shock protein HSP 90-alpha A4 OS=Homo sapiens GN=HSP90AA4P PE=5 SV=1	449	6
P15880	40S ribosomal protein S2 OS=Homo sapiens GN=RPS2 PE=1 SV=2	442	12
P30050	60S ribosomal protein L12 OS=Homo sapiens GN=RPL12 PE=1 SV=1	438	7
Q5T2N8	ATPase family AAA domain-containing protein 3C OS=Homo sapiens GN=ATAD3C PE=2 SV=2	436	11
P13010	X-ray repair cross-complementing protein 5 OS=Homo sapiens GN=XRCC5 PE=1 SV=3	434	7
Q12965	Unconventional myosin-Ie OS=Homo sapiens GN=MYO1E PE=1 SV=2	430	6
P62241	40S ribosomal protein S8 OS=Homo sapiens GN=RPS8 PE=1 SV=2	423	6
P62750	60S ribosomal protein L23a OS=Homo sapiens GN=RPL23A PE=1 SV=1	422	7
P06748	Nucleophosmin OS=Homo sapiens GN=NPM1 PE=1 SV=2	413	7
Q5SW79	Centrosomal protein of 170 kDa OS=Homo sapiens GN=CEP170 PE=1 SV=1	411	7
O60884	DnaJ homolog subfamily A member 2 OS=Homo sapiens GN=DNAJA2 PE=1 SV=1	411	8
P39023	60S ribosomal protein L3 OS=Homo sapiens GN=RPL3 PE=1 SV=2	407	9
P04792	Heat shock protein beta-1 OS=Homo sapiens GN=HSPB1 PE=1 SV=2	401	6
P08708	40S ribosomal protein S17 OS=Homo sapiens GN=RPS17 PE=1 SV=2	400	6
Q12931	Heat shock protein 75 kDa, mitochondrial OS=Homo sapiens GN=TRAP1 PE=1 SV=3	396	4
Q14568	Heat shock protein HSP 90-alpha A2 OS=Homo sapiens GN=HSP90AA2P PE=1 SV=2	380	7
O95831	Apoptosis-inducing factor 1, mitochondrial OS=Homo sapiens GN=AIFM1 PE=1 SV=1	380	7
P12956	X-ray repair cross-complementing protein 6 OS=Homo sapiens GN=XRCC6 PE=1 SV=2	371	7
P46778	60S ribosomal protein L21 OS=Homo sapiens GN=RPL21 PE=1 SV=2	368	7
P05187	Alkaline phosphatase, placental type OS=Homo sapiens GN=ALPP PE=1 SV=2	354	7
O95817	BAG family molecular chaperone regulator 3 OS=Homo sapiens GN=BAG3 PE=1 SV=3	352	9
P36578	60S ribosomal protein L4 OS=Homo sapiens GN=RPL4 PE=1 SV=5	342	10
P42766	60S ribosomal protein L35 OS=Homo sapiens GN=RPL35 PE=1 SV=2	339	10
P46783	40S ribosomal protein S10 OS=Homo sapiens GN=RPS10 PE=1 SV=1	337	9
Q00610	Clathrin heavy chain 1 OS=Homo sapiens GN=CLTC PE=1 SV=5	332	5
P52597	Heterogeneous nuclear ribonucleoprotein F OS=Homo sapiens GN=HNRNPF PE=1 SV=3	329	8
P49368	T-complex protein 1 subunit gamma OS=Homo sapiens GN=CCT3 PE=1 SV=4	324	6
P08237	ATP-dependent 6-phosphofructokinase, muscle type OS=Homo sapiens GN=PFKM PE=1 SV=2	323	5
Q9H361	Polyadenylate-binding protein 3 OS=Homo sapiens GN=PABPC3 PE=1 SV=2	315	7
Q9UL15	BAG family molecular chaperone regulator 5 OS=Homo sapiens GN=BAG5 PE=1 SV=1	314	4
Q13283	Ras GTPase-activating protein-binding protein 1 OS=Homo sapiens GN=G3BP1 PE=1 SV=1	312	5
Q96A08	Histone H2B type 1-A OS=Homo sapiens GN=HIST1H2BA PE=1 SV=3	307	5
Q9Y2X3	Nucleolar protein 58 OS=Homo sapiens GN=NOP58 PE=1 SV=1	306	4
Q5T9A4	ATPase family AAA domain-containing protein 3B OS=Homo sapiens GN=ATAD3B PE=1 SV=1	306	8
P39019	40S ribosomal protein S19 OS=Homo sapiens GN=RPS19 PE=1 SV=2	301	11
P62081	40S ribosomal protein S7 OS=Homo sapiens GN=RPS7 PE=1 SV=1	301	7
P46776	60S ribosomal protein L27a OS=Homo sapiens GN=RPL27A PE=1 SV=2	297	4
P61254	60S ribosomal protein L26 OS=Homo sapiens GN=RPL26 PE=1 SV=1	295	9
P05386	60S acidic ribosomal protein P1 OS=Homo sapiens GN=RPLP1 PE=1 SV=1	294	4
O14950	Myosin regulatory light chain 12B OS=Homo sapiens GN=MYL12B PE=1 SV=2	293	6
P14625	Endoplasmin OS=Homo sapiens GN=HSP90B1 PE=1 SV=1	280	3
Q08211	ATP-dependent RNA helicase A OS=Homo sapiens GN=DHX9 PE=1 SV=4	279	4
P61247	40S ribosomal protein S3a OS=Homo sapiens GN=RPS3A PE=1 SV=2	276	9
P31327	Carbamoyl-phosphate synthase [ammonia], mitochondrial OS=Homo sapiens GN=CPS1 PE=1 SV=2	275	4
P60866	40S ribosomal protein S20 OS=Homo sapiens GN=RPS20 PE=1 SV=1	274	8
Q9UHB6	LIM domain and actin-binding protein 1 OS=Homo sapiens GN=LIMA1 PE=1 SV=1	266	5
P0C0S5	Histone H2A.Z OS=Homo sapiens GN=H2AFZ PE=1 SV=2	264	5
P40227	T-complex protein 1 subunit zeta OS=Homo sapiens GN=CCT6A PE=1 SV=3	258	2
P62280	40S ribosomal protein S11 OS=Homo sapiens GN=RPS11 PE=1 SV=3	257	6
Q9UNX3	60S ribosomal protein L26-like 1 OS=Homo sapiens GN=RPL26L1 PE=1 SV=1	254	8
P62753	40S ribosomal protein S6 OS=Homo sapiens GN=RPS6 PE=1 SV=1	250	4
Q16643	Drebrin OS=Homo sapiens GN=DBN1 PE=1 SV=4	244	5
P35749	Myosin-11 OS=Homo sapiens GN=MYH11 PE=1 SV=3	239	4
O95816	BAG family molecular chaperone regulator 2 OS=Homo sapiens GN=BAG2 PE=1 SV=1	234	4
Q8IUE6	Histone H2A type 2-B OS=Homo sapiens GN=HIST2H2AB PE=1 SV=3	232	4
P62269	40S ribosomal protein S18 OS=Homo sapiens GN=RPS18 PE=1 SV=3	229	7
Q96L21	60S ribosomal protein L10-like OS=Homo sapiens GN=RPL10L PE=1 SV=3	227	8
Q8NC51	Plasminogen activator inhibitor 1 RNA-binding protein OS=Homo sapiens GN=SERBP1 PE=1 SV=2	224	4
Q02543	60S ribosomal protein L18a OS=Homo sapiens GN=RPL18A PE=1 SV=2	221	4
Q58FF7	Putative heat shock protein HSP 90-beta-3 OS=Homo sapiens GN=HSP90AB3P PE=5 SV=1	221	8
P80723	Brain acid soluble protein 1 OS=Homo sapiens GN=BASP1 PE=1 SV=2	217	4
P62847	40S ribosomal protein S24 OS=Homo sapiens GN=RPS24 PE=1 SV=1	215	4
P53675	Clathrin heavy chain 2 OS=Homo sapiens GN=CLTCL1 PE=1 SV=2	213	3
O15392	Baculoviral IAP repeat-containing protein 5 OS=Homo sapiens GN=BIRC5 PE=1 SV=3	211	3
P25705	ATP synthase subunit alpha, mitochondrial OS=Homo sapiens GN=ATP5A1 PE=1 SV=1	211	2
P18621	60S ribosomal protein L17 OS=Homo sapiens GN=RPL17 PE=1 SV=3	204	4
P22087	rRNA 2~-O-methyltransferase fibrillarin OS=Homo sapiens GN=FBL PE=1 SV=2	203	4
P08670	Vimentin OS=Homo sapiens GN=VIM PE=1 SV=4	198	7
O00567	Nucleolar protein 56 OS=Homo sapiens GN=NOP56 PE=1 SV=4	198	3
P46781	40S ribosomal protein S9 OS=Homo sapiens GN=RPS9 PE=1 SV=3	195	9
P17844	Probable ATP-dependent RNA helicase DDX5 OS=Homo sapiens GN=DDX5 PE=1 SV=1	190	4
P84098	60S ribosomal protein L19 OS=Homo sapiens GN=RPL19 PE=1 SV=1	190	3
Q8IXL7	Methionine-R-sulfoxide reductase B3 OS=Homo sapiens GN=MSRB3 PE=1 SV=2	184	7
P0DMR1	Heterogeneous nuclear ribonucleoprotein C-like 4 OS=Homo sapiens GN=HNRNPCL4 PE=3 SV=1	184	4
Q9H0A0	RNA cytidine acetyltransferase OS=Homo sapiens GN=NAT10 PE=1 SV=2	183	3
Q96L14	Cep170-like protein OS=Homo sapiens GN=CEP170P1 PE=5 SV=2	181	2
P40429	60S ribosomal protein L13a OS=Homo sapiens GN=RPL13A PE=1 SV=2	178	6
O43795	Unconventional myosin-Ib OS=Homo sapiens GN=MYO1B PE=1 SV=3	175	2
P55072	Transitional endoplasmic reticulum ATPase OS=Homo sapiens GN=VCP PE=1 SV=4	174	3
Q9NR30	Nucleolar RNA helicase 2 OS=Homo sapiens GN=DDX21 PE=1 SV=5	171	3
P02545	Prelamin-A/C OS=Homo sapiens GN=LMNA PE=1 SV=1	166	4
Q58FF6	Putative heat shock protein HSP 90-beta 4 OS=Homo sapiens GN=HSP90AB4P PE=5 SV=1	166	6
O00743	Serine/threonine-protein phosphatase 6 catalytic subunit OS=Homo sapiens GN=PPP6C PE=1 SV=1	165	2
Q9UK99	F-box only protein 3 OS=Homo sapiens GN=FBXO3 PE=1 SV=3	164	2
O00160	Unconventional myosin-If OS=Homo sapiens GN=MYO1F PE=1 SV=3	163	2
Q06787	Synaptic functional regulator FMR1 OS=Homo sapiens GN=FMR1 PE=1 SV=1	162	2
P07951	Tropomyosin beta chain OS=Homo sapiens GN=TPM2 PE=1 SV=1	161	5
Q9Y2S7	Polymerase delta-interacting protein 2 OS=Homo sapiens GN=POLDIP2 PE=1 SV=1	161	4
O43143	Pre-mRNA-splicing factor ATP-dependent RNA helicase DHX15 OS=Homo sapiens GN=DHX15 PE=1 SV=2	160	2
Q4VXU2	Polyadenylate-binding protein 1-like OS=Homo sapiens GN=PABPC1L PE=2 SV=1	159	4
P16615	Sarcoplasmic/endoplasmic reticulum calcium ATPase 2 OS=Homo sapiens GN=ATP2A2 PE=1 SV=1	157	3
P32969	60S ribosomal protein L9 OS=Homo sapiens GN=RPL9 PE=1 SV=1	156	3
O00159	Unconventional myosin-Ic OS=Homo sapiens GN=MYO1C PE=1 SV=4	156	6
P15924	Desmoplakin OS=Homo sapiens GN=DSP PE=1 SV=3	154	2
Q9H568	Actin-like protein 8 OS=Homo sapiens GN=ACTL8 PE=1 SV=1	154	3
A6NHQ2	rRNA/tRNA 2~-O-methyltransferase fibrillarin-like protein 1 OS=Homo sapiens GN=FBLL1 PE=3 SV=2	152	3
Q9BUJ2	Heterogeneous nuclear ribonucleoprotein U-like protein 1 OS=Homo sapiens GN=HNRNPUL1 PE=1 SV=2	150	3
P05388	60S acidic ribosomal protein P0 OS=Homo sapiens GN=RPLP0 PE=1 SV=1	150	3
Q13310	Polyadenylate-binding protein 4 OS=Homo sapiens GN=PABPC4 PE=1 SV=1	150	3
P55795	Heterogeneous nuclear ribonucleoprotein H2 OS=Homo sapiens GN=HNRNPH2 PE=1 SV=1	149	4
Q92841	Probable ATP-dependent RNA helicase DDX17 OS=Homo sapiens GN=DDX17 PE=1 SV=2	148	3
P47914	60S ribosomal protein L29 OS=Homo sapiens GN=RPL29 PE=1 SV=2	147	4
P61204	ADP-ribosylation factor 3 OS=Homo sapiens GN=ARF3 PE=1 SV=2	146	3
O75489	NADH dehydrogenase [ubiquinone] iron-sulfur protein 3, mitochondrial OS=Homo sapiens GN=NDUFS3 PE=1 SV=1	145	3
Q13501	Sequestosome-1 OS=Homo sapiens GN=SQSTM1 PE=1 SV=1	142	2
P55209	Nucleosome assembly protein 1-like 1 OS=Homo sapiens GN=NAP1L1 PE=1 SV=1	141	2
P21333	Filamin-A OS=Homo sapiens GN=FLNA PE=1 SV=4	141	2
Q07021	Complement component 1 Q subcomponent-binding protein, mitochondrial OS=Homo sapiens GN=C1QBP PE=1 SV=1	140	4
Q86YZ3	Hornerin OS=Homo sapiens GN=HRNR PE=1 SV=2	140	2
P50914	60S ribosomal protein L14 OS=Homo sapiens GN=RPL14 PE=1 SV=4	140	2
Q5W0B1	RING finger protein 219 OS=Homo sapiens GN=RNF219 PE=1 SV=1	138	2
O60762	Dolichol-phosphate mannosyltransferase subunit 1 OS=Homo sapiens GN=DPM1 PE=1 SV=1	137	5
P50990	T-complex protein 1 subunit theta OS=Homo sapiens GN=CCT8 PE=1 SV=4	135	2
Q9Y3U8	60S ribosomal protein L36 OS=Homo sapiens GN=RPL36 PE=1 SV=3	134	4
Q9UJY1	Heat shock protein beta-8 OS=Homo sapiens GN=HSPB8 PE=1 SV=1	134	5
Q8TDN6	Ribosome biogenesis protein BRX1 homolog OS=Homo sapiens GN=BRIX1 PE=1 SV=2	130	2
Q9NYL9	Tropomodulin-3 OS=Homo sapiens GN=TMOD3 PE=1 SV=1	128	1
P62273	40S ribosomal protein S29 OS=Homo sapiens GN=RPS29 PE=1 SV=2	128	3
Q9UN86	Ras GTPase-activating protein-binding protein 2 OS=Homo sapiens GN=G3BP2 PE=1 SV=2	127	2
Q6PKG0	La-related protein 1 OS=Homo sapiens GN=LARP1 PE=1 SV=2	127	2
P25398	40S ribosomal protein S12 OS=Homo sapiens GN=RPS12 PE=1 SV=3	127	3
P06753	Tropomyosin alpha-3 chain OS=Homo sapiens GN=TPM3 PE=1 SV=2	125	4
P16989	Y-box-binding protein 3 OS=Homo sapiens GN=YBX3 PE=1 SV=4	124	3
Q9Y5Y2	Cytosolic Fe-S cluster assembly factor NUBP2 OS=Homo sapiens GN=NUBP2 PE=1 SV=1	123	1
Q9GZN7	Protein rogdi homolog OS=Homo sapiens GN=ROGDI PE=1 SV=1	122	17
P40616	ADP-ribosylation factor-like protein 1 OS=Homo sapiens GN=ARL1 PE=1 SV=1	121	1
P78527	DNA-dependent protein kinase catalytic subunit OS=Homo sapiens GN=PRKDC PE=1 SV=3	121	3
O75531	Barrier-to-autointegration factor OS=Homo sapiens GN=BANF1 PE=1 SV=1	121	1
P62899	60S ribosomal protein L31 OS=Homo sapiens GN=RPL31 PE=1 SV=1	120	2
P36873	Serine/threonine-protein phosphatase PP1-gamma catalytic subunit OS=Homo sapiens GN=PPP1CC PE=1 SV=1	117	1
Q8TD47	40S ribosomal protein S4, Y isoform 2 OS=Homo sapiens GN=RPS4Y2 PE=2 SV=3	117	4
P60842	Eukaryotic initiation factor 4A-I OS=Homo sapiens GN=EIF4A1 PE=1 SV=1	114	2
O00165	HCLS1-associated protein X-1 OS=Homo sapiens GN=HAX1 PE=1 SV=2	113	1
P67809	Nuclease-sensitive element-binding protein 1 OS=Homo sapiens GN=YBX1 PE=1 SV=3	110	2
P49207	60S ribosomal protein L34 OS=Homo sapiens GN=RPL34 PE=1 SV=3	110	2
Q9NQH7	Probable Xaa-Pro aminopeptidase 3 OS=Homo sapiens GN=XPNPEP3 PE=1 SV=1	109	3
P67936	Tropomyosin alpha-4 chain OS=Homo sapiens GN=TPM4 PE=1 SV=3	108	4
P11388	DNA topoisomerase 2-alpha OS=Homo sapiens GN=TOP2A PE=1 SV=3	108	2
Q9H936	Mitochondrial glutamate carrier 1 OS=Homo sapiens GN=SLC25A22 PE=1 SV=1	107	2
Q9NZ01	Very-long-chain enoyl-CoA reductase OS=Homo sapiens GN=TECR PE=1 SV=1	106	3
P10696	Alkaline phosphatase, placental-like OS=Homo sapiens GN=ALPPL2 PE=2 SV=4	106	2
P63208	S-phase kinase-associated protein 1 OS=Homo sapiens GN=SKP1 PE=1 SV=2	105	1
P62910	60S ribosomal protein L32 OS=Homo sapiens GN=RPL32 PE=1 SV=2	105	5
O43390	Heterogeneous nuclear ribonucleoprotein R OS=Homo sapiens GN=HNRNPR PE=1 SV=1	104	2
Q9BQG0	Myb-binding protein 1A OS=Homo sapiens GN=MYBBP1A PE=1 SV=2	104	1
P78371	T-complex protein 1 subunit beta OS=Homo sapiens GN=CCT2 PE=1 SV=4	104	2
P0DP23	Calmodulin-1 OS=Homo sapiens GN=CALM1 PE=1 SV=1	103	2
Q9NWS0	PIH1 domain-containing protein 1 OS=Homo sapiens GN=PIH1D1 PE=1 SV=1	103	1
P53007	Tricarboxylate transport protein, mitochondrial OS=Homo sapiens GN=SLC25A1 PE=1 SV=2	102	4
Q15645	Pachytene checkpoint protein 2 homolog OS=Homo sapiens GN=TRIP13 PE=1 SV=2	100	1
Q16718	NADH dehydrogenase [ubiquinone] 1 alpha subcomplex subunit 5 OS=Homo sapiens GN=NDUFA5 PE=1 SV=3	100	1
Q6UN15	Pre-mRNA 3~-end-processing factor FIP1 OS=Homo sapiens GN=FIP1L1 PE=1 SV=1	99	2
Q71DI3	Histone H3.2 OS=Homo sapiens GN=HIST2H3A PE=1 SV=3	99	4
P27694	Replication protein A 70 kDa DNA-binding subunit OS=Homo sapiens GN=RPA1 PE=1 SV=2	99	1
P46013	Proliferation marker protein Ki-67 OS=Homo sapiens GN=MKI67 PE=1 SV=2	98	1
Q15427	Splicing factor 3B subunit 4 OS=Homo sapiens GN=SF3B4 PE=1 SV=1	97	1
Q96C92	Serologically defined colon cancer antigen 3 OS=Homo sapiens GN=SDCCAG3 PE=1 SV=3	97	1
Q9TNN7	HLA class I histocompatibility antigen, Cw-5 alpha chain OS=Homo sapiens GN=HLA-C PE=1 SV=1	97	1
P07237	Protein disulfide-isomerase OS=Homo sapiens GN=P4HB PE=1 SV=3	97	1
P62266	40S ribosomal protein S23 OS=Homo sapiens GN=RPS23 PE=1 SV=3	96	1
Q7L2E3	Putative ATP-dependent RNA helicase DHX30 OS=Homo sapiens GN=DHX30 PE=1 SV=1	96	2
Q14978	Nucleolar and coiled-body phosphoprotein 1 OS=Homo sapiens GN=NOLC1 PE=1 SV=2	94	1
Q5JNZ5	Putative 40S ribosomal protein S26-like 1 OS=Homo sapiens GN=RPS26P11 PE=5 SV=1	92	2
P07355	Annexin A2 OS=Homo sapiens GN=ANXA2 PE=1 SV=2	92	1
Q8N726	Tumor suppressor ARF OS=Homo sapiens GN=CDKN2A PE=1 SV=2	92	1
Q9BQ39	ATP-dependent RNA helicase DDX50 OS=Homo sapiens GN=DDX50 PE=1 SV=1	90	1
P50991	T-complex protein 1 subunit delta OS=Homo sapiens GN=CCT4 PE=1 SV=4	90	2
P35998	26S proteasome regulatory subunit 7 OS=Homo sapiens GN=PSMC2 PE=1 SV=3	90	2
O76021	Ribosomal L1 domain-containing protein 1 OS=Homo sapiens GN=RSL1D1 PE=1 SV=3	89	2
O75533	Splicing factor 3B subunit 1 OS=Homo sapiens GN=SF3B1 PE=1 SV=3	89	1
Q9H078	Caseinolytic peptidase B protein homolog OS=Homo sapiens GN=CLPB PE=1 SV=1	89	1
P62913	60S ribosomal protein L11 OS=Homo sapiens GN=RPL11 PE=1 SV=2	88	1
Q02218	2-oxoglutarate dehydrogenase, mitochondrial OS=Homo sapiens GN=OGDH PE=1 SV=3	88	2
Q92900	Regulator of nonsense transcripts 1 OS=Homo sapiens GN=UPF1 PE=1 SV=2	88	1
Q9UM00	Calcium load-activated calcium channel OS=Homo sapiens GN=TMCO1 PE=1 SV=1	88	1
O75396	Vesicle-trafficking protein SEC22b OS=Homo sapiens GN=SEC22B PE=1 SV=4	87	1
Q6NXT2	Histone H3.3C OS=Homo sapiens GN=H3F3C PE=1 SV=3	87	3
P61978	Heterogeneous nuclear ribonucleoprotein K OS=Homo sapiens GN=HNRNPK PE=1 SV=1	86	1
Q15020	Squamous cell carcinoma antigen recognized by T-cells 3 OS=Homo sapiens GN=SART3 PE=1 SV=1	85	1
Q04837	Single-stranded DNA-binding protein, mitochondrial OS=Homo sapiens GN=SSBP1 PE=1 SV=1	85	1
Q96MG8	Protein-L-isoaspartate O-methyltransferase domain-containing protein 1 OS=Homo sapiens GN=PCMTD1 PE=1 SV=2	84	1
P08195	4F2 cell-surface antigen heavy chain OS=Homo sapiens GN=SLC3A2 PE=1 SV=3	83	1
Q58FG0	Putative heat shock protein HSP 90-alpha A5 OS=Homo sapiens GN=HSP90AA5P PE=2 SV=1	83	3
Q96IX5	Up-regulated during skeletal muscle growth protein 5 OS=Homo sapiens GN=USMG5 PE=1 SV=1	82	1
Q9UBC5	Unconventional myosin-Ia OS=Homo sapiens GN=MYO1A PE=2 SV=1	82	1
P52701	DNA mismatch repair protein Msh6 OS=Homo sapiens GN=MSH6 PE=1 SV=2	82	1
P15311	Ezrin OS=Homo sapiens GN=EZR PE=1 SV=4	81	1
P31948	Stress-induced-phosphoprotein 1 OS=Homo sapiens GN=STIP1 PE=1 SV=1	81	1
Q15365	Poly(rC)-binding protein 1 OS=Homo sapiens GN=PCBP1 PE=1 SV=2	81	1
Q92499	ATP-dependent RNA helicase DDX1 OS=Homo sapiens GN=DDX1 PE=1 SV=2	80	1
Q9BVG8	Kinesin-like protein KIFC3 OS=Homo sapiens GN=KIFC3 PE=1 SV=4	80	2
Q16795	NADH dehydrogenase [ubiquinone] 1 alpha subcomplex subunit 9, mitochondrial OS=Homo sapiens GN=NDUFA9 PE=1 SV=2	79	1
P0C875	Protein FAM228B OS=Homo sapiens GN=FAM228B PE=2 SV=1	79	4
P62937	Peptidyl-prolyl cis-trans isomerase A OS=Homo sapiens GN=PPIA PE=1 SV=2	78	1
Q92538	Golgi-specific brefeldin A-resistance guanine nucleotide exchange factor 1 OS=Homo sapiens GN=GBF1 PE=1 SV=2	78	2
O95399	Urotensin-2 OS=Homo sapiens GN=UTS2 PE=1 SV=1	77	2
O15260	Surfeit locus protein 4 OS=Homo sapiens GN=SURF4 PE=1 SV=3	77	2
Q9NPQ8	Synembryn-A OS=Homo sapiens GN=RIC8A PE=1 SV=3	77	2
Q8IY81	pre-rRNA processing protein FTSJ3 OS=Homo sapiens GN=FTSJ3 PE=1 SV=2	76	1
Q8IWX8	Calcium homeostasis endoplasmic reticulum protein OS=Homo sapiens GN=CHERP PE=1 SV=3	76	1
Q8IXB1	DnaJ homolog subfamily C member 10 OS=Homo sapiens GN=DNAJC10 PE=1 SV=2	76	1
P61353	60S ribosomal protein L27 OS=Homo sapiens GN=RPL27 PE=1 SV=2	75	2
Q9H0D6	5~-3~ exoribonuclease 2 OS=Homo sapiens GN=XRN2 PE=1 SV=1	75	1
Q5TAP6	U3 small nucleolar RNA-associated protein 14 homolog C OS=Homo sapiens GN=UTP14C PE=1 SV=1	74	1
P05023	Sodium/potassium-transporting ATPase subunit alpha-1 OS=Homo sapiens GN=ATP1A1 PE=1 SV=1	73	1
O95235	Kinesin-like protein KIF20A OS=Homo sapiens GN=KIF20A PE=1 SV=1	72	1
Q9BVV7	Mitochondrial import inner membrane translocase subunit Tim21 OS=Homo sapiens GN=TIMM21 PE=1 SV=1	71	1
Q99832	T-complex protein 1 subunit eta OS=Homo sapiens GN=CCT7 PE=1 SV=2	71	1
P51114	Fragile X mental retardation syndrome-related protein 1 OS=Homo sapiens GN=FXR1 PE=1 SV=3	70	1
P61927	60S ribosomal protein L37 OS=Homo sapiens GN=RPL37 PE=1 SV=2	70	1
P02794	Ferritin heavy chain OS=Homo sapiens GN=FTH1 PE=1 SV=2	70	1
O14656	Torsin-1A OS=Homo sapiens GN=TOR1A PE=1 SV=1	69	1
Q7Z2W4	Zinc finger CCCH-type antiviral protein 1 OS=Homo sapiens GN=ZC3HAV1 PE=1 SV=3	69	2
P08574	Cytochrome c1, heme protein, mitochondrial OS=Homo sapiens GN=CYC1 PE=1 SV=3	69	1
Q9Y5B0	RNA polymerase II subunit A C-terminal domain phosphatase OS=Homo sapiens GN=CTDP1 PE=1 SV=3	69	3
P35613	Basigin OS=Homo sapiens GN=BSG PE=1 SV=2	69	1
P51571	Translocon-associated protein subunit delta OS=Homo sapiens GN=SSR4 PE=1 SV=1	69	2
Q92901	60S ribosomal protein L3-like OS=Homo sapiens GN=RPL3L PE=2 SV=3	68	2
O95573	Long-chain-fatty-acid--CoA ligase 3 OS=Homo sapiens GN=ACSL3 PE=1 SV=3	68	2
P24844	Myosin regulatory light polypeptide 9 OS=Homo sapiens GN=MYL9 PE=1 SV=4	68	1
Q01650	Large neutral amino acids transporter small subunit 1 OS=Homo sapiens GN=SLC7A5 PE=1 SV=2	67	1
Q9NTU7	Cerebellin-4 OS=Homo sapiens GN=CBLN4 PE=1 SV=1	67	3
P22626	Heterogeneous nuclear ribonucleoproteins A2/B1 OS=Homo sapiens GN=HNRNPA2B1 PE=1 SV=2	67	1
P04049	RAF proto-oncogene serine/threonine-protein kinase OS=Homo sapiens GN=RAF1 PE=1 SV=1	67	1
Q96RT1	Erbin OS=Homo sapiens GN=ERBIN PE=1 SV=2	67	1
Q8TDM6	Disks large homolog 5 OS=Homo sapiens GN=DLG5 PE=1 SV=4	66	1
P10412	Histone H1.4 OS=Homo sapiens GN=HIST1H1E PE=1 SV=2	66	1
O43852	Calumenin OS=Homo sapiens GN=CALU PE=1 SV=2	65	1
Q8IYB3	Serine/arginine repetitive matrix protein 1 OS=Homo sapiens GN=SRRM1 PE=1 SV=2	65	1
P17661	Desmin OS=Homo sapiens GN=DES PE=1 SV=3	64	2
Q9NXA8	NAD-dependent protein deacylase sirtuin-5, mitochondrial OS=Homo sapiens GN=SIRT5 PE=1 SV=2	62	2
Q969X6	U3 small nucleolar RNA-associated protein 4 homolog OS=Homo sapiens GN=UTP4 PE=1 SV=1	62	1
Q02978	Mitochondrial 2-oxoglutarate/malate carrier protein OS=Homo sapiens GN=SLC25A11 PE=1 SV=3	62	1
P38159	RNA-binding motif protein, X chromosome OS=Homo sapiens GN=RBMX PE=1 SV=3	62	1
Q6NVV1	Putative 60S ribosomal protein L13a protein RPL13AP3 OS=Homo sapiens GN=RPL13AP3 PE=5 SV=1	61	1
P17987	T-complex protein 1 subunit alpha OS=Homo sapiens GN=TCP1 PE=1 SV=1	61	1
P49327	Fatty acid synthase OS=Homo sapiens GN=FASN PE=1 SV=3	60	1
Q96D15	Reticulocalbin-3 OS=Homo sapiens GN=RCN3 PE=1 SV=1	59	1
Q7Z333	Probable helicase senataxin OS=Homo sapiens GN=SETX PE=1 SV=4	58	1
O60749	Sorting nexin-2 OS=Homo sapiens GN=SNX2 PE=1 SV=2	58	1
Q9NYF8	Bcl-2-associated transcription factor 1 OS=Homo sapiens GN=BCLAF1 PE=1 SV=2	57	1
P35268	60S ribosomal protein L22 OS=Homo sapiens GN=RPL22 PE=1 SV=2	57	1
O43149	Zinc finger ZZ-type and EF-hand domain-containing protein 1 OS=Homo sapiens GN=ZZEF1 PE=1 SV=6	57	3
Q9H1Z9	Tetraspanin-10 OS=Homo sapiens GN=TSPAN10 PE=2 SV=1	57	1
O75165	DnaJ homolog subfamily C member 13 OS=Homo sapiens GN=DNAJC13 PE=1 SV=5	57	1
Q09666	Neuroblast differentiation-associated protein AHNAK OS=Homo sapiens GN=AHNAK PE=1 SV=2	56	1
Q96PK6	RNA-binding protein 14 OS=Homo sapiens GN=RBM14 PE=1 SV=2	56	1
Q6IQ22	Ras-related protein Rab-12 OS=Homo sapiens GN=RAB12 PE=1 SV=3	56	1
O60506	Heterogeneous nuclear ribonucleoprotein Q OS=Homo sapiens GN=SYNCRIP PE=1 SV=2	56	1
Q14676	Mediator of DNA damage checkpoint protein 1 OS=Homo sapiens GN=MDC1 PE=1 SV=3	55	1
Q9Y4A5	Transformation/transcription domain-associated protein OS=Homo sapiens GN=TRRAP PE=1 SV=3	55	3
P84103	Serine/arginine-rich splicing factor 3 OS=Homo sapiens GN=SRSF3 PE=1 SV=1	55	1
Q5SXM2	snRNA-activating protein complex subunit 4 OS=Homo sapiens GN=SNAPC4 PE=1 SV=1	54	2
O43242	26S proteasome non-ATPase regulatory subunit 3 OS=Homo sapiens GN=PSMD3 PE=1 SV=2	54	1
O95757	Heat shock 70 kDa protein 4L OS=Homo sapiens GN=HSPA4L PE=1 SV=3	53	1
Q9UJS0	Calcium-binding mitochondrial carrier protein Aralar2 OS=Homo sapiens GN=SLC25A13 PE=1 SV=2	53	1
P15927	Replication protein A 32 kDa subunit OS=Homo sapiens GN=RPA2 PE=1 SV=1	52	1
Q8N3K9	Cardiomyopathy-associated protein 5 OS=Homo sapiens GN=CMYA5 PE=1 SV=3	51	7
Q8WVX9	Fatty acyl-CoA reductase 1 OS=Homo sapiens GN=FAR1 PE=1 SV=1	51	1
P43243	Matrin-3 OS=Homo sapiens GN=MATR3 PE=1 SV=2	51	1
Q96DU9	Polyadenylate-binding protein 5 OS=Homo sapiens GN=PABPC5 PE=2 SV=1	51	1
P57678	Gem-associated protein 4 OS=Homo sapiens GN=GEMIN4 PE=1 SV=2	50	2
Q7L014	Probable ATP-dependent RNA helicase DDX46 OS=Homo sapiens GN=DDX46 PE=1 SV=2	50	1
Q9BV38	WD repeat-containing protein 18 OS=Homo sapiens GN=WDR18 PE=1 SV=2	49	1
Q7RTW8	Otoancorin OS=Homo sapiens GN=OTOA PE=1 SV=1	49	1
Q9NXF1	Testis-expressed protein 10 OS=Homo sapiens GN=TEX10 PE=1 SV=2	48	2
P20674	Cytochrome c oxidase subunit 5A, mitochondrial OS=Homo sapiens GN=COX5A PE=1 SV=2	48	1
P30304	M-phase inducer phosphatase 1 OS=Homo sapiens GN=CDC25A PE=1 SV=2	48	9
Q9NQ39	Putative 40S ribosomal protein S10-like OS=Homo sapiens GN=RPS10P5 PE=5 SV=1	48	1
Q15717	ELAV-like protein 1 OS=Homo sapiens GN=ELAVL1 PE=1 SV=2	47	1
Q13616	Cullin-1 OS=Homo sapiens GN=CUL1 PE=1 SV=2	47	1
Q93100	Phosphorylase b kinase regulatory subunit beta OS=Homo sapiens GN=PHKB PE=1 SV=3	47	1
P58107	Epiplakin OS=Homo sapiens GN=EPPK1 PE=1 SV=2	47	1
O75880	Protein SCO1 homolog, mitochondrial OS=Homo sapiens GN=SCO1 PE=1 SV=1	46	1
P02585	Troponin C, skeletal muscle OS=Homo sapiens GN=TNNC2 PE=1 SV=2	46	1
Q02241	Kinesin-like protein KIF23 OS=Homo sapiens GN=KIF23 PE=1 SV=3	45	1
P11310	Medium-chain specific acyl-CoA dehydrogenase, mitochondrial OS=Homo sapiens GN=ACADM PE=1 SV=1	45	1
P17980	26S proteasome regulatory subunit 6A OS=Homo sapiens GN=PSMC3 PE=1 SV=3	45	1
Q9NRR3	CDC42 small effector protein 2 OS=Homo sapiens GN=CDC42SE2 PE=1 SV=1	45	1
Q9BX70	BTB/POZ domain-containing protein 2 OS=Homo sapiens GN=BTBD2 PE=1 SV=1	45	3
A1L0T0	Acetolactate synthase-like protein OS=Homo sapiens GN=ILVBL PE=1 SV=2	45	1
Q9C0A0	Contactin-associated protein-like 4 OS=Homo sapiens GN=CNTNAP4 PE=1 SV=3	45	1
Q9BPZ7	Target of rapamycin complex 2 subunit MAPKAP1 OS=Homo sapiens GN=MAPKAP1 PE=1 SV=2	44	1
Q86XA9	HEAT repeat-containing protein 5A OS=Homo sapiens GN=HEATR5A PE=1 SV=2	44	3
Q8NB90	Spermatogenesis-associated protein 5 OS=Homo sapiens GN=SPATA5 PE=1 SV=3	43	1
O00754	Lysosomal alpha-mannosidase OS=Homo sapiens GN=MAN2B1 PE=1 SV=3	43	3
P06576	ATP synthase subunit beta, mitochondrial OS=Homo sapiens GN=ATP5B PE=1 SV=3	43	1
P17813	Endoglin OS=Homo sapiens GN=ENG PE=1 SV=2	43	1
Q2PPJ7	Ral GTPase-activating protein subunit alpha-2 OS=Homo sapiens GN=RALGAPA2 PE=1 SV=2	43	1
Q8N1T3	Unconventional myosin-Ih OS=Homo sapiens GN=MYO1H PE=1 SV=2	42	1
Q15555	Microtubule-associated protein RP/EB family member 2 OS=Homo sapiens GN=MAPRE2 PE=1 SV=1	41	2
P36542	ATP synthase subunit gamma, mitochondrial OS=Homo sapiens GN=ATP5C1 PE=1 SV=1	41	1
O60568	Procollagen-lysine,2-oxoglutarate 5-dioxygenase 3 OS=Homo sapiens GN=PLOD3 PE=1 SV=1	41	1
Q9ULV4	Coronin-1C OS=Homo sapiens GN=CORO1C PE=1 SV=1	40	2
P46087	Probable 28S rRNA (cytosine(4447)-C(5))-methyltransferase OS=Homo sapiens GN=NOP2 PE=1 SV=2	40	1
Q9H6T3	RNA polymerase II-associated protein 3 OS=Homo sapiens GN=RPAP3 PE=1 SV=2	40	1
P62277	40S ribosomal protein S13 OS=Homo sapiens GN=RPS13 PE=1 SV=2	39	1
Q99714	3-hydroxyacyl-CoA dehydrogenase type-2 OS=Homo sapiens GN=HSD17B10 PE=1 SV=3	39	1
Q00587	Cdc42 effector protein 1 OS=Homo sapiens GN=CDC42EP1 PE=1 SV=1	39	1
P35222	Catenin beta-1 OS=Homo sapiens GN=CTNNB1 PE=1 SV=1	39	1
Q8IXM3	39S ribosomal protein L41, mitochondrial OS=Homo sapiens GN=MRPL41 PE=1 SV=1	39	1
Q9NXS2	Glutaminyl-peptide cyclotransferase-like protein OS=Homo sapiens GN=QPCTL PE=1 SV=2	38	1
P46782	40S ribosomal protein S5 OS=Homo sapiens GN=RPS5 PE=1 SV=4	38	1
Q7Z417	Nuclear fragile X mental retardation-interacting protein 2 OS=Homo sapiens GN=NUFIP2 PE=1 SV=1	38	2
Q9P035	Very-long-chain (3R)-3-hydroxyacyl-CoA dehydratase 3 OS=Homo sapiens GN=HACD3 PE=1 SV=2	37	1
Q6Y7W6	GRB10-interacting GYF protein 2 OS=Homo sapiens GN=GIGYF2 PE=1 SV=1	37	2
A6NHN6	Nuclear pore complex-interacting protein family member B15 OS=Homo sapiens GN=NPIPB15 PE=3 SV=3	37	2
P18085	ADP-ribosylation factor 4 OS=Homo sapiens GN=ARF4 PE=1 SV=3	37	1
Q8WXG9	G-protein coupled receptor 98 OS=Homo sapiens GN=GPR98 PE=1 SV=2	37	2
Q9NVP1	ATP-dependent RNA helicase DDX18 OS=Homo sapiens GN=DDX18 PE=1 SV=2	37	1
Q53GS9	U4/U6.U5 tri-snRNP-associated protein 2 OS=Homo sapiens GN=USP39 PE=1 SV=2	36	1
Q63HN8	E3 ubiquitin-protein ligase RNF213 OS=Homo sapiens GN=RNF213 PE=1 SV=3	36	3
Q7Z4H7	HAUS augmin-like complex subunit 6 OS=Homo sapiens GN=HAUS6 PE=1 SV=2	36	1
O94964	Protein SOGA1 OS=Homo sapiens GN=SOGA1 PE=1 SV=2	36	1
Q53H12	Acylglycerol kinase, mitochondrial OS=Homo sapiens GN=AGK PE=1 SV=2	36	1
P31040	Succinate dehydrogenase [ubiquinone] flavoprotein subunit, mitochondrial OS=Homo sapiens GN=SDHA PE=1 SV=2	36	1
Q13045	Protein flightless-1 homolog OS=Homo sapiens GN=FLII PE=1 SV=2	35	1
Q16629	Serine/arginine-rich splicing factor 7 OS=Homo sapiens GN=SRSF7 PE=1 SV=1	35	1
Q08881	Tyrosine-protein kinase ITK/TSK OS=Homo sapiens GN=ITK PE=1 SV=1	35	1
Q13641	Trophoblast glycoprotein OS=Homo sapiens GN=TPBG PE=1 SV=1	35	1
Q96SN8	CDK5 regulatory subunit-associated protein 2 OS=Homo sapiens GN=CDK5RAP2 PE=1 SV=5	35	1
Q05193	Dynamin-1 OS=Homo sapiens GN=DNM1 PE=1 SV=2	35	1
Q8TD55	Pleckstrin homology domain-containing family O member 2 OS=Homo sapiens GN=PLEKHO2 PE=1 SV=1	35	1
Q9H171	Z-DNA-binding protein 1 OS=Homo sapiens GN=ZBP1 PE=1 SV=2	35	1
Q6ZMW2	Zinc finger protein 782 OS=Homo sapiens GN=ZNF782 PE=2 SV=1	35	3
P84090	Enhancer of rudimentary homolog OS=Homo sapiens GN=ERH PE=1 SV=1	34	1
P05109	Protein S100-A8 OS=Homo sapiens GN=S100A8 PE=1 SV=1	34	1
Q702N8	Xin actin-binding repeat-containing protein 1 OS=Homo sapiens GN=XIRP1 PE=1 SV=1	34	1
Q8NH87	Olfactory receptor 9G1 OS=Homo sapiens GN=OR9G1 PE=3 SV=1	33	2
P25100	Alpha-1D adrenergic receptor OS=Homo sapiens GN=ADRA1D PE=1 SV=2	33	1
Q7L5Y9	Macrophage erythroblast attacher OS=Homo sapiens GN=MAEA PE=1 SV=1	33	1
Q7Z4V0	Zinc finger protein 438 OS=Homo sapiens GN=ZNF438 PE=2 SV=1	33	1
Q9Y4L1	Hypoxia up-regulated protein 1 OS=Homo sapiens GN=HYOU1 PE=1 SV=1	33	1
Q9HCI6	E3 SUMO-protein ligase KIAA1586 OS=Homo sapiens GN=KIAA1586 PE=1 SV=2	33	1
Q9H9D4	Zinc finger protein 408 OS=Homo sapiens GN=ZNF408 PE=1 SV=1	32	1
P59047	NACHT, LRR and PYD domains-containing protein 5 OS=Homo sapiens GN=NLRP5 PE=2 SV=2	32	1
O14556	Glyceraldehyde-3-phosphate dehydrogenase, testis-specific OS=Homo sapiens GN=GAPDHS PE=1 SV=2	32	1
Q8WTR2	Dual specificity protein phosphatase 19 OS=Homo sapiens GN=DUSP19 PE=1 SV=1	32	1
P60323	Nanos homolog 3 OS=Homo sapiens GN=NANOS3 PE=1 SV=1	32	3
Q09FC8	Zinc finger protein 415 OS=Homo sapiens GN=ZNF415 PE=1 SV=2	32	1
P54296	Myomesin-2 OS=Homo sapiens GN=MYOM2 PE=1 SV=2	32	1
Q68DQ2	Very large A-kinase anchor protein OS=Homo sapiens GN=CRYBG3 PE=1 SV=3	32	1
Q7RTU1	Transcription factor 23 OS=Homo sapiens GN=TCF23 PE=2 SV=1	32	1
Q9UBV2	Protein sel-1 homolog 1 OS=Homo sapiens GN=SEL1L PE=1 SV=3	32	1
Q9UKI8	Serine/threonine-protein kinase tousled-like 1 OS=Homo sapiens GN=TLK1 PE=1 SV=2	32	2
Q9Y3D8	Adenylate kinase isoenzyme 6 OS=Homo sapiens GN=AK6 PE=1 SV=1	31	1
Q9BYW2	Histone-lysine N-methyltransferase SETD2 OS=Homo sapiens GN=SETD2 PE=1 SV=3	31	1
Q7Z6Z6	Patatin-like phospholipase domain-containing protein 5 OS=Homo sapiens GN=PNPLA5 PE=2 SV=1	31	1
Q99259	Glutamate decarboxylase 1 OS=Homo sapiens GN=GAD1 PE=1 SV=1	31	1
Q9Y496	Kinesin-like protein KIF3A OS=Homo sapiens GN=KIF3A PE=1 SV=4	31	1
Q96QU6	1-aminocyclopropane-1-carboxylate synthase-like protein 1 OS=Homo sapiens GN=ACCS PE=1 SV=1	30	1
Q9UPU7	TBC1 domain family member 2B OS=Homo sapiens GN=TBC1D2B PE=1 SV=2	30	1
Q13200	26S proteasome non-ATPase regulatory subunit 2 OS=Homo sapiens GN=PSMD2 PE=1 SV=3	30	1
Q8N2C7	Protein unc-80 homolog OS=Homo sapiens GN=UNC80 PE=1 SV=2	30	1
Q9UQR1	Zinc finger protein 148 OS=Homo sapiens GN=ZNF148 PE=1 SV=2	30	1

## Sheet: GFP-CHMP4B
prot_id	prot_name	prot_score	pep_NO.
Q15149	Plectin OS=Homo sapiens GN=PLEC PE=1 SV=3	23475	395
P08670	Vimentin OS=Homo sapiens GN=VIM PE=1 SV=4	12490	207
Q6P1N0	Coiled-coil and C2 domain-containing protein 1A OS=Homo sapiens GN=CC2D1A PE=1 SV=1	7779	138
Q13813	Spectrin alpha chain, non-erythrocytic 1 OS=Homo sapiens GN=SPTAN1 PE=1 SV=3	6032	85
P68032	Actin, alpha cardiac muscle 1 OS=Homo sapiens GN=ACTC1 PE=1 SV=1	5109	119
Q5T0F9	Coiled-coil and C2 domain-containing protein 1B OS=Homo sapiens GN=CC2D1B PE=1 SV=1	4955	83
P35579	Myosin-9 OS=Homo sapiens GN=MYH9 PE=1 SV=4	4322	56
Q01082	Spectrin beta chain, non-erythrocytic 1 OS=Homo sapiens GN=SPTBN1 PE=1 SV=2	4090	64
Q9UHB6	LIM domain and actin-binding protein 1 OS=Homo sapiens GN=LIMA1 PE=1 SV=1	3587	59
P58107	Epiplakin OS=Homo sapiens GN=EPPK1 PE=1 SV=2	3530	44
Q6S8J3	POTE ankyrin domain family member E OS=Homo sapiens GN=POTEE PE=2 SV=3	3453	64
Q9H444	Charged multivesicular body protein 4b OS=Homo sapiens GN=CHMP4B PE=1 SV=1	2994	54
Q8WWI1	LIM domain only protein 7 OS=Homo sapiens GN=LMO7 PE=1 SV=3	2445	37
Q9BYX7	Putative beta-actin-like protein 3 OS=Homo sapiens GN=POTEKP PE=5 SV=1	2298	44
P62805	Histone H4 OS=Homo sapiens GN=HIST1H4A PE=1 SV=2	1802	36
P21333	Filamin-A OS=Homo sapiens GN=FLNA PE=1 SV=4	1714	25
O43707	Alpha-actinin-4 OS=Homo sapiens GN=ACTN4 PE=1 SV=2	1409	20
P0C0S8	Histone H2A type 1 OS=Homo sapiens GN=HIST1H2AG PE=1 SV=2	1298	16
O00159	Unconventional myosin-Ic OS=Homo sapiens GN=MYO1C PE=1 SV=4	1231	22
P15924	Desmoplakin OS=Homo sapiens GN=DSP PE=1 SV=3	1120	22
P12814	Alpha-actinin-1 OS=Homo sapiens GN=ACTN1 PE=1 SV=2	1073	14
Q8IVT2	Mitotic interactor and substrate of PLK1 OS=Homo sapiens GN=MISP PE=1 SV=1	1022	21
P06899	Histone H2B type 1-J OS=Homo sapiens GN=HIST1H2BJ PE=1 SV=3	940	12
Q5VTE0	Putative elongation factor 1-alpha-like 3 OS=Homo sapiens GN=EEF1A1P5 PE=5 SV=1	911	13
Q16643	Drebrin OS=Homo sapiens GN=DBN1 PE=1 SV=4	911	16
P07355	Annexin A2 OS=Homo sapiens GN=ANXA2 PE=1 SV=2	895	16
Q9H0H5	Rac GTPase-activating protein 1 OS=Homo sapiens GN=RACGAP1 PE=1 SV=1	871	12
P22626	Heterogeneous nuclear ribonucleoproteins A2/B1 OS=Homo sapiens GN=HNRNPA2B1 PE=1 SV=2	864	13
P06748	Nucleophosmin OS=Homo sapiens GN=NPM1 PE=1 SV=2	857	10
Q14126	Desmoglein-2 OS=Homo sapiens GN=DSG2 PE=1 SV=2	853	14
P60660	Myosin light polypeptide 6 OS=Homo sapiens GN=MYL6 PE=1 SV=2	770	10
Q6NXT2	Histone H3.3C OS=Homo sapiens GN=H3F3C PE=1 SV=3	768	43
Q16891	MICOS complex subunit MIC60 OS=Homo sapiens GN=IMMT PE=1 SV=1	756	12
P62917	60S ribosomal protein L8 OS=Homo sapiens GN=RPL8 PE=1 SV=2	753	15
P14923	Junction plakoglobin OS=Homo sapiens GN=JUP PE=1 SV=3	747	17
A6NMY6	Putative annexin A2-like protein OS=Homo sapiens GN=ANXA2P2 PE=5 SV=2	709	14
P17661	Desmin OS=Homo sapiens GN=DES PE=1 SV=3	708	21
Q9UBI6	Guanine nucleotide-binding protein G(I)/G(S)/G(O) subunit gamma-12 OS=Homo sapiens GN=GNG12 PE=1 SV=3	706	10
P52272	Heterogeneous nuclear ribonucleoprotein M OS=Homo sapiens GN=HNRNPM PE=1 SV=3	695	12
O00567	Nucleolar protein 56 OS=Homo sapiens GN=NOP56 PE=1 SV=4	660	10
P62829	60S ribosomal protein L23 OS=Homo sapiens GN=RPL23 PE=1 SV=1	656	8
Q9ULV4	Coronin-1C OS=Homo sapiens GN=CORO1C PE=1 SV=1	655	11
O75367	Core histone macro-H2A.1 OS=Homo sapiens GN=H2AFY PE=1 SV=4	641	9
Q9BUJ2	Heterogeneous nuclear ribonucleoprotein U-like protein 1 OS=Homo sapiens GN=HNRNPUL1 PE=1 SV=2	634	11
Q02241	Kinesin-like protein KIF23 OS=Homo sapiens GN=KIF23 PE=1 SV=3	625	10
P80723	Brain acid soluble protein 1 OS=Homo sapiens GN=BASP1 PE=1 SV=2	618	8
P41219	Peripherin OS=Homo sapiens GN=PRPH PE=1 SV=2	617	19
Q6ZRV2	Protein FAM83H OS=Homo sapiens GN=FAM83H PE=1 SV=3	598	7
Q08211	ATP-dependent RNA helicase A OS=Homo sapiens GN=DHX9 PE=1 SV=4	597	11
Q9NR30	Nucleolar RNA helicase 2 OS=Homo sapiens GN=DDX21 PE=1 SV=5	588	9
O75955	Flotillin-1 OS=Homo sapiens GN=FLOT1 PE=1 SV=3	575	6
Q9UQ35	Serine/arginine repetitive matrix protein 2 OS=Homo sapiens GN=SRRM2 PE=1 SV=2	571	14
P08708	40S ribosomal protein S17 OS=Homo sapiens GN=RPS17 PE=1 SV=2	555	9
P48741	Putative heat shock 70 kDa protein 7 OS=Homo sapiens GN=HSPA7 PE=5 SV=2	551	9
Q02878	60S ribosomal protein L6 OS=Homo sapiens GN=RPL6 PE=1 SV=3	546	9
O75369	Filamin-B OS=Homo sapiens GN=FLNB PE=1 SV=2	537	8
Q8IXB1	DnaJ homolog subfamily C member 10 OS=Homo sapiens GN=DNAJC10 PE=1 SV=2	520	8
Q86V48	Leucine zipper protein 1 OS=Homo sapiens GN=LUZP1 PE=1 SV=2	519	10
P04899	Guanine nucleotide-binding protein G(i) subunit alpha-2 OS=Homo sapiens GN=GNAI2 PE=1 SV=3	516	7
Q6YHK3	CD109 antigen OS=Homo sapiens GN=CD109 PE=1 SV=2	512	7
P61313	60S ribosomal protein L15 OS=Homo sapiens GN=RPL15 PE=1 SV=2	506	10
P31327	Carbamoyl-phosphate synthase [ammonia], mitochondrial OS=Homo sapiens GN=CPS1 PE=1 SV=2	503	7
O14950	Myosin regulatory light chain 12B OS=Homo sapiens GN=MYL12B PE=1 SV=2	503	8
Q00610	Clathrin heavy chain 1 OS=Homo sapiens GN=CLTC PE=1 SV=5	488	9
P09651	Heterogeneous nuclear ribonucleoprotein A1 OS=Homo sapiens GN=HNRNPA1 PE=1 SV=5	487	6
P35580	Myosin-10 OS=Homo sapiens GN=MYH10 PE=1 SV=3	478	9
P05387	60S acidic ribosomal protein P2 OS=Homo sapiens GN=RPLP2 PE=1 SV=1	474	8
P36578	60S ribosomal protein L4 OS=Homo sapiens GN=RPL4 PE=1 SV=5	469	9
P62081	40S ribosomal protein S7 OS=Homo sapiens GN=RPS7 PE=1 SV=1	468	7
P17844	Probable ATP-dependent RNA helicase DDX5 OS=Homo sapiens GN=DDX5 PE=1 SV=1	465	8
P62701	40S ribosomal protein S4, X isoform OS=Homo sapiens GN=RPS4X PE=1 SV=2	463	9
Q9UHX1	Poly(U)-binding-splicing factor PUF60 OS=Homo sapiens GN=PUF60 PE=1 SV=1	449	4
Q09666	Neuroblast differentiation-associated protein AHNAK OS=Homo sapiens GN=AHNAK PE=1 SV=2	444	11
P55795	Heterogeneous nuclear ribonucleoprotein H2 OS=Homo sapiens GN=HNRNPH2 PE=1 SV=1	421	4
P63092	Guanine nucleotide-binding protein G(s) subunit alpha isoforms short OS=Homo sapiens GN=GNAS PE=1 SV=1	420	7
O75531	Barrier-to-autointegration factor OS=Homo sapiens GN=BANF1 PE=1 SV=1	410	4
Q99959	Plakophilin-2 OS=Homo sapiens GN=PKP2 PE=1 SV=2	408	6
P30050	60S ribosomal protein L12 OS=Homo sapiens GN=RPL12 PE=1 SV=1	408	7
P39023	60S ribosomal protein L3 OS=Homo sapiens GN=RPL3 PE=1 SV=2	407	6
P24844	Myosin regulatory light polypeptide 9 OS=Homo sapiens GN=MYL9 PE=1 SV=4	406	6
P61978	Heterogeneous nuclear ribonucleoprotein K OS=Homo sapiens GN=HNRNPK PE=1 SV=1	400	7
P10412	Histone H1.4 OS=Homo sapiens GN=HIST1H1E PE=1 SV=2	394	6
P46940	Ras GTPase-activating-like protein IQGAP1 OS=Homo sapiens GN=IQGAP1 PE=1 SV=1	392	6
Q6WCQ1	Myosin phosphatase Rho-interacting protein OS=Homo sapiens GN=MPRIP PE=1 SV=3	390	6
O15020	Spectrin beta chain, non-erythrocytic 2 OS=Homo sapiens GN=SPTBN2 PE=1 SV=3	387	7
P35749	Myosin-11 OS=Homo sapiens GN=MYH11 PE=1 SV=3	386	6
Q9NYF8	Bcl-2-associated transcription factor 1 OS=Homo sapiens GN=BCLAF1 PE=1 SV=2	384	6
O95425	Supervillin OS=Homo sapiens GN=SVIL PE=1 SV=2	384	7
Q07020	60S ribosomal protein L18 OS=Homo sapiens GN=RPL18 PE=1 SV=2	373	8
P62277	40S ribosomal protein S13 OS=Homo sapiens GN=RPS13 PE=1 SV=2	371	4
Q96A08	Histone H2B type 1-A OS=Homo sapiens GN=HIST1H2BA PE=1 SV=3	371	6
P23528	Cofilin-1 OS=Homo sapiens GN=CFL1 PE=1 SV=3	364	5
P16402	Histone H1.3 OS=Homo sapiens GN=HIST1H1D PE=1 SV=2	358	5
Q14315	Filamin-C OS=Homo sapiens GN=FLNC PE=1 SV=3	355	4
P26368	Splicing factor U2AF 65 kDa subunit OS=Homo sapiens GN=U2AF2 PE=1 SV=4	355	4
P0C0S5	Histone H2A.Z OS=Homo sapiens GN=H2AFZ PE=1 SV=2	353	7
Q8NC51	Plasminogen activator inhibitor 1 RNA-binding protein OS=Homo sapiens GN=SERBP1 PE=1 SV=2	351	5
Q00839	Heterogeneous nuclear ribonucleoprotein U OS=Homo sapiens GN=HNRNPU PE=1 SV=6	349	5
Q12965	Unconventional myosin-Ie OS=Homo sapiens GN=MYO1E PE=1 SV=2	347	7
P0DP23	Calmodulin-1 OS=Homo sapiens GN=CALM1 PE=1 SV=1	339	4
P18621	60S ribosomal protein L17 OS=Homo sapiens GN=RPL17 PE=1 SV=3	339	4
P20908	Collagen alpha-1(V) chain OS=Homo sapiens GN=COL5A1 PE=1 SV=3	336	5
P08754	Guanine nucleotide-binding protein G(k) subunit alpha OS=Homo sapiens GN=GNAI3 PE=1 SV=3	335	6
P62913	60S ribosomal protein L11 OS=Homo sapiens GN=RPL11 PE=1 SV=2	332	5
P46777	60S ribosomal protein L5 OS=Homo sapiens GN=RPL5 PE=1 SV=3	328	5
P16070	CD44 antigen OS=Homo sapiens GN=CD44 PE=1 SV=3	325	6
P49411	Elongation factor Tu, mitochondrial OS=Homo sapiens GN=TUFM PE=1 SV=2	323	4
Q53EZ4	Centrosomal protein of 55 kDa OS=Homo sapiens GN=CEP55 PE=1 SV=3	320	6
P05388	60S acidic ribosomal protein P0 OS=Homo sapiens GN=RPLP0 PE=1 SV=1	315	6
P62249	40S ribosomal protein S16 OS=Homo sapiens GN=RPS16 PE=1 SV=2	307	5
P36873	Serine/threonine-protein phosphatase PP1-gamma catalytic subunit OS=Homo sapiens GN=PPP1CC PE=1 SV=1	302	6
Q07955	Serine/arginine-rich splicing factor 1 OS=Homo sapiens GN=SRSF1 PE=1 SV=2	301	7
P23396	40S ribosomal protein S3 OS=Homo sapiens GN=RPS3 PE=1 SV=2	297	8
O75533	Splicing factor 3B subunit 1 OS=Homo sapiens GN=SF3B1 PE=1 SV=3	291	4
P61247	40S ribosomal protein S3a OS=Homo sapiens GN=RPS3A PE=1 SV=2	287	4
Q9Y5B9	FACT complex subunit SPT16 OS=Homo sapiens GN=SUPT16H PE=1 SV=1	286	5
Q96SB3	Neurabin-2 OS=Homo sapiens GN=PPP1R9B PE=1 SV=2	285	6
Q8IUE6	Histone H2A type 2-B OS=Homo sapiens GN=HIST2H2AB PE=1 SV=3	285	5
Q7L014	Probable ATP-dependent RNA helicase DDX46 OS=Homo sapiens GN=DDX46 PE=1 SV=2	284	6
P05386	60S acidic ribosomal protein P1 OS=Homo sapiens GN=RPLP1 PE=1 SV=1	280	3
P19338	Nucleolin OS=Homo sapiens GN=NCL PE=1 SV=3	279	2
P04792	Heat shock protein beta-1 OS=Homo sapiens GN=HSPB1 PE=1 SV=2	277	4
P17096	High mobility group protein HMG-I/HMG-Y OS=Homo sapiens GN=HMGA1 PE=1 SV=3	275	3
P09382	Galectin-1 OS=Homo sapiens GN=LGALS1 PE=1 SV=2	268	5
P48729	Casein kinase I isoform alpha OS=Homo sapiens GN=CSNK1A1 PE=1 SV=2	266	5
Q14980	Nuclear mitotic apparatus protein 1 OS=Homo sapiens GN=NUMA1 PE=1 SV=2	261	4
P11940	Polyadenylate-binding protein 1 OS=Homo sapiens GN=PABPC1 PE=1 SV=2	261	3
P46013	Proliferation marker protein Ki-67 OS=Homo sapiens GN=MKI67 PE=1 SV=2	261	6
P43243	Matrin-3 OS=Homo sapiens GN=MATR3 PE=1 SV=2	260	4
P08238	Heat shock protein HSP 90-beta OS=Homo sapiens GN=HSP90AB1 PE=1 SV=4	259	4
P63096	Guanine nucleotide-binding protein G(i) subunit alpha-1 OS=Homo sapiens GN=GNAI1 PE=1 SV=2	259	5
P22090	40S ribosomal protein S4, Y isoform 1 OS=Homo sapiens GN=RPS4Y1 PE=1 SV=2	254	4
Q69YQ0	Cytospin-A OS=Homo sapiens GN=SPECC1L PE=1 SV=2	250	6
O95232	Luc7-like protein 3 OS=Homo sapiens GN=LUC7L3 PE=1 SV=2	248	2
Q8IWX8	Calcium homeostasis endoplasmic reticulum protein OS=Homo sapiens GN=CHERP PE=1 SV=3	248	6
P22087	rRNA 2~-O-methyltransferase fibrillarin OS=Homo sapiens GN=FBL PE=1 SV=2	247	4
Q16629	Serine/arginine-rich splicing factor 7 OS=Homo sapiens GN=SRSF7 PE=1 SV=1	246	7
P60842	Eukaryotic initiation factor 4A-I OS=Homo sapiens GN=EIF4A1 PE=1 SV=1	244	6
Q7L2E3	Putative ATP-dependent RNA helicase DHX30 OS=Homo sapiens GN=DHX30 PE=1 SV=1	243	5
Q9P0K7	Ankycorbin OS=Homo sapiens GN=RAI14 PE=1 SV=2	243	4
P62241	40S ribosomal protein S8 OS=Homo sapiens GN=RPS8 PE=1 SV=2	243	4
P22061	Protein-L-isoaspartate(D-aspartate) O-methyltransferase OS=Homo sapiens GN=PCMT1 PE=1 SV=4	242	4
P52597	Heterogeneous nuclear ribonucleoprotein F OS=Homo sapiens GN=HNRNPF PE=1 SV=3	241	3
Q14764	Major vault protein OS=Homo sapiens GN=MVP PE=1 SV=4	240	4
A0JLT2	Mediator of RNA polymerase II transcription subunit 19 OS=Homo sapiens GN=MED19 PE=1 SV=2	240	3
P05997	Collagen alpha-2(V) chain OS=Homo sapiens GN=COL5A2 PE=1 SV=3	240	4
Q32P51	Heterogeneous nuclear ribonucleoprotein A1-like 2 OS=Homo sapiens GN=HNRNPA1L2 PE=2 SV=2	240	4
P40763	Signal transducer and activator of transcription 3 OS=Homo sapiens GN=STAT3 PE=1 SV=2	238	3
P14866	Heterogeneous nuclear ribonucleoprotein L OS=Homo sapiens GN=HNRNPL PE=1 SV=2	237	4
Q6P1X5	Transcription initiation factor TFIID subunit 2 OS=Homo sapiens GN=TAF2 PE=1 SV=3	237	3
Q9UNQ0	ATP-binding cassette sub-family G member 2 OS=Homo sapiens GN=ABCG2 PE=1 SV=3	235	4
P02545	Prelamin-A/C OS=Homo sapiens GN=LMNA PE=1 SV=1	234	3
P07910	Heterogeneous nuclear ribonucleoproteins C1/C2 OS=Homo sapiens GN=HNRNPC PE=1 SV=4	232	5
P49327	Fatty acid synthase OS=Homo sapiens GN=FASN PE=1 SV=3	230	3
Q15366	Poly(rC)-binding protein 2 OS=Homo sapiens GN=PCBP2 PE=1 SV=1	230	4
Q12906	Interleukin enhancer-binding factor 3 OS=Homo sapiens GN=ILF3 PE=1 SV=3	229	4
P35609	Alpha-actinin-2 OS=Homo sapiens GN=ACTN2 PE=1 SV=1	228	3
Q15058	Kinesin-like protein KIF14 OS=Homo sapiens GN=KIF14 PE=1 SV=1	228	4
P16278	Beta-galactosidase OS=Homo sapiens GN=GLB1 PE=1 SV=2	227	3
P11388	DNA topoisomerase 2-alpha OS=Homo sapiens GN=TOP2A PE=1 SV=3	226	5
O43143	Pre-mRNA-splicing factor ATP-dependent RNA helicase DHX15 OS=Homo sapiens GN=DHX15 PE=1 SV=2	226	3
Q92841	Probable ATP-dependent RNA helicase DDX17 OS=Homo sapiens GN=DDX17 PE=1 SV=2	225	5
Q9UJ98	Cohesin subunit SA-3 OS=Homo sapiens GN=STAG3 PE=1 SV=2	223	23
P60903	Protein S100-A10 OS=Homo sapiens GN=S100A10 PE=1 SV=2	222	2
P18583	Protein SON OS=Homo sapiens GN=SON PE=1 SV=4	221	3
P51991	Heterogeneous nuclear ribonucleoprotein A3 OS=Homo sapiens GN=HNRNPA3 PE=1 SV=2	221	3
P16401	Histone H1.5 OS=Homo sapiens GN=HIST1H1B PE=1 SV=3	219	3
O75643	U5 small nuclear ribonucleoprotein 200 kDa helicase OS=Homo sapiens GN=SNRNP200 PE=1 SV=2	215	5
Q5T0W9	Protein FAM83B OS=Homo sapiens GN=FAM83B PE=1 SV=1	214	6
P84103	Serine/arginine-rich splicing factor 3 OS=Homo sapiens GN=SRSF3 PE=1 SV=1	214	3
Q8N752	Casein kinase I isoform alpha-like OS=Homo sapiens GN=CSNK1A1L PE=2 SV=2	213	4
O75083	WD repeat-containing protein 1 OS=Homo sapiens GN=WDR1 PE=1 SV=4	209	2
P47914	60S ribosomal protein L29 OS=Homo sapiens GN=RPL29 PE=1 SV=2	208	3
O95373	Importin-7 OS=Homo sapiens GN=IPO7 PE=1 SV=1	208	2
Q8TD47	40S ribosomal protein S4, Y isoform 2 OS=Homo sapiens GN=RPS4Y2 PE=2 SV=3	207	3
Q7Z406	Myosin-14 OS=Homo sapiens GN=MYH14 PE=1 SV=2	206	3
Q9H8M2	Bromodomain-containing protein 9 OS=Homo sapiens GN=BRD9 PE=1 SV=2	205	2
Q99714	3-hydroxyacyl-CoA dehydrogenase type-2 OS=Homo sapiens GN=HSD17B10 PE=1 SV=3	205	3
P62906	60S ribosomal protein L10a OS=Homo sapiens GN=RPL10A PE=1 SV=2	203	3
Q9Y2W1	Thyroid hormone receptor-associated protein 3 OS=Homo sapiens GN=THRAP3 PE=1 SV=2	203	3
O60506	Heterogeneous nuclear ribonucleoprotein Q OS=Homo sapiens GN=SYNCRIP PE=1 SV=2	202	3
P14136	Glial fibrillary acidic protein OS=Homo sapiens GN=GFAP PE=1 SV=1	202	8
P55084	Trifunctional enzyme subunit beta, mitochondrial OS=Homo sapiens GN=HADHB PE=1 SV=3	199	4
Q12792	Twinfilin-1 OS=Homo sapiens GN=TWF1 PE=1 SV=3	199	2
Q9NX63	MICOS complex subunit MIC19 OS=Homo sapiens GN=CHCHD3 PE=1 SV=1	199	3
Q15365	Poly(rC)-binding protein 1 OS=Homo sapiens GN=PCBP1 PE=1 SV=2	197	3
P09471	Guanine nucleotide-binding protein G(o) subunit alpha OS=Homo sapiens GN=GNAO1 PE=1 SV=4	197	3
O14974	Protein phosphatase 1 regulatory subunit 12A OS=Homo sapiens GN=PPP1R12A PE=1 SV=1	197	3
P53675	Clathrin heavy chain 2 OS=Homo sapiens GN=CLTCL1 PE=1 SV=2	197	3
Q86U06	Probable RNA-binding protein 23 OS=Homo sapiens GN=RBM23 PE=1 SV=1	195	2
Q8IYB3	Serine/arginine repetitive matrix protein 1 OS=Homo sapiens GN=SRRM1 PE=1 SV=2	193	3
O60488	Long-chain-fatty-acid--CoA ligase 4 OS=Homo sapiens GN=ACSL4 PE=1 SV=2	193	2
P46783	40S ribosomal protein S10 OS=Homo sapiens GN=RPS10 PE=1 SV=1	190	4
O76021	Ribosomal L1 domain-containing protein 1 OS=Homo sapiens GN=RSL1D1 PE=1 SV=3	189	4
A8MTJ3	Guanine nucleotide-binding protein G(t) subunit alpha-3 OS=Homo sapiens GN=GNAT3 PE=2 SV=2	187	3
O95573	Long-chain-fatty-acid--CoA ligase 3 OS=Homo sapiens GN=ACSL3 PE=1 SV=3	187	2
Q8TDN6	Ribosome biogenesis protein BRX1 homolog OS=Homo sapiens GN=BRIX1 PE=1 SV=2	185	3
O60832	H/ACA ribonucleoprotein complex subunit 4 OS=Homo sapiens GN=DKC1 PE=1 SV=3	184	3
Q6QEF8	Coronin-6 OS=Homo sapiens GN=CORO6 PE=1 SV=2	181	3
Q92616	eIF-2-alpha kinase activator GCN1 OS=Homo sapiens GN=GCN1 PE=1 SV=6	179	2
Q9P258	Protein RCC2 OS=Homo sapiens GN=RCC2 PE=1 SV=2	179	4
Q13595	Transformer-2 protein homolog alpha OS=Homo sapiens GN=TRA2A PE=1 SV=1	178	2
Q969X6	U3 small nucleolar RNA-associated protein 4 homolog OS=Homo sapiens GN=UTP4 PE=1 SV=1	178	2
Q9H361	Polyadenylate-binding protein 3 OS=Homo sapiens GN=PABPC3 PE=1 SV=2	177	2
Q14573	Inositol 1,4,5-trisphosphate receptor type 3 OS=Homo sapiens GN=ITPR3 PE=1 SV=2	176	2
O43159	Ribosomal RNA-processing protein 8 OS=Homo sapiens GN=RRP8 PE=1 SV=2	175	2
P62847	40S ribosomal protein S24 OS=Homo sapiens GN=RPS24 PE=1 SV=1	174	2
P18124	60S ribosomal protein L7 OS=Homo sapiens GN=RPL7 PE=1 SV=1	173	5
P15328	Folate receptor alpha OS=Homo sapiens GN=FOLR1 PE=1 SV=3	172	3
P15880	40S ribosomal protein S2 OS=Homo sapiens GN=RPS2 PE=1 SV=2	171	3
P42766	60S ribosomal protein L35 OS=Homo sapiens GN=RPL35 PE=1 SV=2	170	4
Q5JTD7	Leucine-rich repeat-containing protein 73 OS=Homo sapiens GN=LRRC73 PE=2 SV=1	170	15
P08865	40S ribosomal protein SA OS=Homo sapiens GN=RPSA PE=1 SV=4	170	2
P0CW18	Serine protease 56 OS=Homo sapiens GN=PRSS56 PE=1 SV=1	170	3
Q58FF8	Putative heat shock protein HSP 90-beta 2 OS=Homo sapiens GN=HSP90AB2P PE=1 SV=2	169	2
P14649	Myosin light chain 6B OS=Homo sapiens GN=MYL6B PE=1 SV=1	168	3
Q66PJ3	ADP-ribosylation factor-like protein 6-interacting protein 4 OS=Homo sapiens GN=ARL6IP4 PE=1 SV=2	167	3
Q14254	Flotillin-2 OS=Homo sapiens GN=FLOT2 PE=1 SV=2	167	3
Q9P0M6	Core histone macro-H2A.2 OS=Homo sapiens GN=H2AFY2 PE=1 SV=3	164	2
P62424	60S ribosomal protein L7a OS=Homo sapiens GN=RPL7A PE=1 SV=2	164	5
Q02543	60S ribosomal protein L18a OS=Homo sapiens GN=RPL18A PE=1 SV=2	163	3
P50914	60S ribosomal protein L14 OS=Homo sapiens GN=RPL14 PE=1 SV=4	162	4
P61158	Actin-related protein 3 OS=Homo sapiens GN=ACTR3 PE=1 SV=3	162	4
P08174	Complement decay-accelerating factor OS=Homo sapiens GN=CD55 PE=1 SV=4	162	3
Q9H0U4	Ras-related protein Rab-1B OS=Homo sapiens GN=RAB1B PE=1 SV=1	161	2
Q13501	Sequestosome-1 OS=Homo sapiens GN=SQSTM1 PE=1 SV=1	160	2
P38405	Guanine nucleotide-binding protein G(olf) subunit alpha OS=Homo sapiens GN=GNAL PE=1 SV=1	159	2
Q9NQS7	Inner centromere protein OS=Homo sapiens GN=INCENP PE=1 SV=3	159	2
P62266	40S ribosomal protein S23 OS=Homo sapiens GN=RPS23 PE=1 SV=3	153	2
Q92945	Far upstream element-binding protein 2 OS=Homo sapiens GN=KHSRP PE=1 SV=4	153	3
Q9BY89	Uncharacterized protein KIAA1671 OS=Homo sapiens GN=KIAA1671 PE=1 SV=2	153	4
Q10589	Bone marrow stromal antigen 2 OS=Homo sapiens GN=BST2 PE=1 SV=1	152	1
P61019	Ras-related protein Rab-2A OS=Homo sapiens GN=RAB2A PE=1 SV=1	150	2
Q9UDY2	Tight junction protein ZO-2 OS=Homo sapiens GN=TJP2 PE=1 SV=2	148	4
P52292	Importin subunit alpha-1 OS=Homo sapiens GN=KPNA2 PE=1 SV=1	148	1
Q15029	116 kDa U5 small nuclear ribonucleoprotein component OS=Homo sapiens GN=EFTUD2 PE=1 SV=1	148	1
O14639	Actin-binding LIM protein 1 OS=Homo sapiens GN=ABLIM1 PE=1 SV=3	148	2
Q5M775	Cytospin-B OS=Homo sapiens GN=SPECC1 PE=1 SV=1	148	3
P62879	Guanine nucleotide-binding protein G(I)/G(S)/G(T) subunit beta-2 OS=Homo sapiens GN=GNB2 PE=1 SV=3	147	4
Q8IXL7	Methionine-R-sulfoxide reductase B3 OS=Homo sapiens GN=MSRB3 PE=1 SV=2	145	3
Q8NFJ5	Retinoic acid-induced protein 3 OS=Homo sapiens GN=GPRC5A PE=1 SV=2	143	3
Q13428	Treacle protein OS=Homo sapiens GN=TCOF1 PE=1 SV=3	142	2
P62841	40S ribosomal protein S15 OS=Homo sapiens GN=RPS15 PE=1 SV=2	142	3
O75592	E3 ubiquitin-protein ligase MYCBP2 OS=Homo sapiens GN=MYCBP2 PE=1 SV=3	140	2
P20700	Lamin-B1 OS=Homo sapiens GN=LMNB1 PE=1 SV=2	140	2
Q08043	Alpha-actinin-3 OS=Homo sapiens GN=ACTN3 PE=1 SV=2	140	2
Q9HAV0	Guanine nucleotide-binding protein subunit beta-4 OS=Homo sapiens GN=GNB4 PE=1 SV=3	140	3
Q9HA64	Ketosamine-3-kinase OS=Homo sapiens GN=FN3KRP PE=1 SV=2	139	1
Q8WUM4	Programmed cell death 6-interacting protein OS=Homo sapiens GN=PDCD6IP PE=1 SV=1	138	1
Q16352	Alpha-internexin OS=Homo sapiens GN=INA PE=1 SV=2	136	4
P26373	60S ribosomal protein L13 OS=Homo sapiens GN=RPL13 PE=1 SV=4	136	4
Q58FF7	Putative heat shock protein HSP 90-beta-3 OS=Homo sapiens GN=HSP90AB3P PE=5 SV=1	135	1
O14578	Citron Rho-interacting kinase OS=Homo sapiens GN=CIT PE=1 SV=2	135	3
Q96PK6	RNA-binding protein 14 OS=Homo sapiens GN=RBM14 PE=1 SV=2	134	3
P62280	40S ribosomal protein S11 OS=Homo sapiens GN=RPS11 PE=1 SV=3	134	2
P83731	60S ribosomal protein L24 OS=Homo sapiens GN=RPL24 PE=1 SV=1	132	2
Q9Y4F1	FERM, ARHGEF and pleckstrin domain-containing protein 1 OS=Homo sapiens GN=FARP1 PE=1 SV=1	131	2
Q12931	Heat shock protein 75 kDa, mitochondrial OS=Homo sapiens GN=TRAP1 PE=1 SV=3	131	2
Q14643	Inositol 1,4,5-trisphosphate receptor type 1 OS=Homo sapiens GN=ITPR1 PE=1 SV=3	131	2
P62899	60S ribosomal protein L31 OS=Homo sapiens GN=RPL31 PE=1 SV=1	131	3
O95816	BAG family molecular chaperone regulator 2 OS=Homo sapiens GN=BAG2 PE=1 SV=1	131	2
Q15393	Splicing factor 3B subunit 3 OS=Homo sapiens GN=SF3B3 PE=1 SV=4	131	3
P46781	40S ribosomal protein S9 OS=Homo sapiens GN=RPS9 PE=1 SV=3	130	3
Q6NYC8	Phostensin OS=Homo sapiens GN=PPP1R18 PE=1 SV=1	128	1
O00160	Unconventional myosin-If OS=Homo sapiens GN=MYO1F PE=1 SV=3	127	2
Q7Z2W4	Zinc finger CCCH-type antiviral protein 1 OS=Homo sapiens GN=ZC3HAV1 PE=1 SV=3	127	1
P07196	Neurofilament light polypeptide OS=Homo sapiens GN=NEFL PE=1 SV=3	126	3
Q14978	Nucleolar and coiled-body phosphoprotein 1 OS=Homo sapiens GN=NOLC1 PE=1 SV=2	126	2
P12236	ADP/ATP translocase 3 OS=Homo sapiens GN=SLC25A6 PE=1 SV=4	126	4
P13797	Plastin-3 OS=Homo sapiens GN=PLS3 PE=1 SV=4	125	1
O15381	Nuclear valosin-containing protein-like OS=Homo sapiens GN=NVL PE=1 SV=1	122	1
Q13151	Heterogeneous nuclear ribonucleoprotein A0 OS=Homo sapiens GN=HNRNPA0 PE=1 SV=1	121	2
P62273	40S ribosomal protein S29 OS=Homo sapiens GN=RPS29 PE=1 SV=2	121	2
Q9ULJ8	Neurabin-1 OS=Homo sapiens GN=PPP1R9A PE=1 SV=2	120	2
P55265	Double-stranded RNA-specific adenosine deaminase OS=Homo sapiens GN=ADAR PE=1 SV=4	119	3
Q15269	Periodic tryptophan protein 2 homolog OS=Homo sapiens GN=PWP2 PE=2 SV=2	119	1
P55209	Nucleosome assembly protein 1-like 1 OS=Homo sapiens GN=NAP1L1 PE=1 SV=1	119	2
Q14244	Ensconsin OS=Homo sapiens GN=MAP7 PE=1 SV=1	118	2
P52907	F-actin-capping protein subunit alpha-1 OS=Homo sapiens GN=CAPZA1 PE=1 SV=3	117	2
Q13283	Ras GTPase-activating protein-binding protein 1 OS=Homo sapiens GN=G3BP1 PE=1 SV=1	117	1
Q12788	Transducin beta-like protein 3 OS=Homo sapiens GN=TBL3 PE=1 SV=2	117	3
Q9H254	Spectrin beta chain, non-erythrocytic 4 OS=Homo sapiens GN=SPTBN4 PE=1 SV=2	117	2
O43795	Unconventional myosin-Ib OS=Homo sapiens GN=MYO1B PE=1 SV=3	117	1
P23284	Peptidyl-prolyl cis-trans isomerase B OS=Homo sapiens GN=PPIB PE=1 SV=2	116	2
Q9NYL9	Tropomodulin-3 OS=Homo sapiens GN=TMOD3 PE=1 SV=1	116	4
P06241	Tyrosine-protein kinase Fyn OS=Homo sapiens GN=FYN PE=1 SV=3	116	3
Q96L21	60S ribosomal protein L10-like OS=Homo sapiens GN=RPL10L PE=1 SV=3	115	2
Q09028	Histone-binding protein RBBP4 OS=Homo sapiens GN=RBBP4 PE=1 SV=3	114	1
P62304	Small nuclear ribonucleoprotein E OS=Homo sapiens GN=SNRPE PE=1 SV=1	114	3
P62263	40S ribosomal protein S14 OS=Homo sapiens GN=RPS14 PE=1 SV=3	113	2
B2RXH8	Heterogeneous nuclear ribonucleoprotein C-like 2 OS=Homo sapiens GN=HNRNPCL2 PE=1 SV=1	112	2
Q5XPI4	E3 ubiquitin-protein ligase RNF123 OS=Homo sapiens GN=RNF123 PE=1 SV=1	112	2
P39019	40S ribosomal protein S19 OS=Homo sapiens GN=RPS19 PE=1 SV=2	112	3
P11177	Pyruvate dehydrogenase E1 component subunit beta, mitochondrial OS=Homo sapiens GN=PDHB PE=1 SV=3	112	1
Q9Y281	Cofilin-2 OS=Homo sapiens GN=CFL2 PE=1 SV=1	112	1
Q9Y5B0	RNA polymerase II subunit A C-terminal domain phosphatase OS=Homo sapiens GN=CTDP1 PE=1 SV=3	112	5
P28288	ATP-binding cassette sub-family D member 3 OS=Homo sapiens GN=ABCD3 PE=1 SV=1	111	3
P10619	Lysosomal protective protein OS=Homo sapiens GN=CTSA PE=1 SV=2	111	2
O00116	Alkyldihydroxyacetonephosphate synthase, peroxisomal OS=Homo sapiens GN=AGPS PE=1 SV=1	111	1
Q9BQ67	Glutamate-rich WD repeat-containing protein 1 OS=Homo sapiens GN=GRWD1 PE=1 SV=1	110	1
P47755	F-actin-capping protein subunit alpha-2 OS=Homo sapiens GN=CAPZA2 PE=1 SV=3	110	2
Q9UL25	Ras-related protein Rab-21 OS=Homo sapiens GN=RAB21 PE=1 SV=3	109	1
Q9Y446	Plakophilin-3 OS=Homo sapiens GN=PKP3 PE=1 SV=1	109	1
O75431	Metaxin-2 OS=Homo sapiens GN=MTX2 PE=1 SV=1	109	1
O43390	Heterogeneous nuclear ribonucleoprotein R OS=Homo sapiens GN=HNRNPR PE=1 SV=1	109	1
P53621	Coatomer subunit alpha OS=Homo sapiens GN=COPA PE=1 SV=2	108	1
O15145	Actin-related protein 2/3 complex subunit 3 OS=Homo sapiens GN=ARPC3 PE=1 SV=3	108	2
Q9UN86	Ras GTPase-activating protein-binding protein 2 OS=Homo sapiens GN=G3BP2 PE=1 SV=2	107	1
P84077	ADP-ribosylation factor 1 OS=Homo sapiens GN=ARF1 PE=1 SV=2	107	2
P46109	Crk-like protein OS=Homo sapiens GN=CRKL PE=1 SV=1	107	2
Q08J23	tRNA (cytosine(34)-C(5))-methyltransferase OS=Homo sapiens GN=NSUN2 PE=1 SV=2	106	1
Q13243	Serine/arginine-rich splicing factor 5 OS=Homo sapiens GN=SRSF5 PE=1 SV=1	105	2
Q969G3	SWI/SNF-related matrix-associated actin-dependent regulator of chromatin subfamily E member 1 OS=Homo sapiens GN=SMARCE1 PE=1 SV=2	105	1
P23246	Splicing factor, proline- and glutamine-rich OS=Homo sapiens GN=SFPQ PE=1 SV=2	104	2
O95071	E3 ubiquitin-protein ligase UBR5 OS=Homo sapiens GN=UBR5 PE=1 SV=2	104	2
Q07157	Tight junction protein ZO-1 OS=Homo sapiens GN=TJP1 PE=1 SV=3	103	3
P22102	Trifunctional purine biosynthetic protein adenosine-3 OS=Homo sapiens GN=GART PE=1 SV=1	103	3
P35222	Catenin beta-1 OS=Homo sapiens GN=CTNNB1 PE=1 SV=1	102	1
P10809	60 kDa heat shock protein, mitochondrial OS=Homo sapiens GN=HSPD1 PE=1 SV=2	101	1
O60884	DnaJ homolog subfamily A member 2 OS=Homo sapiens GN=DNAJA2 PE=1 SV=1	101	1
P13861	cAMP-dependent protein kinase type II-alpha regulatory subunit OS=Homo sapiens GN=PRKAR2A PE=1 SV=2	100	1
Q9UBF2	Coatomer subunit gamma-2 OS=Homo sapiens GN=COPG2 PE=1 SV=1	99	1
Q14692	Ribosome biogenesis protein BMS1 homolog OS=Homo sapiens GN=BMS1 PE=1 SV=1	97	1
Q8N684	Cleavage and polyadenylation specificity factor subunit 7 OS=Homo sapiens GN=CPSF7 PE=1 SV=1	96	1
P42704	Leucine-rich PPR motif-containing protein, mitochondrial OS=Homo sapiens GN=LRPPRC PE=1 SV=3	96	2
Q9ULH0	Kinase D-interacting substrate of 220 kDa OS=Homo sapiens GN=KIDINS220 PE=1 SV=3	95	1
O94906	Pre-mRNA-processing factor 6 OS=Homo sapiens GN=PRPF6 PE=1 SV=1	95	1
P61225	Ras-related protein Rap-2b OS=Homo sapiens GN=RAP2B PE=1 SV=1	94	1
Q8IVF2	Protein AHNAK2 OS=Homo sapiens GN=AHNAK2 PE=1 SV=2	94	3
P18085	ADP-ribosylation factor 4 OS=Homo sapiens GN=ARF4 PE=1 SV=3	94	2
P63167	Dynein light chain 1, cytoplasmic OS=Homo sapiens GN=DYNLL1 PE=1 SV=1	94	1
Q13162	Peroxiredoxin-4 OS=Homo sapiens GN=PRDX4 PE=1 SV=1	94	1
P62750	60S ribosomal protein L23a OS=Homo sapiens GN=RPL23A PE=1 SV=1	94	3
P06576	ATP synthase subunit beta, mitochondrial OS=Homo sapiens GN=ATP5B PE=1 SV=3	94	2
Q9Y388	RNA-binding motif protein, X-linked 2 OS=Homo sapiens GN=RBMX2 PE=1 SV=2	93	1
P40939	Trifunctional enzyme subunit alpha, mitochondrial OS=Homo sapiens GN=HADHA PE=1 SV=2	93	1
P46776	60S ribosomal protein L27a OS=Homo sapiens GN=RPL27A PE=1 SV=2	93	4
P78347	General transcription factor II-I OS=Homo sapiens GN=GTF2I PE=1 SV=2	92	2
Q9BSL1	Ubiquitin-associated domain-containing protein 1 OS=Homo sapiens GN=UBAC1 PE=1 SV=1	92	1
P22234	Multifunctional protein ADE2 OS=Homo sapiens GN=PAICS PE=1 SV=3	92	1
Q8NCW5	NAD(P)H-hydrate epimerase OS=Homo sapiens GN=NAXE PE=1 SV=2	92	2
Q8TED0	U3 small nucleolar RNA-associated protein 15 homolog OS=Homo sapiens GN=UTP15 PE=1 SV=3	92	1
P53007	Tricarboxylate transport protein, mitochondrial OS=Homo sapiens GN=SLC25A1 PE=1 SV=2	92	2
P13804	Electron transfer flavoprotein subunit alpha, mitochondrial OS=Homo sapiens GN=ETFA PE=1 SV=1	92	1
P34741	Syndecan-2 OS=Homo sapiens GN=SDC2 PE=1 SV=2	91	1
P62753	40S ribosomal protein S6 OS=Homo sapiens GN=RPS6 PE=1 SV=1	91	3
Q9Y512	Sorting and assembly machinery component 50 homolog OS=Homo sapiens GN=SAMM50 PE=1 SV=3	91	1
O95084	Serine protease 23 OS=Homo sapiens GN=PRSS23 PE=1 SV=1	91	1
P31946	14-3-3 protein beta/alpha OS=Homo sapiens GN=YWHAB PE=1 SV=3	91	2
P78371	T-complex protein 1 subunit beta OS=Homo sapiens GN=CCT2 PE=1 SV=4	91	2
P31040	Succinate dehydrogenase [ubiquinone] flavoprotein subunit, mitochondrial OS=Homo sapiens GN=SDHA PE=1 SV=2	90	1
O75128	Protein cordon-bleu OS=Homo sapiens GN=COBL PE=1 SV=2	90	1
Q9NZW5	MAGUK p55 subfamily member 6 OS=Homo sapiens GN=MPP6 PE=1 SV=2	90	1
P13987	CD59 glycoprotein OS=Homo sapiens GN=CD59 PE=1 SV=1	90	1
P35241	Radixin OS=Homo sapiens GN=RDX PE=1 SV=1	90	2
Q9BQG0	Myb-binding protein 1A OS=Homo sapiens GN=MYBBP1A PE=1 SV=2	89	2
O14646	Chromodomain-helicase-DNA-binding protein 1 OS=Homo sapiens GN=CHD1 PE=1 SV=2	89	1
Q06210	Glutamine--fructose-6-phosphate aminotransferase [isomerizing] 1 OS=Homo sapiens GN=GFPT1 PE=1 SV=3	88	1
Q99848	Probable rRNA-processing protein EBP2 OS=Homo sapiens GN=EBNA1BP2 PE=1 SV=2	87	1
Q15717	ELAV-like protein 1 OS=Homo sapiens GN=ELAVL1 PE=1 SV=2	87	1
P51116	Fragile X mental retardation syndrome-related protein 2 OS=Homo sapiens GN=FXR2 PE=1 SV=2	87	1
O00422	Histone deacetylase complex subunit SAP18 OS=Homo sapiens GN=SAP18 PE=1 SV=1	87	1
P57088	Transmembrane protein 33 OS=Homo sapiens GN=TMEM33 PE=1 SV=2	86	1
P57721	Poly(rC)-binding protein 3 OS=Homo sapiens GN=PCBP3 PE=2 SV=2	86	1
Q15907	Ras-related protein Rab-11B OS=Homo sapiens GN=RAB11B PE=1 SV=4	84	1
Q9Y3U8	60S ribosomal protein L36 OS=Homo sapiens GN=RPL36 PE=1 SV=3	84	3
P37108	Signal recognition particle 14 kDa protein OS=Homo sapiens GN=SRP14 PE=1 SV=2	84	1
O60287	Nucleolar pre-ribosomal-associated protein 1 OS=Homo sapiens GN=URB1 PE=1 SV=4	83	1
Q9NX58	Cell growth-regulating nucleolar protein OS=Homo sapiens GN=LYAR PE=1 SV=2	83	1
P04004	Vitronectin OS=Homo sapiens GN=VTN PE=1 SV=1	83	1
Q13045	Protein flightless-1 homolog OS=Homo sapiens GN=FLII PE=1 SV=2	83	1
Q86V81	THO complex subunit 4 OS=Homo sapiens GN=ALYREF PE=1 SV=3	83	1
Q99525	Histone H4-like protein type G OS=Homo sapiens GN=HIST1H4G PE=1 SV=1	82	3
Q92522	Histone H1x OS=Homo sapiens GN=H1FX PE=1 SV=1	82	1
P62269	40S ribosomal protein S18 OS=Homo sapiens GN=RPS18 PE=1 SV=3	81	2
P46087	Probable 28S rRNA (cytosine(4447)-C(5))-methyltransferase OS=Homo sapiens GN=NOP2 PE=1 SV=2	81	1
Q96CF2	Charged multivesicular body protein 4c OS=Homo sapiens GN=CHMP4C PE=1 SV=1	81	3
Q9NP64	Nucleolar protein of 40 kDa OS=Homo sapiens GN=ZCCHC17 PE=1 SV=1	81	1
Q8WYP5	Protein ELYS OS=Homo sapiens GN=AHCTF1 PE=1 SV=3	81	1
P05187	Alkaline phosphatase, placental type OS=Homo sapiens GN=ALPP PE=1 SV=2	80	1
Q8NHW5	60S acidic ribosomal protein P0-like OS=Homo sapiens GN=RPLP0P6 PE=5 SV=1	80	2
Q86YZ3	Hornerin OS=Homo sapiens GN=HRNR PE=1 SV=2	80	1
O95716	Ras-related protein Rab-3D OS=Homo sapiens GN=RAB3D PE=1 SV=1	80	1
Q9BZE4	Nucleolar GTP-binding protein 1 OS=Homo sapiens GN=GTPBP4 PE=1 SV=3	80	1
P84085	ADP-ribosylation factor 5 OS=Homo sapiens GN=ARF5 PE=1 SV=2	80	1
Q9Y6M7	Sodium bicarbonate cotransporter 3 OS=Homo sapiens GN=SLC4A7 PE=1 SV=2	79	1
P14174	Macrophage migration inhibitory factor OS=Homo sapiens GN=MIF PE=1 SV=4	79	1
P12956	X-ray repair cross-complementing protein 6 OS=Homo sapiens GN=XRCC6 PE=1 SV=2	78	1
P17480	Nucleolar transcription factor 1 OS=Homo sapiens GN=UBTF PE=1 SV=1	78	1
P00387	NADH-cytochrome b5 reductase 3 OS=Homo sapiens GN=CYB5R3 PE=1 SV=3	77	1
P62873	Guanine nucleotide-binding protein G(I)/G(S)/G(T) subunit beta-1 OS=Homo sapiens GN=GNB1 PE=1 SV=3	77	3
Q02809	Procollagen-lysine,2-oxoglutarate 5-dioxygenase 1 OS=Homo sapiens GN=PLOD1 PE=1 SV=2	75	1
Q15369	Elongin-C OS=Homo sapiens GN=ELOC PE=1 SV=1	75	1
Q96HS1	Serine/threonine-protein phosphatase PGAM5, mitochondrial OS=Homo sapiens GN=PGAM5 PE=1 SV=2	75	2
Q9BPX5	Actin-related protein 2/3 complex subunit 5-like protein OS=Homo sapiens GN=ARPC5L PE=1 SV=1	74	1
Q8NI77	Kinesin-like protein KIF18A OS=Homo sapiens GN=KIF18A PE=1 SV=2	74	1
Q9BSJ8	Extended synaptotagmin-1 OS=Homo sapiens GN=ESYT1 PE=1 SV=1	73	1
P23458	Tyrosine-protein kinase JAK1 OS=Homo sapiens GN=JAK1 PE=1 SV=2	73	1
Q13049	E3 ubiquitin-protein ligase TRIM32 OS=Homo sapiens GN=TRIM32 PE=1 SV=2	73	1
P55769	NHP2-like protein 1 OS=Homo sapiens GN=SNU13 PE=1 SV=3	72	1
Q14160	Protein scribble homolog OS=Homo sapiens GN=SCRIB PE=1 SV=4	71	3
P14373	Zinc finger protein RFP OS=Homo sapiens GN=TRIM27 PE=1 SV=1	70	1
P40938	Replication factor C subunit 3 OS=Homo sapiens GN=RFC3 PE=1 SV=2	70	1
Q9UKS6	Protein kinase C and casein kinase substrate in neurons protein 3 OS=Homo sapiens GN=PACSIN3 PE=1 SV=2	70	1
Q9H0A0	RNA cytidine acetyltransferase OS=Homo sapiens GN=NAT10 PE=1 SV=2	70	2
O95340	Bifunctional 3~-phosphoadenosine 5~-phosphosulfate synthase 2 OS=Homo sapiens GN=PAPSS2 PE=1 SV=2	70	1
Q9UBB9	Tuftelin-interacting protein 11 OS=Homo sapiens GN=TFIP11 PE=1 SV=1	70	1
P25205	DNA replication licensing factor MCM3 OS=Homo sapiens GN=MCM3 PE=1 SV=3	70	1
Q9BQ39	ATP-dependent RNA helicase DDX50 OS=Homo sapiens GN=DDX50 PE=1 SV=1	70	1
Q15233	Non-POU domain-containing octamer-binding protein OS=Homo sapiens GN=NONO PE=1 SV=4	70	1
Q14444	Caprin-1 OS=Homo sapiens GN=CAPRIN1 PE=1 SV=2	69	1
O75340	Programmed cell death protein 6 OS=Homo sapiens GN=PDCD6 PE=1 SV=1	69	1
Q8N556	Actin filament-associated protein 1 OS=Homo sapiens GN=AFAP1 PE=1 SV=2	69	2
Q53HL2	Borealin OS=Homo sapiens GN=CDCA8 PE=1 SV=2	69	1
Q14151	Scaffold attachment factor B2 OS=Homo sapiens GN=SAFB2 PE=1 SV=1	68	1
Q9Y221	60S ribosome subunit biogenesis protein NIP7 homolog OS=Homo sapiens GN=NIP7 PE=1 SV=1	68	1
P22492	Histone H1t OS=Homo sapiens GN=HIST1H1T PE=2 SV=4	68	1
Q96RT1	Erbin OS=Homo sapiens GN=ERBIN PE=1 SV=2	67	1
P11387	DNA topoisomerase 1 OS=Homo sapiens GN=TOP1 PE=1 SV=2	67	1
Q96SI9	Spermatid perinuclear RNA-binding protein OS=Homo sapiens GN=STRBP PE=1 SV=1	67	1
P05067	Amyloid-beta A4 protein OS=Homo sapiens GN=APP PE=1 SV=3	66	1
O75494	Serine/arginine-rich splicing factor 10 OS=Homo sapiens GN=SRSF10 PE=1 SV=1	66	1
Q96S97	Myeloid-associated differentiation marker OS=Homo sapiens GN=MYADM PE=1 SV=2	65	1
Q0ZGT2	Nexilin OS=Homo sapiens GN=NEXN PE=1 SV=1	65	1
Q13200	26S proteasome non-ATPase regulatory subunit 2 OS=Homo sapiens GN=PSMD2 PE=1 SV=3	65	1
Q9UBV8	Peflin OS=Homo sapiens GN=PEF1 PE=1 SV=1	65	1
Q6P2Q9	Pre-mRNA-processing-splicing factor 8 OS=Homo sapiens GN=PRPF8 PE=1 SV=2	65	2
P84098	60S ribosomal protein L19 OS=Homo sapiens GN=RPL19 PE=1 SV=1	65	1
Q9BRJ2	39S ribosomal protein L45, mitochondrial OS=Homo sapiens GN=MRPL45 PE=1 SV=2	65	2
P25398	40S ribosomal protein S12 OS=Homo sapiens GN=RPS12 PE=1 SV=3	64	1
Q9UJV9	Probable ATP-dependent RNA helicase DDX41 OS=Homo sapiens GN=DDX41 PE=1 SV=2	64	1
Q03135	Caveolin-1 OS=Homo sapiens GN=CAV1 PE=1 SV=4	64	1
P35637	RNA-binding protein FUS OS=Homo sapiens GN=FUS PE=1 SV=1	63	1
P27348	14-3-3 protein theta OS=Homo sapiens GN=YWHAQ PE=1 SV=1	63	1
Q9Y2S6	Translation machinery-associated protein 7 OS=Homo sapiens GN=TMA7 PE=1 SV=1	63	1
Q14568	Heat shock protein HSP 90-alpha A2 OS=Homo sapiens GN=HSP90AA2P PE=1 SV=2	63	1
P35268	60S ribosomal protein L22 OS=Homo sapiens GN=RPL22 PE=1 SV=2	63	1
P36776	Lon protease homolog, mitochondrial OS=Homo sapiens GN=LONP1 PE=1 SV=2	63	1
Q16637	Survival motor neuron protein OS=Homo sapiens GN=SMN1 PE=1 SV=1	62	1
P06396	Gelsolin OS=Homo sapiens GN=GSN PE=1 SV=1	62	1
Q9BVG8	Kinesin-like protein KIFC3 OS=Homo sapiens GN=KIFC3 PE=1 SV=4	61	1
Q9GZN7	Protein rogdi homolog OS=Homo sapiens GN=ROGDI PE=1 SV=1	61	6
P56537	Eukaryotic translation initiation factor 6 OS=Homo sapiens GN=EIF6 PE=1 SV=1	61	1
Q08209	Serine/threonine-protein phosphatase 2B catalytic subunit alpha isoform OS=Homo sapiens GN=PPP3CA PE=1 SV=1	61	1
Q9Y230	RuvB-like 2 OS=Homo sapiens GN=RUVBL2 PE=1 SV=3	60	1
P49137	MAP kinase-activated protein kinase 2 OS=Homo sapiens GN=MAPKAPK2 PE=1 SV=1	60	1
Q8NEM2	SHC SH2 domain-binding protein 1 OS=Homo sapiens GN=SHCBP1 PE=1 SV=3	60	3
Q8WVX9	Fatty acyl-CoA reductase 1 OS=Homo sapiens GN=FAR1 PE=1 SV=1	59	1
Q14789	Golgin subfamily B member 1 OS=Homo sapiens GN=GOLGB1 PE=1 SV=2	59	2
Q96E39	RNA binding motif protein, X-linked-like-1 OS=Homo sapiens GN=RBMXL1 PE=1 SV=1	58	1
P60228	Eukaryotic translation initiation factor 3 subunit E OS=Homo sapiens GN=EIF3E PE=1 SV=1	58	1
Q3KQU3	MAP7 domain-containing protein 1 OS=Homo sapiens GN=MAP7D1 PE=1 SV=1	57	1
O43818	U3 small nucleolar RNA-interacting protein 2 OS=Homo sapiens GN=RRP9 PE=1 SV=1	57	1
P61353	60S ribosomal protein L27 OS=Homo sapiens GN=RPL27 PE=1 SV=2	56	1
P06239	Tyrosine-protein kinase Lck OS=Homo sapiens GN=LCK PE=1 SV=6	56	1
A1L390	Pleckstrin homology domain-containing family G member 3 OS=Homo sapiens GN=PLEKHG3 PE=1 SV=1	56	1
P28290	Sperm-specific antigen 2 OS=Homo sapiens GN=SSFA2 PE=1 SV=3	55	1
P33992	DNA replication licensing factor MCM5 OS=Homo sapiens GN=MCM5 PE=1 SV=5	55	1
P35249	Replication factor C subunit 4 OS=Homo sapiens GN=RFC4 PE=1 SV=2	55	1
O00410	Importin-5 OS=Homo sapiens GN=IPO5 PE=1 SV=4	55	1
Q9Y5K6	CD2-associated protein OS=Homo sapiens GN=CD2AP PE=1 SV=1	55	1
Q7Z7K6	Centromere protein V OS=Homo sapiens GN=CENPV PE=1 SV=1	55	1
P61254	60S ribosomal protein L26 OS=Homo sapiens GN=RPL26 PE=1 SV=1	54	1
Q86X95	Corepressor interacting with RBPJ 1 OS=Homo sapiens GN=CIR1 PE=1 SV=1	54	1
P51149	Ras-related protein Rab-7a OS=Homo sapiens GN=RAB7A PE=1 SV=1	54	1
Q9H307	Pinin OS=Homo sapiens GN=PNN PE=1 SV=4	53	1
Q99733	Nucleosome assembly protein 1-like 4 OS=Homo sapiens GN=NAP1L4 PE=1 SV=1	53	1
Q14974	Importin subunit beta-1 OS=Homo sapiens GN=KPNB1 PE=1 SV=2	53	1
Q9NWB6	Arginine and glutamate-rich protein 1 OS=Homo sapiens GN=ARGLU1 PE=1 SV=1	52	1
P54886	Delta-1-pyrroline-5-carboxylate synthase OS=Homo sapiens GN=ALDH18A1 PE=1 SV=2	52	1
P07814	Bifunctional glutamate/proline--tRNA ligase OS=Homo sapiens GN=EPRS PE=1 SV=5	52	1
P08240	Signal recognition particle receptor subunit alpha OS=Homo sapiens GN=SRPRA PE=1 SV=2	51	1
P14678	Small nuclear ribonucleoprotein-associated proteins B and B~ OS=Homo sapiens GN=SNRPB PE=1 SV=2	51	1
A6NHQ2	rRNA/tRNA 2~-O-methyltransferase fibrillarin-like protein 1 OS=Homo sapiens GN=FBLL1 PE=3 SV=2	51	1
P63173	60S ribosomal protein L38 OS=Homo sapiens GN=RPL38 PE=1 SV=2	51	1
Q13418	Integrin-linked protein kinase OS=Homo sapiens GN=ILK PE=1 SV=2	51	1
P15311	Ezrin OS=Homo sapiens GN=EZR PE=1 SV=4	50	1
Q9UJS0	Calcium-binding mitochondrial carrier protein Aralar2 OS=Homo sapiens GN=SLC25A13 PE=1 SV=2	50	1
P63208	S-phase kinase-associated protein 1 OS=Homo sapiens GN=SKP1 PE=1 SV=2	50	1
Q6P1L8	39S ribosomal protein L14, mitochondrial OS=Homo sapiens GN=MRPL14 PE=1 SV=1	50	1
P35244	Replication protein A 14 kDa subunit OS=Homo sapiens GN=RPA3 PE=1 SV=1	49	1
O43175	D-3-phosphoglycerate dehydrogenase OS=Homo sapiens GN=PHGDH PE=1 SV=4	49	1
Q9UJX4	Anaphase-promoting complex subunit 5 OS=Homo sapiens GN=ANAPC5 PE=1 SV=2	48	1
Q99497	Protein/nucleic acid deglycase DJ-1 OS=Homo sapiens GN=PARK7 PE=1 SV=2	48	1
Q93008	Probable ubiquitin carboxyl-terminal hydrolase FAF-X OS=Homo sapiens GN=USP9X PE=1 SV=3	48	1
Q9Y5Y2	Cytosolic Fe-S cluster assembly factor NUBP2 OS=Homo sapiens GN=NUBP2 PE=1 SV=1	48	2
Q9Y600	Cysteine sulfinic acid decarboxylase OS=Homo sapiens GN=CSAD PE=1 SV=2	48	2
Q6NVV1	Putative 60S ribosomal protein L13a protein RPL13AP3 OS=Homo sapiens GN=RPL13AP3 PE=5 SV=1	47	1
Q9Y2D5	A-kinase anchor protein 2 OS=Homo sapiens GN=AKAP2 PE=1 SV=3	47	1
P67870	Casein kinase II subunit beta OS=Homo sapiens GN=CSNK2B PE=1 SV=1	47	1
P56192	Methionine--tRNA ligase, cytoplasmic OS=Homo sapiens GN=MARS PE=1 SV=2	47	1
P09543	2~,3~-cyclic-nucleotide 3~-phosphodiesterase OS=Homo sapiens GN=CNP PE=1 SV=2	46	1
P25705	ATP synthase subunit alpha, mitochondrial OS=Homo sapiens GN=ATP5A1 PE=1 SV=1	46	1
Q9NQW6	Anillin OS=Homo sapiens GN=ANLN PE=1 SV=2	46	1
Q7Z7C8	Transcription initiation factor TFIID subunit 8 OS=Homo sapiens GN=TAF8 PE=1 SV=1	45	1
Q969T9	WW domain-binding protein 2 OS=Homo sapiens GN=WBP2 PE=1 SV=1	45	1
P42166	Lamina-associated polypeptide 2, isoform alpha OS=Homo sapiens GN=TMPO PE=1 SV=2	45	1
Q3KNS1	Patched domain-containing protein 3 OS=Homo sapiens GN=PTCHD3 PE=1 SV=3	44	1
P78527	DNA-dependent protein kinase catalytic subunit OS=Homo sapiens GN=PRKDC PE=1 SV=3	43	2
P26641	Elongation factor 1-gamma OS=Homo sapiens GN=EEF1G PE=1 SV=3	43	1
Q7LBR1	Charged multivesicular body protein 1b OS=Homo sapiens GN=CHMP1B PE=1 SV=1	43	1
Q14247	Src substrate cortactin OS=Homo sapiens GN=CTTN PE=1 SV=2	43	1
Q9UNA4	DNA polymerase iota OS=Homo sapiens GN=POLI PE=1 SV=3	43	6
Q8WV60	Pentatricopeptide repeat-containing protein 2, mitochondrial OS=Homo sapiens GN=PTCD2 PE=1 SV=3	43	3
Q9H0S4	Probable ATP-dependent RNA helicase DDX47 OS=Homo sapiens GN=DDX47 PE=1 SV=1	43	1
Q86VP6	Cullin-associated NEDD8-dissociated protein 1 OS=Homo sapiens GN=CAND1 PE=1 SV=2	42	1
Q9BZF1	Oxysterol-binding protein-related protein 8 OS=Homo sapiens GN=OSBPL8 PE=1 SV=3	42	1
P27105	Erythrocyte band 7 integral membrane protein OS=Homo sapiens GN=STOM PE=1 SV=3	42	1
Q9Y285	Phenylalanine--tRNA ligase alpha subunit OS=Homo sapiens GN=FARSA PE=1 SV=3	42	1
Q9BR76	Coronin-1B OS=Homo sapiens GN=CORO1B PE=1 SV=1	42	1
O94875	Sorbin and SH3 domain-containing protein 2 OS=Homo sapiens GN=SORBS2 PE=1 SV=3	42	1
P46100	Transcriptional regulator ATRX OS=Homo sapiens GN=ATRX PE=1 SV=5	41	1
P29353	SHC-transforming protein 1 OS=Homo sapiens GN=SHC1 PE=1 SV=4	40	1
Q8NAV1	Pre-mRNA-splicing factor 38A OS=Homo sapiens GN=PRPF38A PE=1 SV=1	40	1
Q5T5U3	Rho GTPase-activating protein 21 OS=Homo sapiens GN=ARHGAP21 PE=1 SV=1	40	1
P16520	Guanine nucleotide-binding protein G(I)/G(S)/G(T) subunit beta-3 OS=Homo sapiens GN=GNB3 PE=1 SV=1	39	1
P08123	Collagen alpha-2(I) chain OS=Homo sapiens GN=COL1A2 PE=1 SV=7	39	1
Q96LK8	Spermatogenesis-associated protein 32 OS=Homo sapiens GN=SPATA32 PE=1 SV=3	39	3
Q12905	Interleukin enhancer-binding factor 2 OS=Homo sapiens GN=ILF2 PE=1 SV=2	39	1
P53597	Succinate--CoA ligase [ADP/GDP-forming] subunit alpha, mitochondrial OS=Homo sapiens GN=SUCLG1 PE=1 SV=4	38	1
Q9UNX4	WD repeat-containing protein 3 OS=Homo sapiens GN=WDR3 PE=1 SV=1	38	1
Q9UHR5	SAP30-binding protein OS=Homo sapiens GN=SAP30BP PE=1 SV=1	38	1
Q13085	Acetyl-CoA carboxylase 1 OS=Homo sapiens GN=ACACA PE=1 SV=2	37	1
Q9BT23	LIM domain-containing protein 2 OS=Homo sapiens GN=LIMD2 PE=1 SV=1	37	1
Q96KJ4	Mesothelin-like protein OS=Homo sapiens GN=MSLNL PE=3 SV=3	37	2
Q8NI36	WD repeat-containing protein 36 OS=Homo sapiens GN=WDR36 PE=1 SV=1	37	1
O00764	Pyridoxal kinase OS=Homo sapiens GN=PDXK PE=1 SV=1	37	1
Q16531	DNA damage-binding protein 1 OS=Homo sapiens GN=DDB1 PE=1 SV=1	36	1
P04181	Ornithine aminotransferase, mitochondrial OS=Homo sapiens GN=OAT PE=1 SV=1	36	1
Q6P1J9	Parafibromin OS=Homo sapiens GN=CDC73 PE=1 SV=1	35	1
Q99623	Prohibitin-2 OS=Homo sapiens GN=PHB2 PE=1 SV=2	35	1
Q96PE2	Rho guanine nucleotide exchange factor 17 OS=Homo sapiens GN=ARHGEF17 PE=1 SV=1	35	1
Q8TD20	Solute carrier family 2, facilitated glucose transporter member 12 OS=Homo sapiens GN=SLC2A12 PE=2 SV=1	35	1
O75665	Oral-facial-digital syndrome 1 protein OS=Homo sapiens GN=OFD1 PE=1 SV=1	34	1
Q13530	Serine incorporator 3 OS=Homo sapiens GN=SERINC3 PE=2 SV=2	34	1
Q86VM9	Zinc finger CCCH domain-containing protein 18 OS=Homo sapiens GN=ZC3H18 PE=1 SV=2	34	1
Q9H171	Z-DNA-binding protein 1 OS=Homo sapiens GN=ZBP1 PE=1 SV=2	33	1
P21964	Catechol O-methyltransferase OS=Homo sapiens GN=COMT PE=1 SV=2	33	1
Q01433	AMP deaminase 2 OS=Homo sapiens GN=AMPD2 PE=1 SV=2	33	1
Q9UKA4	A-kinase anchor protein 11 OS=Homo sapiens GN=AKAP11 PE=1 SV=1	33	1
Q92900	Regulator of nonsense transcripts 1 OS=Homo sapiens GN=UPF1 PE=1 SV=2	33	1
Q7L5Y9	Macrophage erythroblast attacher OS=Homo sapiens GN=MAEA PE=1 SV=1	33	1
P11277	Spectrin beta chain, erythrocytic OS=Homo sapiens GN=SPTB PE=1 SV=5	33	1
P60953	Cell division control protein 42 homolog OS=Homo sapiens GN=CDC42 PE=1 SV=2	33	1
Q9BV97	KRAB domain-containing protein ZNF747 OS=Homo sapiens GN=ZNF747 PE=1 SV=1	32	2
Q5VWP3	Muscular LMNA-interacting protein OS=Homo sapiens GN=MLIP PE=1 SV=3	32	1
P47871	Glucagon receptor OS=Homo sapiens GN=GCGR PE=1 SV=1	32	1
Q96MY7	Protein FAM161B OS=Homo sapiens GN=FAM161B PE=1 SV=2	32	1
Q9UBT2	SUMO-activating enzyme subunit 2 OS=Homo sapiens GN=UBA2 PE=1 SV=2	32	2
Q13641	Trophoblast glycoprotein OS=Homo sapiens GN=TPBG PE=1 SV=1	31	1
Q9H2E6	Semaphorin-6A OS=Homo sapiens GN=SEMA6A PE=1 SV=2	31	1
O15018	PDZ domain-containing protein 2 OS=Homo sapiens GN=PDZD2 PE=1 SV=4	31	3
Q14008	Cytoskeleton-associated protein 5 OS=Homo sapiens GN=CKAP5 PE=1 SV=3	31	1
P42681	Tyrosine-protein kinase TXK OS=Homo sapiens GN=TXK PE=1 SV=3	31	1
Q8TBY8	Polyamine-modulated factor 1-binding protein 1 OS=Homo sapiens GN=PMFBP1 PE=2 SV=1	31	1
P60323	Nanos homolog 3 OS=Homo sapiens GN=NANOS3 PE=1 SV=1	31	1
Q6WRI0	Immunoglobulin superfamily member 10 OS=Homo sapiens GN=IGSF10 PE=1 SV=1	31	1
Q13868	Exosome complex component RRP4 OS=Homo sapiens GN=EXOSC2 PE=1 SV=2	30	1
Q96MH7	Uncharacterized protein C5orf34 OS=Homo sapiens GN=C5orf34 PE=2 SV=2	30	1
Q5SW79	Centrosomal protein of 170 kDa OS=Homo sapiens GN=CEP170 PE=1 SV=1	30	1
Q9C037	E3 ubiquitin-protein ligase TRIM4 OS=Homo sapiens GN=TRIM4 PE=1 SV=2	30	1
P16473	Thyrotropin receptor OS=Homo sapiens GN=TSHR PE=1 SV=2	30	1
Q8IY85	EF-hand calcium-binding domain-containing protein 13 OS=Homo sapiens GN=EFCAB13 PE=2 SV=2	30	1

## Sheet: Flag-CHMP4C
prot_id	prot_name	prot_score	pep_NO.
Q13813	Spectrin alpha chain, non-erythrocytic 1 OS=Homo sapiens GN=SPTAN1 PE=1 SV=3	3728	123
O43707	Alpha-actinin-4 OS=Homo sapiens GN=ACTN4 PE=1 SV=2	3197	85
P21333	Filamin-A OS=Homo sapiens GN=FLNA PE=1 SV=4	2230	70
Q01082	Spectrin beta chain, non-erythrocytic 1 OS=Homo sapiens GN=SPTBN1 PE=1 SV=2	2095	91
P12814	Alpha-actinin-1 OS=Homo sapiens GN=ACTN1 PE=1 SV=2	1644	52
P11388	DNA topoisomerase 2-alpha OS=Homo sapiens GN=TOP2A PE=1 SV=3	1484	57
Q96CF2	Charged multivesicular body protein 4c OS=Homo sapiens GN=CHMP4C PE=1 SV=1	1482	34
P02545	Prelamin-A/C OS=Homo sapiens GN=LMNA PE=1 SV=1	1249	38
P49327	Fatty acid synthase OS=Homo sapiens GN=FASN PE=1 SV=3	1227	31
P06748	Nucleophosmin OS=Homo sapiens GN=NPM1 PE=1 SV=2	1216	28
P52272	Heterogeneous nuclear ribonucleoprotein M OS=Homo sapiens GN=HNRNPM PE=1 SV=3	1207	43
P12956	X-ray repair cross-complementing protein 6 OS=Homo sapiens GN=XRCC6 PE=1 SV=2	1039	61
Q8WWI1	LIM domain only protein 7 OS=Homo sapiens GN=LMO7 PE=1 SV=3	1035	41
P07900	Heat shock protein HSP 90-alpha OS=Homo sapiens GN=HSP90AA1 PE=1 SV=5	1004	31
P20700	Lamin-B1 OS=Homo sapiens GN=LMNB1 PE=1 SV=2	912	25
P33778	Histone H2B type 1-B OS=Homo sapiens GN=HIST1H2BB PE=1 SV=2	866	16
Q8IVT2	Mitotic interactor and substrate of PLK1 OS=Homo sapiens GN=MISP PE=1 SV=1	852	25
P46013	Antigen KI-67 OS=Homo sapiens GN=MKI67 PE=1 SV=2	841	54
Q16643	Drebrin OS=Homo sapiens GN=DBN1 PE=1 SV=4	833	18
O75369	Filamin-B OS=Homo sapiens GN=FLNB PE=1 SV=2	823	86
P07910	Heterogeneous nuclear ribonucleoproteins C1/C2 OS=Homo sapiens GN=HNRNPC PE=1 SV=4	804	20
P15924	Desmoplakin OS=Homo sapiens GN=DSP PE=1 SV=3	742	54
Q9NR30	Nucleolar RNA helicase 2 OS=Homo sapiens GN=DDX21 PE=1 SV=5	701	29
P61978	Heterogeneous nuclear ribonucleoprotein K OS=Homo sapiens GN=HNRNPK PE=1 SV=1	678	13
P08238	Heat shock protein HSP 90-beta OS=Homo sapiens GN=HSP90AB1 PE=1 SV=4	672	24
P13639	Elongation factor 2 OS=Homo sapiens GN=EEF2 PE=1 SV=4	657	25
P19338	Nucleolin OS=Homo sapiens GN=NCL PE=1 SV=3	641	32
P60842	Eukaryotic initiation factor 4A-I OS=Homo sapiens GN=EIF4A1 PE=1 SV=1	636	19
Q12906	Interleukin enhancer-binding factor 3 OS=Homo sapiens GN=ILF3 PE=1 SV=3	618	21
P68366	Tubulin alpha-4A chain OS=Homo sapiens GN=TUBA4A PE=1 SV=1	572	12
Q08945	FACT complex subunit SSRP1 OS=Homo sapiens GN=SSRP1 PE=1 SV=1	564	25
P35609	Alpha-actinin-2 OS=Homo sapiens GN=ACTN2 PE=1 SV=1	561	23
P13010	X-ray repair cross-complementing protein 5 OS=Homo sapiens GN=XRCC5 PE=1 SV=3	553	19
P34931	Heat shock 70 kDa protein 1-like OS=Homo sapiens GN=HSPA1L PE=1 SV=2	537	13
Q9Y5B9	FACT complex subunit SPT16 OS=Homo sapiens GN=SUPT16H PE=1 SV=1	527	22
Q15424	Scaffold attachment factor B1 OS=Homo sapiens GN=SAFB PE=1 SV=4	525	23
O75533	Splicing factor 3B subunit 1 OS=Homo sapiens GN=SF3B1 PE=1 SV=3	519	22
P14866	Heterogeneous nuclear ribonucleoprotein L OS=Homo sapiens GN=HNRNPL PE=1 SV=2	517	12
P52292	Importin subunit alpha-1 OS=Homo sapiens GN=KPNA2 PE=1 SV=1	495	11
P07355	Annexin A2 OS=Homo sapiens GN=ANXA2 PE=1 SV=2	476	15
Q02878	60S ribosomal protein L6 OS=Homo sapiens GN=RPL6 PE=1 SV=3	476	13
P22087	rRNA 2~-O-methyltransferase fibrillarin OS=Homo sapiens GN=FBL PE=1 SV=2	475	10
P04350	Tubulin beta-4A chain OS=Homo sapiens GN=TUBB4A PE=1 SV=2	473	15
O00567	Nucleolar protein 56 OS=Homo sapiens GN=NOP56 PE=1 SV=4	472	15
P31327	Carbamoyl-phosphate synthase [ammonia], mitochondrial OS=Homo sapiens GN=CPS1 PE=1 SV=2	472	18
P31943	Heterogeneous nuclear ribonucleoprotein H OS=Homo sapiens GN=HNRNPH1 PE=1 SV=4	462	9
Q9Y2X3	Nucleolar protein 58 OS=Homo sapiens GN=NOP58 PE=1 SV=1	453	10
P14618	Pyruvate kinase PKM OS=Homo sapiens GN=PKM PE=1 SV=4	448	13
P43243	Matrin-3 OS=Homo sapiens GN=MATR3 PE=1 SV=2	437	20
P09874	Poly [ADP-ribose] polymerase 1 OS=Homo sapiens GN=PARP1 PE=1 SV=4	429	18
P46940	Ras GTPase-activating-like protein IQGAP1 OS=Homo sapiens GN=IQGAP1 PE=1 SV=1	423	14
P04406	Glyceraldehyde-3-phosphate dehydrogenase OS=Homo sapiens GN=GAPDH PE=1 SV=3	423	6
P62424	60S ribosomal protein L7a OS=Homo sapiens GN=RPL7A PE=1 SV=2	423	11
Q92841	Probable ATP-dependent RNA helicase DDX17 OS=Homo sapiens GN=DDX17 PE=1 SV=2	411	16
Q13509	Tubulin beta-3 chain OS=Homo sapiens GN=TUBB3 PE=1 SV=2	408	13
P17844	Probable ATP-dependent RNA helicase DDX5 OS=Homo sapiens GN=DDX5 PE=1 SV=1	406	15
P30041	Peroxiredoxin-6 OS=Homo sapiens GN=PRDX6 PE=1 SV=3	404	12
P62807	Histone H2B type 1-C/E/F/G/I OS=Homo sapiens GN=HIST1H2BC PE=1 SV=4	396	12
P11387	DNA topoisomerase 1 OS=Homo sapiens GN=TOP1 PE=1 SV=2	394	23
O76021	Ribosomal L1 domain-containing protein 1 OS=Homo sapiens GN=RSL1D1 PE=1 SV=3	392	14
P38159	RNA-binding motif protein, X chromosome OS=Homo sapiens GN=RBMX PE=1 SV=3	386	16
Q09666	Neuroblast differentiation-associated protein AHNAK OS=Homo sapiens GN=AHNAK PE=1 SV=2	386	33
P38646	Stress-70 protein, mitochondrial OS=Homo sapiens GN=HSPA9 PE=1 SV=2	375	9
A6NMY6	Putative annexin A2-like protein OS=Homo sapiens GN=ANXA2P2 PE=5 SV=2	374	12
P27824	Calnexin OS=Homo sapiens GN=CANX PE=1 SV=2	369	6
Q02241	Kinesin-like protein KIF23 OS=Homo sapiens GN=KIF23 PE=1 SV=3	369	14
P08195	4F2 cell-surface antigen heavy chain OS=Homo sapiens GN=SLC3A2 PE=1 SV=3	356	8
P67809	Nuclease-sensitive element-binding protein 1 OS=Homo sapiens GN=YBX1 PE=1 SV=3	355	7
O60812	Heterogeneous nuclear ribonucleoprotein C-like 1 OS=Homo sapiens GN=HNRNPCL1 PE=1 SV=1	344	11
Q96PK6	RNA-binding protein 14 OS=Homo sapiens GN=RBM14 PE=1 SV=2	339	8
P14625	Endoplasmin OS=Homo sapiens GN=HSP90B1 PE=1 SV=1	337	10
P46087	Putative ribosomal RNA methyltransferase NOP2 OS=Homo sapiens GN=NOP2 PE=1 SV=2	337	7
P06733	Alpha-enolase OS=Homo sapiens GN=ENO1 PE=1 SV=2	336	9
Q15717	ELAV-like protein 1 OS=Homo sapiens GN=ELAVL1 PE=1 SV=2	331	6
P00338	L-lactate dehydrogenase A chain OS=Homo sapiens GN=LDHA PE=1 SV=2	327	9
P18124	60S ribosomal protein L7 OS=Homo sapiens GN=RPL7 PE=1 SV=1	322	10
Q02880	DNA topoisomerase 2-beta OS=Homo sapiens GN=TOP2B PE=1 SV=3	322	19
Q9UKV3	Apoptotic chromatin condensation inducer in the nucleus OS=Homo sapiens GN=ACIN1 PE=1 SV=2	320	21
P27797	Calreticulin OS=Homo sapiens GN=CALR PE=1 SV=1	320	7
Q58FF7	Putative heat shock protein HSP 90-beta-3 OS=Homo sapiens GN=HSP90AB3P PE=5 SV=1	305	10
P62753	40S ribosomal protein S6 OS=Homo sapiens GN=RPS6 PE=1 SV=1	295	9
O75367	Core histone macro-H2A.1 OS=Homo sapiens GN=H2AFY PE=1 SV=4	292	7
Q14978	Nucleolar and coiled-body phosphoprotein 1 OS=Homo sapiens GN=NOLC1 PE=1 SV=2	291	13
P62269	40S ribosomal protein S18 OS=Homo sapiens GN=RPS18 PE=1 SV=3	289	10
P16104	Histone H2AX OS=Homo sapiens GN=H2AFX PE=1 SV=2	287	8
P78527	DNA-dependent protein kinase catalytic subunit OS=Homo sapiens GN=PRKDC PE=1 SV=3	286	22
P39023	60S ribosomal protein L3 OS=Homo sapiens GN=RPL3 PE=1 SV=2	284	14
P62701	40S ribosomal protein S4, X isoform OS=Homo sapiens GN=RPS4X PE=1 SV=2	283	10
Q6NXT2	Histone H3.3C OS=Homo sapiens GN=H3F3C PE=1 SV=3	280	11
Q13185	Chromobox protein homolog 3 OS=Homo sapiens GN=CBX3 PE=1 SV=4	279	8
P60660	Myosin light polypeptide 6 OS=Homo sapiens GN=MYL6 PE=1 SV=2	278	7
Q06830	Peroxiredoxin-1 OS=Homo sapiens GN=PRDX1 PE=1 SV=1	277	10
P62277	40S ribosomal protein S13 OS=Homo sapiens GN=RPS13 PE=1 SV=2	275	6
O60832	H/ACA ribonucleoprotein complex subunit 4 OS=Homo sapiens GN=DKC1 PE=1 SV=3	266	13
Q9NYL9	Tropomodulin-3 OS=Homo sapiens GN=TMOD3 PE=1 SV=1	264	7
O43390	Heterogeneous nuclear ribonucleoprotein R OS=Homo sapiens GN=HNRNPR PE=1 SV=1	260	13
Q03252	Lamin-B2 OS=Homo sapiens GN=LMNB2 PE=1 SV=3	258	9
P52907	F-actin-capping protein subunit alpha-1 OS=Homo sapiens GN=CAPZA1 PE=1 SV=3	258	4
P46781	40S ribosomal protein S9 OS=Homo sapiens GN=RPS9 PE=1 SV=3	257	17
Q6P2Q9	Pre-mRNA-processing-splicing factor 8 OS=Homo sapiens GN=PRPF8 PE=1 SV=2	252	20
P62979	Ubiquitin-40S ribosomal protein S27a OS=Homo sapiens GN=RPS27A PE=1 SV=2	250	6
P26599	Polypyrimidine tract-binding protein 1 OS=Homo sapiens GN=PTBP1 PE=1 SV=1	247	4
O75643	U5 small nuclear ribonucleoprotein 200 kDa helicase OS=Homo sapiens GN=SNRNP200 PE=1 SV=2	246	13
P62136	Serine/threonine-protein phosphatase PP1-alpha catalytic subunit OS=Homo sapiens GN=PPP1CA PE=1 SV=1	244	6
P62263	40S ribosomal protein S14 OS=Homo sapiens GN=RPS14 PE=1 SV=3	242	5
Q3ZCM7	Tubulin beta-8 chain OS=Homo sapiens GN=TUBB8 PE=1 SV=2	240	7
P31689	DnaJ homolog subfamily A member 1 OS=Homo sapiens GN=DNAJA1 PE=1 SV=2	237	7
Q96E39	RNA binding motif protein, X-linked-like-1 OS=Homo sapiens GN=RBMXL1 PE=1 SV=1	234	7
Q9H0A0	N-acetyltransferase 10 OS=Homo sapiens GN=NAT10 PE=1 SV=2	232	7
P36578	60S ribosomal protein L4 OS=Homo sapiens GN=RPL4 PE=1 SV=5	231	10
P46777	60S ribosomal protein L5 OS=Homo sapiens GN=RPL5 PE=1 SV=3	229	7
P31942	Heterogeneous nuclear ribonucleoprotein H3 OS=Homo sapiens GN=HNRNPH3 PE=1 SV=2	223	4
P62241	40S ribosomal protein S8 OS=Homo sapiens GN=RPS8 PE=1 SV=2	222	5
Q8NC51	Plasminogen activator inhibitor 1 RNA-binding protein OS=Homo sapiens GN=SERBP1 PE=1 SV=2	221	6
O60506	Heterogeneous nuclear ribonucleoprotein Q OS=Homo sapiens GN=SYNCRIP PE=1 SV=2	221	9
Q71UI9	Histone H2A.V OS=Homo sapiens GN=H2AFV PE=1 SV=3	220	3
P62906	60S ribosomal protein L10a OS=Homo sapiens GN=RPL10A PE=1 SV=2	220	6
P61247	40S ribosomal protein S3a OS=Homo sapiens GN=RPS3A PE=1 SV=2	218	9
Q8IY81	pre-rRNA processing protein FTSJ3 OS=Homo sapiens GN=FTSJ3 PE=1 SV=2	215	7
Q14974	Importin subunit beta-1 OS=Homo sapiens GN=KPNB1 PE=1 SV=2	215	6
Q15029	116 kDa U5 small nuclear ribonucleoprotein component OS=Homo sapiens GN=EFTUD2 PE=1 SV=1	213	7
P50402	Emerin OS=Homo sapiens GN=EMD PE=1 SV=1	209	5
P11940	Polyadenylate-binding protein 1 OS=Homo sapiens GN=PABPC1 PE=1 SV=2	209	6
P31153	S-adenosylmethionine synthase isoform type-2 OS=Homo sapiens GN=MAT2A PE=1 SV=1	208	2
Q13242	Serine/arginine-rich splicing factor 9 OS=Homo sapiens GN=SRSF9 PE=1 SV=1	208	6
Q9UIG0	Tyrosine-protein kinase BAZ1B OS=Homo sapiens GN=BAZ1B PE=1 SV=2	204	13
Q9H0H5	Rac GTPase-activating protein 1 OS=Homo sapiens GN=RACGAP1 PE=1 SV=1	204	4
Q9H4B7	Tubulin beta-1 chain OS=Homo sapiens GN=TUBB1 PE=1 SV=1	203	8
P07195	L-lactate dehydrogenase B chain OS=Homo sapiens GN=LDHB PE=1 SV=2	201	5
P34932	Heat shock 70 kDa protein 4 OS=Homo sapiens GN=HSPA4 PE=1 SV=4	200	6
Q14151	Scaffold attachment factor B2 OS=Homo sapiens GN=SAFB2 PE=1 SV=1	199	10
P39019	40S ribosomal protein S19 OS=Homo sapiens GN=RPS19 PE=1 SV=2	196	7
P53675	Clathrin heavy chain 2 OS=Homo sapiens GN=CLTCL1 PE=1 SV=2	194	5
P00966	Argininosuccinate synthase OS=Homo sapiens GN=ASS1 PE=1 SV=2	191	5
Q07020	60S ribosomal protein L18 OS=Homo sapiens GN=RPL18 PE=1 SV=2	190	4
P15531	Nucleoside diphosphate kinase A OS=Homo sapiens GN=NME1 PE=1 SV=1	188	4
P48741	Putative heat shock 70 kDa protein 7 OS=Homo sapiens GN=HSPA7 PE=5 SV=2	187	2
O75526	RNA-binding motif protein, X-linked-like-2 OS=Homo sapiens GN=RBMXL2 PE=1 SV=3	187	47
Q96C19	EF-hand domain-containing protein D2 OS=Homo sapiens GN=EFHD2 PE=1 SV=1	186	5
P55209	Nucleosome assembly protein 1-like 1 OS=Homo sapiens GN=NAP1L1 PE=1 SV=1	185	5
Q9ULV4	Coronin-1C OS=Homo sapiens GN=CORO1C PE=1 SV=1	185	5
P18621	60S ribosomal protein L17 OS=Homo sapiens GN=RPL17 PE=1 SV=3	182	7
Q58FG1	Putative heat shock protein HSP 90-alpha A4 OS=Homo sapiens GN=HSP90AA4P PE=5 SV=1	180	4
Q9BUF5	Tubulin beta-6 chain OS=Homo sapiens GN=TUBB6 PE=1 SV=1	180	5
P16401	Histone H1.5 OS=Homo sapiens GN=HIST1H1B PE=1 SV=3	176	6
P62249	40S ribosomal protein S16 OS=Homo sapiens GN=RPS16 PE=1 SV=2	175	5
P35580	Myosin-10 OS=Homo sapiens GN=MYH10 PE=1 SV=3	175	7
Q15293	Reticulocalbin-1 OS=Homo sapiens GN=RCN1 PE=1 SV=1	174	4
P55265	Double-stranded RNA-specific adenosine deaminase OS=Homo sapiens GN=ADAR PE=1 SV=4	174	3
P16402	Histone H1.3 OS=Homo sapiens GN=HIST1H1D PE=1 SV=2	174	8
Q02543	60S ribosomal protein L18a OS=Homo sapiens GN=RPL18A PE=1 SV=2	172	9
Q8IXT5	RNA-binding protein 12B OS=Homo sapiens GN=RBM12B PE=1 SV=2	172	3
O75494	Serine/arginine-rich splicing factor 10 OS=Homo sapiens GN=SRSF10 PE=1 SV=1	172	4
Q9UKD2	mRNA turnover protein 4 homolog OS=Homo sapiens GN=MRTO4 PE=1 SV=2	171	9
O60264	SWI/SNF-related matrix-associated actin-dependent regulator of chromatin subfamily A member 5 OS=Homo sapiens GN=SMARCA5 PE=1 SV=1	170	12
P48681	Nestin OS=Homo sapiens GN=NES PE=1 SV=2	170	5
P05388	60S acidic ribosomal protein P0 OS=Homo sapiens GN=RPLP0 PE=1 SV=1	169	5
P62829	60S ribosomal protein L23 OS=Homo sapiens GN=RPL23 PE=1 SV=1	169	3
Q14315	Filamin-C OS=Homo sapiens GN=FLNC PE=1 SV=3	169	13
P83731	60S ribosomal protein L24 OS=Homo sapiens GN=RPL24 PE=1 SV=1	169	4
P42166	Lamina-associated polypeptide 2, isoform alpha OS=Homo sapiens GN=TMPO PE=1 SV=2	168	4
P50914	60S ribosomal protein L14 OS=Homo sapiens GN=RPL14 PE=1 SV=4	168	3
Q9NZI8	Insulin-like growth factor 2 mRNA-binding protein 1 OS=Homo sapiens GN=IGF2BP1 PE=1 SV=2	166	3
Q9H254	Spectrin beta chain, non-erythrocytic 4 OS=Homo sapiens GN=SPTBN4 PE=1 SV=2	166	3
Q04837	Single-stranded DNA-binding protein, mitochondrial OS=Homo sapiens GN=SSBP1 PE=1 SV=1	165	6
Q00325	Phosphate carrier protein, mitochondrial OS=Homo sapiens GN=SLC25A3 PE=1 SV=2	164	5
P62280	40S ribosomal protein S11 OS=Homo sapiens GN=RPS11 PE=1 SV=3	162	6
Q14697	Neutral alpha-glucosidase AB OS=Homo sapiens GN=GANAB PE=1 SV=3	162	4
O00231	26S proteasome non-ATPase regulatory subunit 11 OS=Homo sapiens GN=PSMD11 PE=1 SV=3	162	6
P61313	60S ribosomal protein L15 OS=Homo sapiens GN=RPL15 PE=1 SV=2	161	4
P07814	Bifunctional glutamate/proline--tRNA ligase OS=Homo sapiens GN=EPRS PE=1 SV=5	161	4
Q08170	Serine/arginine-rich splicing factor 4 OS=Homo sapiens GN=SRSF4 PE=1 SV=2	159	4
Q9Y230	RuvB-like 2 OS=Homo sapiens GN=RUVBL2 PE=1 SV=3	159	5
P55072	Transitional endoplasmic reticulum ATPase OS=Homo sapiens GN=VCP PE=1 SV=4	158	10
Q13310	Polyadenylate-binding protein 4 OS=Homo sapiens GN=PABPC4 PE=1 SV=1	156	8
Q16658	Fascin OS=Homo sapiens GN=FSCN1 PE=1 SV=3	155	5
Q12905	Interleukin enhancer-binding factor 2 OS=Homo sapiens GN=ILF2 PE=1 SV=2	155	3
P14923	Junction plakoglobin OS=Homo sapiens GN=JUP PE=1 SV=3	154	4
Q8WWQ0	PH-interacting protein OS=Homo sapiens GN=PHIP PE=1 SV=2	152	8
P25205	DNA replication licensing factor MCM3 OS=Homo sapiens GN=MCM3 PE=1 SV=3	152	6
Q13243	Serine/arginine-rich splicing factor 5 OS=Homo sapiens GN=SRSF5 PE=1 SV=1	149	5
Q14244	Ensconsin OS=Homo sapiens GN=MAP7 PE=1 SV=1	149	9
Q12931	Heat shock protein 75 kDa, mitochondrial OS=Homo sapiens GN=TRAP1 PE=1 SV=3	149	3
P23588	Eukaryotic translation initiation factor 4B OS=Homo sapiens GN=EIF4B PE=1 SV=2	149	2
P32969	60S ribosomal protein L9 OS=Homo sapiens GN=RPL9 PE=1 SV=1	148	3
O75531	Barrier-to-autointegration factor OS=Homo sapiens GN=BANF1 PE=1 SV=1	148	2
P62995	Transformer-2 protein homolog beta OS=Homo sapiens GN=TRA2B PE=1 SV=1	148	12
Q15050	Ribosome biogenesis regulatory protein homolog OS=Homo sapiens GN=RRS1 PE=1 SV=2	147	3
P46778	60S ribosomal protein L21 OS=Homo sapiens GN=RPL21 PE=1 SV=2	146	2
Q58FF6	Putative heat shock protein HSP 90-beta 4 OS=Homo sapiens GN=HSP90AB4P PE=5 SV=1	145	5
O60739	Eukaryotic translation initiation factor 1b OS=Homo sapiens GN=EIF1B PE=1 SV=2	145	2
Q8WYP5	Protein ELYS OS=Homo sapiens GN=AHCTF1 PE=1 SV=3	145	10
P60903	Protein S100-A10 OS=Homo sapiens GN=S100A10 PE=1 SV=2	144	3
P49411	Elongation factor Tu, mitochondrial OS=Homo sapiens GN=TUFM PE=1 SV=2	144	2
Q9UNX3	60S ribosomal protein L26-like 1 OS=Homo sapiens GN=RPL26L1 PE=1 SV=1	144	7
Q07021	Complement component 1 Q subcomponent-binding protein, mitochondrial OS=Homo sapiens GN=C1QBP PE=1 SV=1	144	4
Q92769	Histone deacetylase 2 OS=Homo sapiens GN=HDAC2 PE=1 SV=2	144	3
P62244	40S ribosomal protein S15a OS=Homo sapiens GN=RPS15A PE=1 SV=2	142	8
Q99714	3-hydroxyacyl-CoA dehydrogenase type-2 OS=Homo sapiens GN=HSD17B10 PE=1 SV=3	141	2
Q6P3W7	SCY1-like protein 2 OS=Homo sapiens GN=SCYL2 PE=1 SV=1	140	4
P26373	60S ribosomal protein L13 OS=Homo sapiens GN=RPL13 PE=1 SV=4	139	4
P42167	Lamina-associated polypeptide 2, isoforms beta/gamma OS=Homo sapiens GN=TMPO PE=1 SV=2	138	3
P23528	Cofilin-1 OS=Homo sapiens GN=CFL1 PE=1 SV=3	137	4
Q7L2E3	Putative ATP-dependent RNA helicase DHX30 OS=Homo sapiens GN=DHX30 PE=1 SV=1	136	5
O43175	D-3-phosphoglycerate dehydrogenase OS=Homo sapiens GN=PHGDH PE=1 SV=4	133	3
P20671	Histone H2A type 1-D OS=Homo sapiens GN=HIST1H2AD PE=1 SV=2	133	2
O43852	Calumenin OS=Homo sapiens GN=CALU PE=1 SV=2	133	3
P04075	Fructose-bisphosphate aldolase A OS=Homo sapiens GN=ALDOA PE=1 SV=2	132	3
P05386	60S acidic ribosomal protein P1 OS=Homo sapiens GN=RPLP1 PE=1 SV=1	132	5
P61254	60S ribosomal protein L26 OS=Homo sapiens GN=RPL26 PE=1 SV=1	131	6
P49756	RNA-binding protein 25 OS=Homo sapiens GN=RBM25 PE=1 SV=3	130	4
Q05639	Elongation factor 1-alpha 2 OS=Homo sapiens GN=EEF1A2 PE=1 SV=1	129	4
P61158	Actin-related protein 3 OS=Homo sapiens GN=ACTR3 PE=1 SV=3	129	2
Q9BQG0	Myb-binding protein 1A OS=Homo sapiens GN=MYBBP1A PE=1 SV=2	128	10
Q15366	Poly(rC)-binding protein 2 OS=Homo sapiens GN=PCBP2 PE=1 SV=1	128	5
Q05519	Serine/arginine-rich splicing factor 11 OS=Homo sapiens GN=SRSF11 PE=1 SV=1	126	4
P29692	Elongation factor 1-delta OS=Homo sapiens GN=EEF1D PE=1 SV=5	126	2
Q9BVP2	Guanine nucleotide-binding protein-like 3 OS=Homo sapiens GN=GNL3 PE=1 SV=2	123	3
P29401	Transketolase OS=Homo sapiens GN=TKT PE=1 SV=3	123	2
P35613	Basigin OS=Homo sapiens GN=BSG PE=1 SV=2	123	2
Q13247	Serine/arginine-rich splicing factor 6 OS=Homo sapiens GN=SRSF6 PE=1 SV=2	122	3
P61353	60S ribosomal protein L27 OS=Homo sapiens GN=RPL27 PE=1 SV=2	121	6
P07237	Protein disulfide-isomerase OS=Homo sapiens GN=P4HB PE=1 SV=3	121	5
P27635	60S ribosomal protein L10 OS=Homo sapiens GN=RPL10 PE=1 SV=4	121	3
P52597	Heterogeneous nuclear ribonucleoprotein F OS=Homo sapiens GN=HNRNPF PE=1 SV=3	119	3
P80723	Brain acid soluble protein 1 OS=Homo sapiens GN=BASP1 PE=1 SV=2	114	1
Q92614	Unconventional myosin-XVIIIa OS=Homo sapiens GN=MYO18A PE=1 SV=3	114	1
Q8N5F7	NF-kappa-B-activating protein OS=Homo sapiens GN=NKAP PE=1 SV=1	113	2
P26038	Moesin OS=Homo sapiens GN=MSN PE=1 SV=3	112	5
P60866	40S ribosomal protein S20 OS=Homo sapiens GN=RPS20 PE=1 SV=1	111	2
P78347	General transcription factor II-I OS=Homo sapiens GN=GTF2I PE=1 SV=2	111	7
P62910	60S ribosomal protein L32 OS=Homo sapiens GN=RPL32 PE=1 SV=2	110	3
Q9NZM1	Myoferlin OS=Homo sapiens GN=MYOF PE=1 SV=1	110	5
O14979	Heterogeneous nuclear ribonucleoprotein D-like OS=Homo sapiens GN=HNRNPDL PE=1 SV=3	110	6
P50991	T-complex protein 1 subunit delta OS=Homo sapiens GN=CCT4 PE=1 SV=4	108	3
P53396	ATP-citrate synthase OS=Homo sapiens GN=ACLY PE=1 SV=3	108	5
Q96HS1	Serine/threonine-protein phosphatase PGAM5, mitochondrial OS=Homo sapiens GN=PGAM5 PE=1 SV=2	108	4
Q15181	Inorganic pyrophosphatase OS=Homo sapiens GN=PPA1 PE=1 SV=2	108	3
Q14247	Src substrate cortactin OS=Homo sapiens GN=CTTN PE=1 SV=2	107	5
P07737	Profilin-1 OS=Homo sapiens GN=PFN1 PE=1 SV=2	107	3
Q9UNX4	WD repeat-containing protein 3 OS=Homo sapiens GN=WDR3 PE=1 SV=1	107	4
P62917	60S ribosomal protein L8 OS=Homo sapiens GN=RPL8 PE=1 SV=2	106	3
Q58FG0	Putative heat shock protein HSP 90-alpha A5 OS=Homo sapiens GN=HSP90AA5P PE=1 SV=1	105	4
P62318	Small nuclear ribonucleoprotein Sm D3 OS=Homo sapiens GN=SNRPD3 PE=1 SV=1	105	2
P00558	Phosphoglycerate kinase 1 OS=Homo sapiens GN=PGK1 PE=1 SV=3	105	7
P24534	Elongation factor 1-beta OS=Homo sapiens GN=EEF1B2 PE=1 SV=3	103	1
P84098	60S ribosomal protein L19 OS=Homo sapiens GN=RPL19 PE=1 SV=1	102	3
P17931	Galectin-3 OS=Homo sapiens GN=LGALS3 PE=1 SV=5	102	3
P06744	Glucose-6-phosphate isomerase OS=Homo sapiens GN=GPI PE=1 SV=4	102	4
Q13162	Peroxiredoxin-4 OS=Homo sapiens GN=PRDX4 PE=1 SV=1	101	4
Q31612	HLA class I histocompatibility antigen, B-73 alpha chain OS=Homo sapiens GN=HLA-B PE=1 SV=1	101	2
Q9NQ29	Putative RNA-binding protein Luc7-like 1 OS=Homo sapiens GN=LUC7L PE=1 SV=1	100	3
P56537	Eukaryotic translation initiation factor 6 OS=Homo sapiens GN=EIF6 PE=1 SV=1	99	3
O75694	Nuclear pore complex protein Nup155 OS=Homo sapiens GN=NUP155 PE=1 SV=1	99	3
Q9Y657	Spindlin-1 OS=Homo sapiens GN=SPIN1 PE=1 SV=3	99	4
Q9BQ39	ATP-dependent RNA helicase DDX50 OS=Homo sapiens GN=DDX50 PE=1 SV=1	98	2
Q9NX58	Cell growth-regulating nucleolar protein OS=Homo sapiens GN=LYAR PE=1 SV=2	97	1
Q9UKM9	RNA-binding protein Raly OS=Homo sapiens GN=RALY PE=1 SV=1	96	4
P04083	Annexin A1 OS=Homo sapiens GN=ANXA1 PE=1 SV=2	96	2
Q96SI9	Spermatid perinuclear RNA-binding protein OS=Homo sapiens GN=STRBP PE=1 SV=1	95	1
P22090	40S ribosomal protein S4, Y isoform 1 OS=Homo sapiens GN=RPS4Y1 PE=1 SV=2	95	2
Q9NX24	H/ACA ribonucleoprotein complex subunit 2 OS=Homo sapiens GN=NHP2 PE=1 SV=1	95	1
P61160	Actin-related protein 2 OS=Homo sapiens GN=ACTR2 PE=1 SV=1	94	2
Q9Y3U8	60S ribosomal protein L36 OS=Homo sapiens GN=RPL36 PE=1 SV=3	94	3
Q9HB71	Calcyclin-binding protein OS=Homo sapiens GN=CACYBP PE=1 SV=2	93	3
P38919	Eukaryotic initiation factor 4A-III OS=Homo sapiens GN=EIF4A3 PE=1 SV=4	93	4
O75400	Pre-mRNA-processing factor 40 homolog A OS=Homo sapiens GN=PRPF40A PE=1 SV=2	92	4
P12236	ADP/ATP translocase 3 OS=Homo sapiens GN=SLC25A6 PE=1 SV=4	92	4
P55795	Heterogeneous nuclear ribonucleoprotein H2 OS=Homo sapiens GN=HNRNPH2 PE=1 SV=1	92	4
P31946	14-3-3 protein beta/alpha OS=Homo sapiens GN=YWHAB PE=1 SV=3	92	4
P40429	60S ribosomal protein L13a OS=Homo sapiens GN=RPL13A PE=1 SV=2	91	8
Q13427	Peptidyl-prolyl cis-trans isomerase G OS=Homo sapiens GN=PPIG PE=1 SV=2	91	3
Q08043	Alpha-actinin-3 OS=Homo sapiens GN=ACTN3 PE=1 SV=2	91	9
Q8WVK2	U4/U6.U5 small nuclear ribonucleoprotein 27 kDa protein OS=Homo sapiens GN=SNRNP27 PE=1 SV=1	90	3
P47914	60S ribosomal protein L29 OS=Homo sapiens GN=RPL29 PE=1 SV=2	90	4
P04843	Dolichyl-diphosphooligosaccharide--protein glycosyltransferase subunit 1 OS=Homo sapiens GN=RPN1 PE=1 SV=1	90	4
P45880	Voltage-dependent anion-selective channel protein 2 OS=Homo sapiens GN=VDAC2 PE=1 SV=2	89	2
Q9BYG3	MKI67 FHA domain-interacting nucleolar phosphoprotein OS=Homo sapiens GN=NIFK PE=1 SV=1	89	2
P50454	Serpin H1 OS=Homo sapiens GN=SERPINH1 PE=1 SV=2	88	5
P06702	Protein S100-A9 OS=Homo sapiens GN=S100A9 PE=1 SV=1	88	1
P16435	NADPH--cytochrome P450 reductase OS=Homo sapiens GN=POR PE=1 SV=2	87	1
Q9H444	Charged multivesicular body protein 4b OS=Homo sapiens GN=CHMP4B PE=1 SV=1	87	2
P13667	Protein disulfide-isomerase A4 OS=Homo sapiens GN=PDIA4 PE=1 SV=2	86	1
O43143	Putative pre-mRNA-splicing factor ATP-dependent RNA helicase DHX15 OS=Homo sapiens GN=DHX15 PE=1 SV=2	86	2
Q8NHW5	60S acidic ribosomal protein P0-like OS=Homo sapiens GN=RPLP0P6 PE=5 SV=1	85	2
O00425	Insulin-like growth factor 2 mRNA-binding protein 3 OS=Homo sapiens GN=IGF2BP3 PE=1 SV=2	85	3
P56192	Methionine--tRNA ligase, cytoplasmic OS=Homo sapiens GN=MARS PE=1 SV=2	85	4
Q9UQ80	Proliferation-associated protein 2G4 OS=Homo sapiens GN=PA2G4 PE=1 SV=3	85	3
P62258	14-3-3 protein epsilon OS=Homo sapiens GN=YWHAE PE=1 SV=1	85	3
O00422	Histone deacetylase complex subunit SAP18 OS=Homo sapiens GN=SAP18 PE=1 SV=1	84	1
P32119	Peroxiredoxin-2 OS=Homo sapiens GN=PRDX2 PE=1 SV=5	84	4
Q7Z7K6	Centromere protein V OS=Homo sapiens GN=CENPV PE=1 SV=1	83	3
Q13547	Histone deacetylase 1 OS=Homo sapiens GN=HDAC1 PE=1 SV=1	83	2
Q9ULJ8	Neurabin-1 OS=Homo sapiens GN=PPP1R9A PE=1 SV=2	83	3
P21796	Voltage-dependent anion-selective channel protein 1 OS=Homo sapiens GN=VDAC1 PE=1 SV=2	83	3
Q01650	Large neutral amino acids transporter small subunit 1 OS=Homo sapiens GN=SLC7A5 PE=1 SV=2	83	1
Q96T23	Remodeling and spacing factor 1 OS=Homo sapiens GN=RSF1 PE=1 SV=2	82	3
P62899	60S ribosomal protein L31 OS=Homo sapiens GN=RPL31 PE=1 SV=1	82	3
P09493	Tropomyosin alpha-1 chain OS=Homo sapiens GN=TPM1 PE=1 SV=2	82	5
P55884	Eukaryotic translation initiation factor 3 subunit B OS=Homo sapiens GN=EIF3B PE=1 SV=3	82	2
Q9Y3B4	Pre-mRNA branch site protein p14 OS=Homo sapiens GN=SF3B14 PE=1 SV=1	81	1
Q9H7B2	Ribosome production factor 2 homolog OS=Homo sapiens GN=RPF2 PE=1 SV=2	81	2
Q9NQS7	Inner centromere protein OS=Homo sapiens GN=INCENP PE=1 SV=3	80	3
P49207	60S ribosomal protein L34 OS=Homo sapiens GN=RPL34 PE=1 SV=3	79	3
P41252	Isoleucine--tRNA ligase, cytoplasmic OS=Homo sapiens GN=IARS PE=1 SV=2	78	2
P18077	60S ribosomal protein L35a OS=Homo sapiens GN=RPL35A PE=1 SV=2	78	2
A6NHQ2	rRNA/tRNA 2~-O-methyltransferase fibrillarin-like protein 1 OS=Homo sapiens GN=FBLL1 PE=1 SV=1	78	3
Q9UNQ0	ATP-binding cassette sub-family G member 2 OS=Homo sapiens GN=ABCG2 PE=1 SV=3	78	4
Q13148	TAR DNA-binding protein 43 OS=Homo sapiens GN=TARDBP PE=1 SV=1	78	2
P49721	Proteasome subunit beta type-2 OS=Homo sapiens GN=PSMB2 PE=1 SV=1	77	2
P09429	High mobility group protein B1 OS=Homo sapiens GN=HMGB1 PE=1 SV=3	77	1
Q15459	Splicing factor 3A subunit 1 OS=Homo sapiens GN=SF3A1 PE=1 SV=1	76	2
P49748	Very long-chain specific acyl-CoA dehydrogenase, mitochondrial OS=Homo sapiens GN=ACADVL PE=1 SV=1	76	27
Q12788	Transducin beta-like protein 3 OS=Homo sapiens GN=TBL3 PE=1 SV=2	76	3
Q99575	Ribonucleases P/MRP protein subunit POP1 OS=Homo sapiens GN=POP1 PE=1 SV=2	75	1
Q14240	Eukaryotic initiation factor 4A-II OS=Homo sapiens GN=EIF4A2 PE=1 SV=2	75	2
P42766	60S ribosomal protein L35 OS=Homo sapiens GN=RPL35 PE=1 SV=2	74	3
P46776	60S ribosomal protein L27a OS=Homo sapiens GN=RPL27A PE=1 SV=2	74	5
Q13283	Ras GTPase-activating protein-binding protein 1 OS=Homo sapiens GN=G3BP1 PE=1 SV=1	74	2
P49588	Alanine--tRNA ligase, cytoplasmic OS=Homo sapiens GN=AARS PE=1 SV=2	74	3
P30101	Protein disulfide-isomerase A3 OS=Homo sapiens GN=PDIA3 PE=1 SV=4	74	2
Q8NI36	WD repeat-containing protein 36 OS=Homo sapiens GN=WDR36 PE=1 SV=1	74	2
Q99729	Heterogeneous nuclear ribonucleoprotein A/B OS=Homo sapiens GN=HNRNPAB PE=1 SV=2	74	2
P27694	Replication protein A 70 kDa DNA-binding subunit OS=Homo sapiens GN=RPA1 PE=1 SV=2	74	3
Q14257	Reticulocalbin-2 OS=Homo sapiens GN=RCN2 PE=1 SV=1	73	2
Q9BRJ6	Uncharacterized protein C7orf50 OS=Homo sapiens GN=C7orf50 PE=1 SV=1	72	1
P62857	40S ribosomal protein S28 OS=Homo sapiens GN=RPS28 PE=1 SV=1	72	2
P46782	40S ribosomal protein S5 OS=Homo sapiens GN=RPS5 PE=1 SV=4	72	1
Q14573	Inositol 1,4,5-trisphosphate receptor type 3 OS=Homo sapiens GN=ITPR3 PE=1 SV=2	71	8
P51991	Heterogeneous nuclear ribonucleoprotein A3 OS=Homo sapiens GN=HNRNPA3 PE=1 SV=2	71	3
O14950	Myosin regulatory light chain 12B OS=Homo sapiens GN=MYL12B PE=1 SV=2	71	2
Q8NE71	ATP-binding cassette sub-family F member 1 OS=Homo sapiens GN=ABCF1 PE=1 SV=2	71	1
Q8N3V7	Synaptopodin OS=Homo sapiens GN=SYNPO PE=1 SV=2	71	2
Q15287	RNA-binding protein with serine-rich domain 1 OS=Homo sapiens GN=RNPS1 PE=1 SV=1	71	6
O14639	Actin-binding LIM protein 1 OS=Homo sapiens GN=ABLIM1 PE=1 SV=3	70	1
O15392	Baculoviral IAP repeat-containing protein 5 OS=Homo sapiens GN=BIRC5 PE=1 SV=3	70	1
P37802	Transgelin-2 OS=Homo sapiens GN=TAGLN2 PE=1 SV=3	70	3
Q96GQ7	Probable ATP-dependent RNA helicase DDX27 OS=Homo sapiens GN=DDX27 PE=1 SV=2	70	4
Q9H8H0	Nucleolar protein 11 OS=Homo sapiens GN=NOL11 PE=1 SV=1	70	2
O95816	BAG family molecular chaperone regulator 2 OS=Homo sapiens GN=BAG2 PE=1 SV=1	70	1
Q9UHR5	SAP30-binding protein OS=Homo sapiens GN=SAP30BP PE=1 SV=1	70	1
Q9H853	Putative tubulin-like protein alpha-4B OS=Homo sapiens GN=TUBA4B PE=5 SV=2	70	2
P27348	14-3-3 protein theta OS=Homo sapiens GN=YWHAQ PE=1 SV=1	69	2
P53621	Coatomer subunit alpha OS=Homo sapiens GN=COPA PE=1 SV=2	69	3
Q13619	Cullin-4A OS=Homo sapiens GN=CUL4A PE=1 SV=3	69	8
P00387	NADH-cytochrome b5 reductase 3 OS=Homo sapiens GN=CYB5R3 PE=1 SV=3	69	2
P62826	GTP-binding nuclear protein Ran OS=Homo sapiens GN=RAN PE=1 SV=3	68	2
Q15084	Protein disulfide-isomerase A6 OS=Homo sapiens GN=PDIA6 PE=1 SV=1	68	1
P14373	Zinc finger protein RFP OS=Homo sapiens GN=TRIM27 PE=1 SV=1	67	1
Q01813	6-phosphofructokinase type C OS=Homo sapiens GN=PFKP PE=1 SV=2	67	4
P20618	Proteasome subunit beta type-1 OS=Homo sapiens GN=PSMB1 PE=1 SV=2	67	1
Q71UM5	40S ribosomal protein S27-like OS=Homo sapiens GN=RPS27L PE=1 SV=3	67	1
P04004	Vitronectin OS=Homo sapiens GN=VTN PE=1 SV=1	67	1
P21291	Cysteine and glycine-rich protein 1 OS=Homo sapiens GN=CSRP1 PE=1 SV=3	66	2
P62306	Small nuclear ribonucleoprotein F OS=Homo sapiens GN=SNRPF PE=1 SV=1	66	1
Q08554	Desmocollin-1 OS=Homo sapiens GN=DSC1 PE=1 SV=2	66	1
P16278	Beta-galactosidase OS=Homo sapiens GN=GLB1 PE=1 SV=2	66	1
Q9Y221	60S ribosome subunit biogenesis protein NIP7 homolog OS=Homo sapiens GN=NIP7 PE=1 SV=1	66	1
Q9H6F5	Coiled-coil domain-containing protein 86 OS=Homo sapiens GN=CCDC86 PE=1 SV=1	66	4
O95757	Heat shock 70 kDa protein 4L OS=Homo sapiens GN=HSPA4L PE=1 SV=3	65	2
Q8TEM1	Nuclear pore membrane glycoprotein 210 OS=Homo sapiens GN=NUP210 PE=1 SV=3	65	3
Q6PKG0	La-related protein 1 OS=Homo sapiens GN=LARP1 PE=1 SV=2	65	3
Q8IXL7	Methionine-R-sulfoxide reductase B3 OS=Homo sapiens GN=MSRB3 PE=1 SV=2	65	1
P36871	Phosphoglucomutase-1 OS=Homo sapiens GN=PGM1 PE=1 SV=3	65	1
P05997	Collagen alpha-2(V) chain OS=Homo sapiens GN=COL5A2 PE=1 SV=3	65	1
P25398	40S ribosomal protein S12 OS=Homo sapiens GN=RPS12 PE=1 SV=3	64	2
Q6IQ22	Ras-related protein Rab-12 OS=Homo sapiens GN=RAB12 PE=1 SV=3	64	2
Q9H307	Pinin OS=Homo sapiens GN=PNN PE=1 SV=4	64	6
P02786	Transferrin receptor protein 1 OS=Homo sapiens GN=TFRC PE=1 SV=2	64	1
Q96GD4	Aurora kinase B OS=Homo sapiens GN=AURKB PE=1 SV=3	64	1
O15381	Nuclear valosin-containing protein-like OS=Homo sapiens GN=NVL PE=1 SV=1	64	2
Q8WUM0	Nuclear pore complex protein Nup133 OS=Homo sapiens GN=NUP133 PE=1 SV=2	63	1
Q96AG4	Leucine-rich repeat-containing protein 59 OS=Homo sapiens GN=LRRC59 PE=1 SV=1	62	1
P62304	Small nuclear ribonucleoprotein E OS=Homo sapiens GN=SNRPE PE=1 SV=1	61	2
O15427	Monocarboxylate transporter 4 OS=Homo sapiens GN=SLC16A3 PE=1 SV=1	61	3
P57053	Histone H2B type F-S OS=Homo sapiens GN=H2BFS PE=1 SV=2	60	3
O14974	Protein phosphatase 1 regulatory subunit 12A OS=Homo sapiens GN=PPP1R12A PE=1 SV=1	60	5
Q14137	Ribosome biogenesis protein BOP1 OS=Homo sapiens GN=BOP1 PE=1 SV=2	60	1
Q9UNL2	Translocon-associated protein subunit gamma OS=Homo sapiens GN=SSR3 PE=1 SV=1	60	1
Q4KMQ1	Taperin OS=Homo sapiens GN=TPRN PE=1 SV=2	60	1
P41250	Glycine--tRNA ligase OS=Homo sapiens GN=GARS PE=1 SV=3	60	1
P60891	Ribose-phosphate pyrophosphokinase 1 OS=Homo sapiens GN=PRPS1 PE=1 SV=2	60	2
Q9NP97	Dynein light chain roadblock-type 1 OS=Homo sapiens GN=DYNLRB1 PE=1 SV=3	60	2
O00151	PDZ and LIM domain protein 1 OS=Homo sapiens GN=PDLIM1 PE=1 SV=4	60	4
P09496	Clathrin light chain A OS=Homo sapiens GN=CLTA PE=1 SV=1	60	2
P63220	40S ribosomal protein S21 OS=Homo sapiens GN=RPS21 PE=1 SV=1	60	1
Q15436	Protein transport protein Sec23A OS=Homo sapiens GN=SEC23A PE=1 SV=2	59	1
Q8N684	Cleavage and polyadenylation specificity factor subunit 7 OS=Homo sapiens GN=CPSF7 PE=1 SV=1	59	1
P17480	Nucleolar transcription factor 1 OS=Homo sapiens GN=UBTF PE=1 SV=1	59	3
P06703	Protein S100-A6 OS=Homo sapiens GN=S100A6 PE=1 SV=1	59	1
Q9NRG9	Aladin OS=Homo sapiens GN=AAAS PE=1 SV=1	58	3
P27708	CAD protein OS=Homo sapiens GN=CAD PE=1 SV=3	58	1
Q9BQ67	Glutamate-rich WD repeat-containing protein 1 OS=Homo sapiens GN=GRWD1 PE=1 SV=1	58	1
Q5JNZ5	Putative 40S ribosomal protein S26-like 1 OS=Homo sapiens GN=RPS26P11 PE=5 SV=1	58	3
O60361	Putative nucleoside diphosphate kinase OS=Homo sapiens GN=NME2P1 PE=5 SV=1	58	2
Q8N752	Casein kinase I isoform alpha-like OS=Homo sapiens GN=CSNK1A1L PE=2 SV=2	58	2
P16403	Histone H1.2 OS=Homo sapiens GN=HIST1H1C PE=1 SV=2	57	2
P14324	Farnesyl pyrophosphate synthase OS=Homo sapiens GN=FDPS PE=1 SV=4	57	1
P58876	Histone H2B type 1-D OS=Homo sapiens GN=HIST1H2BD PE=1 SV=2	57	2
Q9NQI0	Probable ATP-dependent RNA helicase DDX4 OS=Homo sapiens GN=DDX4 PE=1 SV=2	56	1
P10909	Clusterin OS=Homo sapiens GN=CLU PE=1 SV=1	56	1
Q6DKI1	60S ribosomal protein L7-like 1 OS=Homo sapiens GN=RPL7L1 PE=1 SV=1	56	2
Q9UHB9	Signal recognition particle subunit SRP68 OS=Homo sapiens GN=SRP68 PE=1 SV=2	56	2
P62861	40S ribosomal protein S30 OS=Homo sapiens GN=FAU PE=1 SV=1	56	1
Q53HL2	Borealin OS=Homo sapiens GN=CDCA8 PE=1 SV=2	56	1
P62314	Small nuclear ribonucleoprotein Sm D1 OS=Homo sapiens GN=SNRPD1 PE=1 SV=1	56	3
P40926	Malate dehydrogenase, mitochondrial OS=Homo sapiens GN=MDH2 PE=1 SV=3	55	1
O15523	ATP-dependent RNA helicase DDX3Y OS=Homo sapiens GN=DDX3Y PE=1 SV=2	55	3
Q9P0M6	Core histone macro-H2A.2 OS=Homo sapiens GN=H2AFY2 PE=1 SV=3	55	2
P46783	40S ribosomal protein S10 OS=Homo sapiens GN=RPS10 PE=1 SV=1	55	2
Q9HAU6	Putative translationally-controlled tumor protein-like protein TPT1P8 OS=Homo sapiens GN=TPT1P8 PE=5 SV=2	55	2
P14314	Glucosidase 2 subunit beta OS=Homo sapiens GN=PRKCSH PE=1 SV=2	55	1
Q14568	Putative heat shock protein HSP 90-alpha A2 OS=Homo sapiens GN=HSP90AA2 PE=1 SV=2	55	1
Q14011	Cold-inducible RNA-binding protein OS=Homo sapiens GN=CIRBP PE=1 SV=1	54	1
Q13867	Bleomycin hydrolase OS=Homo sapiens GN=BLMH PE=1 SV=1	54	2
P46779	60S ribosomal protein L28 OS=Homo sapiens GN=RPL28 PE=1 SV=3	54	2
P62266	40S ribosomal protein S23 OS=Homo sapiens GN=RPS23 PE=1 SV=3	54	1
Q02790	Peptidyl-prolyl cis-trans isomerase FKBP4 OS=Homo sapiens GN=FKBP4 PE=1 SV=3	53	1
P35606	Coatomer subunit beta~ OS=Homo sapiens GN=COPB2 PE=1 SV=2	53	4
P30484	HLA class I histocompatibility antigen, B-46 alpha chain OS=Homo sapiens GN=HLA-B PE=1 SV=1	53	4
Q6PEY2	Tubulin alpha-3E chain OS=Homo sapiens GN=TUBA3E PE=1 SV=2	53	2
P42677	40S ribosomal protein S27 OS=Homo sapiens GN=RPS27 PE=1 SV=3	52	1
Q14651	Plastin-1 OS=Homo sapiens GN=PLS1 PE=1 SV=2	52	1
P34896	Serine hydroxymethyltransferase, cytosolic OS=Homo sapiens GN=SHMT1 PE=1 SV=1	52	1
P30048	Thioredoxin-dependent peroxide reductase, mitochondrial OS=Homo sapiens GN=PRDX3 PE=1 SV=3	52	1
O95391	Pre-mRNA-splicing factor SLU7 OS=Homo sapiens GN=SLU7 PE=1 SV=2	51	3
Q9UMS4	Pre-mRNA-processing factor 19 OS=Homo sapiens GN=PRPF19 PE=1 SV=1	51	1
O14579	Coatomer subunit epsilon OS=Homo sapiens GN=COPE PE=1 SV=3	51	1
Q16531	DNA damage-binding protein 1 OS=Homo sapiens GN=DDB1 PE=1 SV=1	51	2
O14646	Chromodomain-helicase-DNA-binding protein 1 OS=Homo sapiens GN=CHD1 PE=1 SV=2	50	2
O43242	26S proteasome non-ATPase regulatory subunit 3 OS=Homo sapiens GN=PSMD3 PE=1 SV=2	50	1
P54886	Delta-1-pyrroline-5-carboxylate synthase OS=Homo sapiens GN=ALDH18A1 PE=1 SV=2	50	1
O76094	Signal recognition particle subunit SRP72 OS=Homo sapiens GN=SRP72 PE=1 SV=3	50	3
P18206	Vinculin OS=Homo sapiens GN=VCL PE=1 SV=4	50	4
P62847	40S ribosomal protein S24 OS=Homo sapiens GN=RPS24 PE=1 SV=1	50	2
Q7L4I2	Arginine/serine-rich coiled-coil protein 2 OS=Homo sapiens GN=RSRC2 PE=1 SV=1	50	3
P12081	Histidine--tRNA ligase, cytoplasmic OS=Homo sapiens GN=HARS PE=1 SV=2	50	2
P31948	Stress-induced-phosphoprotein 1 OS=Homo sapiens GN=STIP1 PE=1 SV=1	50	7
O00161	Synaptosomal-associated protein 23 OS=Homo sapiens GN=SNAP23 PE=1 SV=1	50	1
Q15046	Lysine--tRNA ligase OS=Homo sapiens GN=KARS PE=1 SV=3	50	1
P56182	Ribosomal RNA processing protein 1 homolog A OS=Homo sapiens GN=RRP1 PE=1 SV=1	50	1
O95425	Supervillin OS=Homo sapiens GN=SVIL PE=1 SV=2	50	5
Q16666	Gamma-interferon-inducible protein 16 OS=Homo sapiens GN=IFI16 PE=1 SV=3	49	1
P61326	Protein mago nashi homolog OS=Homo sapiens GN=MAGOH PE=1 SV=1	49	1
P80370	Protein delta homolog 1 OS=Homo sapiens GN=DLK1 PE=1 SV=3	49	1
O60568	Procollagen-lysine,2-oxoglutarate 5-dioxygenase 3 OS=Homo sapiens GN=PLOD3 PE=1 SV=1	49	2
Q9P0K7	Ankycorbin OS=Homo sapiens GN=RAI14 PE=1 SV=2	48	2
Q86TJ2	Transcriptional adapter 2-beta OS=Homo sapiens GN=TADA2B PE=1 SV=2	48	2
O96019	Actin-like protein 6A OS=Homo sapiens GN=ACTL6A PE=1 SV=1	48	1
P26639	Threonine--tRNA ligase, cytoplasmic OS=Homo sapiens GN=TARS PE=1 SV=3	48	1
P49591	Serine--tRNA ligase, cytoplasmic OS=Homo sapiens GN=SARS PE=1 SV=3	48	1
P49257	Protein ERGIC-53 OS=Homo sapiens GN=LMAN1 PE=1 SV=2	48	1
Q6UN15	Pre-mRNA 3~-end-processing factor FIP1 OS=Homo sapiens GN=FIP1L1 PE=1 SV=1	47	3
Q8N1F7	Nuclear pore complex protein Nup93 OS=Homo sapiens GN=NUP93 PE=1 SV=2	47	2
P55786	Puromycin-sensitive aminopeptidase OS=Homo sapiens GN=NPEPPS PE=1 SV=2	47	1
P63208	S-phase kinase-associated protein 1 OS=Homo sapiens GN=SKP1 PE=1 SV=2	47	2
P83881	60S ribosomal protein L36a OS=Homo sapiens GN=RPL36A PE=1 SV=2	47	1
P31944	Caspase-14 OS=Homo sapiens GN=CASP14 PE=1 SV=2	47	1
Q5T750	Skin-specific protein 32 OS=Homo sapiens GN=XP32 PE=1 SV=1	47	1
P55769	NHP2-like protein 1 OS=Homo sapiens GN=NHP2L1 PE=1 SV=3	46	1
Q9NZ01	Very-long-chain enoyl-CoA reductase OS=Homo sapiens GN=TECR PE=1 SV=1	46	3
Q9UBQ5	Eukaryotic translation initiation factor 3 subunit K OS=Homo sapiens GN=EIF3K PE=1 SV=1	46	1
Q9C0A0	Contactin-associated protein-like 4 OS=Homo sapiens GN=CNTNAP4 PE=1 SV=3	46	2
Q92621	Nuclear pore complex protein Nup205 OS=Homo sapiens GN=NUP205 PE=1 SV=3	46	2
P00491	Purine nucleoside phosphorylase OS=Homo sapiens GN=PNP PE=1 SV=2	46	1
P78406	mRNA export factor OS=Homo sapiens GN=RAE1 PE=1 SV=1	46	1
Q9BVJ6	U3 small nucleolar RNA-associated protein 14 homolog A OS=Homo sapiens GN=UTP14A PE=1 SV=1	46	2
P62913	60S ribosomal protein L11 OS=Homo sapiens GN=RPL11 PE=1 SV=2	46	1
Q96FS4	Signal-induced proliferation-associated protein 1 OS=Homo sapiens GN=SIPA1 PE=1 SV=1	45	1
P10412	Histone H1.4 OS=Homo sapiens GN=HIST1H1E PE=1 SV=2	45	1
P45973	Chromobox protein homolog 5 OS=Homo sapiens GN=CBX5 PE=1 SV=1	45	2
P61981	14-3-3 protein gamma OS=Homo sapiens GN=YWHAG PE=1 SV=2	45	2
Q7L2H7	Eukaryotic translation initiation factor 3 subunit M OS=Homo sapiens GN=EIF3M PE=1 SV=1	45	1
P10636	Microtubule-associated protein tau OS=Homo sapiens GN=MAPT PE=1 SV=5	44	2
P22102	Trifunctional purine biosynthetic protein adenosine-3 OS=Homo sapiens GN=GART PE=1 SV=1	44	1
Q8TD47	40S ribosomal protein S4, Y isoform 2 OS=Homo sapiens GN=RPS4Y2 PE=2 SV=3	44	1
Q96EY1	DnaJ homolog subfamily A member 3, mitochondrial OS=Homo sapiens GN=DNAJA3 PE=1 SV=2	44	1
P21108	Ribose-phosphate pyrophosphokinase 3 OS=Homo sapiens GN=PRPS1L1 PE=1 SV=2	44	1
P08559	Pyruvate dehydrogenase E1 component subunit alpha, somatic form, mitochondrial OS=Homo sapiens GN=PDHA1 PE=1 SV=3	44	1
Q9Y4L1	Hypoxia up-regulated protein 1 OS=Homo sapiens GN=HYOU1 PE=1 SV=1	44	3
P05198	Eukaryotic translation initiation factor 2 subunit 1 OS=Homo sapiens GN=EIF2S1 PE=1 SV=3	44	1
Q92901	60S ribosomal protein L3-like OS=Homo sapiens GN=RPL3L PE=1 SV=3	44	3
Q13895	Bystin OS=Homo sapiens GN=BYSL PE=1 SV=3	43	2
Q12965	Unconventional myosin-Ie OS=Homo sapiens GN=MYO1E PE=1 SV=2	43	1
Q14690	Protein RRP5 homolog OS=Homo sapiens GN=PDCD11 PE=1 SV=3	43	3
Q13595	Transformer-2 protein homolog alpha OS=Homo sapiens GN=TRA2A PE=1 SV=1	43	6
Q6WCQ1	Myosin phosphatase Rho-interacting protein OS=Homo sapiens GN=MPRIP PE=1 SV=3	43	3
P84077	ADP-ribosylation factor 1 OS=Homo sapiens GN=ARF1 PE=1 SV=2	43	1
Q9NQH7	Probable Xaa-Pro aminopeptidase 3 OS=Homo sapiens GN=XPNPEP3 PE=1 SV=1	43	1
Q9ULC6	Protein-arginine deiminase type-1 OS=Homo sapiens GN=PADI1 PE=1 SV=2	42	1
P23246	Splicing factor, proline- and glutamine-rich OS=Homo sapiens GN=SFPQ PE=1 SV=2	42	2
Q687X5	Metalloreductase STEAP4 OS=Homo sapiens GN=STEAP4 PE=1 SV=1	42	3
O14556	Glyceraldehyde-3-phosphate dehydrogenase, testis-specific OS=Homo sapiens GN=GAPDHS PE=1 SV=2	42	2
P60900	Proteasome subunit alpha type-6 OS=Homo sapiens GN=PSMA6 PE=1 SV=1	42	1
Q6ZRV2	Protein FAM83H OS=Homo sapiens GN=FAM83H PE=1 SV=3	42	2
Q9Y3T9	Nucleolar complex protein 2 homolog OS=Homo sapiens GN=NOC2L PE=1 SV=4	41	1
Q5JTH9	RRP12-like protein OS=Homo sapiens GN=RRP12 PE=1 SV=2	41	4
Q8N257	Histone H2B type 3-B OS=Homo sapiens GN=HIST3H2BB PE=1 SV=3	41	1
O15145	Actin-related protein 2/3 complex subunit 3 OS=Homo sapiens GN=ARPC3 PE=1 SV=3	41	1
Q9NVI7	ATPase family AAA domain-containing protein 3A OS=Homo sapiens GN=ATAD3A PE=1 SV=2	41	3
P62333	26S protease regulatory subunit 10B OS=Homo sapiens GN=PSMC6 PE=1 SV=1	41	4
Q8IYH5	ZZ-type zinc finger-containing protein 3 OS=Homo sapiens GN=ZZZ3 PE=1 SV=1	41	3
P67936	Tropomyosin alpha-4 chain OS=Homo sapiens GN=TPM4 PE=1 SV=3	41	4
Q9Y3I0	tRNA-splicing ligase RtcB homolog OS=Homo sapiens GN=RTCB PE=1 SV=1	40	1
Q14683	Structural maintenance of chromosomes protein 1A OS=Homo sapiens GN=SMC1A PE=1 SV=2	40	3
Q00059	Transcription factor A, mitochondrial OS=Homo sapiens GN=TFAM PE=1 SV=1	40	2
Q14444	Caprin-1 OS=Homo sapiens GN=CAPRIN1 PE=1 SV=2	40	1
Q8TDN6	Ribosome biogenesis protein BRX1 homolog OS=Homo sapiens GN=BRIX1 PE=1 SV=2	40	2
Q9Y678	Coatomer subunit gamma-1 OS=Homo sapiens GN=COPG1 PE=1 SV=1	40	2
Q9NX63	Coiled-coil-helix-coiled-coil-helix domain-containing protein 3, mitochondrial OS=Homo sapiens GN=CHCHD3 PE=1 SV=1	40	1
P25789	Proteasome subunit alpha type-4 OS=Homo sapiens GN=PSMA4 PE=1 SV=1	39	1
P42025	Beta-centractin OS=Homo sapiens GN=ACTR1B PE=1 SV=1	39	1
Q9BUQ8	Probable ATP-dependent RNA helicase DDX23 OS=Homo sapiens GN=DDX23 PE=1 SV=3	39	1
P42704	Leucine-rich PPR motif-containing protein, mitochondrial OS=Homo sapiens GN=LRPPRC PE=1 SV=3	39	3
Q12769	Nuclear pore complex protein Nup160 OS=Homo sapiens GN=NUP160 PE=1 SV=3	39	3
Q9NY12	H/ACA ribonucleoprotein complex subunit 1 OS=Homo sapiens GN=GAR1 PE=1 SV=1	39	1
Q8WTT2	Nucleolar complex protein 3 homolog OS=Homo sapiens GN=NOC3L PE=1 SV=1	39	1
P34897	Serine hydroxymethyltransferase, mitochondrial OS=Homo sapiens GN=SHMT2 PE=1 SV=3	39	1
Q8IVL1	Neuron navigator 2 OS=Homo sapiens GN=NAV2 PE=1 SV=3	39	7
P18669	Phosphoglycerate mutase 1 OS=Homo sapiens GN=PGAM1 PE=1 SV=2	38	1
Q9Y224	UPF0568 protein C14orf166 OS=Homo sapiens GN=C14orf166 PE=1 SV=1	38	1
P67775	Serine/threonine-protein phosphatase 2A catalytic subunit alpha isoform OS=Homo sapiens GN=PPP2CA PE=1 SV=1	38	1
P07741	Adenine phosphoribosyltransferase OS=Homo sapiens GN=APRT PE=1 SV=2	38	1
Q9GZL7	Ribosome biogenesis protein WDR12 OS=Homo sapiens GN=WDR12 PE=1 SV=2	38	2
Q15269	Periodic tryptophan protein 2 homolog OS=Homo sapiens GN=PWP2 PE=1 SV=2	38	2
P08621	U1 small nuclear ribonucleoprotein 70 kDa OS=Homo sapiens GN=SNRNP70 PE=1 SV=2	38	1
P08708	40S ribosomal protein S17-like OS=Homo sapiens GN=RPS17L PE=1 SV=1	37	2
Q8IZL8	Proline-, glutamic acid- and leucine-rich protein 1 OS=Homo sapiens GN=PELP1 PE=1 SV=2	37	1
P51148	Ras-related protein Rab-5C OS=Homo sapiens GN=RAB5C PE=1 SV=2	37	2
P09661	U2 small nuclear ribonucleoprotein A~ OS=Homo sapiens GN=SNRPA1 PE=1 SV=2	37	2
P30040	Endoplasmic reticulum resident protein 29 OS=Homo sapiens GN=ERP29 PE=1 SV=4	37	1
O60869	Endothelial differentiation-related factor 1 OS=Homo sapiens GN=EDF1 PE=1 SV=1	37	1
Q9NZT1	Calmodulin-like protein 5 OS=Homo sapiens GN=CALML5 PE=1 SV=2	37	1
Q16637	Survival motor neuron protein OS=Homo sapiens GN=SMN1 PE=1 SV=1	37	1
P14678	Small nuclear ribonucleoprotein-associated proteins B and B~ OS=Homo sapiens GN=SNRPB PE=1 SV=2	37	1
P31947	14-3-3 protein sigma OS=Homo sapiens GN=SFN PE=1 SV=1	37	2
Q96KJ4	Mesothelin-like protein OS=Homo sapiens GN=MSLNL PE=2 SV=3	36	1
Q86SG5	Protein S100-A7A OS=Homo sapiens GN=S100A7A PE=1 SV=3	36	1
P11277	Spectrin beta chain, erythrocytic OS=Homo sapiens GN=SPTB PE=1 SV=5	36	3
O95373	Importin-7 OS=Homo sapiens GN=IPO7 PE=1 SV=1	36	1
Q8WZ42	Titin OS=Homo sapiens GN=TTN PE=1 SV=4	36	36
O00506	Serine/threonine-protein kinase 25 OS=Homo sapiens GN=STK25 PE=1 SV=1	36	2
Q9UJ98	Cohesin subunit SA-3 OS=Homo sapiens GN=STAG3 PE=1 SV=2	35	2
Q01105	Protein SET OS=Homo sapiens GN=SET PE=1 SV=3	35	1
P26447	Protein S100-A4 OS=Homo sapiens GN=S100A4 PE=1 SV=1	35	2
Q9H361	Polyadenylate-binding protein 3 OS=Homo sapiens GN=PABPC3 PE=1 SV=2	35	3
P62834	Ras-related protein Rap-1A OS=Homo sapiens GN=RAP1A PE=1 SV=1	35	1
Q9Y6A4	UPF0468 protein C16orf80 OS=Homo sapiens GN=C16orf80 PE=1 SV=1	35	1
Q9Y2Q3	Glutathione S-transferase kappa 1 OS=Homo sapiens GN=GSTK1 PE=1 SV=3	35	1
Q9UBU9	Nuclear RNA export factor 1 OS=Homo sapiens GN=NXF1 PE=1 SV=1	35	1
P30044	Peroxiredoxin-5, mitochondrial OS=Homo sapiens GN=PRDX5 PE=1 SV=4	35	1
Q969P6	DNA topoisomerase I, mitochondrial OS=Homo sapiens GN=TOP1MT PE=2 SV=1	34	4
Q69YQ0	Cytospin-A OS=Homo sapiens GN=SPECC1L PE=1 SV=2	34	1
Q92552	28S ribosomal protein S27, mitochondrial OS=Homo sapiens GN=MRPS27 PE=1 SV=3	34	1
Q9Y5K5	Ubiquitin carboxyl-terminal hydrolase isozyme L5 OS=Homo sapiens GN=UCHL5 PE=1 SV=3	34	1
Q9HCE1	Putative helicase MOV-10 OS=Homo sapiens GN=MOV10 PE=1 SV=2	34	2
Q8IZT8	Heparan sulfate glucosamine 3-O-sulfotransferase 5 OS=Homo sapiens GN=HS3ST5 PE=1 SV=1	33	1
Q9C037	Tripartite motif-containing protein 4 OS=Homo sapiens GN=TRIM4 PE=2 SV=2	33	4
O00303	Eukaryotic translation initiation factor 3 subunit F OS=Homo sapiens GN=EIF3F PE=1 SV=1	33	1
P56134	ATP synthase subunit f, mitochondrial OS=Homo sapiens GN=ATP5J2 PE=1 SV=3	33	1
P52209	6-phosphogluconate dehydrogenase, decarboxylating OS=Homo sapiens GN=PGD PE=1 SV=3	33	1
O43684	Mitotic checkpoint protein BUB3 OS=Homo sapiens GN=BUB3 PE=1 SV=1	33	2
P08237	6-phosphofructokinase, muscle type OS=Homo sapiens GN=PFKM PE=1 SV=2	33	2
P82930	28S ribosomal protein S34, mitochondrial OS=Homo sapiens GN=MRPS34 PE=1 SV=2	33	2
P21964	Catechol O-methyltransferase OS=Homo sapiens GN=COMT PE=1 SV=2	32	1
P61513	60S ribosomal protein L37a OS=Homo sapiens GN=RPL37A PE=1 SV=2	32	1
Q16630	Cleavage and polyadenylation specificity factor subunit 6 OS=Homo sapiens GN=CPSF6 PE=1 SV=2	32	2
Q8N884	Cyclic GMP-AMP synthase OS=Homo sapiens GN=MB21D1 PE=1 SV=2	32	1
P63241	Eukaryotic translation initiation factor 5A-1 OS=Homo sapiens GN=EIF5A PE=1 SV=2	32	1
Q14CX7	N-alpha-acetyltransferase 25, NatB auxiliary subunit OS=Homo sapiens GN=NAA25 PE=1 SV=1	32	2
Q99733	Nucleosome assembly protein 1-like 4 OS=Homo sapiens GN=NAP1L4 PE=1 SV=1	32	1
O15027	Protein transport protein Sec16A OS=Homo sapiens GN=SEC16A PE=1 SV=3	31	1
Q8IXI1	Mitochondrial Rho GTPase 2 OS=Homo sapiens GN=RHOT2 PE=1 SV=2	31	1
Q86V48	Leucine zipper protein 1 OS=Homo sapiens GN=LUZP1 PE=1 SV=2	31	1
Q9Y5S9	RNA-binding protein 8A OS=Homo sapiens GN=RBM8A PE=1 SV=1	31	3
P19387	DNA-directed RNA polymerase II subunit RPB3 OS=Homo sapiens GN=POLR2C PE=1 SV=2	31	2
P14868	Aspartate--tRNA ligase, cytoplasmic OS=Homo sapiens GN=DARS PE=1 SV=2	31	2
Q13561	Dynactin subunit 2 OS=Homo sapiens GN=DCTN2 PE=1 SV=4	31	1
A8MWD9	Small nuclear ribonucleoprotein G-like protein OS=Homo sapiens PE=3 SV=2	31	1
Q8N5D0	WD and tetratricopeptide repeats protein 1 OS=Homo sapiens GN=WDTC1 PE=1 SV=2	31	7
P39748	Flap endonuclease 1 OS=Homo sapiens GN=FEN1 PE=1 SV=1	31	2
O75340	Programmed cell death protein 6 OS=Homo sapiens GN=PDCD6 PE=1 SV=1	31	2
Q9NSE4	Isoleucine--tRNA ligase, mitochondrial OS=Homo sapiens GN=IARS2 PE=1 SV=2	31	2
P51114	Fragile X mental retardation syndrome-related protein 1 OS=Homo sapiens GN=FXR1 PE=1 SV=3	31	1
O95447	Lebercilin-like protein OS=Homo sapiens GN=LCA5L PE=2 SV=1	31	1
P54136	Arginine--tRNA ligase, cytoplasmic OS=Homo sapiens GN=RARS PE=1 SV=2	30	1
P55060	Exportin-2 OS=Homo sapiens GN=CSE1L PE=1 SV=3	30	1
P49137	MAP kinase-activated protein kinase 2 OS=Homo sapiens GN=MAPKAPK2 PE=1 SV=1	30	1
O15020	Spectrin beta chain, non-erythrocytic 2 OS=Homo sapiens GN=SPTBN2 PE=1 SV=3	30	4
Q01518	Adenylyl cyclase-associated protein 1 OS=Homo sapiens GN=CAP1 PE=1 SV=5	29	2
P47929	Galectin-7 OS=Homo sapiens GN=LGALS7 PE=1 SV=2	29	2
P59998	Actin-related protein 2/3 complex subunit 4 OS=Homo sapiens GN=ARPC4 PE=1 SV=3	29	1
O60216	Double-strand-break repair protein rad21 homolog OS=Homo sapiens GN=RAD21 PE=1 SV=2	29	1
Q3ZCQ8	Mitochondrial import inner membrane translocase subunit TIM50 OS=Homo sapiens GN=TIMM50 PE=1 SV=2	29	2
Q96F44	E3 ubiquitin-protein ligase TRIM11 OS=Homo sapiens GN=TRIM11 PE=1 SV=2	29	1
P62841	40S ribosomal protein S15 OS=Homo sapiens GN=RPS15 PE=1 SV=2	29	1
Q9BV86	N-terminal Xaa-Pro-Lys N-methyltransferase 1 OS=Homo sapiens GN=NTMT1 PE=1 SV=3	29	1
Q99496	E3 ubiquitin-protein ligase RING2 OS=Homo sapiens GN=RNF2 PE=1 SV=1	28	1
O94979	Protein transport protein Sec31A OS=Homo sapiens GN=SEC31A PE=1 SV=3	28	3
O75431	Metaxin-2 OS=Homo sapiens GN=MTX2 PE=1 SV=1	28	1
Q9UPN3	Microtubule-actin cross-linking factor 1, isoforms 1/2/3/5 OS=Homo sapiens GN=MACF1 PE=1 SV=4	28	8
Q86WR0	Coiled-coil domain-containing protein 25 OS=Homo sapiens GN=CCDC25 PE=1 SV=2	28	1
O43402	ER membrane protein complex subunit 8 OS=Homo sapiens GN=EMC8 PE=1 SV=1	28	1
P35749	Myosin-11 OS=Homo sapiens GN=MYH11 PE=1 SV=3	28	5
Q86W42	THO complex subunit 6 homolog OS=Homo sapiens GN=THOC6 PE=1 SV=1	27	1
Q8N6Q8	Methyltransferase-like protein 25 OS=Homo sapiens GN=METTL25 PE=2 SV=2	27	1
O94805	Actin-like protein 6B OS=Homo sapiens GN=ACTL6B PE=1 SV=1	27	1
Q9NUJ7	PI-PLC X domain-containing protein 1 OS=Homo sapiens GN=PLCXD1 PE=2 SV=1	27	1
Q9NV31	U3 small nucleolar ribonucleoprotein protein IMP3 OS=Homo sapiens GN=IMP3 PE=1 SV=1	27	1
P54577	Tyrosine--tRNA ligase, cytoplasmic OS=Homo sapiens GN=YARS PE=1 SV=4	26	2
P15121	Aldose reductase OS=Homo sapiens GN=AKR1B1 PE=1 SV=3	26	1
Q9UNF1	Melanoma-associated antigen D2 OS=Homo sapiens GN=MAGED2 PE=1 SV=2	26	5
Q9BT23	LIM domain-containing protein 2 OS=Homo sapiens GN=LIMD2 PE=1 SV=1	26	1
Q96I13	Abhydrolase domain-containing protein 8 OS=Homo sapiens GN=ABHD8 PE=2 SV=1	26	1
P09012	U1 small nuclear ribonucleoprotein A OS=Homo sapiens GN=SNRPA PE=1 SV=3	26	1
Q86XN8	RNA-binding protein MEX3D OS=Homo sapiens GN=MEX3D PE=1 SV=3	26	1
Q9Y2D5	A-kinase anchor protein 2 OS=Homo sapiens GN=AKAP2 PE=1 SV=3	25	1
Q99943	1-acyl-sn-glycerol-3-phosphate acyltransferase alpha OS=Homo sapiens GN=AGPAT1 PE=1 SV=2	25	1
Q9UJZ1	Stomatin-like protein 2, mitochondrial OS=Homo sapiens GN=STOML2 PE=1 SV=1	25	1
Q96FW1	Ubiquitin thioesterase OTUB1 OS=Homo sapiens GN=OTUB1 PE=1 SV=2	25	2
Q9UIF8	Bromodomain adjacent to zinc finger domain protein 2B OS=Homo sapiens GN=BAZ2B PE=1 SV=3	25	2
Q8N9T8	Protein KRI1 homolog OS=Homo sapiens GN=KRI1 PE=1 SV=3	25	2
P30153	Serine/threonine-protein phosphatase 2A 65 kDa regulatory subunit A alpha isoform OS=Homo sapiens GN=PPP2R1A PE=1 SV=4	24	3
Q9UHD1	Cysteine and histidine-rich domain-containing protein 1 OS=Homo sapiens GN=CHORDC1 PE=1 SV=2	24	1
P57678	Gem-associated protein 4 OS=Homo sapiens GN=GEMIN4 PE=1 SV=2	24	2
P49915	GMP synthase [glutamine-hydrolyzing] OS=Homo sapiens GN=GMPS PE=1 SV=1	24	2
P82921	28S ribosomal protein S21, mitochondrial OS=Homo sapiens GN=MRPS21 PE=1 SV=2	24	1
Q9Y3B9	RRP15-like protein OS=Homo sapiens GN=RRP15 PE=1 SV=2	23	2
Q92945	Far upstream element-binding protein 2 OS=Homo sapiens GN=KHSRP PE=1 SV=4	23	1
P61088	Ubiquitin-conjugating enzyme E2 N OS=Homo sapiens GN=UBE2N PE=1 SV=1	23	1
P51398	28S ribosomal protein S29, mitochondrial OS=Homo sapiens GN=DAP3 PE=1 SV=1	23	1
Q13011	Delta(3,5)-Delta(2,4)-dienoyl-CoA isomerase, mitochondrial OS=Homo sapiens GN=ECH1 PE=1 SV=2	23	1
Q9Y5B0	RNA polymerase II subunit A C-terminal domain phosphatase OS=Homo sapiens GN=CTDP1 PE=1 SV=3	23	3
B2RTY4	Unconventional myosin-IXa OS=Homo sapiens GN=MYO9A PE=1 SV=2	22	3
O15160	DNA-directed RNA polymerases I and III subunit RPAC1 OS=Homo sapiens GN=POLR1C PE=1 SV=1	22	1
Q8WUQ7	Cactin OS=Homo sapiens GN=CACTIN PE=1 SV=3	22	2
Q8NEY8	Periphilin-1 OS=Homo sapiens GN=PPHLN1 PE=1 SV=2	22	3
P63104	14-3-3 protein zeta/delta OS=Homo sapiens GN=YWHAZ PE=1 SV=1	22	3
Q96PX8	SLIT and NTRK-like protein 1 OS=Homo sapiens GN=SLITRK1 PE=1 SV=2	21	99
Q56NI9	N-acetyltransferase ESCO2 OS=Homo sapiens GN=ESCO2 PE=1 SV=1	21	4
Q6ZQQ6	WD repeat-containing protein 87 OS=Homo sapiens GN=WDR87 PE=1 SV=3	21	7
P05556	Integrin beta-1 OS=Homo sapiens GN=ITGB1 PE=1 SV=2	21	1
Q99459	Cell division cycle 5-like protein OS=Homo sapiens GN=CDC5L PE=1 SV=2	20	1
Q63HN8	E3 ubiquitin-protein ligase RNF213 OS=Homo sapiens GN=RNF213 PE=1 SV=3	20	4
Q14676	Mediator of DNA damage checkpoint protein 1 OS=Homo sapiens GN=MDC1 PE=1 SV=3	20	2
O95817	BAG family molecular chaperone regulator 3 OS=Homo sapiens GN=BAG3 PE=1 SV=3	20	2
Q9H1E3	Nuclear ubiquitous casein and cyclin-dependent kinase substrate 1 OS=Homo sapiens GN=NUCKS1 PE=1 SV=1	20	1
Q96K76	Ubiquitin carboxyl-terminal hydrolase 47 OS=Homo sapiens GN=USP47 PE=1 SV=3	19	4
P60228	Eukaryotic translation initiation factor 3 subunit E OS=Homo sapiens GN=EIF3E PE=1 SV=1	19	1
O43365	Homeobox protein Hox-A3 OS=Homo sapiens GN=HOXA3 PE=2 SV=1	19	1
Q99963	Endophilin-A3 OS=Homo sapiens GN=SH3GL3 PE=1 SV=1	19	17
Q9Y3Z3	Deoxynucleoside triphosphate triphosphohydrolase SAMHD1 OS=Homo sapiens GN=SAMHD1 PE=1 SV=2	19	1
P55145	Mesencephalic astrocyte-derived neurotrophic factor OS=Homo sapiens GN=MANF PE=1 SV=3	19	1
Q9P2P6	StAR-related lipid transfer protein 9 OS=Homo sapiens GN=STARD9 PE=1 SV=3	19	5
Q16623	Syntaxin-1A OS=Homo sapiens GN=STX1A PE=1 SV=1	18	2
Q99865	Spindlin-2A OS=Homo sapiens GN=SPIN2A PE=1 SV=3	18	1
Q14766	Latent-transforming growth factor beta-binding protein 1 OS=Homo sapiens GN=LTBP1 PE=1 SV=4	18	3
O75083	WD repeat-containing protein 1 OS=Homo sapiens GN=WDR1 PE=1 SV=4	18	1
Q06033	Inter-alpha-trypsin inhibitor heavy chain H3 OS=Homo sapiens GN=ITIH3 PE=1 SV=2	18	3
Q6H9L7	Isthmin-2 OS=Homo sapiens GN=ISM2 PE=2 SV=1	17	2
Q99590	Protein SCAF11 OS=Homo sapiens GN=SCAF11 PE=1 SV=2	17	2
Q8N4S9	MARVEL domain-containing protein 2 OS=Homo sapiens GN=MARVELD2 PE=1 SV=2	17	1
P50395	Rab GDP dissociation inhibitor beta OS=Homo sapiens GN=GDI2 PE=1 SV=2	16	1
Q9P0L2	Serine/threonine-protein kinase MARK1 OS=Homo sapiens GN=MARK1 PE=1 SV=2	15	2
Q9NWH9	SAFB-like transcription modulator OS=Homo sapiens GN=SLTM PE=1 SV=2	14	2
P49321	Nuclear autoantigenic sperm protein OS=Homo sapiens GN=NASP PE=1 SV=2	14	2
Q99578	GTP-binding protein Rit2 OS=Homo sapiens GN=RIT2 PE=1 SV=1	14	2
Q5TB80	Centrosomal protein of 162 kDa OS=Homo sapiens GN=KIAA1009 PE=1 SV=2	13	4

## Sheet: CIT-K-GFP
prot_id	prot_name	prot_score	pep_NO.
O14578	Citron Rho-interacting kinase OS=Homo sapiens GN=CIT PE=1 SV=2	47810	1004
P08670	Vimentin OS=Homo sapiens GN=VIM PE=1 SV=4	25413	440
Q15149	Plectin OS=Homo sapiens GN=PLEC PE=1 SV=3	18722	343
P57053	Histone H2B type F-S OS=Homo sapiens GN=H2BFS PE=1 SV=2	11091	143
Q7L7L0	Histone H2A type 3 OS=Homo sapiens GN=HIST3H2A PE=1 SV=3	11081	151
P0C0S8	Histone H2A type 1 OS=Homo sapiens GN=HIST1H2AG PE=1 SV=2	11006	148
Q16777	Histone H2A type 2-C OS=Homo sapiens GN=HIST2H2AC PE=1 SV=4	10995	141
Q9BTM1	Histone H2A.J OS=Homo sapiens GN=H2AFJ PE=1 SV=1	10782	128
P06899	Histone H2B type 1-J OS=Homo sapiens GN=HIST1H2BJ PE=1 SV=3	10724	139
P09651	Heterogeneous nuclear ribonucleoprotein A1 OS=Homo sapiens GN=HNRNPA1 PE=1 SV=5	8369	136
P22626	Heterogeneous nuclear ribonucleoproteins A2/B1 OS=Homo sapiens GN=HNRNPA2B1 PE=1 SV=2	7770	121
O43707	Alpha-actinin-4 OS=Homo sapiens GN=ACTN4 PE=1 SV=2	7267	134
Q13813	Spectrin alpha chain, non-erythrocytic 1 OS=Homo sapiens GN=SPTAN1 PE=1 SV=3	6552	87
P68032	Actin, alpha cardiac muscle 1 OS=Homo sapiens GN=ACTC1 PE=1 SV=1	6267	149
Q08211	ATP-dependent RNA helicase A OS=Homo sapiens GN=DHX9 PE=1 SV=4	6130	107
Q32P51	Heterogeneous nuclear ribonucleoprotein A1-like 2 OS=Homo sapiens GN=HNRNPA1L2 PE=2 SV=2	5978	105
P62805	Histone H4 OS=Homo sapiens GN=HIST1H4A PE=1 SV=2	5655	99
P52272	Heterogeneous nuclear ribonucleoprotein M OS=Homo sapiens GN=HNRNPM PE=1 SV=3	5336	89
Q01082	Spectrin beta chain, non-erythrocytic 1 OS=Homo sapiens GN=SPTBN1 PE=1 SV=2	4870	83
Q15058	Kinesin-like protein KIF14 OS=Homo sapiens GN=KIF14 PE=1 SV=1	4856	105
P07910	Heterogeneous nuclear ribonucleoproteins C1/C2 OS=Homo sapiens GN=HNRNPC PE=1 SV=4	4765	89
P35579	Myosin-9 OS=Homo sapiens GN=MYH9 PE=1 SV=4	4581	65
P43243	Matrin-3 OS=Homo sapiens GN=MATR3 PE=1 SV=2	4507	63
P46013	Proliferation marker protein Ki-67 OS=Homo sapiens GN=MKI67 PE=1 SV=2	4487	91
P11388	DNA topoisomerase 2-alpha OS=Homo sapiens GN=TOP2A PE=1 SV=3	4355	81
P19338	Nucleolin OS=Homo sapiens GN=NCL PE=1 SV=3	4149	65
Q9NR30	Nucleolar RNA helicase 2 OS=Homo sapiens GN=DDX21 PE=1 SV=5	3994	69
P06748	Nucleophosmin OS=Homo sapiens GN=NPM1 PE=1 SV=2	3847	51
Q6P2Q9	Pre-mRNA-processing-splicing factor 8 OS=Homo sapiens GN=PRPF8 PE=1 SV=2	3836	65
P02545	Prelamin-A/C OS=Homo sapiens GN=LMNA PE=1 SV=1	3835	82
Q92841	Probable ATP-dependent RNA helicase DDX17 OS=Homo sapiens GN=DDX17 PE=1 SV=2	3828	79
P61978	Heterogeneous nuclear ribonucleoprotein K OS=Homo sapiens GN=HNRNPK PE=1 SV=1	3779	56
Q00839	Heterogeneous nuclear ribonucleoprotein U OS=Homo sapiens GN=HNRNPU PE=1 SV=6	3519	55
P17844	Probable ATP-dependent RNA helicase DDX5 OS=Homo sapiens GN=DDX5 PE=1 SV=1	3454	75
P12814	Alpha-actinin-1 OS=Homo sapiens GN=ACTN1 PE=1 SV=2	3262	57
P16104	Histone H2AX OS=Homo sapiens GN=H2AFX PE=1 SV=2	3086	46
Q8IUE6	Histone H2A type 2-B OS=Homo sapiens GN=HIST2H2AB PE=1 SV=3	2813	33
Q12906	Interleukin enhancer-binding factor 3 OS=Homo sapiens GN=ILF3 PE=1 SV=3	2780	46
P23246	Splicing factor, proline- and glutamine-rich OS=Homo sapiens GN=SFPQ PE=1 SV=2	2584	48
P14866	Heterogeneous nuclear ribonucleoprotein L OS=Homo sapiens GN=HNRNPL PE=1 SV=2	2567	41
P22087	rRNA 2~-O-methyltransferase fibrillarin OS=Homo sapiens GN=FBL PE=1 SV=2	2552	52
Q9BYX7	Putative beta-actin-like protein 3 OS=Homo sapiens GN=POTEKP PE=5 SV=1	2470	36
P16403	Histone H1.2 OS=Homo sapiens GN=HIST1H1C PE=1 SV=2	2465	42
P10412	Histone H1.4 OS=Homo sapiens GN=HIST1H1E PE=1 SV=2	2461	41
Q9Y2X3	Nucleolar protein 58 OS=Homo sapiens GN=NOP58 PE=1 SV=1	2414	34
Q15233	Non-POU domain-containing octamer-binding protein OS=Homo sapiens GN=NONO PE=1 SV=4	2391	48
Q12905	Interleukin enhancer-binding factor 2 OS=Homo sapiens GN=ILF2 PE=1 SV=2	2366	38
P16402	Histone H1.3 OS=Homo sapiens GN=HIST1H1D PE=1 SV=2	2330	35
O60506	Heterogeneous nuclear ribonucleoprotein Q OS=Homo sapiens GN=SYNCRIP PE=1 SV=2	2245	39
O75643	U5 small nuclear ribonucleoprotein 200 kDa helicase OS=Homo sapiens GN=SNRNP200 PE=1 SV=2	2210	37
Q14978	Nucleolar and coiled-body phosphoprotein 1 OS=Homo sapiens GN=NOLC1 PE=1 SV=2	2124	27
O43143	Pre-mRNA-splicing factor ATP-dependent RNA helicase DHX15 OS=Homo sapiens GN=DHX15 PE=1 SV=2	2110	43
O75367	Core histone macro-H2A.1 OS=Homo sapiens GN=H2AFY PE=1 SV=4	2109	33
O76021	Ribosomal L1 domain-containing protein 1 OS=Homo sapiens GN=RSL1D1 PE=1 SV=3	2103	40
P20671	Histone H2A type 1-D OS=Homo sapiens GN=HIST1H2AD PE=1 SV=2	2103	30
P0C0S5	Histone H2A.Z OS=Homo sapiens GN=H2AFZ PE=1 SV=2	2097	53
P58107	Epiplakin OS=Homo sapiens GN=EPPK1 PE=1 SV=2	2063	26
O60814	Histone H2B type 1-K OS=Homo sapiens GN=HIST1H2BK PE=1 SV=3	2060	32
Q8N257	Histone H2B type 3-B OS=Homo sapiens GN=HIST3H2BB PE=1 SV=3	2045	31
Q99880	Histone H2B type 1-L OS=Homo sapiens GN=HIST1H2BL PE=1 SV=3	2022	30
P51991	Heterogeneous nuclear ribonucleoprotein A3 OS=Homo sapiens GN=HNRNPA3 PE=1 SV=2	2013	49
P21333	Filamin-A OS=Homo sapiens GN=FLNA PE=1 SV=4	1995	33
P26599	Polypyrimidine tract-binding protein 1 OS=Homo sapiens GN=PTBP1 PE=1 SV=1	1989	20
P12956	X-ray repair cross-complementing protein 6 OS=Homo sapiens GN=XRCC6 PE=1 SV=2	1988	34
P20700	Lamin-B1 OS=Homo sapiens GN=LMNB1 PE=1 SV=2	1919	32
P38159	RNA-binding motif protein, X chromosome OS=Homo sapiens GN=RBMX PE=1 SV=3	1902	33
Q5VTE0	Putative elongation factor 1-alpha-like 3 OS=Homo sapiens GN=EEF1A1P5 PE=5 SV=1	1900	31
Q14980	Nuclear mitotic apparatus protein 1 OS=Homo sapiens GN=NUMA1 PE=1 SV=2	1892	23
P42167	Lamina-associated polypeptide 2, isoforms beta/gamma OS=Homo sapiens GN=TMPO PE=1 SV=2	1843	27
P41219	Peripherin OS=Homo sapiens GN=PRPH PE=1 SV=2	1803	36
O43390	Heterogeneous nuclear ribonucleoprotein R OS=Homo sapiens GN=HNRNPR PE=1 SV=1	1774	33
Q07955	Serine/arginine-rich splicing factor 1 OS=Homo sapiens GN=SRSF1 PE=1 SV=2	1739	38
Q9H583	HEAT repeat-containing protein 1 OS=Homo sapiens GN=HEATR1 PE=1 SV=3	1712	27
Q8WWI1	LIM domain only protein 7 OS=Homo sapiens GN=LMO7 PE=1 SV=3	1709	25
Q9BQG0	Myb-binding protein 1A OS=Homo sapiens GN=MYBBP1A PE=1 SV=2	1679	27
B7ZW38	Heterogeneous nuclear ribonucleoprotein C-like 3 OS=Homo sapiens GN=HNRNPCL3 PE=2 SV=1	1669	28
B2RXH8	Heterogeneous nuclear ribonucleoprotein C-like 2 OS=Homo sapiens GN=HNRNPCL2 PE=1 SV=1	1663	26
O00567	Nucleolar protein 56 OS=Homo sapiens GN=NOP56 PE=1 SV=4	1628	28
Q93077	Histone H2A type 1-C OS=Homo sapiens GN=HIST1H2AC PE=1 SV=3	1608	24
Q9UQ35	Serine/arginine repetitive matrix protein 2 OS=Homo sapiens GN=SRRM2 PE=1 SV=2	1590	32
P04908	Histone H2A type 1-B/E OS=Homo sapiens GN=HIST1H2AB PE=1 SV=2	1558	21
Q9UHB6	LIM domain and actin-binding protein 1 OS=Homo sapiens GN=LIMA1 PE=1 SV=1	1478	33
Q14103	Heterogeneous nuclear ribonucleoprotein D0 OS=Homo sapiens GN=HNRNPD PE=1 SV=1	1463	27
Q00610	Clathrin heavy chain 1 OS=Homo sapiens GN=CLTC PE=1 SV=5	1449	27
Q8NI36	WD repeat-containing protein 36 OS=Homo sapiens GN=WDR36 PE=1 SV=1	1444	22
P78527	DNA-dependent protein kinase catalytic subunit OS=Homo sapiens GN=PRKDC PE=1 SV=3	1426	30
P62136	Serine/threonine-protein phosphatase PP1-alpha catalytic subunit OS=Homo sapiens GN=PPP1CA PE=1 SV=1	1392	21
P05387	60S acidic ribosomal protein P2 OS=Homo sapiens GN=RPLP2 PE=1 SV=1	1385	18
P16401	Histone H1.5 OS=Homo sapiens GN=HIST1H1B PE=1 SV=3	1375	25
Q15393	Splicing factor 3B subunit 3 OS=Homo sapiens GN=SF3B3 PE=1 SV=4	1358	25
P36873	Serine/threonine-protein phosphatase PP1-gamma catalytic subunit OS=Homo sapiens GN=PPP1CC PE=1 SV=1	1355	20
O75475	PC4 and SFRS1-interacting protein OS=Homo sapiens GN=PSIP1 PE=1 SV=1	1326	29
Q16576	Histone-binding protein RBBP7 OS=Homo sapiens GN=RBBP7 PE=1 SV=1	1321	23
P13010	X-ray repair cross-complementing protein 5 OS=Homo sapiens GN=XRCC5 PE=1 SV=3	1316	20
P62140	Serine/threonine-protein phosphatase PP1-beta catalytic subunit OS=Homo sapiens GN=PPP1CB PE=1 SV=3	1312	19
P39023	60S ribosomal protein L3 OS=Homo sapiens GN=RPL3 PE=1 SV=2	1276	21
Q14974	Importin subunit beta-1 OS=Homo sapiens GN=KPNB1 PE=1 SV=2	1262	16
Q9NYF8	Bcl-2-associated transcription factor 1 OS=Homo sapiens GN=BCLAF1 PE=1 SV=2	1246	25
Q03701	CCAAT/enhancer-binding protein zeta OS=Homo sapiens GN=CEBPZ PE=1 SV=3	1246	18
Q96A08	Histone H2B type 1-A OS=Homo sapiens GN=HIST1H2BA PE=1 SV=3	1235	22
Q96E39	RNA binding motif protein, X-linked-like-1 OS=Homo sapiens GN=RBMXL1 PE=1 SV=1	1230	20
P35609	Alpha-actinin-2 OS=Homo sapiens GN=ACTN2 PE=1 SV=1	1215	20
Q9UMS4	Pre-mRNA-processing factor 19 OS=Homo sapiens GN=PRPF19 PE=1 SV=1	1209	22
P55265	Double-stranded RNA-specific adenosine deaminase OS=Homo sapiens GN=ADAR PE=1 SV=4	1198	26
P84103	Serine/arginine-rich splicing factor 3 OS=Homo sapiens GN=SRSF3 PE=1 SV=1	1173	30
P52597	Heterogeneous nuclear ribonucleoprotein F OS=Homo sapiens GN=HNRNPF PE=1 SV=3	1161	28
P52292	Importin subunit alpha-1 OS=Homo sapiens GN=KPNA2 PE=1 SV=1	1159	15
P23284	Peptidyl-prolyl cis-trans isomerase B OS=Homo sapiens GN=PPIB PE=1 SV=2	1142	21
O14979	Heterogeneous nuclear ribonucleoprotein D-like OS=Homo sapiens GN=HNRNPDL PE=1 SV=3	1139	24
Q9H0A0	RNA cytidine acetyltransferase OS=Homo sapiens GN=NAT10 PE=1 SV=2	1133	17
P62424	60S ribosomal protein L7a OS=Homo sapiens GN=RPL7A PE=1 SV=2	1123	22
Q13151	Heterogeneous nuclear ribonucleoprotein A0 OS=Homo sapiens GN=HNRNPA0 PE=1 SV=1	1102	18
Q08043	Alpha-actinin-3 OS=Homo sapiens GN=ACTN3 PE=1 SV=2	1082	17
Q9UHX1	Poly(U)-binding-splicing factor PUF60 OS=Homo sapiens GN=PUF60 PE=1 SV=1	1073	14
Q15424	Scaffold attachment factor B1 OS=Homo sapiens GN=SAFB PE=1 SV=4	1068	15
P07355	Annexin A2 OS=Homo sapiens GN=ANXA2 PE=1 SV=2	1064	21
Q96GD4	Aurora kinase B OS=Homo sapiens GN=AURKB PE=1 SV=3	1064	17
Q15717	ELAV-like protein 1 OS=Homo sapiens GN=ELAVL1 PE=1 SV=2	1053	16
P31942	Heterogeneous nuclear ribonucleoprotein H3 OS=Homo sapiens GN=HNRNPH3 PE=1 SV=2	1053	18
Q9BQ39	ATP-dependent RNA helicase DDX50 OS=Homo sapiens GN=DDX50 PE=1 SV=1	1052	17
Q13185	Chromobox protein homolog 3 OS=Homo sapiens GN=CBX3 PE=1 SV=4	1028	17
Q16891	MICOS complex subunit MIC60 OS=Homo sapiens GN=IMMT PE=1 SV=1	1024	16
Q14151	Scaffold attachment factor B2 OS=Homo sapiens GN=SAFB2 PE=1 SV=1	1021	18
Q16629	Serine/arginine-rich splicing factor 7 OS=Homo sapiens GN=SRSF7 PE=1 SV=1	1008	21
P38919	Eukaryotic initiation factor 4A-III OS=Homo sapiens GN=EIF4A3 PE=1 SV=4	1004	16
P62249	40S ribosomal protein S16 OS=Homo sapiens GN=RPS16 PE=1 SV=2	994	17
Q12788	Transducin beta-like protein 3 OS=Homo sapiens GN=TBL3 PE=1 SV=2	986	19
Q16666	Gamma-interferon-inducible protein 16 OS=Homo sapiens GN=IFI16 PE=1 SV=3	982	21
Q9Y265	RuvB-like 1 OS=Homo sapiens GN=RUVBL1 PE=1 SV=1	970	17
P23396	40S ribosomal protein S3 OS=Homo sapiens GN=RPS3 PE=1 SV=2	965	22
O60832	H/ACA ribonucleoprotein complex subunit 4 OS=Homo sapiens GN=DKC1 PE=1 SV=3	960	18
P42166	Lamina-associated polypeptide 2, isoform alpha OS=Homo sapiens GN=TMPO PE=1 SV=2	954	13
P11387	DNA topoisomerase 1 OS=Homo sapiens GN=TOP1 PE=1 SV=2	953	23
O75533	Splicing factor 3B subunit 1 OS=Homo sapiens GN=SF3B1 PE=1 SV=3	951	16
Q8TDN6	Ribosome biogenesis protein BRX1 homolog OS=Homo sapiens GN=BRIX1 PE=1 SV=2	947	14
P55795	Heterogeneous nuclear ribonucleoprotein H2 OS=Homo sapiens GN=HNRNPH2 PE=1 SV=1	937	22
Q15029	116 kDa U5 small nuclear ribonucleoprotein component OS=Homo sapiens GN=EFTUD2 PE=1 SV=1	934	22
P04406	Glyceraldehyde-3-phosphate dehydrogenase OS=Homo sapiens GN=GAPDH PE=1 SV=3	919	8
P11940	Polyadenylate-binding protein 1 OS=Homo sapiens GN=PABPC1 PE=1 SV=2	904	16
P36578	60S ribosomal protein L4 OS=Homo sapiens GN=RPL4 PE=1 SV=5	890	23
P62906	60S ribosomal protein L10a OS=Homo sapiens GN=RPL10A PE=1 SV=2	888	24
Q02878	60S ribosomal protein L6 OS=Homo sapiens GN=RPL6 PE=1 SV=3	865	15
P12236	ADP/ATP translocase 3 OS=Homo sapiens GN=SLC25A6 PE=1 SV=4	861	24
P26368	Splicing factor U2AF 65 kDa subunit OS=Homo sapiens GN=U2AF2 PE=1 SV=4	852	14
Q02880	DNA topoisomerase 2-beta OS=Homo sapiens GN=TOP2B PE=1 SV=3	847	22
Q07666	KH domain-containing, RNA-binding, signal transduction-associated protein 1 OS=Homo sapiens GN=KHDRBS1 PE=1 SV=1	846	19
P0CG39	POTE ankyrin domain family member J OS=Homo sapiens GN=POTEJ PE=3 SV=1	821	23
P17661	Desmin OS=Homo sapiens GN=DES PE=1 SV=3	816	21
Q92769	Histone deacetylase 2 OS=Homo sapiens GN=HDAC2 PE=1 SV=2	815	19
P05388	60S acidic ribosomal protein P0 OS=Homo sapiens GN=RPLP0 PE=1 SV=1	812	9
Q8IVT2	Mitotic interactor and substrate of PLK1 OS=Homo sapiens GN=MISP PE=1 SV=1	797	13
P60660	Myosin light polypeptide 6 OS=Homo sapiens GN=MYL6 PE=1 SV=2	787	16
P35637	RNA-binding protein FUS OS=Homo sapiens GN=FUS PE=1 SV=1	780	13
Q9Y2W1	Thyroid hormone receptor-associated protein 3 OS=Homo sapiens GN=THRAP3 PE=1 SV=2	765	16
P12270	Nucleoprotein TPR OS=Homo sapiens GN=TPR PE=1 SV=3	763	9
O75526	RNA-binding motif protein, X-linked-like-2 OS=Homo sapiens GN=RBMXL2 PE=1 SV=3	758	12
A6NHQ2	rRNA/tRNA 2~-O-methyltransferase fibrillarin-like protein 1 OS=Homo sapiens GN=FBLL1 PE=3 SV=2	742	15
P62081	40S ribosomal protein S7 OS=Homo sapiens GN=RPS7 PE=1 SV=1	740	11
O75691	Small subunit processome component 20 homolog OS=Homo sapiens GN=UTP20 PE=1 SV=3	739	12
Q14839	Chromodomain-helicase-DNA-binding protein 4 OS=Homo sapiens GN=CHD4 PE=1 SV=2	737	15
O75369	Filamin-B OS=Homo sapiens GN=FLNB PE=1 SV=2	729	13
P18621	60S ribosomal protein L17 OS=Homo sapiens GN=RPL17 PE=1 SV=3	729	15
P26373	60S ribosomal protein L13 OS=Homo sapiens GN=RPL13 PE=1 SV=4	725	16
Q71DI3	Histone H3.2 OS=Homo sapiens GN=HIST2H3A PE=1 SV=3	721	32
Q69YN4	Protein virilizer homolog OS=Homo sapiens GN=KIAA1429 PE=1 SV=2	715	9
Q9BZE4	Nucleolar GTP-binding protein 1 OS=Homo sapiens GN=GTPBP4 PE=1 SV=3	715	13
P63244	Receptor of activated protein C kinase 1 OS=Homo sapiens GN=RACK1 PE=1 SV=3	711	8
P46781	40S ribosomal protein S9 OS=Homo sapiens GN=RPS9 PE=1 SV=3	696	19
P15880	40S ribosomal protein S2 OS=Homo sapiens GN=RPS2 PE=1 SV=2	684	18
Q13283	Ras GTPase-activating protein-binding protein 1 OS=Homo sapiens GN=G3BP1 PE=1 SV=1	681	12
P10809	60 kDa heat shock protein, mitochondrial OS=Homo sapiens GN=HSPD1 PE=1 SV=2	676	15
P08238	Heat shock protein HSP 90-beta OS=Homo sapiens GN=HSP90AB1 PE=1 SV=4	676	14
Q9H6R4	Nucleolar protein 6 OS=Homo sapiens GN=NOL6 PE=1 SV=2	673	8
P50914	60S ribosomal protein L14 OS=Homo sapiens GN=RPL14 PE=1 SV=4	670	8
Q15397	Pumilio homolog 3 OS=Homo sapiens GN=PUM3 PE=1 SV=3	669	12
A6NMY6	Putative annexin A2-like protein OS=Homo sapiens GN=ANXA2P2 PE=5 SV=2	668	12
P62244	40S ribosomal protein S15a OS=Homo sapiens GN=RPS15A PE=1 SV=2	666	12
P15924	Desmoplakin OS=Homo sapiens GN=DSP PE=1 SV=3	664	11
P46777	60S ribosomal protein L5 OS=Homo sapiens GN=RPL5 PE=1 SV=3	649	13
P35659	Protein DEK OS=Homo sapiens GN=DEK PE=1 SV=1	647	18
Q15061	WD repeat-containing protein 43 OS=Homo sapiens GN=WDR43 PE=1 SV=3	646	10
Q01130	Serine/arginine-rich splicing factor 2 OS=Homo sapiens GN=SRSF2 PE=1 SV=4	646	7
P62263	40S ribosomal protein S14 OS=Homo sapiens GN=RPS14 PE=1 SV=3	642	11
P98179	RNA-binding protein 3 OS=Homo sapiens GN=RBM3 PE=1 SV=1	642	7
P46087	Probable 28S rRNA (cytosine(4447)-C(5))-methyltransferase OS=Homo sapiens GN=NOP2 PE=1 SV=2	641	16
Q16643	Drebrin OS=Homo sapiens GN=DBN1 PE=1 SV=4	640	16
Q09028	Histone-binding protein RBBP4 OS=Homo sapiens GN=RBBP4 PE=1 SV=3	636	14
O75531	Barrier-to-autointegration factor OS=Homo sapiens GN=BANF1 PE=1 SV=1	632	13
O14639	Actin-binding LIM protein 1 OS=Homo sapiens GN=ABLIM1 PE=1 SV=3	632	16
Q14690	Protein RRP5 homolog OS=Homo sapiens GN=PDCD11 PE=1 SV=3	622	13
Q96QV6	Histone H2A type 1-A OS=Homo sapiens GN=HIST1H2AA PE=1 SV=3	622	15
Q9H361	Polyadenylate-binding protein 3 OS=Homo sapiens GN=PABPC3 PE=1 SV=2	619	9
Q13310	Polyadenylate-binding protein 4 OS=Homo sapiens GN=PABPC4 PE=1 SV=1	611	11
P04792	Heat shock protein beta-1 OS=Homo sapiens GN=HSPB1 PE=1 SV=2	607	12
O60264	SWI/SNF-related matrix-associated actin-dependent regulator of chromatin subfamily A member 5 OS=Homo sapiens GN=SMARCA5 PE=1 SV=1	605	14
Q86V81	THO complex subunit 4 OS=Homo sapiens GN=ALYREF PE=1 SV=3	588	10
P27635	60S ribosomal protein L10 OS=Homo sapiens GN=RPL10 PE=1 SV=4	587	10
P49327	Fatty acid synthase OS=Homo sapiens GN=FASN PE=1 SV=3	582	7
Q96PK6	RNA-binding protein 14 OS=Homo sapiens GN=RBM14 PE=1 SV=2	579	17
Q9NVP1	ATP-dependent RNA helicase DDX18 OS=Homo sapiens GN=DDX18 PE=1 SV=2	574	13
P57740	Nuclear pore complex protein Nup107 OS=Homo sapiens GN=NUP107 PE=1 SV=1	573	9
O14974	Protein phosphatase 1 regulatory subunit 12A OS=Homo sapiens GN=PPP1R12A PE=1 SV=1	572	6
Q15366	Poly(rC)-binding protein 2 OS=Homo sapiens GN=PCBP2 PE=1 SV=1	565	8
P62241	40S ribosomal protein S8 OS=Homo sapiens GN=RPS8 PE=1 SV=2	564	11
P61353	60S ribosomal protein L27 OS=Homo sapiens GN=RPL27 PE=1 SV=2	563	13
Q15269	Periodic tryptophan protein 2 homolog OS=Homo sapiens GN=PWP2 PE=2 SV=2	551	7
P62314	Small nuclear ribonucleoprotein Sm D1 OS=Homo sapiens GN=SNRPD1 PE=1 SV=1	547	9
Q13547	Histone deacetylase 1 OS=Homo sapiens GN=HDAC1 PE=1 SV=1	546	13
P62913	60S ribosomal protein L11 OS=Homo sapiens GN=RPL11 PE=1 SV=2	545	7
P46940	Ras GTPase-activating-like protein IQGAP1 OS=Homo sapiens GN=IQGAP1 PE=1 SV=1	544	14
Q15365	Poly(rC)-binding protein 1 OS=Homo sapiens GN=PCBP1 PE=1 SV=2	542	9
Q9BV38	WD repeat-containing protein 18 OS=Homo sapiens GN=WDR18 PE=1 SV=2	540	7
P51532	Transcription activator BRG1 OS=Homo sapiens GN=SMARCA4 PE=1 SV=2	538	8
Q9UIG0	Tyrosine-protein kinase BAZ1B OS=Homo sapiens GN=BAZ1B PE=1 SV=2	538	10
P53675	Clathrin heavy chain 2 OS=Homo sapiens GN=CLTCL1 PE=1 SV=2	536	9
Q15287	RNA-binding protein with serine-rich domain 1 OS=Homo sapiens GN=RNPS1 PE=1 SV=1	535	12
Q96AG4	Leucine-rich repeat-containing protein 59 OS=Homo sapiens GN=LRRC59 PE=1 SV=1	519	10
Q9Y224	UPF0568 protein C14orf166 OS=Homo sapiens GN=C14orf166 PE=1 SV=1	517	6
P60842	Eukaryotic initiation factor 4A-I OS=Homo sapiens GN=EIF4A1 PE=1 SV=1	504	7
P48741	Putative heat shock 70 kDa protein 7 OS=Homo sapiens GN=HSPA7 PE=5 SV=2	501	8
O60841	Eukaryotic translation initiation factor 5B OS=Homo sapiens GN=EIF5B PE=1 SV=4	499	6
Q8IY81	pre-rRNA processing protein FTSJ3 OS=Homo sapiens GN=FTSJ3 PE=1 SV=2	495	6
Q92979	Ribosomal RNA small subunit methyltransferase NEP1 OS=Homo sapiens GN=EMG1 PE=1 SV=4	491	6
P62753	40S ribosomal protein S6 OS=Homo sapiens GN=RPS6 PE=1 SV=1	488	8
O43290	U4/U6.U5 tri-snRNP-associated protein 1 OS=Homo sapiens GN=SART1 PE=1 SV=1	486	9
O14950	Myosin regulatory light chain 12B OS=Homo sapiens GN=MYL12B PE=1 SV=2	485	10
Q8N7X1	RNA-binding motif protein, X-linked-like-3 OS=Homo sapiens GN=RBMXL3 PE=2 SV=2	481	7
Q8WUM0	Nuclear pore complex protein Nup133 OS=Homo sapiens GN=NUP133 PE=1 SV=2	477	7
P62701	40S ribosomal protein S4, X isoform OS=Homo sapiens GN=RPS4X PE=1 SV=2	472	11
P62304	Small nuclear ribonucleoprotein E OS=Homo sapiens GN=SNRPE PE=1 SV=1	465	8
Q8IYB3	Serine/arginine repetitive matrix protein 1 OS=Homo sapiens GN=SRRM1 PE=1 SV=2	465	8
P32969	60S ribosomal protein L9 OS=Homo sapiens GN=RPL9 PE=1 SV=1	464	8
P61247	40S ribosomal protein S3a OS=Homo sapiens GN=RPS3A PE=1 SV=2	463	13
P49790	Nuclear pore complex protein Nup153 OS=Homo sapiens GN=NUP153 PE=1 SV=2	462	9
Q07020	60S ribosomal protein L18 OS=Homo sapiens GN=RPL18 PE=1 SV=2	460	8
P35580	Myosin-10 OS=Homo sapiens GN=MYH10 PE=1 SV=3	458	10
Q13428	Treacle protein OS=Homo sapiens GN=TCOF1 PE=1 SV=3	454	10
O00159	Unconventional myosin-Ic OS=Homo sapiens GN=MYO1C PE=1 SV=4	451	9
Q9BVJ6	U3 small nucleolar RNA-associated protein 14 homolog A OS=Homo sapiens GN=UTP14A PE=1 SV=1	449	8
Q9H0S4	Probable ATP-dependent RNA helicase DDX47 OS=Homo sapiens GN=DDX47 PE=1 SV=1	449	7
Q9H307	Pinin OS=Homo sapiens GN=PNN PE=1 SV=4	448	9
P62277	40S ribosomal protein S13 OS=Homo sapiens GN=RPS13 PE=1 SV=2	447	7
Q8WYP5	Protein ELYS OS=Homo sapiens GN=AHCTF1 PE=1 SV=3	446	12
Q08945	FACT complex subunit SSRP1 OS=Homo sapiens GN=SSRP1 PE=1 SV=1	444	14
P62899	60S ribosomal protein L31 OS=Homo sapiens GN=RPL31 PE=1 SV=1	439	9
P50454	Serpin H1 OS=Homo sapiens GN=SERPINH1 PE=1 SV=2	438	5
P62318	Small nuclear ribonucleoprotein Sm D3 OS=Homo sapiens GN=SNRPD3 PE=1 SV=1	437	7
O75400	Pre-mRNA-processing factor 40 homolog A OS=Homo sapiens GN=PRPF40A PE=1 SV=2	432	11
Q15427	Splicing factor 3B subunit 4 OS=Homo sapiens GN=SF3B4 PE=1 SV=1	430	6
Q14692	Ribosome biogenesis protein BMS1 homolog OS=Homo sapiens GN=BMS1 PE=1 SV=1	427	5
P36776	Lon protease homolog, mitochondrial OS=Homo sapiens GN=LONP1 PE=1 SV=2	427	7
P61313	60S ribosomal protein L15 OS=Homo sapiens GN=RPL15 PE=1 SV=2	425	11
Q9ULV4	Coronin-1C OS=Homo sapiens GN=CORO1C PE=1 SV=1	425	7
P12268	Inosine-5~-monophosphate dehydrogenase 2 OS=Homo sapiens GN=IMPDH2 PE=1 SV=2	425	10
P14678	Small nuclear ribonucleoprotein-associated proteins B and B~ OS=Homo sapiens GN=SNRPB PE=1 SV=2	423	10
Q15459	Splicing factor 3A subunit 1 OS=Homo sapiens GN=SF3A1 PE=1 SV=1	423	9
Q9Y221	60S ribosome subunit biogenesis protein NIP7 homolog OS=Homo sapiens GN=NIP7 PE=1 SV=1	418	8
P42766	60S ribosomal protein L35 OS=Homo sapiens GN=RPL35 PE=1 SV=2	412	9
Q8IWA0	WD repeat-containing protein 75 OS=Homo sapiens GN=WDR75 PE=1 SV=1	408	6
P46060	Ran GTPase-activating protein 1 OS=Homo sapiens GN=RANGAP1 PE=1 SV=1	407	7
P0DP23	Calmodulin-1 OS=Homo sapiens GN=CALM1 PE=1 SV=1	406	7
Q6NXT2	Histone H3.3C OS=Homo sapiens GN=H3F3C PE=1 SV=3	400	19
Q8TED0	U3 small nucleolar RNA-associated protein 15 homolog OS=Homo sapiens GN=UTP15 PE=1 SV=3	398	7
O94875	Sorbin and SH3 domain-containing protein 2 OS=Homo sapiens GN=SORBS2 PE=1 SV=3	393	6
Q5JTH9	RRP12-like protein OS=Homo sapiens GN=RRP12 PE=1 SV=2	387	6
Q9Y5J1	U3 small nucleolar RNA-associated protein 18 homolog OS=Homo sapiens GN=UTP18 PE=1 SV=3	387	5
Q99729	Heterogeneous nuclear ribonucleoprotein A/B OS=Homo sapiens GN=HNRNPAB PE=1 SV=2	385	8
Q92621	Nuclear pore complex protein Nup205 OS=Homo sapiens GN=NUP205 PE=1 SV=3	383	7
P18583	Protein SON OS=Homo sapiens GN=SON PE=1 SV=4	381	6
Q09666	Neuroblast differentiation-associated protein AHNAK OS=Homo sapiens GN=AHNAK PE=1 SV=2	381	10
Q9NQZ2	Something about silencing protein 10 OS=Homo sapiens GN=UTP3 PE=1 SV=1	377	5
O75955	Flotillin-1 OS=Homo sapiens GN=FLOT1 PE=1 SV=3	377	5
P84090	Enhancer of rudimentary homolog OS=Homo sapiens GN=ERH PE=1 SV=1	376	7
Q8IXT5	RNA-binding protein 12B OS=Homo sapiens GN=RBM12B PE=1 SV=2	375	7
Q9UNX4	WD repeat-containing protein 3 OS=Homo sapiens GN=WDR3 PE=1 SV=1	374	8
P22492	Histone H1t OS=Homo sapiens GN=HIST1H1T PE=2 SV=4	374	8
P05198	Eukaryotic translation initiation factor 2 subunit 1 OS=Homo sapiens GN=EIF2S1 PE=1 SV=3	371	7
Q2TAY7	WD40 repeat-containing protein SMU1 OS=Homo sapiens GN=SMU1 PE=1 SV=2	371	8
Q9GZS3	WD repeat-containing protein 61 OS=Homo sapiens GN=WDR61 PE=1 SV=1	371	3
Q13242	Serine/arginine-rich splicing factor 9 OS=Homo sapiens GN=SRSF9 PE=1 SV=1	371	14
Q96T37	Putative RNA-binding protein 15 OS=Homo sapiens GN=RBM15 PE=1 SV=2	370	5
Q6DN03	Putative histone H2B type 2-C OS=Homo sapiens GN=HIST2H2BC PE=5 SV=3	369	12
O94906	Pre-mRNA-processing factor 6 OS=Homo sapiens GN=PRPF6 PE=1 SV=1	367	11
Q7L2E3	Putative ATP-dependent RNA helicase DHX30 OS=Homo sapiens GN=DHX30 PE=1 SV=1	363	8
Q71UM5	40S ribosomal protein S27-like OS=Homo sapiens GN=RPS27L PE=1 SV=3	359	6
P39019	40S ribosomal protein S19 OS=Homo sapiens GN=RPS19 PE=1 SV=2	357	8
Q8N1F7	Nuclear pore complex protein Nup93 OS=Homo sapiens GN=NUP93 PE=1 SV=2	352	4
Q53HL2	Borealin OS=Homo sapiens GN=CDCA8 PE=1 SV=2	350	9
Q13148	TAR DNA-binding protein 43 OS=Homo sapiens GN=TARDBP PE=1 SV=1	348	4
P18124	60S ribosomal protein L7 OS=Homo sapiens GN=RPL7 PE=1 SV=1	347	8
Q13435	Splicing factor 3B subunit 2 OS=Homo sapiens GN=SF3B2 PE=1 SV=2	346	6
P60866	40S ribosomal protein S20 OS=Homo sapiens GN=RPS20 PE=1 SV=1	346	8
P30050	60S ribosomal protein L12 OS=Homo sapiens GN=RPL12 PE=1 SV=1	345	4
P23528	Cofilin-1 OS=Homo sapiens GN=CFL1 PE=1 SV=3	345	5
O60287	Nucleolar pre-ribosomal-associated protein 1 OS=Homo sapiens GN=URB1 PE=1 SV=4	343	5
P83731	60S ribosomal protein L24 OS=Homo sapiens GN=RPL24 PE=1 SV=1	343	5
Q92614	Unconventional myosin-XVIIIa OS=Homo sapiens GN=MYO18A PE=1 SV=3	342	4
Q9P0M6	Core histone macro-H2A.2 OS=Homo sapiens GN=H2AFY2 PE=1 SV=3	340	5
P05386	60S acidic ribosomal protein P1 OS=Homo sapiens GN=RPLP1 PE=1 SV=1	335	4
P09012	U1 small nuclear ribonucleoprotein A OS=Homo sapiens GN=SNRPA PE=1 SV=3	333	6
Q5SSJ5	Heterochromatin protein 1-binding protein 3 OS=Homo sapiens GN=HP1BP3 PE=1 SV=1	331	4
Q16531	DNA damage-binding protein 1 OS=Homo sapiens GN=DDB1 PE=1 SV=1	329	7
P51531	Probable global transcription activator SNF2L2 OS=Homo sapiens GN=SMARCA2 PE=1 SV=2	328	4
Q8TEM1	Nuclear pore membrane glycoprotein 210 OS=Homo sapiens GN=NUP210 PE=1 SV=3	327	6
Q8WWQ0	PH-interacting protein OS=Homo sapiens GN=PHIP PE=1 SV=2	325	6
Q14137	Ribosome biogenesis protein BOP1 OS=Homo sapiens GN=BOP1 PE=1 SV=2	323	6
P46783	40S ribosomal protein S10 OS=Homo sapiens GN=RPS10 PE=1 SV=1	323	7
Q14966	Zinc finger protein 638 OS=Homo sapiens GN=ZNF638 PE=1 SV=2	320	5
Q8NI27	THO complex subunit 2 OS=Homo sapiens GN=THOC2 PE=1 SV=2	319	6
P37108	Signal recognition particle 14 kDa protein OS=Homo sapiens GN=SRP14 PE=1 SV=2	319	4
P08574	Cytochrome c1, heme protein, mitochondrial OS=Homo sapiens GN=CYC1 PE=1 SV=3	316	7
Q13243	Serine/arginine-rich splicing factor 5 OS=Homo sapiens GN=SRSF5 PE=1 SV=1	315	6
Q14315	Filamin-C OS=Homo sapiens GN=FLNC PE=1 SV=3	312	4
O43172	U4/U6 small nuclear ribonucleoprotein Prp4 OS=Homo sapiens GN=PRPF4 PE=1 SV=2	311	7
Q96DI7	U5 small nuclear ribonucleoprotein 40 kDa protein OS=Homo sapiens GN=SNRNP40 PE=1 SV=1	310	4
P27797	Calreticulin OS=Homo sapiens GN=CALR PE=1 SV=1	310	6
Q9UKV3	Apoptotic chromatin condensation inducer in the nucleus OS=Homo sapiens GN=ACIN1 PE=1 SV=2	308	6
Q6DKI1	60S ribosomal protein L7-like 1 OS=Homo sapiens GN=RPL7L1 PE=1 SV=1	308	6
P07197	Neurofilament medium polypeptide OS=Homo sapiens GN=NEFM PE=1 SV=3	307	11
E9PAV3	Nascent polypeptide-associated complex subunit alpha, muscle-specific form OS=Homo sapiens GN=NACA PE=1 SV=1	307	4
Q9H254	Spectrin beta chain, non-erythrocytic 4 OS=Homo sapiens GN=SPTBN4 PE=1 SV=2	302	11
Q53GS9	U4/U6.U5 tri-snRNP-associated protein 2 OS=Homo sapiens GN=USP39 PE=1 SV=2	300	6
P55060	Exportin-2 OS=Homo sapiens GN=CSE1L PE=1 SV=3	298	8
P62995	Transformer-2 protein homolog beta OS=Homo sapiens GN=TRA2B PE=1 SV=1	297	6
O00566	U3 small nucleolar ribonucleoprotein protein MPP10 OS=Homo sapiens GN=MPHOSPH10 PE=1 SV=2	294	5
P49756	RNA-binding protein 25 OS=Homo sapiens GN=RBM25 PE=1 SV=3	293	4
O75494	Serine/arginine-rich splicing factor 10 OS=Homo sapiens GN=SRSF10 PE=1 SV=1	293	8
Q7Z2W4	Zinc finger CCCH-type antiviral protein 1 OS=Homo sapiens GN=ZC3HAV1 PE=1 SV=3	291	4
Q9UKM9	RNA-binding protein Raly OS=Homo sapiens GN=RALY PE=1 SV=1	288	6
Q99848	Probable rRNA-processing protein EBP2 OS=Homo sapiens GN=EBNA1BP2 PE=1 SV=2	287	5
Q5UIP0	Telomere-associated protein RIF1 OS=Homo sapiens GN=RIF1 PE=1 SV=2	285	5
P62854	40S ribosomal protein S26 OS=Homo sapiens GN=RPS26 PE=1 SV=3	285	3
Q5VTL8	Pre-mRNA-splicing factor 38B OS=Homo sapiens GN=PRPF38B PE=1 SV=1	284	6
Q86UP2	Kinectin OS=Homo sapiens GN=KTN1 PE=1 SV=1	283	5
P35250	Replication factor C subunit 2 OS=Homo sapiens GN=RFC2 PE=1 SV=3	282	2
Q02543	60S ribosomal protein L18a OS=Homo sapiens GN=RPL18A PE=1 SV=2	282	7
P08708	40S ribosomal protein S17 OS=Homo sapiens GN=RPS17 PE=1 SV=2	280	3
Q9H8H0	Nucleolar protein 11 OS=Homo sapiens GN=NOL11 PE=1 SV=1	280	6
Q13247	Serine/arginine-rich splicing factor 6 OS=Homo sapiens GN=SRSF6 PE=1 SV=2	279	6
Q969P6	DNA topoisomerase I, mitochondrial OS=Homo sapiens GN=TOP1MT PE=1 SV=1	279	10
Q00059	Transcription factor A, mitochondrial OS=Homo sapiens GN=TFAM PE=1 SV=1	278	9
P83916	Chromobox protein homolog 1 OS=Homo sapiens GN=CBX1 PE=1 SV=1	277	4
Q9P2I0	Cleavage and polyadenylation specificity factor subunit 2 OS=Homo sapiens GN=CPSF2 PE=1 SV=2	275	4
Q8NE71	ATP-binding cassette sub-family F member 1 OS=Homo sapiens GN=ABCF1 PE=1 SV=2	274	6
Q99661	Kinesin-like protein KIF2C OS=Homo sapiens GN=KIF2C PE=1 SV=2	272	5
P35221	Catenin alpha-1 OS=Homo sapiens GN=CTNNA1 PE=1 SV=1	270	2
A6NHL2	Tubulin alpha chain-like 3 OS=Homo sapiens GN=TUBAL3 PE=1 SV=2	270	8
P20290	Transcription factor BTF3 OS=Homo sapiens GN=BTF3 PE=1 SV=1	267	4
Q969X6	U3 small nucleolar RNA-associated protein 4 homolog OS=Homo sapiens GN=UTP4 PE=1 SV=1	263	6
Q9NTI5	Sister chromatid cohesion protein PDS5 homolog B OS=Homo sapiens GN=PDS5B PE=1 SV=1	263	3
O60306	Intron-binding protein aquarius OS=Homo sapiens GN=AQR PE=1 SV=4	261	3
O43818	U3 small nucleolar RNA-interacting protein 2 OS=Homo sapiens GN=RRP9 PE=1 SV=1	254	3
Q14683	Structural maintenance of chromosomes protein 1A OS=Homo sapiens GN=SMC1A PE=1 SV=2	254	6
P62847	40S ribosomal protein S24 OS=Homo sapiens GN=RPS24 PE=1 SV=1	253	6
P62820	Ras-related protein Rab-1A OS=Homo sapiens GN=RAB1A PE=1 SV=3	252	5
Q9Y230	RuvB-like 2 OS=Homo sapiens GN=RUVBL2 PE=1 SV=3	250	6
Q9H0H5	Rac GTPase-activating protein 1 OS=Homo sapiens GN=RACGAP1 PE=1 SV=1	249	5
Q9HCD5	Nuclear receptor coactivator 5 OS=Homo sapiens GN=NCOA5 PE=1 SV=2	249	4
Q5M775	Cytospin-B OS=Homo sapiens GN=SPECC1 PE=1 SV=1	248	4
P17096	High mobility group protein HMG-I/HMG-Y OS=Homo sapiens GN=HMGA1 PE=1 SV=3	247	5
Q12873	Chromodomain-helicase-DNA-binding protein 3 OS=Homo sapiens GN=CHD3 PE=1 SV=3	247	5
Q8N884	Cyclic GMP-AMP synthase OS=Homo sapiens GN=MB21D1 PE=1 SV=2	246	3
Q9C005	Protein dpy-30 homolog OS=Homo sapiens GN=DPY30 PE=1 SV=1	246	6
P84098	60S ribosomal protein L19 OS=Homo sapiens GN=RPL19 PE=1 SV=1	245	5
O75083	WD repeat-containing protein 1 OS=Homo sapiens GN=WDR1 PE=1 SV=4	245	4
Q8NFH3	Nucleoporin Nup43 OS=Homo sapiens GN=NUP43 PE=1 SV=1	243	3
Q2VIR3	Putative eukaryotic translation initiation factor 2 subunit 3-like protein OS=Homo sapiens GN=EIF2S3L PE=5 SV=2	243	6
P07196	Neurofilament light polypeptide OS=Homo sapiens GN=NEFL PE=1 SV=3	243	8
P49411	Elongation factor Tu, mitochondrial OS=Homo sapiens GN=TUFM PE=1 SV=2	242	5
P62917	60S ribosomal protein L8 OS=Homo sapiens GN=RPL8 PE=1 SV=2	241	9
Q7L014	Probable ATP-dependent RNA helicase DDX46 OS=Homo sapiens GN=DDX46 PE=1 SV=2	239	3
Q9NQS7	Inner centromere protein OS=Homo sapiens GN=INCENP PE=1 SV=3	239	4
Q96L21	60S ribosomal protein L10-like OS=Homo sapiens GN=RPL10L PE=1 SV=3	236	6
O95602	DNA-directed RNA polymerase I subunit RPA1 OS=Homo sapiens GN=POLR1A PE=1 SV=2	236	4
P28288	ATP-binding cassette sub-family D member 3 OS=Homo sapiens GN=ABCD3 PE=1 SV=1	235	2
O76094	Signal recognition particle subunit SRP72 OS=Homo sapiens GN=SRP72 PE=1 SV=3	234	4
Q9BYG3	MKI67 FHA domain-interacting nucleolar phosphoprotein OS=Homo sapiens GN=NIFK PE=1 SV=1	234	3
Q13501	Sequestosome-1 OS=Homo sapiens GN=SQSTM1 PE=1 SV=1	234	2
Q4VXU2	Polyadenylate-binding protein 1-like OS=Homo sapiens GN=PABPC1L PE=2 SV=1	233	3
Q14240	Eukaryotic initiation factor 4A-II OS=Homo sapiens GN=EIF4A2 PE=1 SV=2	233	2
P49916	DNA ligase 3 OS=Homo sapiens GN=LIG3 PE=1 SV=2	233	6
Q5T2N8	ATPase family AAA domain-containing protein 3C OS=Homo sapiens GN=ATAD3C PE=2 SV=2	232	4
Q8NC51	Plasminogen activator inhibitor 1 RNA-binding protein OS=Homo sapiens GN=SERBP1 PE=1 SV=2	228	3
P35749	Myosin-11 OS=Homo sapiens GN=MYH11 PE=1 SV=3	228	4
Q9Y5B9	FACT complex subunit SPT16 OS=Homo sapiens GN=SUPT16H PE=1 SV=1	227	3
Q9Y5B6	PAX3- and PAX7-binding protein 1 OS=Homo sapiens GN=PAXBP1 PE=1 SV=2	226	3
Q14684	Ribosomal RNA processing protein 1 homolog B OS=Homo sapiens GN=RRP1B PE=1 SV=3	224	4
P08865	40S ribosomal protein SA OS=Homo sapiens GN=RPSA PE=1 SV=4	224	4
P46778	60S ribosomal protein L21 OS=Homo sapiens GN=RPL21 PE=1 SV=2	223	3
Q9NQW6	Anillin OS=Homo sapiens GN=ANLN PE=1 SV=2	223	4
P22102	Trifunctional purine biosynthetic protein adenosine-3 OS=Homo sapiens GN=GART PE=1 SV=1	223	3
Q9BUJ2	Heterogeneous nuclear ribonucleoprotein U-like protein 1 OS=Homo sapiens GN=HNRNPUL1 PE=1 SV=2	221	5
Q12849	G-rich sequence factor 1 OS=Homo sapiens GN=GRSF1 PE=1 SV=3	221	2
Q9BVP2	Guanine nucleotide-binding protein-like 3 OS=Homo sapiens GN=GNL3 PE=1 SV=2	221	3
O60488	Long-chain-fatty-acid--CoA ligase 4 OS=Homo sapiens GN=ACSL4 PE=1 SV=2	221	2
P62750	60S ribosomal protein L23a OS=Homo sapiens GN=RPL23A PE=1 SV=1	220	3
Q9UQE7	Structural maintenance of chromosomes protein 3 OS=Homo sapiens GN=SMC3 PE=1 SV=2	220	3
P62280	40S ribosomal protein S11 OS=Homo sapiens GN=RPS11 PE=1 SV=3	219	7
P00540	Proto-oncogene serine/threonine-protein kinase mos OS=Homo sapiens GN=MOS PE=1 SV=1	217	13
O43852	Calumenin OS=Homo sapiens GN=CALU PE=1 SV=2	217	5
Q9Y3C1	Nucleolar protein 16 OS=Homo sapiens GN=NOP16 PE=1 SV=2	216	3
Q86SE5	RNA-binding Raly-like protein OS=Homo sapiens GN=RALYL PE=1 SV=2	216	3
Q8N752	Casein kinase I isoform alpha-like OS=Homo sapiens GN=CSNK1A1L PE=2 SV=2	215	3
P42285	Superkiller viralicidic activity 2-like 2 OS=Homo sapiens GN=SKIV2L2 PE=1 SV=3	214	6
Q92616	eIF-2-alpha kinase activator GCN1 OS=Homo sapiens GN=GCN1 PE=1 SV=6	213	5
Q9ULW0	Targeting protein for Xklp2 OS=Homo sapiens GN=TPX2 PE=1 SV=2	212	5
Q9UBB9	Tuftelin-interacting protein 11 OS=Homo sapiens GN=TFIP11 PE=1 SV=1	212	5
P49454	Centromere protein F OS=Homo sapiens GN=CENPF PE=1 SV=2	212	4
Q99459	Cell division cycle 5-like protein OS=Homo sapiens GN=CDC5L PE=1 SV=2	212	4
Q14669	E3 ubiquitin-protein ligase TRIP12 OS=Homo sapiens GN=TRIP12 PE=1 SV=1	211	3
Q9NXF1	Testis-expressed protein 10 OS=Homo sapiens GN=TEX10 PE=1 SV=2	211	3
O15381	Nuclear valosin-containing protein-like OS=Homo sapiens GN=NVL PE=1 SV=1	209	3
Q14676	Mediator of DNA damage checkpoint protein 1 OS=Homo sapiens GN=MDC1 PE=1 SV=3	208	3
Q58FG1	Putative heat shock protein HSP 90-alpha A4 OS=Homo sapiens GN=HSP90AA4P PE=5 SV=1	208	5
Q58FF8	Putative heat shock protein HSP 90-beta 2 OS=Homo sapiens GN=HSP90AB2P PE=1 SV=2	208	3
Q12769	Nuclear pore complex protein Nup160 OS=Homo sapiens GN=NUP160 PE=1 SV=3	208	4
P45973	Chromobox protein homolog 5 OS=Homo sapiens GN=CBX5 PE=1 SV=1	206	5
P35249	Replication factor C subunit 4 OS=Homo sapiens GN=RFC4 PE=1 SV=2	206	4
P62266	40S ribosomal protein S23 OS=Homo sapiens GN=RPS23 PE=1 SV=3	206	4
Q6K0P9	Pyrin and HIN domain-containing protein 1 OS=Homo sapiens GN=PYHIN1 PE=1 SV=1	205	5
Q13769	THO complex subunit 5 homolog OS=Homo sapiens GN=THOC5 PE=1 SV=2	203	2
Q15428	Splicing factor 3A subunit 2 OS=Homo sapiens GN=SF3A2 PE=1 SV=2	202	3
P40937	Replication factor C subunit 5 OS=Homo sapiens GN=RFC5 PE=1 SV=1	201	3
Q02241	Kinesin-like protein KIF23 OS=Homo sapiens GN=KIF23 PE=1 SV=3	200	2
Q14160	Protein scribble homolog OS=Homo sapiens GN=SCRIB PE=1 SV=4	198	7
Q13123	Protein Red OS=Homo sapiens GN=IK PE=1 SV=3	197	3
P14136	Glial fibrillary acidic protein OS=Homo sapiens GN=GFAP PE=1 SV=1	197	4
Q07065	Cytoskeleton-associated protein 4 OS=Homo sapiens GN=CKAP4 PE=1 SV=2	197	3
Q92928	Putative Ras-related protein Rab-1C OS=Homo sapiens GN=RAB1C PE=5 SV=2	197	4
P14649	Myosin light chain 6B OS=Homo sapiens GN=MYL6B PE=1 SV=1	195	3
Q7Z460	CLIP-associating protein 1 OS=Homo sapiens GN=CLASP1 PE=1 SV=1	195	3
Q92804	TATA-binding protein-associated factor 2N OS=Homo sapiens GN=TAF15 PE=1 SV=1	194	5
O14519	Cyclin-dependent kinase 2-associated protein 1 OS=Homo sapiens GN=CDK2AP1 PE=1 SV=1	194	2
Q14126	Desmoglein-2 OS=Homo sapiens GN=DSG2 PE=1 SV=2	194	5
P38432	Coilin OS=Homo sapiens GN=COIL PE=1 SV=1	194	3
P33992	DNA replication licensing factor MCM5 OS=Homo sapiens GN=MCM5 PE=1 SV=5	193	3
P62829	60S ribosomal protein L23 OS=Homo sapiens GN=RPL23 PE=1 SV=1	192	3
Q9NQI0	Probable ATP-dependent RNA helicase DDX4 OS=Homo sapiens GN=DDX4 PE=1 SV=2	192	4
P62937	Peptidyl-prolyl cis-trans isomerase A OS=Homo sapiens GN=PPIA PE=1 SV=2	191	3
Q12874	Splicing factor 3A subunit 3 OS=Homo sapiens GN=SF3A3 PE=1 SV=1	191	3
O43159	Ribosomal RNA-processing protein 8 OS=Homo sapiens GN=RRP8 PE=1 SV=2	188	2
Q9H7B2	Ribosome production factor 2 homolog OS=Homo sapiens GN=RPF2 PE=1 SV=2	188	4
Q9NY61	Protein AATF OS=Homo sapiens GN=AATF PE=1 SV=1	187	3
P42704	Leucine-rich PPR motif-containing protein, mitochondrial OS=Homo sapiens GN=LRPPRC PE=1 SV=3	186	3
O95232	Luc7-like protein 3 OS=Homo sapiens GN=LUC7L3 PE=1 SV=2	180	3
Q5JWF2	Guanine nucleotide-binding protein G(s) subunit alpha isoforms XLas OS=Homo sapiens GN=GNAS PE=1 SV=2	177	2
Q08J23	tRNA (cytosine(34)-C(5))-methyltransferase OS=Homo sapiens GN=NSUN2 PE=1 SV=2	176	4
Q9Y262	Eukaryotic translation initiation factor 3 subunit L OS=Homo sapiens GN=EIF3L PE=1 SV=1	175	3
P0DMR1	Heterogeneous nuclear ribonucleoprotein C-like 4 OS=Homo sapiens GN=HNRNPCL4 PE=3 SV=1	175	3
O94776	Metastasis-associated protein MTA2 OS=Homo sapiens GN=MTA2 PE=1 SV=1	172	5
O00425	Insulin-like growth factor 2 mRNA-binding protein 3 OS=Homo sapiens GN=IGF2BP3 PE=1 SV=2	172	6
Q8N3U4	Cohesin subunit SA-2 OS=Homo sapiens GN=STAG2 PE=1 SV=3	170	2
Q14008	Cytoskeleton-associated protein 5 OS=Homo sapiens GN=CKAP5 PE=1 SV=3	170	3
Q9Y3I0	tRNA-splicing ligase RtcB homolog OS=Homo sapiens GN=RTCB PE=1 SV=1	169	5
P78347	General transcription factor II-I OS=Homo sapiens GN=GTF2I PE=1 SV=2	169	3
Q9UMY1	Nucleolar protein 7 OS=Homo sapiens GN=NOL7 PE=1 SV=2	169	4
P22695	Cytochrome b-c1 complex subunit 2, mitochondrial OS=Homo sapiens GN=UQCRC2 PE=1 SV=3	167	3
Q8WTT2	Nucleolar complex protein 3 homolog OS=Homo sapiens GN=NOC3L PE=1 SV=1	166	3
Q92922	SWI/SNF complex subunit SMARCC1 OS=Homo sapiens GN=SMARCC1 PE=1 SV=3	166	4
Q9BZK3	Putative nascent polypeptide-associated complex subunit alpha-like protein OS=Homo sapiens GN=NACAP1 PE=5 SV=1	164	2
Q5TAP6	U3 small nucleolar RNA-associated protein 14 homolog C OS=Homo sapiens GN=UTP14C PE=1 SV=1	163	3
Q9NY12	H/ACA ribonucleoprotein complex subunit 1 OS=Homo sapiens GN=GAR1 PE=1 SV=1	162	4
O95251	Histone acetyltransferase KAT7 OS=Homo sapiens GN=KAT7 PE=1 SV=1	162	2
P62269	40S ribosomal protein S18 OS=Homo sapiens GN=RPS18 PE=1 SV=3	162	4
Q14562	ATP-dependent RNA helicase DHX8 OS=Homo sapiens GN=DHX8 PE=1 SV=1	162	5
O00541	Pescadillo homolog OS=Homo sapiens GN=PES1 PE=1 SV=1	162	5
O96019	Actin-like protein 6A OS=Homo sapiens GN=ACTL6A PE=1 SV=1	161	2
Q7Z406	Myosin-14 OS=Homo sapiens GN=MYH14 PE=1 SV=2	161	2
Q9Y4C8	Probable RNA-binding protein 19 OS=Homo sapiens GN=RBM19 PE=1 SV=3	160	2
Q99525	Histone H4-like protein type G OS=Homo sapiens GN=HIST1H4G PE=1 SV=1	160	8
P78316	Nucleolar protein 14 OS=Homo sapiens GN=NOP14 PE=1 SV=3	160	3
P46776	60S ribosomal protein L27a OS=Homo sapiens GN=RPL27A PE=1 SV=2	159	3
P14625	Endoplasmin OS=Homo sapiens GN=HSP90B1 PE=1 SV=1	158	3
P49458	Signal recognition particle 9 kDa protein OS=Homo sapiens GN=SRP9 PE=1 SV=2	158	2
Q9BSC4	Nucleolar protein 10 OS=Homo sapiens GN=NOL10 PE=1 SV=1	157	2
Q8IZL8	Proline-, glutamic acid- and leucine-rich protein 1 OS=Homo sapiens GN=PELP1 PE=1 SV=2	156	5
P61254	60S ribosomal protein L26 OS=Homo sapiens GN=RPL26 PE=1 SV=1	155	5
Q15050	Ribosome biogenesis regulatory protein homolog OS=Homo sapiens GN=RRS1 PE=1 SV=2	154	4
O95777	U6 snRNA-associated Sm-like protein LSm8 OS=Homo sapiens GN=LSM8 PE=1 SV=3	154	2
O43660	Pleiotropic regulator 1 OS=Homo sapiens GN=PLRG1 PE=1 SV=1	152	1
P15311	Ezrin OS=Homo sapiens GN=EZR PE=1 SV=4	152	3
Q13868	Exosome complex component RRP4 OS=Homo sapiens GN=EXOSC2 PE=1 SV=2	152	1
Q13595	Transformer-2 protein homolog alpha OS=Homo sapiens GN=TRA2A PE=1 SV=1	151	3
Q96T88	E3 ubiquitin-protein ligase UHRF1 OS=Homo sapiens GN=UHRF1 PE=1 SV=1	151	4
Q5QJE6	Deoxynucleotidyltransferase terminal-interacting protein 2 OS=Homo sapiens GN=DNTTIP2 PE=1 SV=2	150	3
P60903	Protein S100-A10 OS=Homo sapiens GN=S100A10 PE=1 SV=2	149	4
Q9BY89	Uncharacterized protein KIAA1671 OS=Homo sapiens GN=KIAA1671 PE=1 SV=2	147	2
Q06830	Peroxiredoxin-1 OS=Homo sapiens GN=PRDX1 PE=1 SV=1	145	3
Q16658	Fascin OS=Homo sapiens GN=FSCN1 PE=1 SV=3	145	4
P11177	Pyruvate dehydrogenase E1 component subunit beta, mitochondrial OS=Homo sapiens GN=PDHB PE=1 SV=3	145	2
Q9UNX3	60S ribosomal protein L26-like 1 OS=Homo sapiens GN=RPL26L1 PE=1 SV=1	145	4
P67809	Nuclease-sensitive element-binding protein 1 OS=Homo sapiens GN=YBX1 PE=1 SV=3	144	1
Q9UM00	Calcium load-activated calcium channel OS=Homo sapiens GN=TMCO1 PE=1 SV=1	144	2
Q92499	ATP-dependent RNA helicase DDX1 OS=Homo sapiens GN=DDX1 PE=1 SV=2	144	1
P52948	Nuclear pore complex protein Nup98-Nup96 OS=Homo sapiens GN=NUP98 PE=1 SV=4	143	2
P17987	T-complex protein 1 subunit alpha OS=Homo sapiens GN=TCP1 PE=1 SV=1	143	1
P62857	40S ribosomal protein S28 OS=Homo sapiens GN=RPS28 PE=1 SV=1	143	2
Q9H2U1	ATP-dependent RNA helicase DHX36 OS=Homo sapiens GN=DHX36 PE=1 SV=2	143	3
Q49A26	Putative oxidoreductase GLYR1 OS=Homo sapiens GN=GLYR1 PE=1 SV=3	142	2
P49792	E3 SUMO-protein ligase RanBP2 OS=Homo sapiens GN=RANBP2 PE=1 SV=2	142	3
Q8IXB1	DnaJ homolog subfamily C member 10 OS=Homo sapiens GN=DNAJC10 PE=1 SV=2	142	3
Q7KZF4	Staphylococcal nuclease domain-containing protein 1 OS=Homo sapiens GN=SND1 PE=1 SV=1	142	4
P04843	Dolichyl-diphosphooligosaccharide--protein glycosyltransferase subunit 1 OS=Homo sapiens GN=RPN1 PE=1 SV=1	142	3
Q8IWX8	Calcium homeostasis endoplasmic reticulum protein OS=Homo sapiens GN=CHERP PE=1 SV=3	142	2
Q9NV31	U3 small nucleolar ribonucleoprotein protein IMP3 OS=Homo sapiens GN=IMP3 PE=1 SV=1	141	2
Q9H9Y6	DNA-directed RNA polymerase I subunit RPA2 OS=Homo sapiens GN=POLR1B PE=1 SV=2	141	3
Q96KR1	Zinc finger RNA-binding protein OS=Homo sapiens GN=ZFR PE=1 SV=2	141	2
Q96ST2	Protein IWS1 homolog OS=Homo sapiens GN=IWS1 PE=1 SV=2	140	2
P47914	60S ribosomal protein L29 OS=Homo sapiens GN=RPL29 PE=1 SV=2	140	2
O43324	Eukaryotic translation elongation factor 1 epsilon-1 OS=Homo sapiens GN=EEF1E1 PE=1 SV=1	140	2
Q14444	Caprin-1 OS=Homo sapiens GN=CAPRIN1 PE=1 SV=2	139	3
P54886	Delta-1-pyrroline-5-carboxylate synthase OS=Homo sapiens GN=ALDH18A1 PE=1 SV=2	139	2
Q8NB90	Spermatogenesis-associated protein 5 OS=Homo sapiens GN=SPATA5 PE=1 SV=3	138	2
Q8NFH4	Nucleoporin Nup37 OS=Homo sapiens GN=NUP37 PE=1 SV=1	138	2
Q8IX01	SURP and G-patch domain-containing protein 2 OS=Homo sapiens GN=SUGP2 PE=1 SV=2	137	2
Q13573	SNW domain-containing protein 1 OS=Homo sapiens GN=SNW1 PE=1 SV=1	137	1
Q96ST3	Paired amphipathic helix protein Sin3a OS=Homo sapiens GN=SIN3A PE=1 SV=2	137	3
Q9BQ67	Glutamate-rich WD repeat-containing protein 1 OS=Homo sapiens GN=GRWD1 PE=1 SV=1	137	2
P06493	Cyclin-dependent kinase 1 OS=Homo sapiens GN=CDK1 PE=1 SV=3	137	4
P33991	DNA replication licensing factor MCM4 OS=Homo sapiens GN=MCM4 PE=1 SV=5	136	6
P13797	Plastin-3 OS=Homo sapiens GN=PLS3 PE=1 SV=4	136	2
Q06587	E3 ubiquitin-protein ligase RING1 OS=Homo sapiens GN=RING1 PE=1 SV=2	136	3
O60231	Putative pre-mRNA-splicing factor ATP-dependent RNA helicase DHX16 OS=Homo sapiens GN=DHX16 PE=1 SV=2	135	3
P33993	DNA replication licensing factor MCM7 OS=Homo sapiens GN=MCM7 PE=1 SV=4	135	2
Q86U42	Polyadenylate-binding protein 2 OS=Homo sapiens GN=PABPN1 PE=1 SV=3	135	2
Q9P013	Spliceosome-associated protein CWC15 homolog OS=Homo sapiens GN=CWC15 PE=1 SV=2	135	1
O15260	Surfeit locus protein 4 OS=Homo sapiens GN=SURF4 PE=1 SV=3	135	1
P24752	Acetyl-CoA acetyltransferase, mitochondrial OS=Homo sapiens GN=ACAT1 PE=1 SV=1	135	1
O00422	Histone deacetylase complex subunit SAP18 OS=Homo sapiens GN=SAP18 PE=1 SV=1	134	2
Q13523	Serine/threonine-protein kinase PRP4 homolog OS=Homo sapiens GN=PRPF4B PE=1 SV=3	134	2
Q9BTC0	Death-inducer obliterator 1 OS=Homo sapiens GN=DIDO1 PE=1 SV=5	133	2
O95573	Long-chain-fatty-acid--CoA ligase 3 OS=Homo sapiens GN=ACSL3 PE=1 SV=3	133	1
Q9H6F5	Coiled-coil domain-containing protein 86 OS=Homo sapiens GN=CCDC86 PE=1 SV=1	131	3
Q96J01	THO complex subunit 3 OS=Homo sapiens GN=THOC3 PE=1 SV=1	131	3
P08621	U1 small nuclear ribonucleoprotein 70 kDa OS=Homo sapiens GN=SNRNP70 PE=1 SV=2	130	4
Q15369	Elongin-C OS=Homo sapiens GN=ELOC PE=1 SV=1	130	1
Q99549	M-phase phosphoprotein 8 OS=Homo sapiens GN=MPHOSPH8 PE=1 SV=2	129	2
O15020	Spectrin beta chain, non-erythrocytic 2 OS=Homo sapiens GN=SPTBN2 PE=1 SV=3	129	4
Q96C57	Uncharacterized protein C12orf43 OS=Homo sapiens GN=C12orf43 PE=1 SV=2	129	2
Q8IUD2	ELKS/Rab6-interacting/CAST family member 1 OS=Homo sapiens GN=ERC1 PE=1 SV=1	128	1
O94901	SUN domain-containing protein 1 OS=Homo sapiens GN=SUN1 PE=1 SV=3	128	1
Q9UBD5	Origin recognition complex subunit 3 OS=Homo sapiens GN=ORC3 PE=1 SV=1	127	2
Q14568	Heat shock protein HSP 90-alpha A2 OS=Homo sapiens GN=HSP90AA2P PE=1 SV=2	126	2
P17480	Nucleolar transcription factor 1 OS=Homo sapiens GN=UBTF PE=1 SV=1	126	2
Q9BTX1	Nucleoporin NDC1 OS=Homo sapiens GN=NDC1 PE=1 SV=2	126	1
P48681	Nestin OS=Homo sapiens GN=NES PE=1 SV=2	126	2
P22090	40S ribosomal protein S4, Y isoform 1 OS=Homo sapiens GN=RPS4Y1 PE=1 SV=2	126	3
P52756	RNA-binding protein 5 OS=Homo sapiens GN=RBM5 PE=1 SV=2	126	1
O95373	Importin-7 OS=Homo sapiens GN=IPO7 PE=1 SV=1	126	2
O43795	Unconventional myosin-Ib OS=Homo sapiens GN=MYO1B PE=1 SV=3	125	1
P17858	ATP-dependent 6-phosphofructokinase, liver type OS=Homo sapiens GN=PFKL PE=1 SV=6	124	2
P53621	Coatomer subunit alpha OS=Homo sapiens GN=COPA PE=1 SV=2	124	3
Q13838	Spliceosome RNA helicase DDX39B OS=Homo sapiens GN=DDX39B PE=1 SV=1	124	3
P55769	NHP2-like protein 1 OS=Homo sapiens GN=SNU13 PE=1 SV=3	123	2
P24844	Myosin regulatory light polypeptide 9 OS=Homo sapiens GN=MYL9 PE=1 SV=4	123	1
Q6UN15	Pre-mRNA 3~-end-processing factor FIP1 OS=Homo sapiens GN=FIP1L1 PE=1 SV=1	122	1
Q15646	2~-5~-oligoadenylate synthase-like protein OS=Homo sapiens GN=OASL PE=1 SV=2	122	2
Q86U38	Nucleolar protein 9 OS=Homo sapiens GN=NOP9 PE=1 SV=1	122	2
O75934	Pre-mRNA-splicing factor SPF27 OS=Homo sapiens GN=BCAS2 PE=1 SV=1	121	2
P25205	DNA replication licensing factor MCM3 OS=Homo sapiens GN=MCM3 PE=1 SV=3	121	1
Q9UQ80	Proliferation-associated protein 2G4 OS=Homo sapiens GN=PA2G4 PE=1 SV=3	121	1
Q9NRG9	Aladin OS=Homo sapiens GN=AAAS PE=1 SV=1	119	7
P30876	DNA-directed RNA polymerase II subunit RPB2 OS=Homo sapiens GN=POLR2B PE=1 SV=1	119	2
Q9BY77	Polymerase delta-interacting protein 3 OS=Homo sapiens GN=POLDIP3 PE=1 SV=2	118	2
Q9UJX3	Anaphase-promoting complex subunit 7 OS=Homo sapiens GN=ANAPC7 PE=1 SV=4	118	1
P40429	60S ribosomal protein L13a OS=Homo sapiens GN=RPL13A PE=1 SV=2	118	4
Q5SY16	Polynucleotide 5~-hydroxyl-kinase NOL9 OS=Homo sapiens GN=NOL9 PE=1 SV=1	117	1
Q92945	Far upstream element-binding protein 2 OS=Homo sapiens GN=KHSRP PE=1 SV=4	117	1
P83111	Serine beta-lactamase-like protein LACTB, mitochondrial OS=Homo sapiens GN=LACTB PE=1 SV=2	116	1
Q9Y2X9	Zinc finger protein 281 OS=Homo sapiens GN=ZNF281 PE=1 SV=1	116	1
O95399	Urotensin-2 OS=Homo sapiens GN=UTS2 PE=1 SV=1	116	4
Q8NHW5	60S acidic ribosomal protein P0-like OS=Homo sapiens GN=RPLP0P6 PE=5 SV=1	115	2
Q6P9B9	Integrator complex subunit 5 OS=Homo sapiens GN=INTS5 PE=1 SV=1	115	1
P78371	T-complex protein 1 subunit beta OS=Homo sapiens GN=CCT2 PE=1 SV=4	115	1
Q13823	Nucleolar GTP-binding protein 2 OS=Homo sapiens GN=GNL2 PE=1 SV=1	114	1
P53618	Coatomer subunit beta OS=Homo sapiens GN=COPB1 PE=1 SV=3	114	1
Q5H9U9	Probable ATP-dependent RNA helicase DDX60-like OS=Homo sapiens GN=DDX60L PE=2 SV=2	113	2
Q1KMD3	Heterogeneous nuclear ribonucleoprotein U-like protein 2 OS=Homo sapiens GN=HNRNPUL2 PE=1 SV=1	113	2
Q04837	Single-stranded DNA-binding protein, mitochondrial OS=Homo sapiens GN=SSBP1 PE=1 SV=1	113	1
P32322	Pyrroline-5-carboxylate reductase 1, mitochondrial OS=Homo sapiens GN=PYCR1 PE=1 SV=2	113	1
Q9H2P0	Activity-dependent neuroprotector homeobox protein OS=Homo sapiens GN=ADNP PE=1 SV=1	112	2
Q9P0K7	Ankycorbin OS=Homo sapiens GN=RAI14 PE=1 SV=2	112	1
Q7L0Y3	Mitochondrial ribonuclease P protein 1 OS=Homo sapiens GN=TRMT10C PE=1 SV=2	112	1
P24928	DNA-directed RNA polymerase II subunit RPB1 OS=Homo sapiens GN=POLR2A PE=1 SV=2	111	3
Q2NL82	Pre-rRNA-processing protein TSR1 homolog OS=Homo sapiens GN=TSR1 PE=1 SV=1	111	2
Q99623	Prohibitin-2 OS=Homo sapiens GN=PHB2 PE=1 SV=2	111	1
Q96SB4	SRSF protein kinase 1 OS=Homo sapiens GN=SRPK1 PE=1 SV=2	110	2
Q8NEV1	Casein kinase II subunit alpha 3 OS=Homo sapiens GN=CSNK2A3 PE=1 SV=2	110	1
O75940	Survival of motor neuron-related-splicing factor 30 OS=Homo sapiens GN=SMNDC1 PE=1 SV=1	110	1
Q14254	Flotillin-2 OS=Homo sapiens GN=FLOT2 PE=1 SV=2	110	2
Q9GZL7	Ribosome biogenesis protein WDR12 OS=Homo sapiens GN=WDR12 PE=1 SV=2	110	3
Q13200	26S proteasome non-ATPase regulatory subunit 2 OS=Homo sapiens GN=PSMD2 PE=1 SV=3	110	3
Q5JNZ5	Putative 40S ribosomal protein S26-like 1 OS=Homo sapiens GN=RPS26P11 PE=5 SV=1	110	4
Q8WWY3	U4/U6 small nuclear ribonucleoprotein Prp31 OS=Homo sapiens GN=PRPF31 PE=1 SV=2	109	2
Q99590	Protein SCAF11 OS=Homo sapiens GN=SCAF11 PE=1 SV=2	109	1
Q58FF7	Putative heat shock protein HSP 90-beta-3 OS=Homo sapiens GN=HSP90AB3P PE=5 SV=1	109	1
Q8WXF0	Serine/arginine-rich splicing factor 12 OS=Homo sapiens GN=SRSF12 PE=2 SV=1	108	2
P28370	Probable global transcription activator SNF2L1 OS=Homo sapiens GN=SMARCA1 PE=1 SV=2	108	2
Q8WXH0	Nesprin-2 OS=Homo sapiens GN=SYNE2 PE=1 SV=3	108	4
Q99986	Serine/threonine-protein kinase VRK1 OS=Homo sapiens GN=VRK1 PE=1 SV=1	108	2
P30153	Serine/threonine-protein phosphatase 2A 65 kDa regulatory subunit A alpha isoform OS=Homo sapiens GN=PPP2R1A PE=1 SV=4	107	2
O60216	Double-strand-break repair protein rad21 homolog OS=Homo sapiens GN=RAD21 PE=1 SV=2	107	3
P47756	F-actin-capping protein subunit beta OS=Homo sapiens GN=CAPZB PE=1 SV=4	107	2
P51116	Fragile X mental retardation syndrome-related protein 2 OS=Homo sapiens GN=FXR2 PE=1 SV=2	107	1
Q8TAQ2	SWI/SNF complex subunit SMARCC2 OS=Homo sapiens GN=SMARCC2 PE=1 SV=1	107	1
Q4KMQ1	Taperin OS=Homo sapiens GN=TPRN PE=1 SV=2	106	1
Q8TD47	40S ribosomal protein S4, Y isoform 2 OS=Homo sapiens GN=RPS4Y2 PE=2 SV=3	106	2
Q9BUQ8	Probable ATP-dependent RNA helicase DDX23 OS=Homo sapiens GN=DDX23 PE=1 SV=3	105	3
P05204	Non-histone chromosomal protein HMG-17 OS=Homo sapiens GN=HMGN2 PE=1 SV=3	105	3
Q5T280	Putative methyltransferase C9orf114 OS=Homo sapiens GN=SPOUT1 PE=1 SV=3	105	1
Q8IY67	Ribonucleoprotein PTB-binding 1 OS=Homo sapiens GN=RAVER1 PE=1 SV=1	105	2
P49588	Alanine--tRNA ligase, cytoplasmic OS=Homo sapiens GN=AARS PE=1 SV=2	105	2
Q03252	Lamin-B2 OS=Homo sapiens GN=LMNB2 PE=1 SV=4	104	2
Q6KC79	Nipped-B-like protein OS=Homo sapiens GN=NIPBL PE=1 SV=2	104	1
Q15637	Splicing factor 1 OS=Homo sapiens GN=SF1 PE=1 SV=4	104	2
P52907	F-actin-capping protein subunit alpha-1 OS=Homo sapiens GN=CAPZA1 PE=1 SV=3	104	2
P18754	Regulator of chromosome condensation OS=Homo sapiens GN=RCC1 PE=1 SV=1	104	1
Q86V48	Leucine zipper protein 1 OS=Homo sapiens GN=LUZP1 PE=1 SV=2	104	2
P00367	Glutamate dehydrogenase 1, mitochondrial OS=Homo sapiens GN=GLUD1 PE=1 SV=2	104	1
Q9UNQ0	ATP-binding cassette sub-family G member 2 OS=Homo sapiens GN=ABCG2 PE=1 SV=3	103	3
Q9H078	Caseinolytic peptidase B protein homolog OS=Homo sapiens GN=CLPB PE=1 SV=1	103	1
Q9TNN7	HLA class I histocompatibility antigen, Cw-5 alpha chain OS=Homo sapiens GN=HLA-C PE=1 SV=1	103	2
Q8NFJ5	Retinoic acid-induced protein 3 OS=Homo sapiens GN=GPRC5A PE=1 SV=2	103	3
O60508	Pre-mRNA-processing factor 17 OS=Homo sapiens GN=CDC40 PE=1 SV=1	102	2
O43395	U4/U6 small nuclear ribonucleoprotein Prp3 OS=Homo sapiens GN=PRPF3 PE=1 SV=2	102	2
Q9NX58	Cell growth-regulating nucleolar protein OS=Homo sapiens GN=LYAR PE=1 SV=2	102	3
Q9NQT5	Exosome complex component RRP40 OS=Homo sapiens GN=EXOSC3 PE=1 SV=3	102	2
Q9H0D6	5~-3~ exoribonuclease 2 OS=Homo sapiens GN=XRN2 PE=1 SV=1	102	3
Q9UHD8	Septin-9 OS=Homo sapiens GN=SEPT9 PE=1 SV=2	101	1
Q7Z7K6	Centromere protein V OS=Homo sapiens GN=CENPV PE=1 SV=1	100	1
P19388	DNA-directed RNA polymerases I, II, and III subunit RPABC1 OS=Homo sapiens GN=POLR2E PE=1 SV=4	100	1
Q14152	Eukaryotic translation initiation factor 3 subunit A OS=Homo sapiens GN=EIF3A PE=1 SV=1	100	3
Q12797	Aspartyl/asparaginyl beta-hydroxylase OS=Homo sapiens GN=ASPH PE=1 SV=3	100	1
Q5T5X7	BEN domain-containing protein 3 OS=Homo sapiens GN=BEND3 PE=1 SV=1	99	3
Q8N1G0	Zinc finger protein 687 OS=Homo sapiens GN=ZNF687 PE=1 SV=1	99	1
Q27J81	Inverted formin-2 OS=Homo sapiens GN=INF2 PE=1 SV=2	99	1
Q8N9T8	Protein KRI1 homolog OS=Homo sapiens GN=KRI1 PE=1 SV=3	99	1
P25705	ATP synthase subunit alpha, mitochondrial OS=Homo sapiens GN=ATP5A1 PE=1 SV=1	99	1
Q96JM3	Chromosome alignment-maintaining phosphoprotein 1 OS=Homo sapiens GN=CHAMP1 PE=1 SV=2	99	2
P16435	NADPH--cytochrome P450 reductase OS=Homo sapiens GN=POR PE=1 SV=2	99	1
P62333	26S protease regulatory subunit 10B OS=Homo sapiens GN=PSMC6 PE=1 SV=1	98	1
O15226	NF-kappa-B-repressing factor OS=Homo sapiens GN=NKRF PE=1 SV=2	98	2
Q7Z3K3	Pogo transposable element with ZNF domain OS=Homo sapiens GN=POGZ PE=1 SV=2	98	3
Q9NRX1	RNA-binding protein PNO1 OS=Homo sapiens GN=PNO1 PE=1 SV=1	97	2
Q12931	Heat shock protein 75 kDa, mitochondrial OS=Homo sapiens GN=TRAP1 PE=1 SV=3	97	1
Q01085	Nucleolysin TIAR OS=Homo sapiens GN=TIAL1 PE=1 SV=1	97	2
Q9BPW8	Protein NipSnap homolog 1 OS=Homo sapiens GN=NIPSNAP1 PE=1 SV=1	97	2
Q5BKZ1	DBIRD complex subunit ZNF326 OS=Homo sapiens GN=ZNF326 PE=1 SV=2	96	1
Q9C0A0	Contactin-associated protein-like 4 OS=Homo sapiens GN=CNTNAP4 PE=1 SV=3	96	2
P45880	Voltage-dependent anion-selective channel protein 2 OS=Homo sapiens GN=VDAC2 PE=1 SV=2	96	1
Q14573	Inositol 1,4,5-trisphosphate receptor type 3 OS=Homo sapiens GN=ITPR3 PE=1 SV=2	96	2
P48634	Protein PRRC2A OS=Homo sapiens GN=PRRC2A PE=1 SV=3	96	1
Q13084	39S ribosomal protein L28, mitochondrial OS=Homo sapiens GN=MRPL28 PE=1 SV=4	95	1
A6NHR9	Structural maintenance of chromosomes flexible hinge domain-containing protein 1 OS=Homo sapiens GN=SMCHD1 PE=1 SV=2	95	2
P08195	4F2 cell-surface antigen heavy chain OS=Homo sapiens GN=SLC3A2 PE=1 SV=3	95	1
P62195	26S proteasome regulatory subunit 8 OS=Homo sapiens GN=PSMC5 PE=1 SV=1	95	1
Q96T23	Remodeling and spacing factor 1 OS=Homo sapiens GN=RSF1 PE=1 SV=2	94	1
Q9BRL6	Serine/arginine-rich splicing factor 8 OS=Homo sapiens GN=SRSF8 PE=1 SV=1	94	2
Q92797	Symplekin OS=Homo sapiens GN=SYMPK PE=1 SV=2	94	1
Q8N7H5	RNA polymerase II-associated factor 1 homolog OS=Homo sapiens GN=PAF1 PE=1 SV=2	94	1
P51610	Host cell factor 1 OS=Homo sapiens GN=HCFC1 PE=1 SV=2	94	1
Q6P1J9	Parafibromin OS=Homo sapiens GN=CDC73 PE=1 SV=1	94	1
P14923	Junction plakoglobin OS=Homo sapiens GN=JUP PE=1 SV=3	94	2
Q9Y6N5	Sulfide:quinone oxidoreductase, mitochondrial OS=Homo sapiens GN=SQOR PE=1 SV=1	94	1
Q8WXF1	Paraspeckle component 1 OS=Homo sapiens GN=PSPC1 PE=1 SV=1	93	1
Q9Y2P8	RNA 3~-terminal phosphate cyclase-like protein OS=Homo sapiens GN=RCL1 PE=1 SV=3	93	2
Q8N8A6	ATP-dependent RNA helicase DDX51 OS=Homo sapiens GN=DDX51 PE=1 SV=3	93	3
Q01780	Exosome component 10 OS=Homo sapiens GN=EXOSC10 PE=1 SV=2	92	2
O60341	Lysine-specific histone demethylase 1A OS=Homo sapiens GN=KDM1A PE=1 SV=2	92	1
P13804	Electron transfer flavoprotein subunit alpha, mitochondrial OS=Homo sapiens GN=ETFA PE=1 SV=1	92	1
Q96CS3	FAS-associated factor 2 OS=Homo sapiens GN=FAF2 PE=1 SV=2	92	1
Q9UHB9	Signal recognition particle subunit SRP68 OS=Homo sapiens GN=SRP68 PE=1 SV=2	92	1
Q96FV9	THO complex subunit 1 OS=Homo sapiens GN=THOC1 PE=1 SV=1	91	2
P04844	Dolichyl-diphosphooligosaccharide--protein glycosyltransferase subunit 2 OS=Homo sapiens GN=RPN2 PE=1 SV=3	91	1
Q07157	Tight junction protein ZO-1 OS=Homo sapiens GN=TJP1 PE=1 SV=3	90	1
Q9H501	ESF1 homolog OS=Homo sapiens GN=ESF1 PE=1 SV=1	90	2
P62316	Small nuclear ribonucleoprotein Sm D2 OS=Homo sapiens GN=SNRPD2 PE=1 SV=1	90	1
Q96KA5	Cleft lip and palate transmembrane protein 1-like protein OS=Homo sapiens GN=CLPTM1L PE=1 SV=1	90	1
P61026	Ras-related protein Rab-10 OS=Homo sapiens GN=RAB10 PE=1 SV=1	90	3
O15145	Actin-related protein 2/3 complex subunit 3 OS=Homo sapiens GN=ARPC3 PE=1 SV=3	89	1
P39880	Homeobox protein cut-like 1 OS=Homo sapiens GN=CUX1 PE=1 SV=3	89	2
Q7L2H7	Eukaryotic translation initiation factor 3 subunit M OS=Homo sapiens GN=EIF3M PE=1 SV=1	89	2
Q69YQ0	Cytospin-A OS=Homo sapiens GN=SPECC1L PE=1 SV=2	89	2
Q8TF76	Serine/threonine-protein kinase haspin OS=Homo sapiens GN=GSG2 PE=1 SV=3	89	6
P08174	Complement decay-accelerating factor OS=Homo sapiens GN=CD55 PE=1 SV=4	88	2
Q12830	Nucleosome-remodeling factor subunit BPTF OS=Homo sapiens GN=BPTF PE=1 SV=3	88	1
Q9NZI8	Insulin-like growth factor 2 mRNA-binding protein 1 OS=Homo sapiens GN=IGF2BP1 PE=1 SV=2	88	4
P0CW18	Serine protease 56 OS=Homo sapiens GN=PRSS56 PE=1 SV=1	87	2
P62841	40S ribosomal protein S15 OS=Homo sapiens GN=RPS15 PE=1 SV=2	87	1
Q9Y4W2	Ribosomal biogenesis protein LAS1L OS=Homo sapiens GN=LAS1L PE=1 SV=2	87	2
P24534	Elongation factor 1-beta OS=Homo sapiens GN=EEF1B2 PE=1 SV=3	87	1
P60228	Eukaryotic translation initiation factor 3 subunit E OS=Homo sapiens GN=EIF3E PE=1 SV=1	87	1
P46459	Vesicle-fusing ATPase OS=Homo sapiens GN=NSF PE=1 SV=3	87	1
P50990	T-complex protein 1 subunit theta OS=Homo sapiens GN=CCT8 PE=1 SV=4	87	2
Q5S007	Leucine-rich repeat serine/threonine-protein kinase 2 OS=Homo sapiens GN=LRRK2 PE=1 SV=2	87	5
P55209	Nucleosome assembly protein 1-like 1 OS=Homo sapiens GN=NAP1L1 PE=1 SV=1	86	2
Q92974	Rho guanine nucleotide exchange factor 2 OS=Homo sapiens GN=ARHGEF2 PE=1 SV=4	86	1
Q5JTV8	Torsin-1A-interacting protein 1 OS=Homo sapiens GN=TOR1AIP1 PE=1 SV=2	86	1
Q6NXG1	Epithelial splicing regulatory protein 1 OS=Homo sapiens GN=ESRP1 PE=1 SV=2	86	2
Q5T200	Zinc finger CCCH domain-containing protein 13 OS=Homo sapiens GN=ZC3H13 PE=1 SV=1	86	2
Q13724	Mannosyl-oligosaccharide glucosidase OS=Homo sapiens GN=MOGS PE=1 SV=5	86	1
Q8IVF2	Protein AHNAK2 OS=Homo sapiens GN=AHNAK2 PE=1 SV=2	86	4
P13612	Integrin alpha-4 OS=Homo sapiens GN=ITGA4 PE=1 SV=3	86	3
Q04637	Eukaryotic translation initiation factor 4 gamma 1 OS=Homo sapiens GN=EIF4G1 PE=1 SV=4	85	1
Q86XP3	ATP-dependent RNA helicase DDX42 OS=Homo sapiens GN=DDX42 PE=1 SV=1	85	1
Q9UDY2	Tight junction protein ZO-2 OS=Homo sapiens GN=TJP2 PE=1 SV=2	85	4
Q9NZR1	Tropomodulin-2 OS=Homo sapiens GN=TMOD2 PE=1 SV=1	85	1
Q6NYC8	Phostensin OS=Homo sapiens GN=PPP1R18 PE=1 SV=1	85	1
Q86WR0	Coiled-coil domain-containing protein 25 OS=Homo sapiens GN=CCDC25 PE=1 SV=2	85	2
P05026	Sodium/potassium-transporting ATPase subunit beta-1 OS=Homo sapiens GN=ATP1B1 PE=1 SV=1	85	1
Q9UHI6	Probable ATP-dependent RNA helicase DDX20 OS=Homo sapiens GN=DDX20 PE=1 SV=2	84	1
P16070	CD44 antigen OS=Homo sapiens GN=CD44 PE=1 SV=3	84	1
P47897	Glutamine--tRNA ligase OS=Homo sapiens GN=QARS PE=1 SV=1	84	2
Q14697	Neutral alpha-glucosidase AB OS=Homo sapiens GN=GANAB PE=1 SV=3	84	2
Q13895	Bystin OS=Homo sapiens GN=BYSL PE=1 SV=3	83	1
P25398	40S ribosomal protein S12 OS=Homo sapiens GN=RPS12 PE=1 SV=3	83	2
P09234	U1 small nuclear ribonucleoprotein C OS=Homo sapiens GN=SNRPC PE=1 SV=1	83	1
Q9BS26	Endoplasmic reticulum resident protein 44 OS=Homo sapiens GN=ERP44 PE=1 SV=1	83	1
P55084	Trifunctional enzyme subunit beta, mitochondrial OS=Homo sapiens GN=HADHB PE=1 SV=3	83	1
P40227	T-complex protein 1 subunit zeta OS=Homo sapiens GN=CCT6A PE=1 SV=3	82	1
O00505	Importin subunit alpha-4 OS=Homo sapiens GN=KPNA3 PE=1 SV=2	82	1
P40938	Replication factor C subunit 3 OS=Homo sapiens GN=RFC3 PE=1 SV=2	82	1
Q13111	Chromatin assembly factor 1 subunit A OS=Homo sapiens GN=CHAF1A PE=1 SV=2	82	1
P51153	Ras-related protein Rab-13 OS=Homo sapiens GN=RAB13 PE=1 SV=1	82	2
Q9UNF1	Melanoma-associated antigen D2 OS=Homo sapiens GN=MAGED2 PE=1 SV=2	82	1
Q9UFC0	Leucine-rich repeat and WD repeat-containing protein 1 OS=Homo sapiens GN=LRWD1 PE=1 SV=2	81	2
Q29RF7	Sister chromatid cohesion protein PDS5 homolog A OS=Homo sapiens GN=PDS5A PE=1 SV=1	81	1
Q9NZM5	Glioma tumor suppressor candidate region gene 2 protein OS=Homo sapiens GN=GLTSCR2 PE=1 SV=2	81	1
Q13492	Phosphatidylinositol-binding clathrin assembly protein OS=Homo sapiens GN=PICALM PE=1 SV=2	81	1
P51571	Translocon-associated protein subunit delta OS=Homo sapiens GN=SSR4 PE=1 SV=1	81	2
P20042	Eukaryotic translation initiation factor 2 subunit 2 OS=Homo sapiens GN=EIF2S2 PE=1 SV=2	81	2
Q9HCS7	Pre-mRNA-splicing factor SYF1 OS=Homo sapiens GN=XAB2 PE=1 SV=2	81	2
A8MWD9	Putative small nuclear ribonucleoprotein G-like protein 15 OS=Homo sapiens GN=SNRPGP15 PE=5 SV=2	81	1
P08579	U2 small nuclear ribonucleoprotein B~~ OS=Homo sapiens GN=SNRPB2 PE=1 SV=1	81	2
Q9BXY0	Protein MAK16 homolog OS=Homo sapiens GN=MAK16 PE=1 SV=2	80	1
Q01658	Protein Dr1 OS=Homo sapiens GN=DR1 PE=1 SV=1	80	1
P56537	Eukaryotic translation initiation factor 6 OS=Homo sapiens GN=EIF6 PE=1 SV=1	80	1
Q92552	28S ribosomal protein S27, mitochondrial OS=Homo sapiens GN=MRPS27 PE=1 SV=3	79	1
P19525	Interferon-induced, double-stranded RNA-activated protein kinase OS=Homo sapiens GN=EIF2AK2 PE=1 SV=2	79	1
Q9Y281	Cofilin-2 OS=Homo sapiens GN=CFL2 PE=1 SV=1	79	3
Q9H8H2	Probable ATP-dependent RNA helicase DDX31 OS=Homo sapiens GN=DDX31 PE=1 SV=2	79	1
Q9Y3A4	Ribosomal RNA-processing protein 7 homolog A OS=Homo sapiens GN=RRP7A PE=1 SV=2	79	1
O00303	Eukaryotic translation initiation factor 3 subunit F OS=Homo sapiens GN=EIF3F PE=1 SV=1	79	2
Q5T9A4	ATPase family AAA domain-containing protein 3B OS=Homo sapiens GN=ATAD3B PE=1 SV=1	79	2
O60762	Dolichol-phosphate mannosyltransferase subunit 1 OS=Homo sapiens GN=DPM1 PE=1 SV=1	78	1
Q9Y6A4	Cilia- and flagella-associated protein 20 OS=Homo sapiens GN=CFAP20 PE=1 SV=1	78	1
P50991	T-complex protein 1 subunit delta OS=Homo sapiens GN=CCT4 PE=1 SV=4	78	1
Q9NV06	DDB1- and CUL4-associated factor 13 OS=Homo sapiens GN=DCAF13 PE=1 SV=2	78	2
Q8WYA6	Beta-catenin-like protein 1 OS=Homo sapiens GN=CTNNBL1 PE=1 SV=1	78	1
Q96ES7	SAGA-associated factor 29 OS=Homo sapiens GN=SGF29 PE=1 SV=1	78	1
Q8N201	Integrator complex subunit 1 OS=Homo sapiens GN=INTS1 PE=1 SV=2	78	2
Q96HW7	Integrator complex subunit 4 OS=Homo sapiens GN=INTS4 PE=1 SV=2	78	1
Q6IS14	Eukaryotic translation initiation factor 5A-1-like OS=Homo sapiens GN=EIF5AL1 PE=2 SV=2	78	1
P31327	Carbamoyl-phosphate synthase [ammonia], mitochondrial OS=Homo sapiens GN=CPS1 PE=1 SV=2	77	1
Q7Z4H7	HAUS augmin-like complex subunit 6 OS=Homo sapiens GN=HAUS6 PE=1 SV=2	77	1
O95816	BAG family molecular chaperone regulator 2 OS=Homo sapiens GN=BAG2 PE=1 SV=1	77	1
Q9UGU0	Transcription factor 20 OS=Homo sapiens GN=TCF20 PE=1 SV=3	77	2
Q14157	Ubiquitin-associated protein 2-like OS=Homo sapiens GN=UBAP2L PE=1 SV=2	77	1
Q9UJ98	Cohesin subunit SA-3 OS=Homo sapiens GN=STAG3 PE=1 SV=2	77	5
P08237	ATP-dependent 6-phosphofructokinase, muscle type OS=Homo sapiens GN=PFKM PE=1 SV=2	77	1
Q9Y3D2	Methionine-R-sulfoxide reductase B2, mitochondrial OS=Homo sapiens GN=MSRB2 PE=1 SV=2	77	2
Q9BWM7	Sideroflexin-3 OS=Homo sapiens GN=SFXN3 PE=1 SV=3	77	1
P67936	Tropomyosin alpha-4 chain OS=Homo sapiens GN=TPM4 PE=1 SV=3	76	4
Q8N5C6	S1 RNA-binding domain-containing protein 1 OS=Homo sapiens GN=SRBD1 PE=1 SV=2	76	1
P27824	Calnexin OS=Homo sapiens GN=CANX PE=1 SV=2	76	1
P21796	Voltage-dependent anion-selective channel protein 1 OS=Homo sapiens GN=VDAC1 PE=1 SV=2	76	2
Q9H6S0	Probable ATP-dependent RNA helicase YTHDC2 OS=Homo sapiens GN=YTHDC2 PE=1 SV=2	76	1
P30085	UMP-CMP kinase OS=Homo sapiens GN=CMPK1 PE=1 SV=3	76	1
Q9UJS0	Calcium-binding mitochondrial carrier protein Aralar2 OS=Homo sapiens GN=SLC25A13 PE=1 SV=2	76	2
Q9NQW1	Protein transport protein Sec31B OS=Homo sapiens GN=SEC31B PE=1 SV=1	76	3
P52701	DNA mismatch repair protein Msh6 OS=Homo sapiens GN=MSH6 PE=1 SV=2	76	1
O15143	Actin-related protein 2/3 complex subunit 1B OS=Homo sapiens GN=ARPC1B PE=1 SV=3	75	1
O15446	DNA-directed RNA polymerase I subunit RPA34 OS=Homo sapiens GN=CD3EAP PE=1 SV=1	75	2
P49848	Transcription initiation factor TFIID subunit 6 OS=Homo sapiens GN=TAF6 PE=1 SV=1	75	1
O00469	Procollagen-lysine,2-oxoglutarate 5-dioxygenase 2 OS=Homo sapiens GN=PLOD2 PE=1 SV=2	75	2
Q9Y3T9	Nucleolar complex protein 2 homolog OS=Homo sapiens GN=NOC2L PE=1 SV=4	75	1
P47755	F-actin-capping protein subunit alpha-2 OS=Homo sapiens GN=CAPZA2 PE=1 SV=3	75	1
Q9NQG5	Regulation of nuclear pre-mRNA domain-containing protein 1B OS=Homo sapiens GN=RPRD1B PE=1 SV=1	75	1
Q9HBI1	Beta-parvin OS=Homo sapiens GN=PARVB PE=1 SV=1	75	1
Q9H9Y2	Ribosome production factor 1 OS=Homo sapiens GN=RPF1 PE=1 SV=2	74	1
P52732	Kinesin-like protein KIF11 OS=Homo sapiens GN=KIF11 PE=1 SV=2	74	1
Q86UY6	N-alpha-acetyltransferase 40 OS=Homo sapiens GN=NAA40 PE=1 SV=1	74	1
Q6PKG0	La-related protein 1 OS=Homo sapiens GN=LARP1 PE=1 SV=2	74	1
Q9BR76	Coronin-1B OS=Homo sapiens GN=CORO1B PE=1 SV=1	74	1
Q9NPD3	Exosome complex component RRP41 OS=Homo sapiens GN=EXOSC4 PE=1 SV=3	73	1
Q8WWM7	Ataxin-2-like protein OS=Homo sapiens GN=ATXN2L PE=1 SV=2	73	1
Q14527	Helicase-like transcription factor OS=Homo sapiens GN=HLTF PE=1 SV=2	73	1
P39656	Dolichyl-diphosphooligosaccharide--protein glycosyltransferase 48 kDa subunit OS=Homo sapiens GN=DDOST PE=1 SV=4	73	2
Q9Y6K5	2~-5~-oligoadenylate synthase 3 OS=Homo sapiens GN=OAS3 PE=1 SV=3	72	1
P28347	Transcriptional enhancer factor TEF-1 OS=Homo sapiens GN=TEAD1 PE=1 SV=2	72	1
Q9Y4A5	Transformation/transcription domain-associated protein OS=Homo sapiens GN=TRRAP PE=1 SV=3	72	1
Q9Y3U8	60S ribosomal protein L36 OS=Homo sapiens GN=RPL36 PE=1 SV=3	72	2
Q14651	Plastin-1 OS=Homo sapiens GN=PLS1 PE=1 SV=2	72	1
P61158	Actin-related protein 3 OS=Homo sapiens GN=ACTR3 PE=1 SV=3	72	1
O43663	Protein regulator of cytokinesis 1 OS=Homo sapiens GN=PRC1 PE=1 SV=2	72	3
Q99959	Plakophilin-2 OS=Homo sapiens GN=PKP2 PE=1 SV=2	72	1
P17980	26S proteasome regulatory subunit 6A OS=Homo sapiens GN=PSMC3 PE=1 SV=3	72	1
Q13416	Origin recognition complex subunit 2 OS=Homo sapiens GN=ORC2 PE=1 SV=2	71	1
P63167	Dynein light chain 1, cytoplasmic OS=Homo sapiens GN=DYNLL1 PE=1 SV=1	71	1
Q8N684	Cleavage and polyadenylation specificity factor subunit 7 OS=Homo sapiens GN=CPSF7 PE=1 SV=1	71	1
P48552	Nuclear receptor-interacting protein 1 OS=Homo sapiens GN=NRIP1 PE=1 SV=2	71	5
Q07021	Complement component 1 Q subcomponent-binding protein, mitochondrial OS=Homo sapiens GN=C1QBP PE=1 SV=1	71	1
Q96PU4	E3 ubiquitin-protein ligase UHRF2 OS=Homo sapiens GN=UHRF2 PE=1 SV=1	71	2
Q96EL3	39S ribosomal protein L53, mitochondrial OS=Homo sapiens GN=MRPL53 PE=1 SV=1	71	1
Q9HAV4	Exportin-5 OS=Homo sapiens GN=XPO5 PE=1 SV=1	71	1
P53007	Tricarboxylate transport protein, mitochondrial OS=Homo sapiens GN=SLC25A1 PE=1 SV=2	70	1
Q12996	Cleavage stimulation factor subunit 3 OS=Homo sapiens GN=CSTF3 PE=1 SV=1	70	1
P80370	Protein delta homolog 1 OS=Homo sapiens GN=DLK1 PE=1 SV=3	70	1
P41252	Isoleucine--tRNA ligase, cytoplasmic OS=Homo sapiens GN=IARS PE=1 SV=2	70	1
P62979	Ubiquitin-40S ribosomal protein S27a OS=Homo sapiens GN=RPS27A PE=1 SV=2	70	2
Q8WXI9	Transcriptional repressor p66-beta OS=Homo sapiens GN=GATAD2B PE=1 SV=1	69	1
Q15651	High mobility group nucleosome-binding domain-containing protein 3 OS=Homo sapiens GN=HMGN3 PE=1 SV=2	69	1
P63220	40S ribosomal protein S21 OS=Homo sapiens GN=RPS21 PE=1 SV=1	69	1
P11166	Solute carrier family 2, facilitated glucose transporter member 1 OS=Homo sapiens GN=SLC2A1 PE=1 SV=2	69	1
Q9NV88	Integrator complex subunit 9 OS=Homo sapiens GN=INTS9 PE=1 SV=2	68	1
Q15542	Transcription initiation factor TFIID subunit 5 OS=Homo sapiens GN=TAF5 PE=1 SV=3	68	1
P46782	40S ribosomal protein S5 OS=Homo sapiens GN=RPS5 PE=1 SV=4	68	3
O75947	ATP synthase subunit d, mitochondrial OS=Homo sapiens GN=ATP5H PE=1 SV=3	68	1
P13639	Elongation factor 2 OS=Homo sapiens GN=EEF2 PE=1 SV=4	68	2
Q12965	Unconventional myosin-Ie OS=Homo sapiens GN=MYO1E PE=1 SV=2	68	1
P20339	Ras-related protein Rab-5A OS=Homo sapiens GN=RAB5A PE=1 SV=2	68	1
Q9H2H8	Peptidyl-prolyl cis-trans isomerase-like 3 OS=Homo sapiens GN=PPIL3 PE=1 SV=1	67	1
Q92522	Histone H1x OS=Homo sapiens GN=H1FX PE=1 SV=1	67	1
Q8IY21	Probable ATP-dependent RNA helicase DDX60 OS=Homo sapiens GN=DDX60 PE=1 SV=3	67	1
P04083	Annexin A1 OS=Homo sapiens GN=ANXA1 PE=1 SV=2	67	1
P10599	Thioredoxin OS=Homo sapiens GN=TXN PE=1 SV=3	67	1
Q15014	Mortality factor 4-like protein 2 OS=Homo sapiens GN=MORF4L2 PE=1 SV=1	66	2
O75694	Nuclear pore complex protein Nup155 OS=Homo sapiens GN=NUP155 PE=1 SV=1	66	1
P22314	Ubiquitin-like modifier-activating enzyme 1 OS=Homo sapiens GN=UBA1 PE=1 SV=3	66	1
P07237	Protein disulfide-isomerase OS=Homo sapiens GN=P4HB PE=1 SV=3	66	2
O95758	Polypyrimidine tract-binding protein 3 OS=Homo sapiens GN=PTBP3 PE=1 SV=2	66	1
Q9UNQ2	Probable dimethyladenosine transferase OS=Homo sapiens GN=DIMT1 PE=1 SV=1	66	1
Q8IYS0	GRAM domain-containing protein 1C OS=Homo sapiens GN=GRAMD1C PE=1 SV=2	66	2
Q6WCQ1	Myosin phosphatase Rho-interacting protein OS=Homo sapiens GN=MPRIP PE=1 SV=3	66	1
P62273	40S ribosomal protein S29 OS=Homo sapiens GN=RPS29 PE=1 SV=2	65	2
A3KMH1	von Willebrand factor A domain-containing protein 8 OS=Homo sapiens GN=VWA8 PE=1 SV=2	65	1
Q13112	Chromatin assembly factor 1 subunit B OS=Homo sapiens GN=CHAF1B PE=1 SV=1	65	1
P62910	60S ribosomal protein L32 OS=Homo sapiens GN=RPL32 PE=1 SV=2	65	2
Q9H4I0	Double-strand-break repair protein rad21-like protein 1 OS=Homo sapiens GN=RAD21L1 PE=2 SV=3	65	1
O75530	Polycomb protein EED OS=Homo sapiens GN=EED PE=1 SV=2	64	1
Q86Y07	Serine/threonine-protein kinase VRK2 OS=Homo sapiens GN=VRK2 PE=1 SV=3	64	1
O43175	D-3-phosphoglycerate dehydrogenase OS=Homo sapiens GN=PHGDH PE=1 SV=4	64	1
Q9BVI4	Nucleolar complex protein 4 homolog OS=Homo sapiens GN=NOC4L PE=1 SV=1	64	1
P35268	60S ribosomal protein L22 OS=Homo sapiens GN=RPL22 PE=1 SV=2	64	1
Q9UK45	U6 snRNA-associated Sm-like protein LSm7 OS=Homo sapiens GN=LSM7 PE=1 SV=1	64	1
O95782	AP-2 complex subunit alpha-1 OS=Homo sapiens GN=AP2A1 PE=1 SV=3	64	3
Q7KZ85	Transcription elongation factor SPT6 OS=Homo sapiens GN=SUPT6H PE=1 SV=2	64	1
P78344	Eukaryotic translation initiation factor 4 gamma 2 OS=Homo sapiens GN=EIF4G2 PE=1 SV=1	64	1
O95235	Kinesin-like protein KIF20A OS=Homo sapiens GN=KIF20A PE=1 SV=1	64	1
Q99567	Nuclear pore complex protein Nup88 OS=Homo sapiens GN=NUP88 PE=1 SV=2	64	1
P06753	Tropomyosin alpha-3 chain OS=Homo sapiens GN=TPM3 PE=1 SV=2	64	3
Q8IUF8	Ribosomal oxygenase 2 OS=Homo sapiens GN=RIOX2 PE=1 SV=1	64	1
Q6PD62	RNA polymerase-associated protein CTR9 homolog OS=Homo sapiens GN=CTR9 PE=1 SV=1	64	1
P04004	Vitronectin OS=Homo sapiens GN=VTN PE=1 SV=1	64	1
Q14257	Reticulocalbin-2 OS=Homo sapiens GN=RCN2 PE=1 SV=1	64	1
Q9UKN8	General transcription factor 3C polypeptide 4 OS=Homo sapiens GN=GTF3C4 PE=1 SV=2	63	1
Q6YHK3	CD109 antigen OS=Homo sapiens GN=CD109 PE=1 SV=2	63	1
Q9Y6M1	Insulin-like growth factor 2 mRNA-binding protein 2 OS=Homo sapiens GN=IGF2BP2 PE=1 SV=2	63	1
P10155	60 kDa SS-A/Ro ribonucleoprotein OS=Homo sapiens GN=TROVE2 PE=1 SV=2	63	1
Q8TF68	Zinc finger protein 384 OS=Homo sapiens GN=ZNF384 PE=1 SV=2	62	1
Q12857	Nuclear factor 1 A-type OS=Homo sapiens GN=NFIA PE=1 SV=2	62	1
Q15751	Probable E3 ubiquitin-protein ligase HERC1 OS=Homo sapiens GN=HERC1 PE=1 SV=2	62	5
Q9Y312	Protein AAR2 homolog OS=Homo sapiens GN=AAR2 PE=1 SV=2	62	1
P61160	Actin-related protein 2 OS=Homo sapiens GN=ACTR2 PE=1 SV=1	62	1
Q9BTD8	RNA-binding protein 42 OS=Homo sapiens GN=RBM42 PE=1 SV=1	62	2
O75340	Programmed cell death protein 6 OS=Homo sapiens GN=PDCD6 PE=1 SV=1	62	1
Q9H5Q4	Dimethyladenosine transferase 2, mitochondrial OS=Homo sapiens GN=TFB2M PE=1 SV=1	62	1
P62851	40S ribosomal protein S25 OS=Homo sapiens GN=RPS25 PE=1 SV=1	62	1
Q96HS1	Serine/threonine-protein phosphatase PGAM5, mitochondrial OS=Homo sapiens GN=PGAM5 PE=1 SV=2	61	4
Q9GZN7	Protein rogdi homolog OS=Homo sapiens GN=ROGDI PE=1 SV=1	61	5
P62826	GTP-binding nuclear protein Ran OS=Homo sapiens GN=RAN PE=1 SV=3	61	1
P48995	Short transient receptor potential channel 1 OS=Homo sapiens GN=TRPC1 PE=1 SV=1	61	2
B5ME19	Eukaryotic translation initiation factor 3 subunit C-like protein OS=Homo sapiens GN=EIF3CL PE=3 SV=1	61	2
Q9Y2K7	Lysine-specific demethylase 2A OS=Homo sapiens GN=KDM2A PE=1 SV=3	61	1
Q9NYH9	U3 small nucleolar RNA-associated protein 6 homolog OS=Homo sapiens GN=UTP6 PE=2 SV=2	61	1
P35222	Catenin beta-1 OS=Homo sapiens GN=CTNNB1 PE=1 SV=1	61	1
P18887	DNA repair protein XRCC1 OS=Homo sapiens GN=XRCC1 PE=1 SV=2	61	1
Q96MG8	Protein-L-isoaspartate O-methyltransferase domain-containing protein 1 OS=Homo sapiens GN=PCMTD1 PE=1 SV=2	61	1
P48643	T-complex protein 1 subunit epsilon OS=Homo sapiens GN=CCT5 PE=1 SV=1	60	1
Q9H0U4	Ras-related protein Rab-1B OS=Homo sapiens GN=RAB1B PE=1 SV=1	60	1
P31040	Succinate dehydrogenase [ubiquinone] flavoprotein subunit, mitochondrial OS=Homo sapiens GN=SDHA PE=1 SV=2	60	1
Q9NY93	Probable ATP-dependent RNA helicase DDX56 OS=Homo sapiens GN=DDX56 PE=1 SV=1	60	1
P31939	Bifunctional purine biosynthesis protein PURH OS=Homo sapiens GN=ATIC PE=1 SV=3	60	1
Q9NZB2	Constitutive coactivator of PPAR-gamma-like protein 1 OS=Homo sapiens GN=FAM120A PE=1 SV=2	60	1
O14556	Glyceraldehyde-3-phosphate dehydrogenase, testis-specific OS=Homo sapiens GN=GAPDHS PE=1 SV=2	60	2
Q9Y6C9	Mitochondrial carrier homolog 2 OS=Homo sapiens GN=MTCH2 PE=1 SV=1	59	1
Q14694	Ubiquitin carboxyl-terminal hydrolase 10 OS=Homo sapiens GN=USP10 PE=1 SV=2	59	1
Q7Z6E9	E3 ubiquitin-protein ligase RBBP6 OS=Homo sapiens GN=RBBP6 PE=1 SV=1	59	1
O43293	Death-associated protein kinase 3 OS=Homo sapiens GN=DAPK3 PE=1 SV=1	59	1
P14550	Alcohol dehydrogenase [NADP(+)] OS=Homo sapiens GN=AKR1A1 PE=1 SV=3	59	1
Q8NI35	InaD-like protein OS=Homo sapiens GN=PATJ PE=1 SV=3	59	4
P22061	Protein-L-isoaspartate(D-aspartate) O-methyltransferase OS=Homo sapiens GN=PCMT1 PE=1 SV=4	59	1
Q7Z4V5	Hepatoma-derived growth factor-related protein 2 OS=Homo sapiens GN=HDGFL2 PE=1 SV=1	58	1
Q15645	Pachytene checkpoint protein 2 homolog OS=Homo sapiens GN=TRIP13 PE=1 SV=2	58	1
O00267	Transcription elongation factor SPT5 OS=Homo sapiens GN=SUPT5H PE=1 SV=1	58	1
O14646	Chromodomain-helicase-DNA-binding protein 1 OS=Homo sapiens GN=CHD1 PE=1 SV=2	58	1
Q09161	Nuclear cap-binding protein subunit 1 OS=Homo sapiens GN=NCBP1 PE=1 SV=1	58	2
Q06265	Exosome complex component RRP45 OS=Homo sapiens GN=EXOSC9 PE=1 SV=3	58	1
Q15022	Polycomb protein SUZ12 OS=Homo sapiens GN=SUZ12 PE=1 SV=3	58	1
P14868	Aspartate--tRNA ligase, cytoplasmic OS=Homo sapiens GN=DARS PE=1 SV=2	57	1
P49137	MAP kinase-activated protein kinase 2 OS=Homo sapiens GN=MAPKAPK2 PE=1 SV=1	57	1
Q9BZJ0	Crooked neck-like protein 1 OS=Homo sapiens GN=CRNKL1 PE=1 SV=4	57	1
Q9UQ88	Cyclin-dependent kinase 11A OS=Homo sapiens GN=CDK11A PE=1 SV=4	57	1
Q14244	Ensconsin OS=Homo sapiens GN=MAP7 PE=1 SV=1	57	1
P78346	Ribonuclease P protein subunit p30 OS=Homo sapiens GN=RPP30 PE=1 SV=1	56	1
Q92901	60S ribosomal protein L3-like OS=Homo sapiens GN=RPL3L PE=2 SV=3	56	1
P63010	AP-2 complex subunit beta OS=Homo sapiens GN=AP2B1 PE=1 SV=1	56	2
P40939	Trifunctional enzyme subunit alpha, mitochondrial OS=Homo sapiens GN=HADHA PE=1 SV=2	56	2
Q8IWY8	Zinc finger and SCAN domain-containing protein 29 OS=Homo sapiens GN=ZSCAN29 PE=1 SV=2	56	2
Q7Z3B4	Nucleoporin p54 OS=Homo sapiens GN=NUP54 PE=1 SV=2	56	1
O94973	AP-2 complex subunit alpha-2 OS=Homo sapiens GN=AP2A2 PE=1 SV=2	56	1
P56192	Methionine--tRNA ligase, cytoplasmic OS=Homo sapiens GN=MARS PE=1 SV=2	56	1
Q9NX24	H/ACA ribonucleoprotein complex subunit 2 OS=Homo sapiens GN=NHP2 PE=1 SV=1	55	2
Q6PCB5	Round spermatid basic protein 1-like protein OS=Homo sapiens GN=RSBN1L PE=1 SV=2	55	5
Q10570	Cleavage and polyadenylation specificity factor subunit 1 OS=Homo sapiens GN=CPSF1 PE=1 SV=2	55	2
Q96GM8	Target of EGR1 protein 1 OS=Homo sapiens GN=TOE1 PE=1 SV=1	55	1
Q9Y333	U6 snRNA-associated Sm-like protein LSm2 OS=Homo sapiens GN=LSM2 PE=1 SV=1	55	1
P06396	Gelsolin OS=Homo sapiens GN=GSN PE=1 SV=1	55	1
Q9Y6X3	MAU2 chromatid cohesion factor homolog OS=Homo sapiens GN=MAU2 PE=1 SV=2	55	1
Q13418	Integrin-linked protein kinase OS=Homo sapiens GN=ILK PE=1 SV=2	55	1
O00410	Importin-5 OS=Homo sapiens GN=IPO5 PE=1 SV=4	54	1
Q13206	Probable ATP-dependent RNA helicase DDX10 OS=Homo sapiens GN=DDX10 PE=1 SV=2	54	2
P61011	Signal recognition particle 54 kDa protein OS=Homo sapiens GN=SRP54 PE=1 SV=1	54	1
P05114	Non-histone chromosomal protein HMG-14 OS=Homo sapiens GN=HMGN1 PE=1 SV=3	54	1
Q8TF32	Zinc finger protein 431 OS=Homo sapiens GN=ZNF431 PE=2 SV=2	54	4
O75521	Enoyl-CoA delta isomerase 2, mitochondrial OS=Homo sapiens GN=ECI2 PE=1 SV=4	54	1
O43463	Histone-lysine N-methyltransferase SUV39H1 OS=Homo sapiens GN=SUV39H1 PE=1 SV=1	53	1
Q9UPN3	Microtubule-actin cross-linking factor 1, isoforms 1/2/3/5 OS=Homo sapiens GN=MACF1 PE=1 SV=4	53	1
O75718	Cartilage-associated protein OS=Homo sapiens GN=CRTAP PE=1 SV=1	53	1
P49207	60S ribosomal protein L34 OS=Homo sapiens GN=RPL34 PE=1 SV=3	53	1
Q8N163	Cell cycle and apoptosis regulator protein 2 OS=Homo sapiens GN=CCAR2 PE=1 SV=2	53	1
Q8WUQ7	Cactin OS=Homo sapiens GN=CACTIN PE=1 SV=3	53	1
P42765	3-ketoacyl-CoA thiolase, mitochondrial OS=Homo sapiens GN=ACAA2 PE=1 SV=2	53	1
Q9UIK4	Death-associated protein kinase 2 OS=Homo sapiens GN=DAPK2 PE=1 SV=1	52	1
P06576	ATP synthase subunit beta, mitochondrial OS=Homo sapiens GN=ATP5B PE=1 SV=3	52	1
Q9NUL7	Probable ATP-dependent RNA helicase DDX28 OS=Homo sapiens GN=DDX28 PE=1 SV=2	52	1
Q9UKX7	Nuclear pore complex protein Nup50 OS=Homo sapiens GN=NUP50 PE=1 SV=2	52	2
P54136	Arginine--tRNA ligase, cytoplasmic OS=Homo sapiens GN=RARS PE=1 SV=2	52	1
Q9NPQ8	Synembryn-A OS=Homo sapiens GN=RIC8A PE=1 SV=3	52	1
Q8WXA9	Splicing regulatory glutamine/lysine-rich protein 1 OS=Homo sapiens GN=SREK1 PE=1 SV=1	51	1
Q6P2E9	Enhancer of mRNA-decapping protein 4 OS=Homo sapiens GN=EDC4 PE=1 SV=1	51	1
P82979	SAP domain-containing ribonucleoprotein OS=Homo sapiens GN=SARNP PE=1 SV=3	51	1
Q5JVF3	PCI domain-containing protein 2 OS=Homo sapiens GN=PCID2 PE=1 SV=2	51	1
Q9Y232	Chromodomain Y-like protein OS=Homo sapiens GN=CDYL PE=1 SV=2	51	1
Q8WUA4	General transcription factor 3C polypeptide 2 OS=Homo sapiens GN=GTF3C2 PE=1 SV=2	51	1
Q14956	Transmembrane glycoprotein NMB OS=Homo sapiens GN=GPNMB PE=1 SV=2	51	4
Q6P158	Putative ATP-dependent RNA helicase DHX57 OS=Homo sapiens GN=DHX57 PE=1 SV=2	51	1
Q8WWC4	m-AAA protease-interacting protein 1, mitochondrial OS=Homo sapiens GN=MAIP1 PE=1 SV=1	51	1
Q0ZGT2	Nexilin OS=Homo sapiens GN=NEXN PE=1 SV=1	51	2
Q8N726	Tumor suppressor ARF OS=Homo sapiens GN=CDKN2A PE=1 SV=2	51	1
Q58FF3	Putative endoplasmin-like protein OS=Homo sapiens GN=HSP90B2P PE=5 SV=1	51	1
Q14624	Inter-alpha-trypsin inhibitor heavy chain H4 OS=Homo sapiens GN=ITIH4 PE=1 SV=4	50	2
Q15059	Bromodomain-containing protein 3 OS=Homo sapiens GN=BRD3 PE=1 SV=1	50	1
O75525	KH domain-containing, RNA-binding, signal transduction-associated protein 3 OS=Homo sapiens GN=KHDRBS3 PE=1 SV=1	50	1
Q8WVM7	Cohesin subunit SA-1 OS=Homo sapiens GN=STAG1 PE=1 SV=3	50	1
Q92615	La-related protein 4B OS=Homo sapiens GN=LARP4B PE=1 SV=3	50	1
Q8NBU5	ATPase family AAA domain-containing protein 1 OS=Homo sapiens GN=ATAD1 PE=1 SV=1	50	1
P31930	Cytochrome b-c1 complex subunit 1, mitochondrial OS=Homo sapiens GN=UQCRC1 PE=1 SV=3	50	1
P55884	Eukaryotic translation initiation factor 3 subunit B OS=Homo sapiens GN=EIF3B PE=1 SV=3	49	1
P11277	Spectrin beta chain, erythrocytic OS=Homo sapiens GN=SPTB PE=1 SV=5	49	1
A6NKT7	RanBP2-like and GRIP domain-containing protein 3 OS=Homo sapiens GN=RGPD3 PE=4 SV=2	49	1
P46063	ATP-dependent DNA helicase Q1 OS=Homo sapiens GN=RECQL PE=1 SV=3	49	1
Q9Y4Z0	U6 snRNA-associated Sm-like protein LSm4 OS=Homo sapiens GN=LSM4 PE=1 SV=1	49	1
P11310	Medium-chain specific acyl-CoA dehydrogenase, mitochondrial OS=Homo sapiens GN=ACADM PE=1 SV=1	49	1
Q96G03	Phosphoglucomutase-2 OS=Homo sapiens GN=PGM2 PE=1 SV=4	49	2
Q9HBM6	Transcription initiation factor TFIID subunit 9B OS=Homo sapiens GN=TAF9B PE=1 SV=1	49	1
Q9NW13	RNA-binding protein 28 OS=Homo sapiens GN=RBM28 PE=1 SV=3	49	2
P61204	ADP-ribosylation factor 3 OS=Homo sapiens GN=ARF3 PE=1 SV=2	49	1
P61964	WD repeat-containing protein 5 OS=Homo sapiens GN=WDR5 PE=1 SV=1	49	1
P08240	Signal recognition particle receptor subunit alpha OS=Homo sapiens GN=SRPRA PE=1 SV=2	49	1
Q9NXS2	Glutaminyl-peptide cyclotransferase-like protein OS=Homo sapiens GN=QPCTL PE=1 SV=2	49	1
P05455	Lupus La protein OS=Homo sapiens GN=SSB PE=1 SV=2	48	1
Q9ULU4	Protein kinase C-binding protein 1 OS=Homo sapiens GN=ZMYND8 PE=1 SV=2	48	2
Q6PJT7	Zinc finger CCCH domain-containing protein 14 OS=Homo sapiens GN=ZC3H14 PE=1 SV=1	48	1
Q5T4S7	E3 ubiquitin-protein ligase UBR4 OS=Homo sapiens GN=UBR4 PE=1 SV=1	48	1
Q7L2J0	7SK snRNA methylphosphate capping enzyme OS=Homo sapiens GN=MEPCE PE=1 SV=1	48	1
Q9UJV9	Probable ATP-dependent RNA helicase DDX41 OS=Homo sapiens GN=DDX41 PE=1 SV=2	48	1
Q9BZD4	Kinetochore protein Nuf2 OS=Homo sapiens GN=NUF2 PE=1 SV=2	48	2
Q9H9B4	Sideroflexin-1 OS=Homo sapiens GN=SFXN1 PE=1 SV=4	48	2
Q8WVM0	Dimethyladenosine transferase 1, mitochondrial OS=Homo sapiens GN=TFB1M PE=1 SV=1	47	1
Q8IXL7	Methionine-R-sulfoxide reductase B3 OS=Homo sapiens GN=MSRB3 PE=1 SV=2	47	1
P09382	Galectin-1 OS=Homo sapiens GN=LGALS1 PE=1 SV=2	47	2
Q96BP3	Peptidylprolyl isomerase domain and WD repeat-containing protein 1 OS=Homo sapiens GN=PPWD1 PE=1 SV=1	47	1
O43447	Peptidyl-prolyl cis-trans isomerase H OS=Homo sapiens GN=PPIH PE=1 SV=1	47	1
O96008	Mitochondrial import receptor subunit TOM40 homolog OS=Homo sapiens GN=TOMM40 PE=1 SV=1	47	1
Q9Y3E5	Peptidyl-tRNA hydrolase 2, mitochondrial OS=Homo sapiens GN=PTRH2 PE=1 SV=1	47	1
P29692	Elongation factor 1-delta OS=Homo sapiens GN=EEF1D PE=1 SV=5	47	1
Q8WXX5	DnaJ homolog subfamily C member 9 OS=Homo sapiens GN=DNAJC9 PE=1 SV=1	46	1
P55081	Microfibrillar-associated protein 1 OS=Homo sapiens GN=MFAP1 PE=1 SV=2	46	1
Q92504	Zinc transporter SLC39A7 OS=Homo sapiens GN=SLC39A7 PE=1 SV=2	46	2
P17213	Bactericidal permeability-increasing protein OS=Homo sapiens GN=BPI PE=1 SV=4	45	2
P09496	Clathrin light chain A OS=Homo sapiens GN=CLTA PE=1 SV=1	45	1
Q99547	M-phase phosphoprotein 6 OS=Homo sapiens GN=MPHOSPH6 PE=1 SV=2	45	1
O00139	Kinesin-like protein KIF2A OS=Homo sapiens GN=KIF2A PE=1 SV=3	45	2
Q7Z333	Probable helicase senataxin OS=Homo sapiens GN=SETX PE=1 SV=4	45	1
Q9Y2Z4	Tyrosine--tRNA ligase, mitochondrial OS=Homo sapiens GN=YARS2 PE=1 SV=2	45	1
O14579	Coatomer subunit epsilon OS=Homo sapiens GN=COPE PE=1 SV=3	44	1
Q9Y3B9	RRP15-like protein OS=Homo sapiens GN=RRP15 PE=1 SV=2	44	1
Q15648	Mediator of RNA polymerase II transcription subunit 1 OS=Homo sapiens GN=MED1 PE=1 SV=4	44	1
Q1W6H9	Protein FAM110C OS=Homo sapiens GN=FAM110C PE=1 SV=2	44	4
P51114	Fragile X mental retardation syndrome-related protein 1 OS=Homo sapiens GN=FXR1 PE=1 SV=3	44	1
O14787	Transportin-2 OS=Homo sapiens GN=TNPO2 PE=1 SV=3	44	1
Q3KRB8	Rho GTPase-activating protein 11B OS=Homo sapiens GN=ARHGAP11B PE=2 SV=1	44	1
Q99575	Ribonucleases P/MRP protein subunit POP1 OS=Homo sapiens GN=POP1 PE=1 SV=2	44	1
Q92766	Ras-responsive element-binding protein 1 OS=Homo sapiens GN=RREB1 PE=1 SV=3	43	1
Q15052	Rho guanine nucleotide exchange factor 6 OS=Homo sapiens GN=ARHGEF6 PE=1 SV=2	43	2
O75122	CLIP-associating protein 2 OS=Homo sapiens GN=CLASP2 PE=1 SV=2	43	1
Q92620	Pre-mRNA-splicing factor ATP-dependent RNA helicase PRP16 OS=Homo sapiens GN=DHX38 PE=1 SV=2	43	1
P16615	Sarcoplasmic/endoplasmic reticulum calcium ATPase 2 OS=Homo sapiens GN=ATP2A2 PE=1 SV=1	43	1
O75151	Lysine-specific demethylase PHF2 OS=Homo sapiens GN=PHF2 PE=1 SV=4	43	1
P35232	Prohibitin OS=Homo sapiens GN=PHB PE=1 SV=1	43	1
Q9HAV0	Guanine nucleotide-binding protein subunit beta-4 OS=Homo sapiens GN=GNB4 PE=1 SV=3	43	1
Q6UWJ8	CD164 sialomucin-like 2 protein OS=Homo sapiens GN=CD164L2 PE=1 SV=2	43	1
Q6IN84	rRNA methyltransferase 1, mitochondrial OS=Homo sapiens GN=MRM1 PE=1 SV=1	43	1
P67812	Signal peptidase complex catalytic subunit SEC11A OS=Homo sapiens GN=SEC11A PE=1 SV=1	43	1
P49257	Protein ERGIC-53 OS=Homo sapiens GN=LMAN1 PE=1 SV=2	43	1
Q13610	Periodic tryptophan protein 1 homolog OS=Homo sapiens GN=PWP1 PE=1 SV=1	42	1
Q6NVV1	Putative 60S ribosomal protein L13a protein RPL13AP3 OS=Homo sapiens GN=RPL13AP3 PE=5 SV=1	42	1
Q9Y520	Protein PRRC2C OS=Homo sapiens GN=PRRC2C PE=1 SV=4	42	1
Q8NAV1	Pre-mRNA-splicing factor 38A OS=Homo sapiens GN=PRPF38A PE=1 SV=1	42	1
Q9HD33	39S ribosomal protein L47, mitochondrial OS=Homo sapiens GN=MRPL47 PE=1 SV=2	42	1
Q96AC1	Fermitin family homolog 2 OS=Homo sapiens GN=FERMT2 PE=1 SV=1	42	1
Q9BQ04	RNA-binding protein 4B OS=Homo sapiens GN=RBM4B PE=1 SV=1	41	1
P09038	Fibroblast growth factor 2 OS=Homo sapiens GN=FGF2 PE=1 SV=3	41	1
Q9NZQ3	NCK-interacting protein with SH3 domain OS=Homo sapiens GN=NCKIPSD PE=1 SV=1	41	1
Q96EP5	DAZ-associated protein 1 OS=Homo sapiens GN=DAZAP1 PE=1 SV=1	41	1
Q9UM54	Unconventional myosin-VI OS=Homo sapiens GN=MYO6 PE=1 SV=4	41	1
Q9P1Z9	Coiled-coil domain-containing protein 180 OS=Homo sapiens GN=CCDC180 PE=2 SV=2	41	1
Q9NWB6	Arginine and glutamate-rich protein 1 OS=Homo sapiens GN=ARGLU1 PE=1 SV=1	41	1
Q96SI9	Spermatid perinuclear RNA-binding protein OS=Homo sapiens GN=STRBP PE=1 SV=1	41	1
P78406	mRNA export factor OS=Homo sapiens GN=RAE1 PE=1 SV=1	41	1
P98175	RNA-binding protein 10 OS=Homo sapiens GN=RBM10 PE=1 SV=3	41	1
P54296	Myomesin-2 OS=Homo sapiens GN=MYOM2 PE=1 SV=2	41	2
Q8NBI5	Solute carrier family 43 member 3 OS=Homo sapiens GN=SLC43A3 PE=1 SV=2	41	1
Q8WVK2	U4/U6.U5 small nuclear ribonucleoprotein 27 kDa protein OS=Homo sapiens GN=SNRNP27 PE=1 SV=1	41	1
Q14204	Cytoplasmic dynein 1 heavy chain 1 OS=Homo sapiens GN=DYNC1H1 PE=1 SV=5	41	1
Q9NVI1	Fanconi anemia group I protein OS=Homo sapiens GN=FANCI PE=1 SV=4	41	2
P49368	T-complex protein 1 subunit gamma OS=Homo sapiens GN=CCT3 PE=1 SV=4	40	1
Q00341	Vigilin OS=Homo sapiens GN=HDLBP PE=1 SV=2	40	1
Q9H8V3	Protein ECT2 OS=Homo sapiens GN=ECT2 PE=1 SV=4	40	1
P40926	Malate dehydrogenase, mitochondrial OS=Homo sapiens GN=MDH2 PE=1 SV=3	40	1
Q9UN86	Ras GTPase-activating protein-binding protein 2 OS=Homo sapiens GN=G3BP2 PE=1 SV=2	40	1
Q86U06	Probable RNA-binding protein 23 OS=Homo sapiens GN=RBM23 PE=1 SV=1	40	1
O75880	Protein SCO1 homolog, mitochondrial OS=Homo sapiens GN=SCO1 PE=1 SV=1	40	1
P50897	Palmitoyl-protein thioesterase 1 OS=Homo sapiens GN=PPT1 PE=1 SV=1	40	2
P82930	28S ribosomal protein S34, mitochondrial OS=Homo sapiens GN=MRPS34 PE=1 SV=2	40	1
O15504	Nucleoporin-like protein 2 OS=Homo sapiens GN=NUPL2 PE=1 SV=1	39	1
P35240	Merlin OS=Homo sapiens GN=NF2 PE=1 SV=1	39	1
Q16775	Hydroxyacylglutathione hydrolase, mitochondrial OS=Homo sapiens GN=HAGH PE=1 SV=2	39	3
Q9H6X2	Anthrax toxin receptor 1 OS=Homo sapiens GN=ANTXR1 PE=1 SV=2	39	1
Q96T60	Bifunctional polynucleotide phosphatase/kinase OS=Homo sapiens GN=PNKP PE=1 SV=1	39	1
Q9Y2D5	A-kinase anchor protein 2 OS=Homo sapiens GN=AKAP2 PE=1 SV=3	39	1
Q9H3F6	BTB/POZ domain-containing adapter for CUL3-mediated RhoA degradation protein 3 OS=Homo sapiens GN=KCTD10 PE=1 SV=1	39	1
P43487	Ran-specific GTPase-activating protein OS=Homo sapiens GN=RANBP1 PE=1 SV=1	39	1
Q08AE8	Protein spire homolog 1 OS=Homo sapiens GN=SPIRE1 PE=1 SV=3	39	3
P30304	M-phase inducer phosphatase 1 OS=Homo sapiens GN=CDC25A PE=1 SV=2	39	3
Q9P2N5	RNA-binding protein 27 OS=Homo sapiens GN=RBM27 PE=1 SV=2	38	1
Q92925	SWI/SNF-related matrix-associated actin-dependent regulator of chromatin subfamily D member 2 OS=Homo sapiens GN=SMARCD2 PE=1 SV=3	38	1
O75352	Mannose-P-dolichol utilization defect 1 protein OS=Homo sapiens GN=MPDU1 PE=1 SV=2	38	1
Q9Y295	Developmentally-regulated GTP-binding protein 1 OS=Homo sapiens GN=DRG1 PE=1 SV=1	38	1
Q96CW1	AP-2 complex subunit mu OS=Homo sapiens GN=AP2M1 PE=1 SV=2	38	1
Q9P0X4	Voltage-dependent T-type calcium channel subunit alpha-1I OS=Homo sapiens GN=CACNA1I PE=1 SV=1	38	2
O15160	DNA-directed RNA polymerases I and III subunit RPAC1 OS=Homo sapiens GN=POLR1C PE=1 SV=1	38	1
Q96SN8	CDK5 regulatory subunit-associated protein 2 OS=Homo sapiens GN=CDK5RAP2 PE=1 SV=5	38	1
O95478	Ribosome biogenesis protein NSA2 homolog OS=Homo sapiens GN=NSA2 PE=1 SV=1	38	1
Q9C0I3	Serine-rich coiled-coil domain-containing protein 1 OS=Homo sapiens GN=CCSER1 PE=2 SV=2	38	2
Q86UE4	Protein LYRIC OS=Homo sapiens GN=MTDH PE=1 SV=2	37	1
Q13263	Transcription intermediary factor 1-beta OS=Homo sapiens GN=TRIM28 PE=1 SV=5	37	1
Q13395	Probable methyltransferase TARBP1 OS=Homo sapiens GN=TARBP1 PE=1 SV=1	37	1
O43776	Asparagine--tRNA ligase, cytoplasmic OS=Homo sapiens GN=NARS PE=1 SV=1	37	1
Q13459	Unconventional myosin-IXb OS=Homo sapiens GN=MYO9B PE=1 SV=3	37	2
Q9Y6V7	Probable ATP-dependent RNA helicase DDX49 OS=Homo sapiens GN=DDX49 PE=1 SV=1	37	1
Q8N1T3	Unconventional myosin-Ih OS=Homo sapiens GN=MYO1H PE=1 SV=2	37	1
Q9H0A8	COMM domain-containing protein 4 OS=Homo sapiens GN=COMMD4 PE=1 SV=1	37	1
Q9Y446	Plakophilin-3 OS=Homo sapiens GN=PKP3 PE=1 SV=1	37	1
Q86XA9	HEAT repeat-containing protein 5A OS=Homo sapiens GN=HEATR5A PE=1 SV=2	37	1
P30414	NK-tumor recognition protein OS=Homo sapiens GN=NKTR PE=1 SV=2	37	2
Q8NE86	Calcium uniporter protein, mitochondrial OS=Homo sapiens GN=MCU PE=1 SV=1	37	1
Q15363	Transmembrane emp24 domain-containing protein 2 OS=Homo sapiens GN=TMED2 PE=1 SV=1	36	1
A0AV96	RNA-binding protein 47 OS=Homo sapiens GN=RBM47 PE=1 SV=2	36	2
P05023	Sodium/potassium-transporting ATPase subunit alpha-1 OS=Homo sapiens GN=ATP1A1 PE=1 SV=1	36	1
Q15181	Inorganic pyrophosphatase OS=Homo sapiens GN=PPA1 PE=1 SV=2	36	1
Q9Y4D7	Plexin-D1 OS=Homo sapiens GN=PLXND1 PE=1 SV=3	36	1
Q7RTR0	NACHT, LRR and PYD domains-containing protein 9 OS=Homo sapiens GN=NLRP9 PE=2 SV=1	36	1
Q76I76	Protein phosphatase Slingshot homolog 2 OS=Homo sapiens GN=SSH2 PE=1 SV=1	36	1
Q9NR12	PDZ and LIM domain protein 7 OS=Homo sapiens GN=PDLIM7 PE=1 SV=1	36	1
P0C7U0	Protein ELFN1 OS=Homo sapiens GN=ELFN1 PE=1 SV=2	36	1
P53992	Protein transport protein Sec24C OS=Homo sapiens GN=SEC24C PE=1 SV=3	36	2
Q7Z2X4	PTB-containing, cubilin and LRP1-interacting protein OS=Homo sapiens GN=PID1 PE=1 SV=1	35	1
Q8TEW0	Partitioning defective 3 homolog OS=Homo sapiens GN=PARD3 PE=1 SV=2	35	1
P42025	Beta-centractin OS=Homo sapiens GN=ACTR1B PE=1 SV=1	35	1
Q7Z2T5	TRMT1-like protein OS=Homo sapiens GN=TRMT1L PE=1 SV=2	35	1
Q8N3V7	Synaptopodin OS=Homo sapiens GN=SYNPO PE=1 SV=2	35	1
Q9NQ55	Suppressor of SWI4 1 homolog OS=Homo sapiens GN=PPAN PE=2 SV=1	35	1
Q96M29	Tektin-5 OS=Homo sapiens GN=TEKT5 PE=1 SV=1	35	3
Q9NQA5	Transient receptor potential cation channel subfamily V member 5 OS=Homo sapiens GN=TRPV5 PE=1 SV=2	35	1
P30048	Thioredoxin-dependent peroxide reductase, mitochondrial OS=Homo sapiens GN=PRDX3 PE=1 SV=3	35	1
Q96MH7	Uncharacterized protein C5orf34 OS=Homo sapiens GN=C5orf34 PE=2 SV=2	35	1
Q9BT23	LIM domain-containing protein 2 OS=Homo sapiens GN=LIMD2 PE=1 SV=1	35	1
O76031	ATP-dependent Clp protease ATP-binding subunit clpX-like, mitochondrial OS=Homo sapiens GN=CLPX PE=1 SV=2	35	1
P0C6X7	Replicase polyprotein 1ab OS=Human SARS coronavirus GN=rep PE=1 SV=1	35	1
O43149	Zinc finger ZZ-type and EF-hand domain-containing protein 1 OS=Homo sapiens GN=ZZEF1 PE=1 SV=6	35	1
Q86Z02	Homeodomain-interacting protein kinase 1 OS=Homo sapiens GN=HIPK1 PE=1 SV=1	34	1
Q9NP80	Calcium-independent phospholipase A2-gamma OS=Homo sapiens GN=PNPLA8 PE=1 SV=1	34	4
Q9Y6R4	Mitogen-activated protein kinase kinase kinase 4 OS=Homo sapiens GN=MAP3K4 PE=1 SV=2	34	1
Q6ZR08	Dynein heavy chain 12, axonemal OS=Homo sapiens GN=DNAH12 PE=2 SV=2	34	1
Q6P9F0	Coiled-coil domain-containing protein 62 OS=Homo sapiens GN=CCDC62 PE=1 SV=2	34	1
Q8WTR2	Dual specificity protein phosphatase 19 OS=Homo sapiens GN=DUSP19 PE=1 SV=1	34	2
Q07820	Induced myeloid leukemia cell differentiation protein Mcl-1 OS=Homo sapiens GN=MCL1 PE=1 SV=3	34	1
Q13641	Trophoblast glycoprotein OS=Homo sapiens GN=TPBG PE=1 SV=1	34	1
Q9BXX0	EMILIN-2 OS=Homo sapiens GN=EMILIN2 PE=1 SV=3	34	1
Q9H9T3	Elongator complex protein 3 OS=Homo sapiens GN=ELP3 PE=1 SV=2	34	1
Q9UN37	Vacuolar protein sorting-associated protein 4A OS=Homo sapiens GN=VPS4A PE=1 SV=1	34	1
Q96I25	Splicing factor 45 OS=Homo sapiens GN=RBM17 PE=1 SV=1	33	1
Q9UII5	Zinc finger protein 107 OS=Homo sapiens GN=ZNF107 PE=2 SV=1	33	2
O14776	Transcription elongation regulator 1 OS=Homo sapiens GN=TCERG1 PE=1 SV=2	33	1
P18077	60S ribosomal protein L35a OS=Homo sapiens GN=RPL35A PE=1 SV=2	33	1
Q9C037	E3 ubiquitin-protein ligase TRIM4 OS=Homo sapiens GN=TRIM4 PE=1 SV=2	33	2
Q8TCP9	Protein FAM200A OS=Homo sapiens GN=FAM200A PE=1 SV=1	33	4
Q8WVV9	Heterogeneous nuclear ribonucleoprotein L-like OS=Homo sapiens GN=HNRNPLL PE=1 SV=1	33	1
Q6NUQ4	Transmembrane protein 214 OS=Homo sapiens GN=TMEM214 PE=1 SV=2	33	1
Q13618	Cullin-3 OS=Homo sapiens GN=CUL3 PE=1 SV=2	33	2
Q8IW36	Zinc finger protein 695 OS=Homo sapiens GN=ZNF695 PE=1 SV=4	33	1
Q9BZI7	Regulator of nonsense transcripts 3B OS=Homo sapiens GN=UPF3B PE=1 SV=1	33	1
A6NI47	Putative POTE ankyrin domain family member M OS=Homo sapiens GN=POTEM PE=3 SV=2	33	1
Q9HCK8	Chromodomain-helicase-DNA-binding protein 8 OS=Homo sapiens GN=CHD8 PE=1 SV=5	33	1
O75431	Metaxin-2 OS=Homo sapiens GN=MTX2 PE=1 SV=1	33	1
O95831	Apoptosis-inducing factor 1, mitochondrial OS=Homo sapiens GN=AIFM1 PE=1 SV=1	33	1
O60716	Catenin delta-1 OS=Homo sapiens GN=CTNND1 PE=1 SV=1	33	1
Q9NRD8	Dual oxidase 2 OS=Homo sapiens GN=DUOX2 PE=1 SV=2	33	2
Q5BJF2	Transmembrane protein 97 OS=Homo sapiens GN=TMEM97 PE=1 SV=1	33	1
Q9BYT8	Neurolysin, mitochondrial OS=Homo sapiens GN=NLN PE=1 SV=1	32	1
Q15291	Retinoblastoma-binding protein 5 OS=Homo sapiens GN=RBBP5 PE=1 SV=2	32	1
Q8N8B7	Transcription elongation factor A N-terminal and central domain-containing protein OS=Homo sapiens GN=TCEANC PE=1 SV=2	32	2
Q9Y5B0	RNA polymerase II subunit A C-terminal domain phosphatase OS=Homo sapiens GN=CTDP1 PE=1 SV=3	32	1
Q9UJF2	Ras GTPase-activating protein nGAP OS=Homo sapiens GN=RASAL2 PE=1 SV=2	32	1
Q9BTC8	Metastasis-associated protein MTA3 OS=Homo sapiens GN=MTA3 PE=1 SV=2	32	1
O75477	Erlin-1 OS=Homo sapiens GN=ERLIN1 PE=1 SV=1	32	1
Q8N3K9	Cardiomyopathy-associated protein 5 OS=Homo sapiens GN=CMYA5 PE=1 SV=3	32	1
Q9NTJ3	Structural maintenance of chromosomes protein 4 OS=Homo sapiens GN=SMC4 PE=1 SV=2	32	1
Q9HCU4	Cadherin EGF LAG seven-pass G-type receptor 2 OS=Homo sapiens GN=CELSR2 PE=1 SV=1	32	1
Q9GZT3	SRA stem-loop-interacting RNA-binding protein, mitochondrial OS=Homo sapiens GN=SLIRP PE=1 SV=1	32	1
O14734	Acyl-coenzyme A thioesterase 8 OS=Homo sapiens GN=ACOT8 PE=1 SV=1	32	1
Q6Q759	Sperm-associated antigen 17 OS=Homo sapiens GN=SPAG17 PE=2 SV=1	32	1
P35606	Coatomer subunit beta~ OS=Homo sapiens GN=COPB2 PE=1 SV=2	32	1
Q53RD9	Fibulin-7 OS=Homo sapiens GN=FBLN7 PE=2 SV=1	31	1
Q5T5C0	Syntaxin-binding protein 5 OS=Homo sapiens GN=STXBP5 PE=1 SV=1	31	1
Q5JUX0	Spindlin-3 OS=Homo sapiens GN=SPIN3 PE=1 SV=1	31	1
P02786	Transferrin receptor protein 1 OS=Homo sapiens GN=TFRC PE=1 SV=2	31	1
Q5FVE4	Long-chain-fatty-acid--CoA ligase ACSBG2 OS=Homo sapiens GN=ACSBG2 PE=1 SV=2	31	1
Q5JY77	G-protein coupled receptor-associated sorting protein 1 OS=Homo sapiens GN=GPRASP1 PE=1 SV=3	31	1
Q6U841	Sodium-driven chloride bicarbonate exchanger OS=Homo sapiens GN=SLC4A10 PE=2 SV=1	31	1
Q9HCC6	Transcription factor HES-4 OS=Homo sapiens GN=HES4 PE=2 SV=1	31	1
Q7Z6Z6	Patatin-like phospholipase domain-containing protein 5 OS=Homo sapiens GN=PNPLA5 PE=2 SV=1	31	1
O15511	Actin-related protein 2/3 complex subunit 5 OS=Homo sapiens GN=ARPC5 PE=1 SV=3	31	1
P52737	Zinc finger protein 136 OS=Homo sapiens GN=ZNF136 PE=1 SV=1	31	1
P51511	Matrix metalloproteinase-15 OS=Homo sapiens GN=MMP15 PE=1 SV=1	31	1
P60323	Nanos homolog 3 OS=Homo sapiens GN=NANOS3 PE=1 SV=1	31	1
P46779	60S ribosomal protein L28 OS=Homo sapiens GN=RPL28 PE=1 SV=3	31	1
O75396	Vesicle-trafficking protein SEC22b OS=Homo sapiens GN=SEC22B PE=1 SV=4	31	1
Q5VTH9	WD repeat-containing protein 78 OS=Homo sapiens GN=WDR78 PE=2 SV=1	31	1
Q9NS69	Mitochondrial import receptor subunit TOM22 homolog OS=Homo sapiens GN=TOMM22 PE=1 SV=3	31	1
Q5T3I0	G patch domain-containing protein 4 OS=Homo sapiens GN=GPATCH4 PE=1 SV=2	31	1
O75150	E3 ubiquitin-protein ligase BRE1B OS=Homo sapiens GN=RNF40 PE=1 SV=4	31	1
O43310	CBP80/20-dependent translation initiation factor OS=Homo sapiens GN=CTIF PE=1 SV=1	30	1
P08559	Pyruvate dehydrogenase E1 component subunit alpha, somatic form, mitochondrial OS=Homo sapiens GN=PDHA1 PE=1 SV=3	30	1
Q96G01	Protein bicaudal D homolog 1 OS=Homo sapiens GN=BICD1 PE=1 SV=3	30	1
Q8WZ19	BTB/POZ domain-containing adapter for CUL3-mediated RhoA degradation protein 1 OS=Homo sapiens GN=KCTD13 PE=1 SV=1	30	1
Q63HN8	E3 ubiquitin-protein ligase RNF213 OS=Homo sapiens GN=RNF213 PE=1 SV=3	30	1
P36542	ATP synthase subunit gamma, mitochondrial OS=Homo sapiens GN=ATP5C1 PE=1 SV=1	30	1
Q96M95	Coiled-coil domain-containing protein 42 OS=Homo sapiens GN=CCDC42 PE=1 SV=2	30	1
Q96AH8	Ras-related protein Rab-7b OS=Homo sapiens GN=RAB7B PE=2 SV=1	30	1
Q86VH2	Kinesin-like protein KIF27 OS=Homo sapiens GN=KIF27 PE=2 SV=1	30	1
P68400	Casein kinase II subunit alpha OS=Homo sapiens GN=CSNK2A1 PE=1 SV=1	30	1
Q5SRE5	Nucleoporin NUP188 homolog OS=Homo sapiens GN=NUP188 PE=1 SV=1	30	1

## Sheet: ECT2-GFP
prot_id	prot_name	prot_score	pep_NO.
Q15149	Plectin OS=Homo sapiens GN=PLEC PE=1 SV=3	43348	771
Q9H8V3	Protein ECT2 OS=Homo sapiens GN=ECT2 PE=1 SV=4	18239	301
Q13813	Spectrin alpha chain, non-erythrocytic 1 OS=Homo sapiens GN=SPTAN1 PE=1 SV=3	16782	261
P35579	Myosin-9 OS=Homo sapiens GN=MYH9 PE=1 SV=4	16229	240
P08670	Vimentin OS=Homo sapiens GN=VIM PE=1 SV=4	16047	295
Q01082	Spectrin beta chain, non-erythrocytic 1 OS=Homo sapiens GN=SPTBN1 PE=1 SV=2	13630	210
P68032	Actin, alpha cardiac muscle 1 OS=Homo sapiens GN=ACTC1 PE=1 SV=1	10535	252
Q9UHB6	LIM domain and actin-binding protein 1 OS=Homo sapiens GN=LIMA1 PE=1 SV=1	8658	146
Q6S8J3	POTE ankyrin domain family member E OS=Homo sapiens GN=POTEE PE=2 SV=3	7258	136
Q8WWI1	LIM domain only protein 7 OS=Homo sapiens GN=LMO7 PE=1 SV=3	5776	105
O43707	Alpha-actinin-4 OS=Homo sapiens GN=ACTN4 PE=1 SV=2	5409	89
Q9BYX7	Putative beta-actin-like protein 3 OS=Homo sapiens GN=POTEKP PE=5 SV=1	5408	104
Q8IVT2	Mitotic interactor and substrate of PLK1 OS=Homo sapiens GN=MISP PE=1 SV=1	4547	75
P0CG39	POTE ankyrin domain family member J OS=Homo sapiens GN=POTEJ PE=3 SV=1	4228	97
P21333	Filamin-A OS=Homo sapiens GN=FLNA PE=1 SV=4	3583	66
O00159	Unconventional myosin-Ic OS=Homo sapiens GN=MYO1C PE=1 SV=4	3299	64
P07355	Annexin A2 OS=Homo sapiens GN=ANXA2 PE=1 SV=2	3244	52
P58107	Epiplakin OS=Homo sapiens GN=EPPK1 PE=1 SV=2	2889	38
P23396	40S ribosomal protein S3 OS=Homo sapiens GN=RPS3 PE=1 SV=2	2654	48
P11940	Polyadenylate-binding protein 1 OS=Homo sapiens GN=PABPC1 PE=1 SV=2	2351	44
P12814	Alpha-actinin-1 OS=Homo sapiens GN=ACTN1 PE=1 SV=2	2075	38
Q16891	MICOS complex subunit MIC60 OS=Homo sapiens GN=IMMT PE=1 SV=1	2051	32
P41219	Peripherin OS=Homo sapiens GN=PRPH PE=1 SV=2	2046	50
Q00610	Clathrin heavy chain 1 OS=Homo sapiens GN=CLTC PE=1 SV=5	2035	36
P05387	60S acidic ribosomal protein P2 OS=Homo sapiens GN=RPLP2 PE=1 SV=1	2023	28
Q9H0H5	Rac GTPase-activating protein 1 OS=Homo sapiens GN=RACGAP1 PE=1 SV=1	1991	31
P62805	Histone H4 OS=Homo sapiens GN=HIST1H4A PE=1 SV=2	1964	39
A6NMY6	Putative annexin A2-like protein OS=Homo sapiens GN=ANXA2P2 PE=5 SV=2	1910	36
P08708	40S ribosomal protein S17 OS=Homo sapiens GN=RPS17 PE=1 SV=2	1886	23
P39023	60S ribosomal protein L3 OS=Homo sapiens GN=RPL3 PE=1 SV=2	1835	34
Q9ULV4	Coronin-1C OS=Homo sapiens GN=CORO1C PE=1 SV=1	1696	25
Q16643	Drebrin OS=Homo sapiens GN=DBN1 PE=1 SV=4	1691	32
Q02241	Kinesin-like protein KIF23 OS=Homo sapiens GN=KIF23 PE=1 SV=3	1639	24
P06748	Nucleophosmin OS=Homo sapiens GN=NPM1 PE=1 SV=2	1612	26
P62701	40S ribosomal protein S4, X isoform OS=Homo sapiens GN=RPS4X PE=1 SV=2	1589	32
Q02878	60S ribosomal protein L6 OS=Homo sapiens GN=RPL6 PE=1 SV=3	1561	27
Q9NR30	Nucleolar RNA helicase 2 OS=Homo sapiens GN=DDX21 PE=1 SV=5	1556	27
P35749	Myosin-11 OS=Homo sapiens GN=MYH11 PE=1 SV=3	1538	23
P62241	40S ribosomal protein S8 OS=Homo sapiens GN=RPS8 PE=1 SV=2	1484	29
P0C0S8	Histone H2A type 1 OS=Homo sapiens GN=HIST1H2AG PE=1 SV=2	1481	19
P52272	Heterogeneous nuclear ribonucleoprotein M OS=Homo sapiens GN=HNRNPM PE=1 SV=3	1472	24
P62906	60S ribosomal protein L10a OS=Homo sapiens GN=RPL10A PE=1 SV=2	1432	26
P30050	60S ribosomal protein L12 OS=Homo sapiens GN=RPL12 PE=1 SV=1	1427	17
P35580	Myosin-10 OS=Homo sapiens GN=MYH10 PE=1 SV=3	1427	29
Q9H361	Polyadenylate-binding protein 3 OS=Homo sapiens GN=PABPC3 PE=1 SV=2	1411	27
P62263	40S ribosomal protein S14 OS=Homo sapiens GN=RPS14 PE=1 SV=3	1391	21
Q13283	Ras GTPase-activating protein-binding protein 1 OS=Homo sapiens GN=G3BP1 PE=1 SV=1	1385	18
P06899	Histone H2B type 1-J OS=Homo sapiens GN=HIST1H2BJ PE=1 SV=3	1345	19
P62424	60S ribosomal protein L7a OS=Homo sapiens GN=RPL7A PE=1 SV=2	1343	24
P15924	Desmoplakin OS=Homo sapiens GN=DSP PE=1 SV=3	1340	27
P17661	Desmin OS=Homo sapiens GN=DES PE=1 SV=3	1319	39
P36578	60S ribosomal protein L4 OS=Homo sapiens GN=RPL4 PE=1 SV=5	1309	27
Q07020	60S ribosomal protein L18 OS=Homo sapiens GN=RPL18 PE=1 SV=2	1301	27
P18621	60S ribosomal protein L17 OS=Homo sapiens GN=RPL17 PE=1 SV=3	1269	23
P0DP23	Calmodulin-1 OS=Homo sapiens GN=CALM1 PE=1 SV=1	1227	14
P46781	40S ribosomal protein S9 OS=Homo sapiens GN=RPS9 PE=1 SV=3	1225	36
P20908	Collagen alpha-1(V) chain OS=Homo sapiens GN=COL5A1 PE=1 SV=3	1194	22
P61247	40S ribosomal protein S3a OS=Homo sapiens GN=RPS3A PE=1 SV=2	1161	25
Q5VTE0	Putative elongation factor 1-alpha-like 3 OS=Homo sapiens GN=EEF1A1P5 PE=5 SV=1	1127	20
O14950	Myosin regulatory light chain 12B OS=Homo sapiens GN=MYL12B PE=1 SV=2	1095	21
Q7Z406	Myosin-14 OS=Homo sapiens GN=MYH14 PE=1 SV=2	1083	19
P62829	60S ribosomal protein L23 OS=Homo sapiens GN=RPL23 PE=1 SV=1	1075	13
P46778	60S ribosomal protein L21 OS=Homo sapiens GN=RPL21 PE=1 SV=2	1064	16
P35609	Alpha-actinin-2 OS=Homo sapiens GN=ACTN2 PE=1 SV=1	1057	18
P28288	ATP-binding cassette sub-family D member 3 OS=Homo sapiens GN=ABCD3 PE=1 SV=1	1031	23
P27635	60S ribosomal protein L10 OS=Homo sapiens GN=RPL10 PE=1 SV=4	1027	26
Q14444	Caprin-1 OS=Homo sapiens GN=CAPRIN1 PE=1 SV=2	1003	12
Q69YQ0	Cytospin-A OS=Homo sapiens GN=SPECC1L PE=1 SV=2	998	15
P05388	60S acidic ribosomal protein P0 OS=Homo sapiens GN=RPLP0 PE=1 SV=1	992	19
P08238	Heat shock protein HSP 90-beta OS=Homo sapiens GN=HSP90AB1 PE=1 SV=4	954	17
P62277	40S ribosomal protein S13 OS=Homo sapiens GN=RPS13 PE=1 SV=2	953	17
P18124	60S ribosomal protein L7 OS=Homo sapiens GN=RPL7 PE=1 SV=1	947	22
P46777	60S ribosomal protein L5 OS=Homo sapiens GN=RPL5 PE=1 SV=3	947	20
P46013	Proliferation marker protein Ki-67 OS=Homo sapiens GN=MKI67 PE=1 SV=2	939	18
P52907	F-actin-capping protein subunit alpha-1 OS=Homo sapiens GN=CAPZA1 PE=1 SV=3	907	16
P62244	40S ribosomal protein S15a OS=Homo sapiens GN=RPS15A PE=1 SV=2	904	21
P23284	Peptidyl-prolyl cis-trans isomerase B OS=Homo sapiens GN=PPIB PE=1 SV=2	904	18
P62249	40S ribosomal protein S16 OS=Homo sapiens GN=RPS16 PE=1 SV=2	896	20
P80723	Brain acid soluble protein 1 OS=Homo sapiens GN=BASP1 PE=1 SV=2	893	15
P62081	40S ribosomal protein S7 OS=Homo sapiens GN=RPS7 PE=1 SV=1	891	8
P62750	60S ribosomal protein L23a OS=Homo sapiens GN=RPL23A PE=1 SV=1	883	17
P60660	Myosin light polypeptide 6 OS=Homo sapiens GN=MYL6 PE=1 SV=2	878	14
P25398	40S ribosomal protein S12 OS=Homo sapiens GN=RPS12 PE=1 SV=3	872	13
O75083	WD repeat-containing protein 1 OS=Homo sapiens GN=WDR1 PE=1 SV=4	869	13
O75531	Barrier-to-autointegration factor OS=Homo sapiens GN=BANF1 PE=1 SV=1	865	12
Q6NXT2	Histone H3.3C OS=Homo sapiens GN=H3F3C PE=1 SV=3	857	43
O75955	Flotillin-1 OS=Homo sapiens GN=FLOT1 PE=1 SV=3	845	14
Q08043	Alpha-actinin-3 OS=Homo sapiens GN=ACTN3 PE=1 SV=2	844	15
P84098	60S ribosomal protein L19 OS=Homo sapiens GN=RPL19 PE=1 SV=1	841	16
Q08211	ATP-dependent RNA helicase A OS=Homo sapiens GN=DHX9 PE=1 SV=4	822	19
Q96A08	Histone H2B type 1-A OS=Homo sapiens GN=HIST1H2BA PE=1 SV=3	812	13
Q86V48	Leucine zipper protein 1 OS=Homo sapiens GN=LUZP1 PE=1 SV=2	789	14
P04792	Heat shock protein beta-1 OS=Homo sapiens GN=HSPB1 PE=1 SV=2	789	11
P05386	60S acidic ribosomal protein P1 OS=Homo sapiens GN=RPLP1 PE=1 SV=1	787	10
P08865	40S ribosomal protein SA OS=Homo sapiens GN=RPSA PE=1 SV=4	768	11
P62917	60S ribosomal protein L8 OS=Homo sapiens GN=RPL8 PE=1 SV=2	765	15
P62280	40S ribosomal protein S11 OS=Homo sapiens GN=RPS11 PE=1 SV=3	756	19
Q9NYL9	Tropomodulin-3 OS=Homo sapiens GN=TMOD3 PE=1 SV=1	753	9
P22090	40S ribosomal protein S4, Y isoform 1 OS=Homo sapiens GN=RPS4Y1 PE=1 SV=2	747	15
P62269	40S ribosomal protein S18 OS=Homo sapiens GN=RPS18 PE=1 SV=3	741	22
Q92614	Unconventional myosin-XVIIIa OS=Homo sapiens GN=MYO18A PE=1 SV=3	740	12
O95425	Supervillin OS=Homo sapiens GN=SVIL PE=1 SV=2	731	12
P61313	60S ribosomal protein L15 OS=Homo sapiens GN=RPL15 PE=1 SV=2	715	17
Q92841	Probable ATP-dependent RNA helicase DDX17 OS=Homo sapiens GN=DDX17 PE=1 SV=2	712	12
P39019	40S ribosomal protein S19 OS=Homo sapiens GN=RPS19 PE=1 SV=2	697	17
Q9BUJ2	Heterogeneous nuclear ribonucleoprotein U-like protein 1 OS=Homo sapiens GN=HNRNPUL1 PE=1 SV=2	695	17
Q9UBI6	Guanine nucleotide-binding protein G(I)/G(S)/G(O) subunit gamma-12 OS=Homo sapiens GN=GNG12 PE=1 SV=3	690	10
Q02543	60S ribosomal protein L18a OS=Homo sapiens GN=RPL18A PE=1 SV=2	683	16
O95232	Luc7-like protein 3 OS=Homo sapiens GN=LUC7L3 PE=1 SV=2	682	6
P15880	40S ribosomal protein S2 OS=Homo sapiens GN=RPS2 PE=1 SV=2	671	18
P49411	Elongation factor Tu, mitochondrial OS=Homo sapiens GN=TUFM PE=1 SV=2	669	10
P26373	60S ribosomal protein L13 OS=Homo sapiens GN=RPL13 PE=1 SV=4	667	15
P26368	Splicing factor U2AF 65 kDa subunit OS=Homo sapiens GN=U2AF2 PE=1 SV=4	666	9
Q96L21	60S ribosomal protein L10-like OS=Homo sapiens GN=RPL10L PE=1 SV=3	664	18
Q6ZRV2	Protein FAM83H OS=Homo sapiens GN=FAM83H PE=1 SV=3	662	8
P67809	Nuclease-sensitive element-binding protein 1 OS=Homo sapiens GN=YBX1 PE=1 SV=3	651	8
Q14126	Desmoglein-2 OS=Homo sapiens GN=DSG2 PE=1 SV=2	643	9
Q9Y3U8	60S ribosomal protein L36 OS=Homo sapiens GN=RPL36 PE=1 SV=3	633	15
O75369	Filamin-B OS=Homo sapiens GN=FLNB PE=1 SV=2	627	13
Q14764	Major vault protein OS=Homo sapiens GN=MVP PE=1 SV=4	618	9
O00425	Insulin-like growth factor 2 mRNA-binding protein 3 OS=Homo sapiens GN=IGF2BP3 PE=1 SV=2	616	10
P11388	DNA topoisomerase 2-alpha OS=Homo sapiens GN=TOP2A PE=1 SV=3	612	12
O14639	Actin-binding LIM protein 1 OS=Homo sapiens GN=ABLIM1 PE=1 SV=3	599	9
Q8NC51	Plasminogen activator inhibitor 1 RNA-binding protein OS=Homo sapiens GN=SERBP1 PE=1 SV=2	593	12
Q12965	Unconventional myosin-Ie OS=Homo sapiens GN=MYO1E PE=1 SV=2	592	11
P83731	60S ribosomal protein L24 OS=Homo sapiens GN=RPL24 PE=1 SV=1	590	12
Q15365	Poly(rC)-binding protein 1 OS=Homo sapiens GN=PCBP1 PE=1 SV=2	588	9
P09651	Heterogeneous nuclear ribonucleoprotein A1 OS=Homo sapiens GN=HNRNPA1 PE=1 SV=5	584	10
Q13310	Polyadenylate-binding protein 4 OS=Homo sapiens GN=PABPC4 PE=1 SV=1	570	10
O00567	Nucleolar protein 56 OS=Homo sapiens GN=NOP56 PE=1 SV=4	563	10
P14923	Junction plakoglobin OS=Homo sapiens GN=JUP PE=1 SV=3	559	16
P62753	40S ribosomal protein S6 OS=Homo sapiens GN=RPS6 PE=1 SV=1	556	8
Q01130	Serine/arginine-rich splicing factor 2 OS=Homo sapiens GN=SRSF2 PE=1 SV=4	547	6
P17844	Probable ATP-dependent RNA helicase DDX5 OS=Homo sapiens GN=DDX5 PE=1 SV=1	544	12
P23528	Cofilin-1 OS=Homo sapiens GN=CFL1 PE=1 SV=3	540	6
P62899	60S ribosomal protein L31 OS=Homo sapiens GN=RPL31 PE=1 SV=1	537	10
P24844	Myosin regulatory light polypeptide 9 OS=Homo sapiens GN=MYL9 PE=1 SV=4	533	13
Q12931	Heat shock protein 75 kDa, mitochondrial OS=Homo sapiens GN=TRAP1 PE=1 SV=3	533	6
P0C0S5	Histone H2A.Z OS=Homo sapiens GN=H2AFZ PE=1 SV=2	526	10
O15020	Spectrin beta chain, non-erythrocytic 2 OS=Homo sapiens GN=SPTBN2 PE=1 SV=3	523	13
P61254	60S ribosomal protein L26 OS=Homo sapiens GN=RPL26 PE=1 SV=1	501	13
Q9Y5B9	FACT complex subunit SPT16 OS=Homo sapiens GN=SUPT16H PE=1 SV=1	495	9
Q9BY89	Uncharacterized protein KIAA1671 OS=Homo sapiens GN=KIAA1671 PE=1 SV=2	486	7
Q5M775	Cytospin-B OS=Homo sapiens GN=SPECC1 PE=1 SV=1	479	9
P55081	Microfibrillar-associated protein 1 OS=Homo sapiens GN=MFAP1 PE=1 SV=2	477	5
Q9NX63	MICOS complex subunit MIC19 OS=Homo sapiens GN=CHCHD3 PE=1 SV=1	476	5
Q16629	Serine/arginine-rich splicing factor 7 OS=Homo sapiens GN=SRSF7 PE=1 SV=1	470	10
P09382	Galectin-1 OS=Homo sapiens GN=LGALS1 PE=1 SV=2	469	12
P17096	High mobility group protein HMG-I/HMG-Y OS=Homo sapiens GN=HMGA1 PE=1 SV=3	463	5
Q8IWX8	Calcium homeostasis endoplasmic reticulum protein OS=Homo sapiens GN=CHERP PE=1 SV=3	461	10
Q8IUE6	Histone H2A type 2-B OS=Homo sapiens GN=HIST2H2AB PE=1 SV=3	457	8
O75533	Splicing factor 3B subunit 1 OS=Homo sapiens GN=SF3B1 PE=1 SV=3	456	6
P61353	60S ribosomal protein L27 OS=Homo sapiens GN=RPL27 PE=1 SV=2	452	10
P22087	rRNA 2~-O-methyltransferase fibrillarin OS=Homo sapiens GN=FBL PE=1 SV=2	451	10
P62879	Guanine nucleotide-binding protein G(I)/G(S)/G(T) subunit beta-2 OS=Homo sapiens GN=GNB2 PE=1 SV=3	450	12
P07910	Heterogeneous nuclear ribonucleoproteins C1/C2 OS=Homo sapiens GN=HNRNPC PE=1 SV=4	445	8
P05187	Alkaline phosphatase, placental type OS=Homo sapiens GN=ALPP PE=1 SV=2	442	6
P49207	60S ribosomal protein L34 OS=Homo sapiens GN=RPL34 PE=1 SV=3	441	12
O43795	Unconventional myosin-Ib OS=Homo sapiens GN=MYO1B PE=1 SV=3	439	10
P42677	40S ribosomal protein S27 OS=Homo sapiens GN=RPS27 PE=1 SV=3	431	9
P42766	60S ribosomal protein L35 OS=Homo sapiens GN=RPL35 PE=1 SV=2	430	10
P51116	Fragile X mental retardation syndrome-related protein 2 OS=Homo sapiens GN=FXR2 PE=1 SV=2	428	7
P61978	Heterogeneous nuclear ribonucleoprotein K OS=Homo sapiens GN=HNRNPK PE=1 SV=1	426	4
Q4VXU2	Polyadenylate-binding protein 1-like OS=Homo sapiens GN=PABPC1L PE=2 SV=1	425	8
Q00839	Heterogeneous nuclear ribonucleoprotein U OS=Homo sapiens GN=HNRNPU PE=1 SV=6	422	6
P46783	40S ribosomal protein S10 OS=Homo sapiens GN=RPS10 PE=1 SV=1	418	10
Q8NHW5	60S acidic ribosomal protein P0-like OS=Homo sapiens GN=RPLP0P6 PE=5 SV=1	415	8
P32969	60S ribosomal protein L9 OS=Homo sapiens GN=RPL9 PE=1 SV=1	407	8
P60866	40S ribosomal protein S20 OS=Homo sapiens GN=RPS20 PE=1 SV=1	406	9
P63244	Receptor of activated protein C kinase 1 OS=Homo sapiens GN=RACK1 PE=1 SV=3	403	6
P62847	40S ribosomal protein S24 OS=Homo sapiens GN=RPS24 PE=1 SV=1	402	6
P62136	Serine/threonine-protein phosphatase PP1-alpha catalytic subunit OS=Homo sapiens GN=PPP1CA PE=1 SV=1	400	9
Q14651	Plastin-1 OS=Homo sapiens GN=PLS1 PE=1 SV=2	400	5
P15328	Folate receptor alpha OS=Homo sapiens GN=FOLR1 PE=1 SV=3	395	8
B2RXH8	Heterogeneous nuclear ribonucleoprotein C-like 2 OS=Homo sapiens GN=HNRNPCL2 PE=1 SV=1	394	7
P53675	Clathrin heavy chain 2 OS=Homo sapiens GN=CLTCL1 PE=1 SV=2	394	6
P46940	Ras GTPase-activating-like protein IQGAP1 OS=Homo sapiens GN=IQGAP1 PE=1 SV=1	392	8
P40429	60S ribosomal protein L13a OS=Homo sapiens GN=RPL13A PE=1 SV=2	381	12
P62873	Guanine nucleotide-binding protein G(I)/G(S)/G(T) subunit beta-1 OS=Homo sapiens GN=GNB1 PE=1 SV=3	379	11
P14136	Glial fibrillary acidic protein OS=Homo sapiens GN=GFAP PE=1 SV=1	377	16
Q6YHK3	CD109 antigen OS=Homo sapiens GN=CD109 PE=1 SV=2	375	6
P10412	Histone H1.4 OS=Homo sapiens GN=HIST1H1E PE=1 SV=2	374	7
P04899	Guanine nucleotide-binding protein G(i) subunit alpha-2 OS=Homo sapiens GN=GNAI2 PE=1 SV=3	368	6
P50914	60S ribosomal protein L14 OS=Homo sapiens GN=RPL14 PE=1 SV=4	367	7
Q13247	Serine/arginine-rich splicing factor 6 OS=Homo sapiens GN=SRSF6 PE=1 SV=2	366	5
Q58FF8	Putative heat shock protein HSP 90-beta 2 OS=Homo sapiens GN=HSP90AB2P PE=1 SV=2	366	8
Q8NFJ5	Retinoic acid-induced protein 3 OS=Homo sapiens GN=GPRC5A PE=1 SV=2	364	4
O14974	Protein phosphatase 1 regulatory subunit 12A OS=Homo sapiens GN=PPP1R12A PE=1 SV=1	363	11
Q07955	Serine/arginine-rich splicing factor 1 OS=Homo sapiens GN=SRSF1 PE=1 SV=2	362	10
Q9NZI8	Insulin-like growth factor 2 mRNA-binding protein 1 OS=Homo sapiens GN=IGF2BP1 PE=1 SV=2	360	8
P51659	Peroxisomal multifunctional enzyme type 2 OS=Homo sapiens GN=HSD17B4 PE=1 SV=3	359	4
P62910	60S ribosomal protein L32 OS=Homo sapiens GN=RPL32 PE=1 SV=2	358	9
P06753	Tropomyosin alpha-3 chain OS=Homo sapiens GN=TPM3 PE=1 SV=2	357	10
P14649	Myosin light chain 6B OS=Homo sapiens GN=MYL6B PE=1 SV=1	355	6
Q09666	Neuroblast differentiation-associated protein AHNAK OS=Homo sapiens GN=AHNAK PE=1 SV=2	354	12
Q7L014	Probable ATP-dependent RNA helicase DDX46 OS=Homo sapiens GN=DDX46 PE=1 SV=2	354	10
O95816	BAG family molecular chaperone regulator 2 OS=Homo sapiens GN=BAG2 PE=1 SV=1	352	7
P38159	RNA-binding motif protein, X chromosome OS=Homo sapiens GN=RBMX PE=1 SV=3	352	7
Q8N3V7	Synaptopodin OS=Homo sapiens GN=SYNPO PE=1 SV=2	348	4
Q32P51	Heterogeneous nuclear ribonucleoprotein A1-like 2 OS=Homo sapiens GN=HNRNPA1L2 PE=2 SV=2	348	8
P63096	Guanine nucleotide-binding protein G(i) subunit alpha-1 OS=Homo sapiens GN=GNAI1 PE=1 SV=2	347	8
P31327	Carbamoyl-phosphate synthase [ammonia], mitochondrial OS=Homo sapiens GN=CPS1 PE=1 SV=2	346	6
P47914	60S ribosomal protein L29 OS=Homo sapiens GN=RPL29 PE=1 SV=2	346	5
P46087	Probable 28S rRNA (cytosine(4447)-C(5))-methyltransferase OS=Homo sapiens GN=NOP2 PE=1 SV=2	346	7
Q9UNX3	60S ribosomal protein L26-like 1 OS=Homo sapiens GN=RPL26L1 PE=1 SV=1	345	9
P35268	60S ribosomal protein L22 OS=Homo sapiens GN=RPL22 PE=1 SV=2	343	6
P62140	Serine/threonine-protein phosphatase PP1-beta catalytic subunit OS=Homo sapiens GN=PPP1CB PE=1 SV=3	342	8
P16402	Histone H1.3 OS=Homo sapiens GN=HIST1H1D PE=1 SV=2	341	6
Q14568	Heat shock protein HSP 90-alpha A2 OS=Homo sapiens GN=HSP90AA2P PE=1 SV=2	340	7
Q96SB3	Neurabin-2 OS=Homo sapiens GN=PPP1R9B PE=1 SV=2	340	7
P36873	Serine/threonine-protein phosphatase PP1-gamma catalytic subunit OS=Homo sapiens GN=PPP1CC PE=1 SV=1	338	8
Q9UN86	Ras GTPase-activating protein-binding protein 2 OS=Homo sapiens GN=G3BP2 PE=1 SV=2	337	7
P60903	Protein S100-A10 OS=Homo sapiens GN=S100A10 PE=1 SV=2	335	8
Q7L2E3	Putative ATP-dependent RNA helicase DHX30 OS=Homo sapiens GN=DHX30 PE=1 SV=1	330	8
P84103	Serine/arginine-rich splicing factor 3 OS=Homo sapiens GN=SRSF3 PE=1 SV=1	329	6
P48729	Casein kinase I isoform alpha OS=Homo sapiens GN=CSNK1A1 PE=1 SV=2	329	6
P47755	F-actin-capping protein subunit alpha-2 OS=Homo sapiens GN=CAPZA2 PE=1 SV=3	327	5
O76021	Ribosomal L1 domain-containing protein 1 OS=Homo sapiens GN=RSL1D1 PE=1 SV=3	326	6
P55795	Heterogeneous nuclear ribonucleoprotein H2 OS=Homo sapiens GN=HNRNPH2 PE=1 SV=1	325	6
Q9UJ98	Cohesin subunit SA-3 OS=Homo sapiens GN=STAG3 PE=1 SV=2	323	32
P05997	Collagen alpha-2(V) chain OS=Homo sapiens GN=COL5A2 PE=1 SV=3	320	3
O43143	Pre-mRNA-splicing factor ATP-dependent RNA helicase DHX15 OS=Homo sapiens GN=DHX15 PE=1 SV=2	318	5
Q9H254	Spectrin beta chain, non-erythrocytic 4 OS=Homo sapiens GN=SPTBN4 PE=1 SV=2	316	6
P52292	Importin subunit alpha-1 OS=Homo sapiens GN=KPNA2 PE=1 SV=1	313	2
P46782	40S ribosomal protein S5 OS=Homo sapiens GN=RPS5 PE=1 SV=4	312	5
Q9Y2X3	Nucleolar protein 58 OS=Homo sapiens GN=NOP58 PE=1 SV=1	312	5
O75643	U5 small nuclear ribonucleoprotein 200 kDa helicase OS=Homo sapiens GN=SNRNP200 PE=1 SV=2	312	7
P08754	Guanine nucleotide-binding protein G(k) subunit alpha OS=Homo sapiens GN=GNAI3 PE=1 SV=3	307	7
Q71UM5	40S ribosomal protein S27-like OS=Homo sapiens GN=RPS27L PE=1 SV=3	305	6
P08174	Complement decay-accelerating factor OS=Homo sapiens GN=CD55 PE=1 SV=4	303	7
P22626	Heterogeneous nuclear ribonucleoproteins A2/B1 OS=Homo sapiens GN=HNRNPA2B1 PE=1 SV=2	300	6
Q9NYF8	Bcl-2-associated transcription factor 1 OS=Homo sapiens GN=BCLAF1 PE=1 SV=2	293	7
P62841	40S ribosomal protein S15 OS=Homo sapiens GN=RPS15 PE=1 SV=2	291	8
P62266	40S ribosomal protein S23 OS=Homo sapiens GN=RPS23 PE=1 SV=3	289	5
Q16352	Alpha-internexin OS=Homo sapiens GN=INA PE=1 SV=2	287	8
Q7Z2W4	Zinc finger CCCH-type antiviral protein 1 OS=Homo sapiens GN=ZC3HAV1 PE=1 SV=3	283	3
Q9BQ39	ATP-dependent RNA helicase DDX50 OS=Homo sapiens GN=DDX50 PE=1 SV=1	277	4
Q5JQF8	Polyadenylate-binding protein 1-like 2 OS=Homo sapiens GN=PABPC1L2A PE=2 SV=1	277	4
P13797	Plastin-3 OS=Homo sapiens GN=PLS3 PE=1 SV=4	276	5
P78527	DNA-dependent protein kinase catalytic subunit OS=Homo sapiens GN=PRKDC PE=1 SV=3	275	5
Q14254	Flotillin-2 OS=Homo sapiens GN=FLOT2 PE=1 SV=2	267	7
P11277	Spectrin beta chain, erythrocytic OS=Homo sapiens GN=SPTB PE=1 SV=5	266	7
Q15366	Poly(rC)-binding protein 2 OS=Homo sapiens GN=PCBP2 PE=1 SV=1	266	5
P16070	CD44 antigen OS=Homo sapiens GN=CD44 PE=1 SV=3	262	4
Q96DI7	U5 small nuclear ribonucleoprotein 40 kDa protein OS=Homo sapiens GN=SNRNP40 PE=1 SV=1	261	2
P62273	40S ribosomal protein S29 OS=Homo sapiens GN=RPS29 PE=1 SV=2	258	4
Q9H0A0	RNA cytidine acetyltransferase OS=Homo sapiens GN=NAT10 PE=1 SV=2	256	6
Q96E39	RNA binding motif protein, X-linked-like-1 OS=Homo sapiens GN=RBMXL1 PE=1 SV=1	255	4
P07196	Neurofilament light polypeptide OS=Homo sapiens GN=NEFL PE=1 SV=3	255	6
Q9ULJ8	Neurabin-1 OS=Homo sapiens GN=PPP1R9A PE=1 SV=2	254	4
Q8NAV1	Pre-mRNA-splicing factor 38A OS=Homo sapiens GN=PRPF38A PE=1 SV=1	252	5
Q10589	Bone marrow stromal antigen 2 OS=Homo sapiens GN=BST2 PE=1 SV=1	250	3
P62913	60S ribosomal protein L11 OS=Homo sapiens GN=RPL11 PE=1 SV=2	249	5
P13010	X-ray repair cross-complementing protein 5 OS=Homo sapiens GN=XRCC5 PE=1 SV=3	244	3
Q9UQ35	Serine/arginine repetitive matrix protein 2 OS=Homo sapiens GN=SRRM2 PE=1 SV=2	242	5
Q14694	Ubiquitin carboxyl-terminal hydrolase 10 OS=Homo sapiens GN=USP10 PE=1 SV=2	242	4
Q92615	La-related protein 4B OS=Homo sapiens GN=LARP4B PE=1 SV=3	241	3
Q15058	Kinesin-like protein KIF14 OS=Homo sapiens GN=KIF14 PE=1 SV=1	241	6
P13987	CD59 glycoprotein OS=Homo sapiens GN=CD59 PE=1 SV=1	240	4
Q13428	Treacle protein OS=Homo sapiens GN=TCOF1 PE=1 SV=3	240	3
Q14315	Filamin-C OS=Homo sapiens GN=FLNC PE=1 SV=3	239	11
P43243	Matrin-3 OS=Homo sapiens GN=MATR3 PE=1 SV=2	238	5
P62857	40S ribosomal protein S28 OS=Homo sapiens GN=RPS28 PE=1 SV=1	237	3
O00160	Unconventional myosin-If OS=Homo sapiens GN=MYO1F PE=1 SV=3	236	2
P47756	F-actin-capping protein subunit beta OS=Homo sapiens GN=CAPZB PE=1 SV=4	234	6
Q9NWB6	Arginine and glutamate-rich protein 1 OS=Homo sapiens GN=ARGLU1 PE=1 SV=1	233	8
Q6NYC8	Phostensin OS=Homo sapiens GN=PPP1R18 PE=1 SV=1	232	4
Q08945	FACT complex subunit SSRP1 OS=Homo sapiens GN=SSRP1 PE=1 SV=1	231	7
O43390	Heterogeneous nuclear ribonucleoprotein R OS=Homo sapiens GN=HNRNPR PE=1 SV=1	231	4
Q5T0W9	Protein FAM83B OS=Homo sapiens GN=FAM83B PE=1 SV=1	228	6
O75367	Core histone macro-H2A.1 OS=Homo sapiens GN=H2AFY PE=1 SV=4	227	4
Q14974	Importin subunit beta-1 OS=Homo sapiens GN=KPNB1 PE=1 SV=2	218	2
Q9P0K7	Ankycorbin OS=Homo sapiens GN=RAI14 PE=1 SV=2	217	7
P16615	Sarcoplasmic/endoplasmic reticulum calcium ATPase 2 OS=Homo sapiens GN=ATP2A2 PE=1 SV=1	214	3
P49327	Fatty acid synthase OS=Homo sapiens GN=FASN PE=1 SV=3	213	2
Q13501	Sequestosome-1 OS=Homo sapiens GN=SQSTM1 PE=1 SV=1	213	2
P12956	X-ray repair cross-complementing protein 6 OS=Homo sapiens GN=XRCC6 PE=1 SV=2	210	4
P13674	Prolyl 4-hydroxylase subunit alpha-1 OS=Homo sapiens GN=P4HA1 PE=1 SV=2	210	2
P09493	Tropomyosin alpha-1 chain OS=Homo sapiens GN=TPM1 PE=1 SV=2	209	5
Q53HL2	Borealin OS=Homo sapiens GN=CDCA8 PE=1 SV=2	209	4
Q9UHX1	Poly(U)-binding-splicing factor PUF60 OS=Homo sapiens GN=PUF60 PE=1 SV=1	206	3
Q96GD4	Aurora kinase B OS=Homo sapiens GN=AURKB PE=1 SV=3	205	3
Q3B726	DNA-directed RNA polymerase I subunit RPA43 OS=Homo sapiens GN=TWISTNB PE=1 SV=1	205	3
Q8N752	Casein kinase I isoform alpha-like OS=Homo sapiens GN=CSNK1A1L PE=2 SV=2	204	3
Q9Y2W1	Thyroid hormone receptor-associated protein 3 OS=Homo sapiens GN=THRAP3 PE=1 SV=2	202	3
O14983	Sarcoplasmic/endoplasmic reticulum calcium ATPase 1 OS=Homo sapiens GN=ATP2A1 PE=1 SV=1	202	2
Q15393	Splicing factor 3B subunit 3 OS=Homo sapiens GN=SF3B3 PE=1 SV=4	200	4
P19338	Nucleolin OS=Homo sapiens GN=NCL PE=1 SV=3	200	8
Q92994	Transcription factor IIIB 90 kDa subunit OS=Homo sapiens GN=BRF1 PE=1 SV=1	200	10
Q8IXB1	DnaJ homolog subfamily C member 10 OS=Homo sapiens GN=DNAJC10 PE=1 SV=2	199	4
P06241	Tyrosine-protein kinase Fyn OS=Homo sapiens GN=FYN PE=1 SV=3	199	2
Q92945	Far upstream element-binding protein 2 OS=Homo sapiens GN=KHSRP PE=1 SV=4	196	5
O60506	Heterogeneous nuclear ribonucleoprotein Q OS=Homo sapiens GN=SYNCRIP PE=1 SV=2	195	3
P48741	Putative heat shock 70 kDa protein 7 OS=Homo sapiens GN=HSPA7 PE=5 SV=2	194	5
P57721	Poly(rC)-binding protein 3 OS=Homo sapiens GN=PCBP3 PE=2 SV=2	193	3
Q8TD47	40S ribosomal protein S4, Y isoform 2 OS=Homo sapiens GN=RPS4Y2 PE=2 SV=3	193	8
A0JLT2	Mediator of RNA polymerase II transcription subunit 19 OS=Homo sapiens GN=MED19 PE=1 SV=2	190	2
Q13049	E3 ubiquitin-protein ligase TRIM32 OS=Homo sapiens GN=TRIM32 PE=1 SV=2	190	2
Q9Y2D5	A-kinase anchor protein 2 OS=Homo sapiens GN=AKAP2 PE=1 SV=3	189	3
Q07021	Complement component 1 Q subcomponent-binding protein, mitochondrial OS=Homo sapiens GN=C1QBP PE=1 SV=1	188	2
P67936	Tropomyosin alpha-4 chain OS=Homo sapiens GN=TPM4 PE=1 SV=3	185	6
Q9H8M2	Bromodomain-containing protein 9 OS=Homo sapiens GN=BRD9 PE=1 SV=2	184	2
O60884	DnaJ homolog subfamily A member 2 OS=Homo sapiens GN=DNAJA2 PE=1 SV=1	182	4
Q9UDY2	Tight junction protein ZO-2 OS=Homo sapiens GN=TJP2 PE=1 SV=2	182	4
Q92900	Regulator of nonsense transcripts 1 OS=Homo sapiens GN=UPF1 PE=1 SV=2	181	5
Q9BT23	LIM domain-containing protein 2 OS=Homo sapiens GN=LIMD2 PE=1 SV=1	180	6
Q02539	Histone H1.1 OS=Homo sapiens GN=HIST1H1A PE=1 SV=3	180	3
Q6WCQ1	Myosin phosphatase Rho-interacting protein OS=Homo sapiens GN=MPRIP PE=1 SV=3	179	6
Q14247	Src substrate cortactin OS=Homo sapiens GN=CTTN PE=1 SV=2	179	2
P63092	Guanine nucleotide-binding protein G(s) subunit alpha isoforms short OS=Homo sapiens GN=GNAS PE=1 SV=1	179	4
Q9HAV0	Guanine nucleotide-binding protein subunit beta-4 OS=Homo sapiens GN=GNB4 PE=1 SV=3	178	5
Q6P1X5	Transcription initiation factor TFIID subunit 2 OS=Homo sapiens GN=TAF2 PE=1 SV=3	177	3
Q969X6	U3 small nucleolar RNA-associated protein 4 homolog OS=Homo sapiens GN=UTP4 PE=1 SV=1	176	3
O75128	Protein cordon-bleu OS=Homo sapiens GN=COBL PE=1 SV=2	176	2
P63010	AP-2 complex subunit beta OS=Homo sapiens GN=AP2B1 PE=1 SV=1	176	3
P07814	Bifunctional glutamate/proline--tRNA ligase OS=Homo sapiens GN=EPRS PE=1 SV=5	175	2
Q4KMQ1	Taperin OS=Homo sapiens GN=TPRN PE=1 SV=2	174	2
P16989	Y-box-binding protein 3 OS=Homo sapiens GN=YBX3 PE=1 SV=4	172	4
Q6PKG0	La-related protein 1 OS=Homo sapiens GN=LARP1 PE=1 SV=2	172	2
P07951	Tropomyosin beta chain OS=Homo sapiens GN=TPM2 PE=1 SV=1	171	5
P61421	V-type proton ATPase subunit d 1 OS=Homo sapiens GN=ATP6V0D1 PE=1 SV=1	166	2
P02765	Alpha-2-HS-glycoprotein OS=Homo sapiens GN=AHSG PE=1 SV=1	165	2
P63220	40S ribosomal protein S21 OS=Homo sapiens GN=RPS21 PE=1 SV=1	164	3
Q5JNZ5	Putative 40S ribosomal protein S26-like 1 OS=Homo sapiens GN=RPS26P11 PE=5 SV=1	164	6
Q9UHB9	Signal recognition particle subunit SRP68 OS=Homo sapiens GN=SRP68 PE=1 SV=2	162	1
P11387	DNA topoisomerase 1 OS=Homo sapiens GN=TOP1 PE=1 SV=2	162	4
Q9H583	HEAT repeat-containing protein 1 OS=Homo sapiens GN=HEATR1 PE=1 SV=3	161	3
Q8NCW5	NAD(P)H-hydrate epimerase OS=Homo sapiens GN=NAXE PE=1 SV=2	160	3
Q9UNQ0	ATP-binding cassette sub-family G member 2 OS=Homo sapiens GN=ABCG2 PE=1 SV=3	160	5
Q15029	116 kDa U5 small nuclear ribonucleoprotein component OS=Homo sapiens GN=EFTUD2 PE=1 SV=1	159	4
P14373	Zinc finger protein RFP OS=Homo sapiens GN=TRIM27 PE=1 SV=1	159	4
Q9Y2T7	Y-box-binding protein 2 OS=Homo sapiens GN=YBX2 PE=1 SV=2	158	3
A8MTJ3	Guanine nucleotide-binding protein G(t) subunit alpha-3 OS=Homo sapiens GN=GNAT3 PE=2 SV=2	156	3
O15027	Protein transport protein Sec16A OS=Homo sapiens GN=SEC16A PE=1 SV=3	155	2
Q86U06	Probable RNA-binding protein 23 OS=Homo sapiens GN=RBM23 PE=1 SV=1	155	2
Q99714	3-hydroxyacyl-CoA dehydrogenase type-2 OS=Homo sapiens GN=HSD17B10 PE=1 SV=3	153	1
Q6P2Q9	Pre-mRNA-processing-splicing factor 8 OS=Homo sapiens GN=PRPF8 PE=1 SV=2	153	3
Q9NQS7	Inner centromere protein OS=Homo sapiens GN=INCENP PE=1 SV=3	151	2
Q12788	Transducin beta-like protein 3 OS=Homo sapiens GN=TBL3 PE=1 SV=2	151	3
O95757	Heat shock 70 kDa protein 4L OS=Homo sapiens GN=HSPA4L PE=1 SV=3	149	5
Q9BZE4	Nucleolar GTP-binding protein 1 OS=Homo sapiens GN=GTPBP4 PE=1 SV=3	147	2
Q9UKS6	Protein kinase C and casein kinase substrate in neurons protein 3 OS=Homo sapiens GN=PACSIN3 PE=1 SV=2	146	3
P55769	NHP2-like protein 1 OS=Homo sapiens GN=SNU13 PE=1 SV=3	144	2
O60832	H/ACA ribonucleoprotein complex subunit 4 OS=Homo sapiens GN=DKC1 PE=1 SV=3	144	2
P09471	Guanine nucleotide-binding protein G(o) subunit alpha OS=Homo sapiens GN=GNAO1 PE=1 SV=4	143	2
P02545	Prelamin-A/C OS=Homo sapiens GN=LMNA PE=1 SV=1	141	2
P22492	Histone H1t OS=Homo sapiens GN=HIST1H1T PE=2 SV=4	139	2
O15372	Eukaryotic translation initiation factor 3 subunit H OS=Homo sapiens GN=EIF3H PE=1 SV=1	138	1
Q7Z417	Nuclear fragile X mental retardation-interacting protein 2 OS=Homo sapiens GN=NUFIP2 PE=1 SV=1	138	1
Q07157	Tight junction protein ZO-1 OS=Homo sapiens GN=TJP1 PE=1 SV=3	137	5
Q12906	Interleukin enhancer-binding factor 3 OS=Homo sapiens GN=ILF3 PE=1 SV=3	136	3
O15049	NEDD4-binding protein 3 OS=Homo sapiens GN=N4BP3 PE=1 SV=3	136	1
Q9HCE1	Putative helicase MOV-10 OS=Homo sapiens GN=MOV10 PE=1 SV=2	135	2
P60842	Eukaryotic initiation factor 4A-I OS=Homo sapiens GN=EIF4A1 PE=1 SV=1	134	2
P29992	Guanine nucleotide-binding protein subunit alpha-11 OS=Homo sapiens GN=GNA11 PE=1 SV=2	134	2
P18583	Protein SON OS=Homo sapiens GN=SON PE=1 SV=4	134	2
Q9Y5B0	RNA polymerase II subunit A C-terminal domain phosphatase OS=Homo sapiens GN=CTDP1 PE=1 SV=3	133	6
Q27J81	Inverted formin-2 OS=Homo sapiens GN=INF2 PE=1 SV=2	133	1
Q8WUM4	Programmed cell death 6-interacting protein OS=Homo sapiens GN=PDCD6IP PE=1 SV=1	133	1
Q6NVV1	Putative 60S ribosomal protein L13a protein RPL13AP3 OS=Homo sapiens GN=RPL13AP3 PE=5 SV=1	133	3
Q8TDN6	Ribosome biogenesis protein BRX1 homolog OS=Homo sapiens GN=BRIX1 PE=1 SV=2	131	3
Q9Y512	Sorting and assembly machinery component 50 homolog OS=Homo sapiens GN=SAMM50 PE=1 SV=3	131	3
Q7Z7K6	Centromere protein V OS=Homo sapiens GN=CENPV PE=1 SV=1	131	2
Q9BR76	Coronin-1B OS=Homo sapiens GN=CORO1B PE=1 SV=1	128	3
Q92901	60S ribosomal protein L3-like OS=Homo sapiens GN=RPL3L PE=2 SV=3	128	2
Q659C4	La-related protein 1B OS=Homo sapiens GN=LARP1B PE=1 SV=2	128	1
Q5T5U3	Rho GTPase-activating protein 21 OS=Homo sapiens GN=ARHGAP21 PE=1 SV=1	127	1
Q66PJ3	ADP-ribosylation factor-like protein 6-interacting protein 4 OS=Homo sapiens GN=ARL6IP4 PE=1 SV=2	127	2
Q9Y2S6	Translation machinery-associated protein 7 OS=Homo sapiens GN=TMA7 PE=1 SV=1	127	4
P61158	Actin-related protein 3 OS=Homo sapiens GN=ACTR3 PE=1 SV=3	126	3
Q99623	Prohibitin-2 OS=Homo sapiens GN=PHB2 PE=1 SV=2	125	2
P16401	Histone H1.5 OS=Homo sapiens GN=HIST1H1B PE=1 SV=3	125	2
A1L390	Pleckstrin homology domain-containing family G member 3 OS=Homo sapiens GN=PLEKHG3 PE=1 SV=1	125	3
P16278	Beta-galactosidase OS=Homo sapiens GN=GLB1 PE=1 SV=2	125	2
Q06787	Synaptic functional regulator FMR1 OS=Homo sapiens GN=FMR1 PE=1 SV=1	124	1
P55209	Nucleosome assembly protein 1-like 1 OS=Homo sapiens GN=NAP1L1 PE=1 SV=1	123	2
Q99959	Plakophilin-2 OS=Homo sapiens GN=PKP2 PE=1 SV=2	123	2
Q14244	Ensconsin OS=Homo sapiens GN=MAP7 PE=1 SV=1	123	2
Q6Y7W6	GRB10-interacting GYF protein 2 OS=Homo sapiens GN=GIGYF2 PE=1 SV=1	122	1
Q92522	Histone H1x OS=Homo sapiens GN=H1FX PE=1 SV=1	121	1
Q9BU76	Multiple myeloma tumor-associated protein 2 OS=Homo sapiens GN=MMTAG2 PE=1 SV=1	121	2
O75526	RNA-binding motif protein, X-linked-like-2 OS=Homo sapiens GN=RBMXL2 PE=1 SV=3	120	2
Q8N556	Actin filament-associated protein 1 OS=Homo sapiens GN=AFAP1 PE=1 SV=2	120	6
Q6QEF8	Coronin-6 OS=Homo sapiens GN=CORO6 PE=1 SV=2	119	2
Q9C0A0	Contactin-associated protein-like 4 OS=Homo sapiens GN=CNTNAP4 PE=1 SV=3	118	3
Q12905	Interleukin enhancer-binding factor 2 OS=Homo sapiens GN=ILF2 PE=1 SV=2	117	1
Q96DU9	Polyadenylate-binding protein 5 OS=Homo sapiens GN=PABPC5 PE=2 SV=1	117	2
Q8WWM7	Ataxin-2-like protein OS=Homo sapiens GN=ATXN2L PE=1 SV=2	117	1
Q02880	DNA topoisomerase 2-beta OS=Homo sapiens GN=TOP2B PE=1 SV=3	117	5
Q969Q0	60S ribosomal protein L36a-like OS=Homo sapiens GN=RPL36AL PE=1 SV=3	114	2
Q9UIK4	Death-associated protein kinase 2 OS=Homo sapiens GN=DAPK2 PE=1 SV=1	114	2
Q9Y281	Cofilin-2 OS=Homo sapiens GN=CFL2 PE=1 SV=1	114	2
P45880	Voltage-dependent anion-selective channel protein 2 OS=Homo sapiens GN=VDAC2 PE=1 SV=2	113	2
P04003	C4b-binding protein alpha chain OS=Homo sapiens GN=C4BPA PE=1 SV=2	112	2
Q9H0A8	COMM domain-containing protein 4 OS=Homo sapiens GN=COMMD4 PE=1 SV=1	112	7
Q13151	Heterogeneous nuclear ribonucleoprotein A0 OS=Homo sapiens GN=HNRNPA0 PE=1 SV=1	111	3
P25705	ATP synthase subunit alpha, mitochondrial OS=Homo sapiens GN=ATP5A1 PE=1 SV=1	110	2
P42704	Leucine-rich PPR motif-containing protein, mitochondrial OS=Homo sapiens GN=LRPPRC PE=1 SV=3	110	3
Q8IZF5	Adhesion G-protein coupled receptor F3 OS=Homo sapiens GN=ADGRF3 PE=2 SV=1	110	4
P35610	Sterol O-acyltransferase 1 OS=Homo sapiens GN=SOAT1 PE=1 SV=3	109	2
Q9BVI4	Nucleolar complex protein 4 homolog OS=Homo sapiens GN=NOC4L PE=1 SV=1	109	2
Q9HB71	Calcyclin-binding protein OS=Homo sapiens GN=CACYBP PE=1 SV=2	108	1
O00116	Alkyldihydroxyacetonephosphate synthase, peroxisomal OS=Homo sapiens GN=AGPS PE=1 SV=1	108	1
P51648	Fatty aldehyde dehydrogenase OS=Homo sapiens GN=ALDH3A2 PE=1 SV=1	108	1
Q9Y265	RuvB-like 1 OS=Homo sapiens GN=RUVBL1 PE=1 SV=1	108	1
Q9UPQ9	Trinucleotide repeat-containing gene 6B protein OS=Homo sapiens GN=TNRC6B PE=1 SV=4	107	1
Q96PE2	Rho guanine nucleotide exchange factor 17 OS=Homo sapiens GN=ARHGEF17 PE=1 SV=1	106	1
O75592	E3 ubiquitin-protein ligase MYCBP2 OS=Homo sapiens GN=MYCBP2 PE=1 SV=3	106	3
P04843	Dolichyl-diphosphooligosaccharide--protein glycosyltransferase subunit 1 OS=Homo sapiens GN=RPN1 PE=1 SV=1	106	1
Q8WXA9	Splicing regulatory glutamine/lysine-rich protein 1 OS=Homo sapiens GN=SREK1 PE=1 SV=1	106	1
Q9UBF2	Coatomer subunit gamma-2 OS=Homo sapiens GN=COPG2 PE=1 SV=1	106	2
P53396	ATP-citrate synthase OS=Homo sapiens GN=ACLY PE=1 SV=3	106	1
O14578	Citron Rho-interacting kinase OS=Homo sapiens GN=CIT PE=1 SV=2	106	2
Q13162	Peroxiredoxin-4 OS=Homo sapiens GN=PRDX4 PE=1 SV=1	106	3
P21796	Voltage-dependent anion-selective channel protein 1 OS=Homo sapiens GN=VDAC1 PE=1 SV=2	105	3
Q6NZI2	Caveolae-associated protein 1 OS=Homo sapiens GN=CAVIN1 PE=1 SV=1	105	1
Q0ZGT2	Nexilin OS=Homo sapiens GN=NEXN PE=1 SV=1	104	2
P10809	60 kDa heat shock protein, mitochondrial OS=Homo sapiens GN=HSPD1 PE=1 SV=2	103	2
P16520	Guanine nucleotide-binding protein G(I)/G(S)/G(T) subunit beta-3 OS=Homo sapiens GN=GNB3 PE=1 SV=1	103	4
Q8TED0	U3 small nucleolar RNA-associated protein 15 homolog OS=Homo sapiens GN=UTP15 PE=1 SV=3	103	1
Q8NE71	ATP-binding cassette sub-family F member 1 OS=Homo sapiens GN=ABCF1 PE=1 SV=2	102	1
Q16637	Survival motor neuron protein OS=Homo sapiens GN=SMN1 PE=1 SV=1	102	1
P14625	Endoplasmin OS=Homo sapiens GN=HSP90B1 PE=1 SV=1	102	1
Q9BYG3	MKI67 FHA domain-interacting nucleolar phosphoprotein OS=Homo sapiens GN=NIFK PE=1 SV=1	102	1
Q9Y221	60S ribosome subunit biogenesis protein NIP7 homolog OS=Homo sapiens GN=NIP7 PE=1 SV=1	101	2
Q2TBE0	CWF19-like protein 2 OS=Homo sapiens GN=CWF19L2 PE=1 SV=4	100	2
Q6IQ22	Ras-related protein Rab-12 OS=Homo sapiens GN=RAB12 PE=1 SV=3	100	2
P40938	Replication factor C subunit 3 OS=Homo sapiens GN=RFC3 PE=1 SV=2	99	1
P61160	Actin-related protein 2 OS=Homo sapiens GN=ACTR2 PE=1 SV=1	99	1
Q9Y4A5	Transformation/transcription domain-associated protein OS=Homo sapiens GN=TRRAP PE=1 SV=3	98	6
P51991	Heterogeneous nuclear ribonucleoprotein A3 OS=Homo sapiens GN=HNRNPA3 PE=1 SV=2	98	2
P40937	Replication factor C subunit 5 OS=Homo sapiens GN=RFC5 PE=1 SV=1	98	1
Q7L2H7	Eukaryotic translation initiation factor 3 subunit M OS=Homo sapiens GN=EIF3M PE=1 SV=1	97	1
Q86X95	Corepressor interacting with RBPJ 1 OS=Homo sapiens GN=CIR1 PE=1 SV=1	96	1
O75431	Metaxin-2 OS=Homo sapiens GN=MTX2 PE=1 SV=1	96	1
P08621	U1 small nuclear ribonucleoprotein 70 kDa OS=Homo sapiens GN=SNRNP70 PE=1 SV=2	96	2
P63173	60S ribosomal protein L38 OS=Homo sapiens GN=RPL38 PE=1 SV=2	95	2
O43159	Ribosomal RNA-processing protein 8 OS=Homo sapiens GN=RRP8 PE=1 SV=2	95	1
P62330	ADP-ribosylation factor 6 OS=Homo sapiens GN=ARF6 PE=1 SV=2	95	1
Q9NX58	Cell growth-regulating nucleolar protein OS=Homo sapiens GN=LYAR PE=1 SV=2	95	1
Q5T9A4	ATPase family AAA domain-containing protein 3B OS=Homo sapiens GN=ATAD3B PE=1 SV=1	94	1
P38405	Guanine nucleotide-binding protein G(olf) subunit alpha OS=Homo sapiens GN=GNAL PE=1 SV=1	93	1
Q9P0M6	Core histone macro-H2A.2 OS=Homo sapiens GN=H2AFY2 PE=1 SV=3	93	2
Q9BRL6	Serine/arginine-rich splicing factor 8 OS=Homo sapiens GN=SRSF8 PE=1 SV=1	93	2
P14866	Heterogeneous nuclear ribonucleoprotein L OS=Homo sapiens GN=HNRNPL PE=1 SV=2	93	2
Q8N7X1	RNA-binding motif protein, X-linked-like-3 OS=Homo sapiens GN=RBMXL3 PE=2 SV=2	92	1
Q8NFC6	Biorientation of chromosomes in cell division protein 1-like 1 OS=Homo sapiens GN=BOD1L1 PE=1 SV=2	91	5
P55084	Trifunctional enzyme subunit beta, mitochondrial OS=Homo sapiens GN=HADHB PE=1 SV=3	91	2
Q58FF6	Putative heat shock protein HSP 90-beta 4 OS=Homo sapiens GN=HSP90AB4P PE=5 SV=1	91	3
P83111	Serine beta-lactamase-like protein LACTB, mitochondrial OS=Homo sapiens GN=LACTB PE=1 SV=2	90	1
Q9NNW5	WD repeat-containing protein 6 OS=Homo sapiens GN=WDR6 PE=1 SV=1	90	1
Q9BVG8	Kinesin-like protein KIFC3 OS=Homo sapiens GN=KIFC3 PE=1 SV=4	90	1
P38432	Coilin OS=Homo sapiens GN=COIL PE=1 SV=1	89	1
O15145	Actin-related protein 2/3 complex subunit 3 OS=Homo sapiens GN=ARPC3 PE=1 SV=3	89	1
Q14152	Eukaryotic translation initiation factor 3 subunit A OS=Homo sapiens GN=EIF3A PE=1 SV=1	89	1
Q9NZR1	Tropomodulin-2 OS=Homo sapiens GN=TMOD2 PE=1 SV=1	89	1
P34897	Serine hydroxymethyltransferase, mitochondrial OS=Homo sapiens GN=SHMT2 PE=1 SV=3	89	1
O15381	Nuclear valosin-containing protein-like OS=Homo sapiens GN=NVL PE=1 SV=1	88	4
P62995	Transformer-2 protein homolog beta OS=Homo sapiens GN=TRA2B PE=1 SV=1	87	1
P18031	Tyrosine-protein phosphatase non-receptor type 1 OS=Homo sapiens GN=PTPN1 PE=1 SV=1	87	1
Q9H0D6	5~-3~ exoribonuclease 2 OS=Homo sapiens GN=XRN2 PE=1 SV=1	86	2
Q96PK6	RNA-binding protein 14 OS=Homo sapiens GN=RBM14 PE=1 SV=2	86	2
Q9BXP5	Serrate RNA effector molecule homolog OS=Homo sapiens GN=SRRT PE=1 SV=1	86	1
Q15287	RNA-binding protein with serine-rich domain 1 OS=Homo sapiens GN=RNPS1 PE=1 SV=1	85	2
Q9Y6C9	Mitochondrial carrier homolog 2 OS=Homo sapiens GN=MTCH2 PE=1 SV=1	84	1
Q9NQ39	Putative 40S ribosomal protein S10-like OS=Homo sapiens GN=RPS10P5 PE=5 SV=1	83	4
Q8WUQ7	Cactin OS=Homo sapiens GN=CACTIN PE=1 SV=3	83	1
Q86V81	THO complex subunit 4 OS=Homo sapiens GN=ALYREF PE=1 SV=3	83	1
Q58FG1	Putative heat shock protein HSP 90-alpha A4 OS=Homo sapiens GN=HSP90AA4P PE=5 SV=1	82	1
P12268	Inosine-5~-monophosphate dehydrogenase 2 OS=Homo sapiens GN=IMPDH2 PE=1 SV=2	82	1
O95340	Bifunctional 3~-phosphoadenosine 5~-phosphosulfate synthase 2 OS=Homo sapiens GN=PAPSS2 PE=1 SV=2	81	1
Q9UHI6	Probable ATP-dependent RNA helicase DDX20 OS=Homo sapiens GN=DDX20 PE=1 SV=2	81	1
O95373	Importin-7 OS=Homo sapiens GN=IPO7 PE=1 SV=1	81	2
P50991	T-complex protein 1 subunit delta OS=Homo sapiens GN=CCT4 PE=1 SV=4	81	1
Q96S97	Myeloid-associated differentiation marker OS=Homo sapiens GN=MYADM PE=1 SV=2	81	1
Q9C0J8	pre-mRNA 3~ end processing protein WDR33 OS=Homo sapiens GN=WDR33 PE=1 SV=2	81	2
Q9H1Z9	Tetraspanin-10 OS=Homo sapiens GN=TSPAN10 PE=2 SV=1	81	2
P52746	Zinc finger protein 142 OS=Homo sapiens GN=ZNF142 PE=1 SV=4	80	4
Q9NY61	Protein AATF OS=Homo sapiens GN=AATF PE=1 SV=1	80	1
O00410	Importin-5 OS=Homo sapiens GN=IPO5 PE=1 SV=4	80	1
P27448	MAP/microtubule affinity-regulating kinase 3 OS=Homo sapiens GN=MARK3 PE=1 SV=4	80	2
P18085	ADP-ribosylation factor 4 OS=Homo sapiens GN=ARF4 PE=1 SV=3	79	2
Q04917	14-3-3 protein eta OS=Homo sapiens GN=YWHAH PE=1 SV=4	79	1
P26641	Elongation factor 1-gamma OS=Homo sapiens GN=EEF1G PE=1 SV=3	79	1
O75340	Programmed cell death protein 6 OS=Homo sapiens GN=PDCD6 PE=1 SV=1	79	2
P18077	60S ribosomal protein L35a OS=Homo sapiens GN=RPL35A PE=1 SV=2	79	3
Q96I25	Splicing factor 45 OS=Homo sapiens GN=RBM17 PE=1 SV=1	78	3
Q9BRT6	Protein LLP homolog OS=Homo sapiens GN=LLPH PE=1 SV=1	78	2
A6NHQ2	rRNA/tRNA 2~-O-methyltransferase fibrillarin-like protein 1 OS=Homo sapiens GN=FBLL1 PE=3 SV=2	78	2
Q86SQ0	Pleckstrin homology-like domain family B member 2 OS=Homo sapiens GN=PHLDB2 PE=1 SV=2	78	2
Q5T3I0	G patch domain-containing protein 4 OS=Homo sapiens GN=GPATCH4 PE=1 SV=2	77	1
Q9ULX6	A-kinase anchor protein 8-like OS=Homo sapiens GN=AKAP8L PE=1 SV=3	77	1
P42166	Lamina-associated polypeptide 2, isoform alpha OS=Homo sapiens GN=TMPO PE=1 SV=2	77	1
Q9H3F6	BTB/POZ domain-containing adapter for CUL3-mediated RhoA degradation protein 3 OS=Homo sapiens GN=KCTD10 PE=1 SV=1	75	1
Q14980	Nuclear mitotic apparatus protein 1 OS=Homo sapiens GN=NUMA1 PE=1 SV=2	75	1
Q14160	Protein scribble homolog OS=Homo sapiens GN=SCRIB PE=1 SV=4	75	4
O95831	Apoptosis-inducing factor 1, mitochondrial OS=Homo sapiens GN=AIFM1 PE=1 SV=1	75	3
O60841	Eukaryotic translation initiation factor 5B OS=Homo sapiens GN=EIF5B PE=1 SV=4	75	1
Q99525	Histone H4-like protein type G OS=Homo sapiens GN=HIST1H4G PE=1 SV=1	75	2
Q14643	Inositol 1,4,5-trisphosphate receptor type 1 OS=Homo sapiens GN=ITPR1 PE=1 SV=3	75	2
O94905	Erlin-2 OS=Homo sapiens GN=ERLIN2 PE=1 SV=1	75	1
Q93008	Probable ubiquitin carboxyl-terminal hydrolase FAF-X OS=Homo sapiens GN=USP9X PE=1 SV=3	75	2
P10619	Lysosomal protective protein OS=Homo sapiens GN=CTSA PE=1 SV=2	74	1
Q96HS1	Serine/threonine-protein phosphatase PGAM5, mitochondrial OS=Homo sapiens GN=PGAM5 PE=1 SV=2	74	3
Q14240	Eukaryotic initiation factor 4A-II OS=Homo sapiens GN=EIF4A2 PE=1 SV=2	74	1
Q9Y6A4	Cilia- and flagella-associated protein 20 OS=Homo sapiens GN=CFAP20 PE=1 SV=1	74	1
P08195	4F2 cell-surface antigen heavy chain OS=Homo sapiens GN=SLC3A2 PE=1 SV=3	74	1
Q96EY4	Translation machinery-associated protein 16 OS=Homo sapiens GN=TMA16 PE=1 SV=2	73	1
Q14571	Inositol 1,4,5-trisphosphate receptor type 2 OS=Homo sapiens GN=ITPR2 PE=1 SV=2	73	2
Q9Y5S9	RNA-binding protein 8A OS=Homo sapiens GN=RBM8A PE=1 SV=1	73	1
Q5VTL8	Pre-mRNA-splicing factor 38B OS=Homo sapiens GN=PRPF38B PE=1 SV=1	73	1
Q9UQ88	Cyclin-dependent kinase 11A OS=Homo sapiens GN=CDK11A PE=1 SV=4	73	1
P36542	ATP synthase subunit gamma, mitochondrial OS=Homo sapiens GN=ATP5C1 PE=1 SV=1	73	1
P46779	60S ribosomal protein L28 OS=Homo sapiens GN=RPL28 PE=1 SV=3	73	2
Q99459	Cell division cycle 5-like protein OS=Homo sapiens GN=CDC5L PE=1 SV=2	73	1
Q9UPN3	Microtubule-actin cross-linking factor 1, isoforms 1/2/3/5 OS=Homo sapiens GN=MACF1 PE=1 SV=4	72	2
Q17RC7	Exocyst complex component 3-like protein 4 OS=Homo sapiens GN=EXOC3L4 PE=1 SV=2	72	4
P35222	Catenin beta-1 OS=Homo sapiens GN=CTNNB1 PE=1 SV=1	72	1
P40939	Trifunctional enzyme subunit alpha, mitochondrial OS=Homo sapiens GN=HADHA PE=1 SV=2	71	2
Q9UH17	DNA dC->dU-editing enzyme APOBEC-3B OS=Homo sapiens GN=APOBEC3B PE=1 SV=1	71	1
Q8IYB3	Serine/arginine repetitive matrix protein 1 OS=Homo sapiens GN=SRRM1 PE=1 SV=2	71	3
Q14562	ATP-dependent RNA helicase DHX8 OS=Homo sapiens GN=DHX8 PE=1 SV=1	71	2
Q9HCM4	Band 4.1-like protein 5 OS=Homo sapiens GN=EPB41L5 PE=1 SV=3	70	1
Q9NPE3	H/ACA ribonucleoprotein complex subunit 3 OS=Homo sapiens GN=NOP10 PE=1 SV=1	70	1
P10696	Alkaline phosphatase, placental-like OS=Homo sapiens GN=ALPPL2 PE=2 SV=4	70	1
P41252	Isoleucine--tRNA ligase, cytoplasmic OS=Homo sapiens GN=IARS PE=1 SV=2	69	1
O43175	D-3-phosphoglycerate dehydrogenase OS=Homo sapiens GN=PHGDH PE=1 SV=4	69	1
Q15061	WD repeat-containing protein 43 OS=Homo sapiens GN=WDR43 PE=1 SV=3	68	1
P06396	Gelsolin OS=Homo sapiens GN=GSN PE=1 SV=1	68	1
Q9P258	Protein RCC2 OS=Homo sapiens GN=RCC2 PE=1 SV=2	68	1
Q7Z3B1	Neuronal growth regulator 1 OS=Homo sapiens GN=NEGR1 PE=1 SV=3	67	1
Q9GZN7	Protein rogdi homolog OS=Homo sapiens GN=ROGDI PE=1 SV=1	67	8
Q8IVF2	Protein AHNAK2 OS=Homo sapiens GN=AHNAK2 PE=1 SV=2	67	2
P35249	Replication factor C subunit 4 OS=Homo sapiens GN=RFC4 PE=1 SV=2	66	1
O94906	Pre-mRNA-processing factor 6 OS=Homo sapiens GN=PRPF6 PE=1 SV=1	66	2
Q9UMS4	Pre-mRNA-processing factor 19 OS=Homo sapiens GN=PRPF19 PE=1 SV=1	66	1
Q07666	KH domain-containing, RNA-binding, signal transduction-associated protein 1 OS=Homo sapiens GN=KHDRBS1 PE=1 SV=1	66	1
Q08J23	tRNA (cytosine(34)-C(5))-methyltransferase OS=Homo sapiens GN=NSUN2 PE=1 SV=2	66	1
Q13243	Serine/arginine-rich splicing factor 5 OS=Homo sapiens GN=SRSF5 PE=1 SV=1	66	1
P08473	Neprilysin OS=Homo sapiens GN=MME PE=1 SV=2	66	1
Q9BYC2	Succinyl-CoA:3-ketoacid coenzyme A transferase 2, mitochondrial OS=Homo sapiens GN=OXCT2 PE=2 SV=2	65	1
Q6DN03	Putative histone H2B type 2-C OS=Homo sapiens GN=HIST2H2BC PE=5 SV=3	65	1
P63208	S-phase kinase-associated protein 1 OS=Homo sapiens GN=SKP1 PE=1 SV=2	65	1
P07237	Protein disulfide-isomerase OS=Homo sapiens GN=P4HB PE=1 SV=3	65	1
P63167	Dynein light chain 1, cytoplasmic OS=Homo sapiens GN=DYNLL1 PE=1 SV=1	65	1
O43818	U3 small nucleolar RNA-interacting protein 2 OS=Homo sapiens GN=RRP9 PE=1 SV=1	64	2
O95573	Long-chain-fatty-acid--CoA ligase 3 OS=Homo sapiens GN=ACSL3 PE=1 SV=3	64	1
Q5JTH9	RRP12-like protein OS=Homo sapiens GN=RRP12 PE=1 SV=2	64	1
Q13045	Protein flightless-1 homolog OS=Homo sapiens GN=FLII PE=1 SV=2	64	1
Q13435	Splicing factor 3B subunit 2 OS=Homo sapiens GN=SF3B2 PE=1 SV=2	63	1
Q08209	Serine/threonine-protein phosphatase 2B catalytic subunit alpha isoform OS=Homo sapiens GN=PPP3CA PE=1 SV=1	63	1
Q9NVI7	ATPase family AAA domain-containing protein 3A OS=Homo sapiens GN=ATAD3A PE=1 SV=2	62	1
O75694	Nuclear pore complex protein Nup155 OS=Homo sapiens GN=NUP155 PE=1 SV=1	62	1
Q10471	Polypeptide N-acetylgalactosaminyltransferase 2 OS=Homo sapiens GN=GALNT2 PE=1 SV=1	61	3
Q9C029	E3 ubiquitin-protein ligase TRIM7 OS=Homo sapiens GN=TRIM7 PE=1 SV=2	61	1
Q8N726	Tumor suppressor ARF OS=Homo sapiens GN=CDKN2A PE=1 SV=2	61	1
Q9Y277	Voltage-dependent anion-selective channel protein 3 OS=Homo sapiens GN=VDAC3 PE=1 SV=1	60	2
Q9NUL7	Probable ATP-dependent RNA helicase DDX28 OS=Homo sapiens GN=DDX28 PE=1 SV=2	60	1
Q9NRG9	Aladin OS=Homo sapiens GN=AAAS PE=1 SV=1	60	3
Q66GS9	Centrosomal protein of 135 kDa OS=Homo sapiens GN=CEP135 PE=1 SV=2	59	3
P49748	Very long-chain specific acyl-CoA dehydrogenase, mitochondrial OS=Homo sapiens GN=ACADVL PE=1 SV=1	59	1
Q13442	28 kDa heat- and acid-stable phosphoprotein OS=Homo sapiens GN=PDAP1 PE=1 SV=1	59	1
Q8IZT6	Abnormal spindle-like microcephaly-associated protein OS=Homo sapiens GN=ASPM PE=1 SV=2	58	1
P35637	RNA-binding protein FUS OS=Homo sapiens GN=FUS PE=1 SV=1	58	1
O14579	Coatomer subunit epsilon OS=Homo sapiens GN=COPE PE=1 SV=3	58	1
Q99497	Protein/nucleic acid deglycase DJ-1 OS=Homo sapiens GN=PARK7 PE=1 SV=2	58	1
Q9Y6M1	Insulin-like growth factor 2 mRNA-binding protein 2 OS=Homo sapiens GN=IGF2BP2 PE=1 SV=2	58	1
Q709C8	Vacuolar protein sorting-associated protein 13C OS=Homo sapiens GN=VPS13C PE=1 SV=1	57	5
P82650	28S ribosomal protein S22, mitochondrial OS=Homo sapiens GN=MRPS22 PE=1 SV=1	57	1
P53621	Coatomer subunit alpha OS=Homo sapiens GN=COPA PE=1 SV=2	57	1
Q9TNN7	HLA class I histocompatibility antigen, Cw-5 alpha chain OS=Homo sapiens GN=HLA-C PE=1 SV=1	57	1
P59998	Actin-related protein 2/3 complex subunit 4 OS=Homo sapiens GN=ARPC4 PE=1 SV=3	57	1
Q96CW1	AP-2 complex subunit mu OS=Homo sapiens GN=AP2M1 PE=1 SV=2	56	1
Q96SB4	SRSF protein kinase 1 OS=Homo sapiens GN=SRPK1 PE=1 SV=2	56	1
P33897	ATP-binding cassette sub-family D member 1 OS=Homo sapiens GN=ABCD1 PE=1 SV=2	56	1
Q8N3K9	Cardiomyopathy-associated protein 5 OS=Homo sapiens GN=CMYA5 PE=1 SV=3	55	6
Q53EZ4	Centrosomal protein of 55 kDa OS=Homo sapiens GN=CEP55 PE=1 SV=3	55	1
Q15717	ELAV-like protein 1 OS=Homo sapiens GN=ELAVL1 PE=1 SV=2	55	1
P08134	Rho-related GTP-binding protein RhoC OS=Homo sapiens GN=RHOC PE=1 SV=1	55	1
Q07065	Cytoskeleton-associated protein 4 OS=Homo sapiens GN=CKAP4 PE=1 SV=2	55	2
Q13263	Transcription intermediary factor 1-beta OS=Homo sapiens GN=TRIM28 PE=1 SV=5	54	1
P13804	Electron transfer flavoprotein subunit alpha, mitochondrial OS=Homo sapiens GN=ETFA PE=1 SV=1	54	1
Q9Y446	Plakophilin-3 OS=Homo sapiens GN=PKP3 PE=1 SV=1	53	1
Q9NPQ8	Synembryn-A OS=Homo sapiens GN=RIC8A PE=1 SV=3	53	1
Q9UPV0	Centrosomal protein of 164 kDa OS=Homo sapiens GN=CEP164 PE=1 SV=3	53	1
Q9NY93	Probable ATP-dependent RNA helicase DDX56 OS=Homo sapiens GN=DDX56 PE=1 SV=1	53	1
Q92828	Coronin-2A OS=Homo sapiens GN=CORO2A PE=1 SV=2	52	1
O60264	SWI/SNF-related matrix-associated actin-dependent regulator of chromatin subfamily A member 5 OS=Homo sapiens GN=SMARCA5 PE=1 SV=1	52	1
Q14103	Heterogeneous nuclear ribonucleoprotein D0 OS=Homo sapiens GN=HNRNPD PE=1 SV=1	52	1
Q9NQX4	Unconventional myosin-Vc OS=Homo sapiens GN=MYO5C PE=1 SV=2	52	2
Q96KJ4	Mesothelin-like protein OS=Homo sapiens GN=MSLNL PE=3 SV=3	51	5
Q9BV38	WD repeat-containing protein 18 OS=Homo sapiens GN=WDR18 PE=1 SV=2	51	1
Q14978	Nucleolar and coiled-body phosphoprotein 1 OS=Homo sapiens GN=NOLC1 PE=1 SV=2	51	1
P55073	Thyroxine 5-deiodinase OS=Homo sapiens GN=DIO3 PE=1 SV=4	51	2
Q09028	Histone-binding protein RBBP4 OS=Homo sapiens GN=RBBP4 PE=1 SV=3	50	1
Q03135	Caveolin-1 OS=Homo sapiens GN=CAV1 PE=1 SV=4	50	1
A0AV96	RNA-binding protein 47 OS=Homo sapiens GN=RBM47 PE=1 SV=2	50	2
Q8WV60	Pentatricopeptide repeat-containing protein 2, mitochondrial OS=Homo sapiens GN=PTCD2 PE=1 SV=3	50	3
Q9H2U1	ATP-dependent RNA helicase DHX36 OS=Homo sapiens GN=DHX36 PE=1 SV=2	50	1
Q9UBC5	Unconventional myosin-Ia OS=Homo sapiens GN=MYO1A PE=2 SV=1	50	1
Q15021	Condensin complex subunit 1 OS=Homo sapiens GN=NCAPD2 PE=1 SV=3	50	3
Q8NI36	WD repeat-containing protein 36 OS=Homo sapiens GN=WDR36 PE=1 SV=1	50	1
O95447	Lebercilin-like protein OS=Homo sapiens GN=LCA5L PE=1 SV=1	49	3
Q9UKV3	Apoptotic chromatin condensation inducer in the nucleus OS=Homo sapiens GN=ACIN1 PE=1 SV=2	49	1
Q9UKD2	mRNA turnover protein 4 homolog OS=Homo sapiens GN=MRTO4 PE=1 SV=2	49	1
Q9NUL5	Repressor of yield of DENV protein OS=Homo sapiens GN=RYDEN PE=1 SV=2	49	1
Q9ULL5	Proline-rich protein 12 OS=Homo sapiens GN=PRR12 PE=1 SV=2	49	2
Q96RT1	Erbin OS=Homo sapiens GN=ERBIN PE=1 SV=2	49	1
Q5H8A4	GPI ethanolamine phosphate transferase 2 OS=Homo sapiens GN=PIGG PE=1 SV=1	48	1
P40616	ADP-ribosylation factor-like protein 1 OS=Homo sapiens GN=ARL1 PE=1 SV=1	48	1
Q9H6R4	Nucleolar protein 6 OS=Homo sapiens GN=NOL6 PE=1 SV=2	48	1
Q9H7B2	Ribosome production factor 2 homolog OS=Homo sapiens GN=RPF2 PE=1 SV=2	47	1
Q13418	Integrin-linked protein kinase OS=Homo sapiens GN=ILK PE=1 SV=2	47	1
O75665	Oral-facial-digital syndrome 1 protein OS=Homo sapiens GN=OFD1 PE=1 SV=1	47	4
Q9P003	Protein cornichon homolog 4 OS=Homo sapiens GN=CNIH4 PE=1 SV=1	47	1
O75390	Citrate synthase, mitochondrial OS=Homo sapiens GN=CS PE=1 SV=2	47	1
P62318	Small nuclear ribonucleoprotein Sm D3 OS=Homo sapiens GN=SNRPD3 PE=1 SV=1	47	1
Q13895	Bystin OS=Homo sapiens GN=BYSL PE=1 SV=3	47	1
Q14204	Cytoplasmic dynein 1 heavy chain 1 OS=Homo sapiens GN=DYNC1H1 PE=1 SV=5	47	1
P57678	Gem-associated protein 4 OS=Homo sapiens GN=GEMIN4 PE=1 SV=2	46	1
P55735	Protein SEC13 homolog OS=Homo sapiens GN=SEC13 PE=1 SV=3	46	2
P42025	Beta-centractin OS=Homo sapiens GN=ACTR1B PE=1 SV=1	46	2
P84090	Enhancer of rudimentary homolog OS=Homo sapiens GN=ERH PE=1 SV=1	46	1
P78347	General transcription factor II-I OS=Homo sapiens GN=GTF2I PE=1 SV=2	46	1
Q5SW79	Centrosomal protein of 170 kDa OS=Homo sapiens GN=CEP170 PE=1 SV=1	46	1
Q09161	Nuclear cap-binding protein subunit 1 OS=Homo sapiens GN=NCBP1 PE=1 SV=1	46	1
Q9H2H8	Peptidyl-prolyl cis-trans isomerase-like 3 OS=Homo sapiens GN=PPIL3 PE=1 SV=1	45	1
Q9Y4F1	FERM, ARHGEF and pleckstrin domain-containing protein 1 OS=Homo sapiens GN=FARP1 PE=1 SV=1	45	1
Q00059	Transcription factor A, mitochondrial OS=Homo sapiens GN=TFAM PE=1 SV=1	45	1
Q03701	CCAAT/enhancer-binding protein zeta OS=Homo sapiens GN=CEBPZ PE=1 SV=3	45	1
Q9ULV0	Unconventional myosin-Vb OS=Homo sapiens GN=MYO5B PE=1 SV=3	44	1
Q13610	Periodic tryptophan protein 1 homolog OS=Homo sapiens GN=PWP1 PE=1 SV=1	44	1
Q14676	Mediator of DNA damage checkpoint protein 1 OS=Homo sapiens GN=MDC1 PE=1 SV=3	43	1
P16435	NADPH--cytochrome P450 reductase OS=Homo sapiens GN=POR PE=1 SV=2	43	1
Q9UJ83	2-hydroxyacyl-CoA lyase 1 OS=Homo sapiens GN=HACL1 PE=1 SV=2	43	1
P52597	Heterogeneous nuclear ribonucleoprotein F OS=Homo sapiens GN=HNRNPF PE=1 SV=3	43	1
Q86VN1	Vacuolar protein-sorting-associated protein 36 OS=Homo sapiens GN=VPS36 PE=1 SV=1	43	3
Q03001	Dystonin OS=Homo sapiens GN=DST PE=1 SV=4	43	3
O00507	Probable ubiquitin carboxyl-terminal hydrolase FAF-Y OS=Homo sapiens GN=USP9Y PE=2 SV=2	43	1
P27482	Calmodulin-like protein 3 OS=Homo sapiens GN=CALML3 PE=1 SV=2	43	1
O15144	Actin-related protein 2/3 complex subunit 2 OS=Homo sapiens GN=ARPC2 PE=1 SV=1	42	1
P09972	Fructose-bisphosphate aldolase C OS=Homo sapiens GN=ALDOC PE=1 SV=2	42	1
Q92738	USP6 N-terminal-like protein OS=Homo sapiens GN=USP6NL PE=1 SV=3	42	1
Q15269	Periodic tryptophan protein 2 homolog OS=Homo sapiens GN=PWP2 PE=2 SV=2	42	1
Q86UB2	Basic immunoglobulin-like variable motif-containing protein OS=Homo sapiens GN=BIVM PE=2 SV=3	42	1
Q9H171	Z-DNA-binding protein 1 OS=Homo sapiens GN=ZBP1 PE=1 SV=2	42	1
P48681	Nestin OS=Homo sapiens GN=NES PE=1 SV=2	42	1
P59047	NACHT, LRR and PYD domains-containing protein 5 OS=Homo sapiens GN=NLRP5 PE=2 SV=2	41	2
Q9Y3R5	Protein dopey-2 OS=Homo sapiens GN=DOPEY2 PE=1 SV=5	41	2
Q9Y2Q3	Glutathione S-transferase kappa 1 OS=Homo sapiens GN=GSTK1 PE=1 SV=3	41	1
Q8NEM8	Cytosolic carboxypeptidase 3 OS=Homo sapiens GN=AGBL3 PE=2 SV=2	41	2
Q92973	Transportin-1 OS=Homo sapiens GN=TNPO1 PE=1 SV=2	41	1
Q8TD20	Solute carrier family 2, facilitated glucose transporter member 12 OS=Homo sapiens GN=SLC2A12 PE=2 SV=1	40	2
Q9BRJ2	39S ribosomal protein L45, mitochondrial OS=Homo sapiens GN=MRPL45 PE=1 SV=2	40	1
Q6PJI9	GATOR complex protein WDR59 OS=Homo sapiens GN=WDR59 PE=1 SV=2	40	1
Q7Z6Z6	Patatin-like phospholipase domain-containing protein 5 OS=Homo sapiens GN=PNPLA5 PE=2 SV=1	40	1
O60271	C-Jun-amino-terminal kinase-interacting protein 4 OS=Homo sapiens GN=SPAG9 PE=1 SV=4	40	2
Q96RP7	Galactose-3-O-sulfotransferase 4 OS=Homo sapiens GN=GAL3ST4 PE=1 SV=1	40	1
Q969P6	DNA topoisomerase I, mitochondrial OS=Homo sapiens GN=TOP1MT PE=1 SV=1	40	1
Q9NZB2	Constitutive coactivator of PPAR-gamma-like protein 1 OS=Homo sapiens GN=FAM120A PE=1 SV=2	39	1
Q86U44	N6-adenosine-methyltransferase catalytic subunit OS=Homo sapiens GN=METTL3 PE=1 SV=2	39	1
Q12884	Prolyl endopeptidase FAP OS=Homo sapiens GN=FAP PE=1 SV=5	39	1
Q8NFH4	Nucleoporin Nup37 OS=Homo sapiens GN=NUP37 PE=1 SV=1	39	2
O95274	Ly6/PLAUR domain-containing protein 3 OS=Homo sapiens GN=LYPD3 PE=1 SV=2	39	1
Q92979	Ribosomal RNA small subunit methyltransferase NEP1 OS=Homo sapiens GN=EMG1 PE=1 SV=4	39	1
Q9NYC9	Dynein heavy chain 9, axonemal OS=Homo sapiens GN=DNAH9 PE=1 SV=3	39	2
O75691	Small subunit processome component 20 homolog OS=Homo sapiens GN=UTP20 PE=1 SV=3	38	1
Q02809	Procollagen-lysine,2-oxoglutarate 5-dioxygenase 1 OS=Homo sapiens GN=PLOD1 PE=1 SV=2	38	1
Q2PPJ7	Ral GTPase-activating protein subunit alpha-2 OS=Homo sapiens GN=RALGAPA2 PE=1 SV=2	38	1
P78508	ATP-sensitive inward rectifier potassium channel 10 OS=Homo sapiens GN=KCNJ10 PE=1 SV=1	38	1
P51148	Ras-related protein Rab-5C OS=Homo sapiens GN=RAB5C PE=1 SV=2	38	1
Q96QU6	1-aminocyclopropane-1-carboxylate synthase-like protein 1 OS=Homo sapiens GN=ACCS PE=1 SV=1	37	2
P11177	Pyruvate dehydrogenase E1 component subunit beta, mitochondrial OS=Homo sapiens GN=PDHB PE=1 SV=3	37	1
O15018	PDZ domain-containing protein 2 OS=Homo sapiens GN=PDZD2 PE=1 SV=4	37	4
Q06265	Exosome complex component RRP45 OS=Homo sapiens GN=EXOSC9 PE=1 SV=3	36	1
Q92552	28S ribosomal protein S27, mitochondrial OS=Homo sapiens GN=MRPS27 PE=1 SV=3	36	1
Q13242	Serine/arginine-rich splicing factor 9 OS=Homo sapiens GN=SRSF9 PE=1 SV=1	35	1
Q9UKK3	Poly [ADP-ribose] polymerase 4 OS=Homo sapiens GN=PARP4 PE=1 SV=3	35	1
Q9NZ01	Very-long-chain enoyl-CoA reductase OS=Homo sapiens GN=TECR PE=1 SV=1	35	1
Q9BUQ8	Probable ATP-dependent RNA helicase DDX23 OS=Homo sapiens GN=DDX23 PE=1 SV=3	35	1
Q9Y312	Protein AAR2 homolog OS=Homo sapiens GN=AAR2 PE=1 SV=2	35	1
O75509	Tumor necrosis factor receptor superfamily member 21 OS=Homo sapiens GN=TNFRSF21 PE=1 SV=1	35	1
Q9BYD6	39S ribosomal protein L1, mitochondrial OS=Homo sapiens GN=MRPL1 PE=1 SV=2	34	1
Q9H0G5	Nuclear speckle splicing regulatory protein 1 OS=Homo sapiens GN=NSRP1 PE=1 SV=1	34	1
Q9Y4Z0	U6 snRNA-associated Sm-like protein LSm4 OS=Homo sapiens GN=LSM4 PE=1 SV=1	34	1
P0CB38	Polyadenylate-binding protein 4-like OS=Homo sapiens GN=PABPC4L PE=2 SV=1	34	1
Q8IXQ8	PDZ domain-containing protein 9 OS=Homo sapiens GN=PDZD9 PE=2 SV=2	34	2
Q06830	Peroxiredoxin-1 OS=Homo sapiens GN=PRDX1 PE=1 SV=1	34	1
P35232	Prohibitin OS=Homo sapiens GN=PHB PE=1 SV=1	34	1
Q86UQ4	ATP-binding cassette sub-family A member 13 OS=Homo sapiens GN=ABCA13 PE=2 SV=3	34	1
B5ME19	Eukaryotic translation initiation factor 3 subunit C-like protein OS=Homo sapiens GN=EIF3CL PE=3 SV=1	34	1
Q14684	Ribosomal RNA processing protein 1 homolog B OS=Homo sapiens GN=RRP1B PE=1 SV=3	34	1
P0DN76	Splicing factor U2AF 35 kDa subunit-like protein OS=Homo sapiens GN=U2AF1L5 PE=1 SV=1	33	1
P61289	Proteasome activator complex subunit 3 OS=Homo sapiens GN=PSME3 PE=1 SV=1	33	1
Q9H898	Zinc finger matrin-type protein 4 OS=Homo sapiens GN=ZMAT4 PE=1 SV=1	33	1
Q8TEM1	Nuclear pore membrane glycoprotein 210 OS=Homo sapiens GN=NUP210 PE=1 SV=3	33	1
Q15019	Septin-2 OS=Homo sapiens GN=SEPT2 PE=1 SV=1	33	2
Q99460	26S proteasome non-ATPase regulatory subunit 1 OS=Homo sapiens GN=PSMD1 PE=1 SV=2	33	1
P04181	Ornithine aminotransferase, mitochondrial OS=Homo sapiens GN=OAT PE=1 SV=1	33	1
Q8IVL0	Neuron navigator 3 OS=Homo sapiens GN=NAV3 PE=1 SV=3	33	1
Q14188	Transcription factor Dp-2 OS=Homo sapiens GN=TFDP2 PE=1 SV=2	32	1
Q99698	Lysosomal-trafficking regulator OS=Homo sapiens GN=LYST PE=1 SV=3	32	1
P14618	Pyruvate kinase PKM OS=Homo sapiens GN=PKM PE=1 SV=4	32	1
Q8N0Y3	Olfactory receptor 4N4 OS=Homo sapiens GN=OR4N4 PE=2 SV=2	32	1
P42338	Phosphatidylinositol 4,5-bisphosphate 3-kinase catalytic subunit beta isoform OS=Homo sapiens GN=PIK3CB PE=1 SV=1	32	2
Q7L5Y9	Macrophage erythroblast attacher OS=Homo sapiens GN=MAEA PE=1 SV=1	32	1
Q13492	Phosphatidylinositol-binding clathrin assembly protein OS=Homo sapiens GN=PICALM PE=1 SV=2	32	1
P50895	Basal cell adhesion molecule OS=Homo sapiens GN=BCAM PE=1 SV=2	32	1
O95238	SAM pointed domain-containing Ets transcription factor OS=Homo sapiens GN=SPDEF PE=1 SV=1	32	1
O15269	Serine palmitoyltransferase 1 OS=Homo sapiens GN=SPTLC1 PE=1 SV=1	31	1
P48382	DNA-binding protein RFX5 OS=Homo sapiens GN=RFX5 PE=1 SV=1	31	1
Q58FG0	Putative heat shock protein HSP 90-alpha A5 OS=Homo sapiens GN=HSP90AA5P PE=2 SV=1	31	1
Q9BRJ6	Uncharacterized protein C7orf50 OS=Homo sapiens GN=C7orf50 PE=1 SV=1	31	1
Q8N9T8	Protein KRI1 homolog OS=Homo sapiens GN=KRI1 PE=1 SV=3	31	1
Q6T423	Solute carrier family 22 member 25 OS=Homo sapiens GN=SLC22A25 PE=2 SV=2	31	1
A6NK02	Putative tripartite motif-containing protein 75 OS=Homo sapiens GN=TRIM75P PE=5 SV=2	31	1
Q8TBF2	Prostamide/prostaglandin F synthase OS=Homo sapiens GN=FAM213B PE=1 SV=1	31	1
Q8N684	Cleavage and polyadenylation specificity factor subunit 7 OS=Homo sapiens GN=CPSF7 PE=1 SV=1	31	1
Q96RP9	Elongation factor G, mitochondrial OS=Homo sapiens GN=GFM1 PE=1 SV=2	30	1
Q6PCD5	E3 ubiquitin-protein ligase RFWD3 OS=Homo sapiens GN=RFWD3 PE=1 SV=3	30	1
Q96G46	tRNA-dihydrouridine(47) synthase [NAD(P)(+)]-like OS=Homo sapiens GN=DUS3L PE=1 SV=2	30	1
Q96MY7	Protein FAM161B OS=Homo sapiens GN=FAM161B PE=1 SV=2	30	1
Q13530	Serine incorporator 3 OS=Homo sapiens GN=SERINC3 PE=2 SV=2	30	1
Q9C037	E3 ubiquitin-protein ligase TRIM4 OS=Homo sapiens GN=TRIM4 PE=1 SV=2	30	1
Q9UI47	Catenin alpha-3 OS=Homo sapiens GN=CTNNA3 PE=1 SV=2	30	1
Q59H18	Serine/threonine-protein kinase TNNI3K OS=Homo sapiens GN=TNNI3K PE=1 SV=3	30	1

## Sheet: GFP-KIF14
prot_id	prot_name	prot_score	pep_NO.
Q15149	Plectin OS=Homo sapiens GN=PLEC PE=1 SV=3	79720	1500
Q15058	Kinesin-like protein KIF14 OS=Homo sapiens GN=KIF14 PE=1 SV=1	36060	703
P08670	Vimentin OS=Homo sapiens GN=VIM PE=1 SV=4	35781	715
P52272	Heterogeneous nuclear ribonucleoprotein M OS=Homo sapiens GN=HNRNPM PE=1 SV=3	20986	346
P68032	Actin, alpha cardiac muscle 1 OS=Homo sapiens GN=ACTC1 PE=1 SV=1	16931	448
P35579	Myosin-9 OS=Homo sapiens GN=MYH9 PE=1 SV=4	15737	265
Q01082	Spectrin beta chain, non-erythrocytic 1 OS=Homo sapiens GN=SPTBN1 PE=1 SV=2	13296	250
Q13813	Spectrin alpha chain, non-erythrocytic 1 OS=Homo sapiens GN=SPTAN1 PE=1 SV=3	12907	242
Q9UHB6	LIM domain and actin-binding protein 1 OS=Homo sapiens GN=LIMA1 PE=1 SV=1	10183	197
Q6S8J3	POTE ankyrin domain family member E OS=Homo sapiens GN=POTEE PE=2 SV=3	9588	238
Q8IVT2	Mitotic interactor and substrate of PLK1 OS=Homo sapiens GN=MISP PE=1 SV=1	5810	116
Q8WWI1	LIM domain only protein 7 OS=Homo sapiens GN=LMO7 PE=1 SV=3	5443	99
Q9BYX7	Putative beta-actin-like protein 3 OS=Homo sapiens GN=POTEKP PE=5 SV=1	5421	113
P43243	Matrin-3 OS=Homo sapiens GN=MATR3 PE=1 SV=2	5276	141
O00159	Unconventional myosin-Ic OS=Homo sapiens GN=MYO1C PE=1 SV=4	5240	106
P41219	Peripherin OS=Homo sapiens GN=PRPH PE=1 SV=2	4635	85
P58107	Epiplakin OS=Homo sapiens GN=EPPK1 PE=1 SV=2	4296	84
P0CG39	POTE ankyrin domain family member J OS=Homo sapiens GN=POTEJ PE=3 SV=1	4279	113
Q16891	MICOS complex subunit MIC60 OS=Homo sapiens GN=IMMT PE=1 SV=1	4158	82
Q5VTE0	Putative elongation factor 1-alpha-like 3 OS=Homo sapiens GN=EEF1A1P5 PE=5 SV=1	4049	71
Q02241	Kinesin-like protein KIF23 OS=Homo sapiens GN=KIF23 PE=1 SV=3	3819	66
P62805	Histone H4 OS=Homo sapiens GN=HIST1H4A PE=1 SV=2	3817	79
P09651	Heterogeneous nuclear ribonucleoprotein A1 OS=Homo sapiens GN=HNRNPA1 PE=1 SV=5	3686	66
Q08211	ATP-dependent RNA helicase A OS=Homo sapiens GN=DHX9 PE=1 SV=4	3605	75
P04792	Heat shock protein beta-1 OS=Homo sapiens GN=HSPB1 PE=1 SV=2	3589	63
Q00610	Clathrin heavy chain 1 OS=Homo sapiens GN=CLTC PE=1 SV=5	3494	66
Q9H0H5	Rac GTPase-activating protein 1 OS=Homo sapiens GN=RACGAP1 PE=1 SV=1	3417	62
P0C0S8	Histone H2A type 1 OS=Homo sapiens GN=HIST1H2AG PE=1 SV=2	3399	63
P17844	Probable ATP-dependent RNA helicase DDX5 OS=Homo sapiens GN=DDX5 PE=1 SV=1	3362	66
Q9BUJ2	Heterogeneous nuclear ribonucleoprotein U-like protein 1 OS=Homo sapiens GN=HNRNPUL1 PE=1 SV=2	3360	69
P06899	Histone H2B type 1-J OS=Homo sapiens GN=HIST1H2BJ PE=1 SV=3	3359	51
P22626	Heterogeneous nuclear ribonucleoproteins A2/B1 OS=Homo sapiens GN=HNRNPA2B1 PE=1 SV=2	3355	47
O60814	Histone H2B type 1-K OS=Homo sapiens GN=HIST1H2BK PE=1 SV=3	3343	53
P57053	Histone H2B type F-S OS=Homo sapiens GN=H2BFS PE=1 SV=2	3338	52
Q99880	Histone H2B type 1-L OS=Homo sapiens GN=HIST1H2BL PE=1 SV=3	3332	52
Q8N257	Histone H2B type 3-B OS=Homo sapiens GN=HIST3H2BB PE=1 SV=3	3327	48
Q09666	Neuroblast differentiation-associated protein AHNAK OS=Homo sapiens GN=AHNAK PE=1 SV=2	3146	71
P15924	Desmoplakin OS=Homo sapiens GN=DSP PE=1 SV=3	3127	68
P10412	Histone H1.4 OS=Homo sapiens GN=HIST1H1E PE=1 SV=2	3113	61
P16403	Histone H1.2 OS=Homo sapiens GN=HIST1H1C PE=1 SV=2	3112	61
P16402	Histone H1.3 OS=Homo sapiens GN=HIST1H1D PE=1 SV=2	2927	58
P23396	40S ribosomal protein S3 OS=Homo sapiens GN=RPS3 PE=1 SV=2	2925	62
P07910	Heterogeneous nuclear ribonucleoproteins C1/C2 OS=Homo sapiens GN=HNRNPC PE=1 SV=4	2902	48
Q16643	Drebrin OS=Homo sapiens GN=DBN1 PE=1 SV=4	2897	51
Q00839	Heterogeneous nuclear ribonucleoprotein U OS=Homo sapiens GN=HNRNPU PE=1 SV=6	2873	51
P17661	Desmin OS=Homo sapiens GN=DES PE=1 SV=3	2822	68
Q14126	Desmoglein-2 OS=Homo sapiens GN=DSG2 PE=1 SV=2	2788	50
P07355	Annexin A2 OS=Homo sapiens GN=ANXA2 PE=1 SV=2	2771	50
O14578	Citron Rho-interacting kinase OS=Homo sapiens GN=CIT PE=1 SV=2	2723	67
P06748	Nucleophosmin OS=Homo sapiens GN=NPM1 PE=1 SV=2	2673	44
P62241	40S ribosomal protein S8 OS=Homo sapiens GN=RPS8 PE=1 SV=2	2655	46
P22061	Protein-L-isoaspartate(D-aspartate) O-methyltransferase OS=Homo sapiens GN=PCMT1 PE=1 SV=4	2562	47
O43707	Alpha-actinin-4 OS=Homo sapiens GN=ACTN4 PE=1 SV=2	2532	56
P48741	Putative heat shock 70 kDa protein 7 OS=Homo sapiens GN=HSPA7 PE=5 SV=2	2516	40
P08754	Guanine nucleotide-binding protein G(k) subunit alpha OS=Homo sapiens GN=GNAI3 PE=1 SV=3	2464	39
P04908	Histone H2A type 1-B/E OS=Homo sapiens GN=HIST1H2AB PE=1 SV=2	2435	42
P62906	60S ribosomal protein L10a OS=Homo sapiens GN=RPL10A PE=1 SV=2	2404	54
P39023	60S ribosomal protein L3 OS=Homo sapiens GN=RPL3 PE=1 SV=2	2301	43
Q12965	Unconventional myosin-Ie OS=Homo sapiens GN=MYO1E PE=1 SV=2	2226	44
P05387	60S acidic ribosomal protein P2 OS=Homo sapiens GN=RPLP2 PE=1 SV=1	2170	25
P49411	Elongation factor Tu, mitochondrial OS=Homo sapiens GN=TUFM PE=1 SV=2	2134	37
P02545	Prelamin-A/C OS=Homo sapiens GN=LMNA PE=1 SV=1	2126	48
P31327	Carbamoyl-phosphate synthase [ammonia], mitochondrial OS=Homo sapiens GN=CPS1 PE=1 SV=2	2021	39
P10809	60 kDa heat shock protein, mitochondrial OS=Homo sapiens GN=HSPD1 PE=1 SV=2	2011	35
B7ZW38	Heterogeneous nuclear ribonucleoprotein C-like 3 OS=Homo sapiens GN=HNRNPCL3 PE=2 SV=1	1989	32
B2RXH8	Heterogeneous nuclear ribonucleoprotein C-like 2 OS=Homo sapiens GN=HNRNPCL2 PE=1 SV=1	1967	28
Q96EK5	KIF1-binding protein OS=Homo sapiens GN=KIF1BP PE=1 SV=1	1926	38
P46013	Proliferation marker protein Ki-67 OS=Homo sapiens GN=MKI67 PE=1 SV=2	1810	45
P36578	60S ribosomal protein L4 OS=Homo sapiens GN=RPL4 PE=1 SV=5	1804	50
Q9NR30	Nucleolar RNA helicase 2 OS=Homo sapiens GN=DDX21 PE=1 SV=5	1771	39
P18124	60S ribosomal protein L7 OS=Homo sapiens GN=RPL7 PE=1 SV=1	1770	40
Q92841	Probable ATP-dependent RNA helicase DDX17 OS=Homo sapiens GN=DDX17 PE=1 SV=2	1763	36
Q71DI3	Histone H3.2 OS=Homo sapiens GN=HIST2H3A PE=1 SV=3	1762	86
P62277	40S ribosomal protein S13 OS=Homo sapiens GN=RPS13 PE=1 SV=2	1697	35
O43795	Unconventional myosin-Ib OS=Homo sapiens GN=MYO1B PE=1 SV=3	1694	30
P62424	60S ribosomal protein L7a OS=Homo sapiens GN=RPL7A PE=1 SV=2	1684	33
O15027	Protein transport protein Sec16A OS=Homo sapiens GN=SEC16A PE=1 SV=3	1655	35
Q6NXT2	Histone H3.3C OS=Homo sapiens GN=H3F3C PE=1 SV=3	1636	80
P63092	Guanine nucleotide-binding protein G(s) subunit alpha isoforms short OS=Homo sapiens GN=GNAS PE=1 SV=1	1635	35
P63096	Guanine nucleotide-binding protein G(i) subunit alpha-1 OS=Homo sapiens GN=GNAI1 PE=1 SV=2	1609	25
P08238	Heat shock protein HSP 90-beta OS=Homo sapiens GN=HSP90AB1 PE=1 SV=4	1598	28
P11388	DNA topoisomerase 2-alpha OS=Homo sapiens GN=TOP2A PE=1 SV=3	1591	33
P21333	Filamin-A OS=Homo sapiens GN=FLNA PE=1 SV=4	1588	27
A6NMY6	Putative annexin A2-like protein OS=Homo sapiens GN=ANXA2P2 PE=5 SV=2	1558	33
Q32P51	Heterogeneous nuclear ribonucleoprotein A1-like 2 OS=Homo sapiens GN=HNRNPA1L2 PE=2 SV=2	1556	39
P26373	60S ribosomal protein L13 OS=Homo sapiens GN=RPL13 PE=1 SV=4	1540	37
P39019	40S ribosomal protein S19 OS=Homo sapiens GN=RPS19 PE=1 SV=2	1533	37
P52597	Heterogeneous nuclear ribonucleoprotein F OS=Homo sapiens GN=HNRNPF PE=1 SV=3	1507	29
Q9ULV4	Coronin-1C OS=Homo sapiens GN=CORO1C PE=1 SV=1	1491	35
Q07020	60S ribosomal protein L18 OS=Homo sapiens GN=RPL18 PE=1 SV=2	1462	36
P11940	Polyadenylate-binding protein 1 OS=Homo sapiens GN=PABPC1 PE=1 SV=2	1458	31
Q96PK6	RNA-binding protein 14 OS=Homo sapiens GN=RBM14 PE=1 SV=2	1455	39
P04899	Guanine nucleotide-binding protein G(i) subunit alpha-2 OS=Homo sapiens GN=GNAI2 PE=1 SV=3	1454	22
P32969	60S ribosomal protein L9 OS=Homo sapiens GN=RPL9 PE=1 SV=1	1452	27
P62750	60S ribosomal protein L23a OS=Homo sapiens GN=RPL23A PE=1 SV=1	1446	27
P0DP23	Calmodulin-1 OS=Homo sapiens GN=CALM1 PE=1 SV=1	1404	30
Q6ZRV2	Protein FAM83H OS=Homo sapiens GN=FAM83H PE=1 SV=3	1400	23
P12814	Alpha-actinin-1 OS=Homo sapiens GN=ACTN1 PE=1 SV=2	1391	34
P38159	RNA-binding motif protein, X chromosome OS=Homo sapiens GN=RBMX PE=1 SV=3	1386	37
P18621	60S ribosomal protein L17 OS=Homo sapiens GN=RPL17 PE=1 SV=3	1363	29
Q8IXB1	DnaJ homolog subfamily C member 10 OS=Homo sapiens GN=DNAJC10 PE=1 SV=2	1360	26
P05388	60S acidic ribosomal protein P0 OS=Homo sapiens GN=RPLP0 PE=1 SV=1	1357	29
P46781	40S ribosomal protein S9 OS=Homo sapiens GN=RPS9 PE=1 SV=3	1351	41
Q16352	Alpha-internexin OS=Homo sapiens GN=INA PE=1 SV=2	1310	38
Q9UPQ9	Trinucleotide repeat-containing gene 6B protein OS=Homo sapiens GN=TNRC6B PE=1 SV=4	1306	24
O75083	WD repeat-containing protein 1 OS=Homo sapiens GN=WDR1 PE=1 SV=4	1294	21
P22087	rRNA 2~-O-methyltransferase fibrillarin OS=Homo sapiens GN=FBL PE=1 SV=2	1285	28
P51991	Heterogeneous nuclear ribonucleoprotein A3 OS=Homo sapiens GN=HNRNPA3 PE=1 SV=2	1270	28
P07197	Neurofilament medium polypeptide OS=Homo sapiens GN=NEFM PE=1 SV=3	1268	34
O95425	Supervillin OS=Homo sapiens GN=SVIL PE=1 SV=2	1252	21
Q9UDY2	Tight junction protein ZO-2 OS=Homo sapiens GN=TJP2 PE=1 SV=2	1249	39
P62753	40S ribosomal protein S6 OS=Homo sapiens GN=RPS6 PE=1 SV=1	1248	22
Q13049	E3 ubiquitin-protein ligase TRIM32 OS=Homo sapiens GN=TRIM32 PE=1 SV=2	1243	23
P27635	60S ribosomal protein L10 OS=Homo sapiens GN=RPL10 PE=1 SV=4	1240	31
P62701	40S ribosomal protein S4, X isoform OS=Homo sapiens GN=RPS4X PE=1 SV=2	1219	39
O95071	E3 ubiquitin-protein ligase UBR5 OS=Homo sapiens GN=UBR5 PE=1 SV=2	1200	20
O75367	Core histone macro-H2A.1 OS=Homo sapiens GN=H2AFY PE=1 SV=4	1179	20
Q6YHK3	CD109 antigen OS=Homo sapiens GN=CD109 PE=1 SV=2	1177	21
Q02878	60S ribosomal protein L6 OS=Homo sapiens GN=RPL6 PE=1 SV=3	1166	31
P60660	Myosin light polypeptide 6 OS=Homo sapiens GN=MYL6 PE=1 SV=2	1153	21
O76021	Ribosomal L1 domain-containing protein 1 OS=Homo sapiens GN=RSL1D1 PE=1 SV=3	1150	21
P80723	Brain acid soluble protein 1 OS=Homo sapiens GN=BASP1 PE=1 SV=2	1149	18
P62249	40S ribosomal protein S16 OS=Homo sapiens GN=RPS16 PE=1 SV=2	1147	29
P55795	Heterogeneous nuclear ribonucleoprotein H2 OS=Homo sapiens GN=HNRNPH2 PE=1 SV=1	1128	22
P62263	40S ribosomal protein S14 OS=Homo sapiens GN=RPS14 PE=1 SV=3	1119	19
Q02543	60S ribosomal protein L18a OS=Homo sapiens GN=RPL18A PE=1 SV=2	1109	26
P0C0S5	Histone H2A.Z OS=Homo sapiens GN=H2AFZ PE=1 SV=2	1095	25
P19338	Nucleolin OS=Homo sapiens GN=NCL PE=1 SV=3	1091	21
P14923	Junction plakoglobin OS=Homo sapiens GN=JUP PE=1 SV=3	1087	21
Q9ULX6	A-kinase anchor protein 8-like OS=Homo sapiens GN=AKAP8L PE=1 SV=3	1070	19
P48729	Casein kinase I isoform alpha OS=Homo sapiens GN=CSNK1A1 PE=1 SV=2	1060	22
P13674	Prolyl 4-hydroxylase subunit alpha-1 OS=Homo sapiens GN=P4HA1 PE=1 SV=2	1043	16
P62081	40S ribosomal protein S7 OS=Homo sapiens GN=RPS7 PE=1 SV=1	1038	20
P60903	Protein S100-A10 OS=Homo sapiens GN=S100A10 PE=1 SV=2	1034	22
P02768	Serum albumin OS=Homo sapiens GN=ALB PE=1 SV=2	996	11
P15880	40S ribosomal protein S2 OS=Homo sapiens GN=RPS2 PE=1 SV=2	987	28
P35580	Myosin-10 OS=Homo sapiens GN=MYH10 PE=1 SV=3	977	27
P30050	60S ribosomal protein L12 OS=Homo sapiens GN=RPL12 PE=1 SV=1	972	16
P09471	Guanine nucleotide-binding protein G(o) subunit alpha OS=Homo sapiens GN=GNAO1 PE=1 SV=4	968	16
Q92945	Far upstream element-binding protein 2 OS=Homo sapiens GN=KHSRP PE=1 SV=4	964	15
P61313	60S ribosomal protein L15 OS=Homo sapiens GN=RPL15 PE=1 SV=2	956	26
O43143	Pre-mRNA-splicing factor ATP-dependent RNA helicase DHX15 OS=Homo sapiens GN=DHX15 PE=1 SV=2	952	18
P35749	Myosin-11 OS=Homo sapiens GN=MYH11 PE=1 SV=3	940	20
P61247	40S ribosomal protein S3a OS=Homo sapiens GN=RPS3A PE=1 SV=2	929	25
P06576	ATP synthase subunit beta, mitochondrial OS=Homo sapiens GN=ATP5B PE=1 SV=3	921	13
Q7Z406	Myosin-14 OS=Homo sapiens GN=MYH14 PE=1 SV=2	917	15
Q96A08	Histone H2B type 1-A OS=Homo sapiens GN=HIST1H2BA PE=1 SV=3	916	17
Q9UQ35	Serine/arginine repetitive matrix protein 2 OS=Homo sapiens GN=SRRM2 PE=1 SV=2	896	20
P61978	Heterogeneous nuclear ribonucleoprotein K OS=Homo sapiens GN=HNRNPK PE=1 SV=1	895	19
O75531	Barrier-to-autointegration factor OS=Homo sapiens GN=BANF1 PE=1 SV=1	889	16
Q9H361	Polyadenylate-binding protein 3 OS=Homo sapiens GN=PABPC3 PE=1 SV=2	878	15
O75955	Flotillin-1 OS=Homo sapiens GN=FLOT1 PE=1 SV=3	873	15
P62244	40S ribosomal protein S15a OS=Homo sapiens GN=RPS15A PE=1 SV=2	864	21
O14639	Actin-binding LIM protein 1 OS=Homo sapiens GN=ABLIM1 PE=1 SV=3	861	15
Q14344	Guanine nucleotide-binding protein subunit alpha-13 OS=Homo sapiens GN=GNA13 PE=1 SV=2	856	11
Q9NYF8	Bcl-2-associated transcription factor 1 OS=Homo sapiens GN=BCLAF1 PE=1 SV=2	855	18
O14974	Protein phosphatase 1 regulatory subunit 12A OS=Homo sapiens GN=PPP1R12A PE=1 SV=1	855	15
Q6UN15	Pre-mRNA 3~-end-processing factor FIP1 OS=Homo sapiens GN=FIP1L1 PE=1 SV=1	847	10
P61353	60S ribosomal protein L27 OS=Homo sapiens GN=RPL27 PE=1 SV=2	847	20
Q14254	Flotillin-2 OS=Homo sapiens GN=FLOT2 PE=1 SV=2	847	16
P62917	60S ribosomal protein L8 OS=Homo sapiens GN=RPL8 PE=1 SV=2	846	16
P83731	60S ribosomal protein L24 OS=Homo sapiens GN=RPL24 PE=1 SV=1	844	17
P46776	60S ribosomal protein L27a OS=Homo sapiens GN=RPL27A PE=1 SV=2	825	18
P53675	Clathrin heavy chain 2 OS=Homo sapiens GN=CLTCL1 PE=1 SV=2	821	14
P16104	Histone H2AX OS=Homo sapiens GN=H2AFX PE=1 SV=2	811	20
P46777	60S ribosomal protein L5 OS=Homo sapiens GN=RPL5 PE=1 SV=3	804	19
P04003	C4b-binding protein alpha chain OS=Homo sapiens GN=C4BPA PE=1 SV=2	794	14
Q5T0W9	Protein FAM83B OS=Homo sapiens GN=FAM83B PE=1 SV=1	785	24
P16070	CD44 antigen OS=Homo sapiens GN=CD44 PE=1 SV=3	784	12
Q7L014	Probable ATP-dependent RNA helicase DDX46 OS=Homo sapiens GN=DDX46 PE=1 SV=2	784	19
Q9UNQ0	ATP-binding cassette sub-family G member 2 OS=Homo sapiens GN=ABCG2 PE=1 SV=3	779	14
Q12906	Interleukin enhancer-binding factor 3 OS=Homo sapiens GN=ILF3 PE=1 SV=3	776	21
P12236	ADP/ATP translocase 3 OS=Homo sapiens GN=SLC25A6 PE=1 SV=4	748	20
Q9Y2X3	Nucleolar protein 58 OS=Homo sapiens GN=NOP58 PE=1 SV=1	743	14
Q13310	Polyadenylate-binding protein 4 OS=Homo sapiens GN=PABPC4 PE=1 SV=1	741	19
O14950	Myosin regulatory light chain 12B OS=Homo sapiens GN=MYL12B PE=1 SV=2	736	14
P42766	60S ribosomal protein L35 OS=Homo sapiens GN=RPL35 PE=1 SV=2	725	15
Q9Y512	Sorting and assembly machinery component 50 homolog OS=Homo sapiens GN=SAMM50 PE=1 SV=3	723	18
Q96GD4	Aurora kinase B OS=Homo sapiens GN=AURKB PE=1 SV=3	721	14
Q8NFJ5	Retinoic acid-induced protein 3 OS=Homo sapiens GN=GPRC5A PE=1 SV=2	714	17
P60866	40S ribosomal protein S20 OS=Homo sapiens GN=RPS20 PE=1 SV=1	712	15
A8MTJ3	Guanine nucleotide-binding protein G(t) subunit alpha-3 OS=Homo sapiens GN=GNAT3 PE=2 SV=2	711	9
P09382	Galectin-1 OS=Homo sapiens GN=LGALS1 PE=1 SV=2	709	12
Q12905	Interleukin enhancer-binding factor 2 OS=Homo sapiens GN=ILF2 PE=1 SV=2	708	14
Q13151	Heterogeneous nuclear ribonucleoprotein A0 OS=Homo sapiens GN=HNRNPA0 PE=1 SV=1	703	14
Q14244	Ensconsin OS=Homo sapiens GN=MAP7 PE=1 SV=1	703	16
P62873	Guanine nucleotide-binding protein G(I)/G(S)/G(T) subunit beta-1 OS=Homo sapiens GN=GNB1 PE=1 SV=3	699	14
Q15393	Splicing factor 3B subunit 3 OS=Homo sapiens GN=SF3B3 PE=1 SV=4	698	12
Q9Y5B9	FACT complex subunit SPT16 OS=Homo sapiens GN=SUPT16H PE=1 SV=1	693	18
P36873	Serine/threonine-protein phosphatase PP1-gamma catalytic subunit OS=Homo sapiens GN=PPP1CC PE=1 SV=1	690	12
P55081	Microfibrillar-associated protein 1 OS=Homo sapiens GN=MFAP1 PE=1 SV=2	680	12
Q96L21	60S ribosomal protein L10-like OS=Homo sapiens GN=RPL10L PE=1 SV=3	679	24
P08708	40S ribosomal protein S17 OS=Homo sapiens GN=RPS17 PE=1 SV=2	674	11
P84098	60S ribosomal protein L19 OS=Homo sapiens GN=RPL19 PE=1 SV=1	674	14
Q8NHW5	60S acidic ribosomal protein P0-like OS=Homo sapiens GN=RPLP0P6 PE=5 SV=1	666	16
P62136	Serine/threonine-protein phosphatase PP1-alpha catalytic subunit OS=Homo sapiens GN=PPP1CA PE=1 SV=1	658	10
P53621	Coatomer subunit alpha OS=Homo sapiens GN=COPA PE=1 SV=2	655	15
P62829	60S ribosomal protein L23 OS=Homo sapiens GN=RPL23 PE=1 SV=1	653	14
Q14764	Major vault protein OS=Homo sapiens GN=MVP PE=1 SV=4	625	12
P31942	Heterogeneous nuclear ribonucleoprotein H3 OS=Homo sapiens GN=HNRNPH3 PE=1 SV=2	625	14
P28288	ATP-binding cassette sub-family D member 3 OS=Homo sapiens GN=ABCD3 PE=1 SV=1	621	15
Q9UBI6	Guanine nucleotide-binding protein G(I)/G(S)/G(O) subunit gamma-12 OS=Homo sapiens GN=GNG12 PE=1 SV=3	619	8
O75369	Filamin-B OS=Homo sapiens GN=FLNB PE=1 SV=2	617	12
Q8IWX8	Calcium homeostasis endoplasmic reticulum protein OS=Homo sapiens GN=CHERP PE=1 SV=3	612	14
P05386	60S acidic ribosomal protein P1 OS=Homo sapiens GN=RPLP1 PE=1 SV=1	607	9
Q92614	Unconventional myosin-XVIIIa OS=Homo sapiens GN=MYO18A PE=1 SV=3	596	7
O00567	Nucleolar protein 56 OS=Homo sapiens GN=NOP56 PE=1 SV=4	592	14
Q9HAV0	Guanine nucleotide-binding protein subunit beta-4 OS=Homo sapiens GN=GNB4 PE=1 SV=3	591	15
P62269	40S ribosomal protein S18 OS=Homo sapiens GN=RPS18 PE=1 SV=3	590	22
P67809	Nuclease-sensitive element-binding protein 1 OS=Homo sapiens GN=YBX1 PE=1 SV=3	581	9
A3KMH1	von Willebrand factor A domain-containing protein 8 OS=Homo sapiens GN=VWA8 PE=1 SV=2	571	9
Q14247	Src substrate cortactin OS=Homo sapiens GN=CTTN PE=1 SV=2	565	14
O15020	Spectrin beta chain, non-erythrocytic 2 OS=Homo sapiens GN=SPTBN2 PE=1 SV=3	565	18
P20908	Collagen alpha-1(V) chain OS=Homo sapiens GN=COL5A1 PE=1 SV=3	563	13
Q14103	Heterogeneous nuclear ribonucleoprotein D0 OS=Homo sapiens GN=HNRNPD PE=1 SV=1	559	7
P14136	Glial fibrillary acidic protein OS=Homo sapiens GN=GFAP PE=1 SV=1	556	11
Q07157	Tight junction protein ZO-1 OS=Homo sapiens GN=TJP1 PE=1 SV=3	549	17
Q8NEM2	SHC SH2 domain-binding protein 1 OS=Homo sapiens GN=SHCBP1 PE=1 SV=3	543	11
Q9UNL2	Translocon-associated protein subunit gamma OS=Homo sapiens GN=SSR3 PE=1 SV=1	539	9
Q8NC51	Plasminogen activator inhibitor 1 RNA-binding protein OS=Homo sapiens GN=SERBP1 PE=1 SV=2	538	9
P46778	60S ribosomal protein L21 OS=Homo sapiens GN=RPL21 PE=1 SV=2	536	11
Q5JWF2	Guanine nucleotide-binding protein G(s) subunit alpha isoforms XLas OS=Homo sapiens GN=GNAS PE=1 SV=2	536	8
P22492	Histone H1t OS=Homo sapiens GN=HIST1H1T PE=2 SV=4	532	9
Q9NVI7	ATPase family AAA domain-containing protein 3A OS=Homo sapiens GN=ATAD3A PE=1 SV=2	531	22
Q6WCQ1	Myosin phosphatase Rho-interacting protein OS=Homo sapiens GN=MPRIP PE=1 SV=3	528	10
P57721	Poly(rC)-binding protein 3 OS=Homo sapiens GN=PCBP3 PE=2 SV=2	527	9
P23284	Peptidyl-prolyl cis-trans isomerase B OS=Homo sapiens GN=PPIB PE=1 SV=2	526	14
P62913	60S ribosomal protein L11 OS=Homo sapiens GN=RPL11 PE=1 SV=2	522	11
P62937	Peptidyl-prolyl cis-trans isomerase A OS=Homo sapiens GN=PPIA PE=1 SV=2	515	11
Q13501	Sequestosome-1 OS=Homo sapiens GN=SQSTM1 PE=1 SV=1	511	6
P37108	Signal recognition particle 14 kDa protein OS=Homo sapiens GN=SRP14 PE=1 SV=2	503	14
P22090	40S ribosomal protein S4, Y isoform 1 OS=Homo sapiens GN=RPS4Y1 PE=1 SV=2	502	13
O00425	Insulin-like growth factor 2 mRNA-binding protein 3 OS=Homo sapiens GN=IGF2BP3 PE=1 SV=2	499	9
P52292	Importin subunit alpha-1 OS=Homo sapiens GN=KPNA2 PE=1 SV=1	497	5
Q53EZ4	Centrosomal protein of 55 kDa OS=Homo sapiens GN=CEP55 PE=1 SV=3	489	14
P16401	Histone H1.5 OS=Homo sapiens GN=HIST1H1B PE=1 SV=3	484	8
P50914	60S ribosomal protein L14 OS=Homo sapiens GN=RPL14 PE=1 SV=4	479	10
Q96DH6	RNA-binding protein Musashi homolog 2 OS=Homo sapiens GN=MSI2 PE=1 SV=1	478	10
Q8IUE6	Histone H2A type 2-B OS=Homo sapiens GN=HIST2H2AB PE=1 SV=3	477	11
Q9H254	Spectrin beta chain, non-erythrocytic 4 OS=Homo sapiens GN=SPTBN4 PE=1 SV=2	476	16
Q8NDV7	Trinucleotide repeat-containing gene 6A protein OS=Homo sapiens GN=TNRC6A PE=1 SV=2	475	11
P35637	RNA-binding protein FUS OS=Homo sapiens GN=FUS PE=1 SV=1	475	13
Q16637	Survival motor neuron protein OS=Homo sapiens GN=SMN1 PE=1 SV=1	472	4
O43823	A-kinase anchor protein 8 OS=Homo sapiens GN=AKAP8 PE=1 SV=1	471	13
P20700	Lamin-B1 OS=Homo sapiens GN=LMNB1 PE=1 SV=2	469	10
Q99959	Plakophilin-2 OS=Homo sapiens GN=PKP2 PE=1 SV=2	468	8
Q13283	Ras GTPase-activating protein-binding protein 1 OS=Homo sapiens GN=G3BP1 PE=1 SV=1	467	8
O75190	DnaJ homolog subfamily B member 6 OS=Homo sapiens GN=DNAJB6 PE=1 SV=2	464	5
Q9P0M6	Core histone macro-H2A.2 OS=Homo sapiens GN=H2AFY2 PE=1 SV=3	464	6
P62899	60S ribosomal protein L31 OS=Homo sapiens GN=RPL31 PE=1 SV=1	462	11
O15381	Nuclear valosin-containing protein-like OS=Homo sapiens GN=NVL PE=1 SV=1	455	5
O43390	Heterogeneous nuclear ribonucleoprotein R OS=Homo sapiens GN=HNRNPR PE=1 SV=1	454	11
Q9NQ55	Suppressor of SWI4 1 homolog OS=Homo sapiens GN=PPAN PE=2 SV=1	452	6
P05455	Lupus La protein OS=Homo sapiens GN=SSB PE=1 SV=2	452	7
Q7L2E3	Putative ATP-dependent RNA helicase DHX30 OS=Homo sapiens GN=DHX30 PE=1 SV=1	451	9
P84103	Serine/arginine-rich splicing factor 3 OS=Homo sapiens GN=SRSF3 PE=1 SV=1	449	11
Q9NZI8	Insulin-like growth factor 2 mRNA-binding protein 1 OS=Homo sapiens GN=IGF2BP1 PE=1 SV=2	448	9
Q6DN03	Putative histone H2B type 2-C OS=Homo sapiens GN=HIST2H2BC PE=5 SV=3	445	12
P52907	F-actin-capping protein subunit alpha-1 OS=Homo sapiens GN=CAPZA1 PE=1 SV=3	440	8
Q9NX63	MICOS complex subunit MIC19 OS=Homo sapiens GN=CHCHD3 PE=1 SV=1	439	7
P23528	Cofilin-1 OS=Homo sapiens GN=CFL1 PE=1 SV=3	438	4
A6NHQ2	rRNA/tRNA 2~-O-methyltransferase fibrillarin-like protein 1 OS=Homo sapiens GN=FBLL1 PE=3 SV=2	436	9
Q96HS1	Serine/threonine-protein phosphatase PGAM5, mitochondrial OS=Homo sapiens GN=PGAM5 PE=1 SV=2	430	13
P61204	ADP-ribosylation factor 3 OS=Homo sapiens GN=ARF3 PE=1 SV=2	425	4
Q03405	Urokinase plasminogen activator surface receptor OS=Homo sapiens GN=PLAUR PE=1 SV=1	423	6
P47914	60S ribosomal protein L29 OS=Homo sapiens GN=RPL29 PE=1 SV=2	418	8
P46782	40S ribosomal protein S5 OS=Homo sapiens GN=RPS5 PE=1 SV=4	417	5
Q9BVP2	Guanine nucleotide-binding protein-like 3 OS=Homo sapiens GN=GNL3 PE=1 SV=2	416	10
Q4VXU2	Polyadenylate-binding protein 1-like OS=Homo sapiens GN=PABPC1L PE=2 SV=1	414	7
P46087	Probable 28S rRNA (cytosine(4447)-C(5))-methyltransferase OS=Homo sapiens GN=NOP2 PE=1 SV=2	411	7
Q16629	Serine/arginine-rich splicing factor 7 OS=Homo sapiens GN=SRSF7 PE=1 SV=1	410	8
P08174	Complement decay-accelerating factor OS=Homo sapiens GN=CD55 PE=1 SV=4	409	8
Q96E39	RNA binding motif protein, X-linked-like-1 OS=Homo sapiens GN=RBMXL1 PE=1 SV=1	407	14
Q5HYI7	Metaxin-3 OS=Homo sapiens GN=MTX3 PE=1 SV=2	407	5
Q96I25	Splicing factor 45 OS=Homo sapiens GN=RBM17 PE=1 SV=1	406	11
Q58FF8	Putative heat shock protein HSP 90-beta 2 OS=Homo sapiens GN=HSP90AB2P PE=1 SV=2	405	8
Q02880	DNA topoisomerase 2-beta OS=Homo sapiens GN=TOP2B PE=1 SV=3	400	8
Q6NYC8	Phostensin OS=Homo sapiens GN=PPP1R18 PE=1 SV=1	400	8
Q9H9J2	39S ribosomal protein L44, mitochondrial OS=Homo sapiens GN=MRPL44 PE=1 SV=1	396	6
Q10570	Cleavage and polyadenylation specificity factor subunit 1 OS=Homo sapiens GN=CPSF1 PE=1 SV=2	395	6
Q14568	Heat shock protein HSP 90-alpha A2 OS=Homo sapiens GN=HSP90AA2P PE=1 SV=2	386	7
P60842	Eukaryotic initiation factor 4A-I OS=Homo sapiens GN=EIF4A1 PE=1 SV=1	384	6
Q99459	Cell division cycle 5-like protein OS=Homo sapiens GN=CDC5L PE=1 SV=2	384	7
Q99661	Kinesin-like protein KIF2C OS=Homo sapiens GN=KIF2C PE=1 SV=2	381	6
O95817	BAG family molecular chaperone regulator 3 OS=Homo sapiens GN=BAG3 PE=1 SV=3	379	8
O95428	Papilin OS=Homo sapiens GN=PAPLN PE=2 SV=4	376	6
P12956	X-ray repair cross-complementing protein 6 OS=Homo sapiens GN=XRCC6 PE=1 SV=2	374	9
Q53HL2	Borealin OS=Homo sapiens GN=CDCA8 PE=1 SV=2	368	9
Q7Z2W4	Zinc finger CCCH-type antiviral protein 1 OS=Homo sapiens GN=ZC3HAV1 PE=1 SV=3	366	6
P62847	40S ribosomal protein S24 OS=Homo sapiens GN=RPS24 PE=1 SV=1	364	7
Q5JQF8	Polyadenylate-binding protein 1-like 2 OS=Homo sapiens GN=PABPC1L2A PE=2 SV=1	364	6
Q9Y281	Cofilin-2 OS=Homo sapiens GN=CFL2 PE=1 SV=1	363	6
Q8WWF6	DnaJ homolog subfamily B member 3 OS=Homo sapiens GN=DNAJB3 PE=1 SV=1	362	4
O95782	AP-2 complex subunit alpha-1 OS=Homo sapiens GN=AP2A1 PE=1 SV=3	361	9
Q9H9G7	Protein argonaute-3 OS=Homo sapiens GN=AGO3 PE=1 SV=2	361	7
Q8N752	Casein kinase I isoform alpha-like OS=Homo sapiens GN=CSNK1A1L PE=2 SV=2	361	8
P36776	Lon protease homolog, mitochondrial OS=Homo sapiens GN=LONP1 PE=1 SV=2	359	6
O95816	BAG family molecular chaperone regulator 2 OS=Homo sapiens GN=BAG2 PE=1 SV=1	358	5
P05204	Non-histone chromosomal protein HMG-17 OS=Homo sapiens GN=HMGN2 PE=1 SV=3	355	11
Q9UBC5	Unconventional myosin-Ia OS=Homo sapiens GN=MYO1A PE=2 SV=1	352	8
P24844	Myosin regulatory light polypeptide 9 OS=Homo sapiens GN=MYL9 PE=1 SV=4	350	6
O75526	RNA-binding motif protein, X-linked-like-2 OS=Homo sapiens GN=RBMXL2 PE=1 SV=3	350	6
Q14160	Protein scribble homolog OS=Homo sapiens GN=SCRIB PE=1 SV=4	350	4
Q9BZL4	Protein phosphatase 1 regulatory subunit 12C OS=Homo sapiens GN=PPP1R12C PE=1 SV=1	346	4
Q8NAV1	Pre-mRNA-splicing factor 38A OS=Homo sapiens GN=PRPF38A PE=1 SV=1	345	7
Q5T2N8	ATPase family AAA domain-containing protein 3C OS=Homo sapiens GN=ATAD3C PE=2 SV=2	345	10
P40429	60S ribosomal protein L13a OS=Homo sapiens GN=RPL13A PE=1 SV=2	343	11
P62280	40S ribosomal protein S11 OS=Homo sapiens GN=RPS11 PE=1 SV=3	342	15
O60488	Long-chain-fatty-acid--CoA ligase 4 OS=Homo sapiens GN=ACSL4 PE=1 SV=2	342	5
Q9NYH9	U3 small nucleolar RNA-associated protein 6 homolog OS=Homo sapiens GN=UTP6 PE=2 SV=2	334	6
Q01130	Serine/arginine-rich splicing factor 2 OS=Homo sapiens GN=SRSF2 PE=1 SV=4	334	3
O75533	Splicing factor 3B subunit 1 OS=Homo sapiens GN=SF3B1 PE=1 SV=3	332	9
Q71UM5	40S ribosomal protein S27-like OS=Homo sapiens GN=RPS27L PE=1 SV=3	331	5
Q8N3V7	Synaptopodin OS=Homo sapiens GN=SYNPO PE=1 SV=2	331	6
Q14157	Ubiquitin-associated protein 2-like OS=Homo sapiens GN=UBAP2L PE=1 SV=2	327	5
P49755	Transmembrane emp24 domain-containing protein 10 OS=Homo sapiens GN=TMED10 PE=1 SV=2	322	8
O14908	PDZ domain-containing protein GIPC1 OS=Homo sapiens GN=GIPC1 PE=1 SV=2	321	3
Q15717	ELAV-like protein 1 OS=Homo sapiens GN=ELAVL1 PE=1 SV=2	319	6
Q96SI9	Spermatid perinuclear RNA-binding protein OS=Homo sapiens GN=STRBP PE=1 SV=1	317	6
P47755	F-actin-capping protein subunit alpha-2 OS=Homo sapiens GN=CAPZA2 PE=1 SV=3	317	5
P16520	Guanine nucleotide-binding protein G(I)/G(S)/G(T) subunit beta-3 OS=Homo sapiens GN=GNB3 PE=1 SV=1	315	5
P29590	Protein PML OS=Homo sapiens GN=PML PE=1 SV=3	313	4
Q14240	Eukaryotic initiation factor 4A-II OS=Homo sapiens GN=EIF4A2 PE=1 SV=2	312	4
Q08043	Alpha-actinin-3 OS=Homo sapiens GN=ACTN3 PE=1 SV=2	310	7
P09493	Tropomyosin alpha-1 chain OS=Homo sapiens GN=TPM1 PE=1 SV=2	310	11
Q15424	Scaffold attachment factor B1 OS=Homo sapiens GN=SAFB PE=1 SV=4	310	6
P42704	Leucine-rich PPR motif-containing protein, mitochondrial OS=Homo sapiens GN=LRPPRC PE=1 SV=3	309	8
P62841	40S ribosomal protein S15 OS=Homo sapiens GN=RPS15 PE=1 SV=2	308	11
O00299	Chloride intracellular channel protein 1 OS=Homo sapiens GN=CLIC1 PE=1 SV=4	303	3
P26038	Moesin OS=Homo sapiens GN=MSN PE=1 SV=3	301	6
P51659	Peroxisomal multifunctional enzyme type 2 OS=Homo sapiens GN=HSD17B4 PE=1 SV=3	301	7
O60832	H/ACA ribonucleoprotein complex subunit 4 OS=Homo sapiens GN=DKC1 PE=1 SV=3	301	5
Q08379	Golgin subfamily A member 2 OS=Homo sapiens GN=GOLGA2 PE=1 SV=3	301	8
Q14643	Inositol 1,4,5-trisphosphate receptor type 1 OS=Homo sapiens GN=ITPR1 PE=1 SV=3	299	6
P09496	Clathrin light chain A OS=Homo sapiens GN=CLTA PE=1 SV=1	299	10
Q9BZE4	Nucleolar GTP-binding protein 1 OS=Homo sapiens GN=GTPBP4 PE=1 SV=3	298	4
O60264	SWI/SNF-related matrix-associated actin-dependent regulator of chromatin subfamily A member 5 OS=Homo sapiens GN=SMARCA5 PE=1 SV=1	296	6
P08865	40S ribosomal protein SA OS=Homo sapiens GN=RPSA PE=1 SV=4	295	7
Q9Y3U8	60S ribosomal protein L36 OS=Homo sapiens GN=RPL36 PE=1 SV=3	295	6
P14373	Zinc finger protein RFP OS=Homo sapiens GN=TRIM27 PE=1 SV=1	294	5
Q14151	Scaffold attachment factor B2 OS=Homo sapiens GN=SAFB2 PE=1 SV=1	292	6
Q08945	FACT complex subunit SSRP1 OS=Homo sapiens GN=SSRP1 PE=1 SV=1	292	9
P54886	Delta-1-pyrroline-5-carboxylate synthase OS=Homo sapiens GN=ALDH18A1 PE=1 SV=2	292	4
O00139	Kinesin-like protein KIF2A OS=Homo sapiens GN=KIF2A PE=1 SV=3	292	9
P11277	Spectrin beta chain, erythrocytic OS=Homo sapiens GN=SPTB PE=1 SV=5	292	12
O00479	High mobility group nucleosome-binding domain-containing protein 4 OS=Homo sapiens GN=HMGN4 PE=1 SV=3	290	5
Q08J23	tRNA (cytosine(34)-C(5))-methyltransferase OS=Homo sapiens GN=NSUN2 PE=1 SV=2	290	4
P07951	Tropomyosin beta chain OS=Homo sapiens GN=TPM2 PE=1 SV=1	288	8
Q99623	Prohibitin-2 OS=Homo sapiens GN=PHB2 PE=1 SV=2	286	4
Q12874	Splicing factor 3A subunit 3 OS=Homo sapiens GN=SF3A3 PE=1 SV=1	286	7
Q92804	TATA-binding protein-associated factor 2N OS=Homo sapiens GN=TAF15 PE=1 SV=1	284	7
Q8TD47	40S ribosomal protein S4, Y isoform 2 OS=Homo sapiens GN=RPS4Y2 PE=2 SV=3	284	14
Q9Y3F4	Serine-threonine kinase receptor-associated protein OS=Homo sapiens GN=STRAP PE=1 SV=1	281	3
Q9NQI0	Probable ATP-dependent RNA helicase DDX4 OS=Homo sapiens GN=DDX4 PE=1 SV=2	281	5
Q9Y2S7	Polymerase delta-interacting protein 2 OS=Homo sapiens GN=POLDIP2 PE=1 SV=1	279	4
Q9NQS7	Inner centromere protein OS=Homo sapiens GN=INCENP PE=1 SV=3	279	7
Q99798	Aconitate hydratase, mitochondrial OS=Homo sapiens GN=ACO2 PE=1 SV=2	276	4
Q9NYL9	Tropomodulin-3 OS=Homo sapiens GN=TMOD3 PE=1 SV=1	276	6
O60506	Heterogeneous nuclear ribonucleoprotein Q OS=Homo sapiens GN=SYNCRIP PE=1 SV=2	276	6
Q9UHX1	Poly(U)-binding-splicing factor PUF60 OS=Homo sapiens GN=PUF60 PE=1 SV=1	276	6
P05187	Alkaline phosphatase, placental type OS=Homo sapiens GN=ALPP PE=1 SV=2	275	3
Q9BY89	Uncharacterized protein KIAA1671 OS=Homo sapiens GN=KIAA1671 PE=1 SV=2	273	7
Q96SB3	Neurabin-2 OS=Homo sapiens GN=PPP1R9B PE=1 SV=2	273	5
Q9UKS6	Protein kinase C and casein kinase substrate in neurons protein 3 OS=Homo sapiens GN=PACSIN3 PE=1 SV=2	272	4
P62266	40S ribosomal protein S23 OS=Homo sapiens GN=RPS23 PE=1 SV=3	270	5
Q9Y608	Leucine-rich repeat flightless-interacting protein 2 OS=Homo sapiens GN=LRRFIP2 PE=1 SV=1	270	5
Q9UL18	Protein argonaute-1 OS=Homo sapiens GN=AGO1 PE=1 SV=3	268	4
Q9UMS4	Pre-mRNA-processing factor 19 OS=Homo sapiens GN=PRPF19 PE=1 SV=1	267	8
Q9BQ39	ATP-dependent RNA helicase DDX50 OS=Homo sapiens GN=DDX50 PE=1 SV=1	267	4
Q6P2Q9	Pre-mRNA-processing-splicing factor 8 OS=Homo sapiens GN=PRPF8 PE=1 SV=2	266	9
Q14978	Nucleolar and coiled-body phosphoprotein 1 OS=Homo sapiens GN=NOLC1 PE=1 SV=2	264	9
Q5T9A4	ATPase family AAA domain-containing protein 3B OS=Homo sapiens GN=ATAD3B PE=1 SV=1	262	12
Q8N1F7	Nuclear pore complex protein Nup93 OS=Homo sapiens GN=NUP93 PE=1 SV=2	261	5
Q8IXI1	Mitochondrial Rho GTPase 2 OS=Homo sapiens GN=RHOT2 PE=1 SV=2	260	6
Q92994	Transcription factor IIIB 90 kDa subunit OS=Homo sapiens GN=BRF1 PE=1 SV=1	260	15
Q9UKD2	mRNA turnover protein 4 homolog OS=Homo sapiens GN=MRTO4 PE=1 SV=2	260	5
Q9UPN3	Microtubule-actin cross-linking factor 1, isoforms 1/2/3/5 OS=Homo sapiens GN=MACF1 PE=1 SV=4	260	7
P38919	Eukaryotic initiation factor 4A-III OS=Homo sapiens GN=EIF4A3 PE=1 SV=4	258	3
P35609	Alpha-actinin-2 OS=Homo sapiens GN=ACTN2 PE=1 SV=1	258	5
P14868	Aspartate--tRNA ligase, cytoplasmic OS=Homo sapiens GN=DARS PE=1 SV=2	257	7
Q12788	Transducin beta-like protein 3 OS=Homo sapiens GN=TBL3 PE=1 SV=2	253	7
P46783	40S ribosomal protein S10 OS=Homo sapiens GN=RPS10 PE=1 SV=1	250	6
P40939	Trifunctional enzyme subunit alpha, mitochondrial OS=Homo sapiens GN=HADHA PE=1 SV=2	249	5
Q96Q05	Trafficking protein particle complex subunit 9 OS=Homo sapiens GN=TRAPPC9 PE=1 SV=2	249	7
Q9Y5J1	U3 small nucleolar RNA-associated protein 18 homolog OS=Homo sapiens GN=UTP18 PE=1 SV=3	249	3
P42356	Phosphatidylinositol 4-kinase alpha OS=Homo sapiens GN=PI4KA PE=1 SV=4	249	6
Q9H0D6	5~-3~ exoribonuclease 2 OS=Homo sapiens GN=XRN2 PE=1 SV=1	246	6
Q13185	Chromobox protein homolog 3 OS=Homo sapiens GN=CBX3 PE=1 SV=4	246	4
P23246	Splicing factor, proline- and glutamine-rich OS=Homo sapiens GN=SFPQ PE=1 SV=2	245	4
P09923	Intestinal-type alkaline phosphatase OS=Homo sapiens GN=ALPI PE=1 SV=2	245	5
P62820	Ras-related protein Rab-1A OS=Homo sapiens GN=RAB1A PE=1 SV=3	243	6
Q9UBS4	DnaJ homolog subfamily B member 11 OS=Homo sapiens GN=DNAJB11 PE=1 SV=1	241	8
Q8IY67	Ribonucleoprotein PTB-binding 1 OS=Homo sapiens GN=RAVER1 PE=1 SV=1	240	5
Q15233	Non-POU domain-containing octamer-binding protein OS=Homo sapiens GN=NONO PE=1 SV=4	239	8
Q15366	Poly(rC)-binding protein 2 OS=Homo sapiens GN=PCBP2 PE=1 SV=1	238	5
O15371	Eukaryotic translation initiation factor 3 subunit D OS=Homo sapiens GN=EIF3D PE=1 SV=1	238	4
P14625	Endoplasmin OS=Homo sapiens GN=HSP90B1 PE=1 SV=1	236	4
Q8IXL7	Methionine-R-sulfoxide reductase B3 OS=Homo sapiens GN=MSRB3 PE=1 SV=2	233	6
P57678	Gem-associated protein 4 OS=Homo sapiens GN=GEMIN4 PE=1 SV=2	233	4
Q14980	Nuclear mitotic apparatus protein 1 OS=Homo sapiens GN=NUMA1 PE=1 SV=2	232	6
P51116	Fragile X mental retardation syndrome-related protein 2 OS=Homo sapiens GN=FXR2 PE=1 SV=2	232	8
O43175	D-3-phosphoglycerate dehydrogenase OS=Homo sapiens GN=PHGDH PE=1 SV=4	232	4
Q6NVV1	Putative 60S ribosomal protein L13a protein RPL13AP3 OS=Homo sapiens GN=RPL13AP3 PE=5 SV=1	231	6
Q86V81	THO complex subunit 4 OS=Homo sapiens GN=ALYREF PE=1 SV=3	227	6
Q14692	Ribosome biogenesis protein BMS1 homolog OS=Homo sapiens GN=BMS1 PE=1 SV=1	226	4
Q9H3R2	Mucin-13 OS=Homo sapiens GN=MUC13 PE=1 SV=3	226	4
Q9C0C7	Activating molecule in BECN1-regulated autophagy protein 1 OS=Homo sapiens GN=AMBRA1 PE=1 SV=2	224	4
O95831	Apoptosis-inducing factor 1, mitochondrial OS=Homo sapiens GN=AIFM1 PE=1 SV=1	223	13
P62304	Small nuclear ribonucleoprotein E OS=Homo sapiens GN=SNRPE PE=1 SV=1	223	4
Q07955	Serine/arginine-rich splicing factor 1 OS=Homo sapiens GN=SRSF1 PE=1 SV=2	222	6
P34897	Serine hydroxymethyltransferase, mitochondrial OS=Homo sapiens GN=SHMT2 PE=1 SV=3	222	6
Q9Y679	Ancient ubiquitous protein 1 OS=Homo sapiens GN=AUP1 PE=1 SV=1	222	3
P18077	60S ribosomal protein L35a OS=Homo sapiens GN=RPL35A PE=1 SV=2	221	15
P11177	Pyruvate dehydrogenase E1 component subunit beta, mitochondrial OS=Homo sapiens GN=PDHB PE=1 SV=3	220	3
P17480	Nucleolar transcription factor 1 OS=Homo sapiens GN=UBTF PE=1 SV=1	220	7
P35241	Radixin OS=Homo sapiens GN=RDX PE=1 SV=1	220	6
P42694	Probable helicase with zinc finger domain OS=Homo sapiens GN=HELZ PE=1 SV=2	219	2
Q9Y230	RuvB-like 2 OS=Homo sapiens GN=RUVBL2 PE=1 SV=3	217	4
Q14974	Importin subunit beta-1 OS=Homo sapiens GN=KPNB1 PE=1 SV=2	216	8
P52948	Nuclear pore complex protein Nup98-Nup96 OS=Homo sapiens GN=NUP98 PE=1 SV=4	214	4
P25398	40S ribosomal protein S12 OS=Homo sapiens GN=RPS12 PE=1 SV=3	214	6
P15328	Folate receptor alpha OS=Homo sapiens GN=FOLR1 PE=1 SV=3	214	12
Q92928	Putative Ras-related protein Rab-1C OS=Homo sapiens GN=RAB1C PE=5 SV=2	212	5
P42167	Lamina-associated polypeptide 2, isoforms beta/gamma OS=Homo sapiens GN=TMPO PE=1 SV=2	211	3
P49207	60S ribosomal protein L34 OS=Homo sapiens GN=RPL34 PE=1 SV=3	211	7
Q8TDN6	Ribosome biogenesis protein BRX1 homolog OS=Homo sapiens GN=BRIX1 PE=1 SV=2	211	5
P63244	Receptor of activated protein C kinase 1 OS=Homo sapiens GN=RACK1 PE=1 SV=3	211	4
Q86XZ4	Spermatogenesis-associated serine-rich protein 2 OS=Homo sapiens GN=SPATS2 PE=1 SV=1	210	6
Q15651	High mobility group nucleosome-binding domain-containing protein 3 OS=Homo sapiens GN=HMGN3 PE=1 SV=2	209	4
P14866	Heterogeneous nuclear ribonucleoprotein L OS=Homo sapiens GN=HNRNPL PE=1 SV=2	208	7
P15311	Ezrin OS=Homo sapiens GN=EZR PE=1 SV=4	207	5
P07196	Neurofilament light polypeptide OS=Homo sapiens GN=NEFL PE=1 SV=3	206	5
P61254	60S ribosomal protein L26 OS=Homo sapiens GN=RPL26 PE=1 SV=1	206	9
Q9NZR1	Tropomodulin-2 OS=Homo sapiens GN=TMOD2 PE=1 SV=1	206	3
Q9Y6M1	Insulin-like growth factor 2 mRNA-binding protein 2 OS=Homo sapiens GN=IGF2BP2 PE=1 SV=2	205	4
Q7RTW8	Otoancorin OS=Homo sapiens GN=OTOA PE=1 SV=1	204	7
Q13247	Serine/arginine-rich splicing factor 6 OS=Homo sapiens GN=SRSF6 PE=1 SV=2	204	4
Q7Z7H5	Transmembrane emp24 domain-containing protein 4 OS=Homo sapiens GN=TMED4 PE=1 SV=1	204	3
P35659	Protein DEK OS=Homo sapiens GN=DEK PE=1 SV=1	203	4
P46940	Ras GTPase-activating-like protein IQGAP1 OS=Homo sapiens GN=IQGAP1 PE=1 SV=1	203	7
P32322	Pyrroline-5-carboxylate reductase 1, mitochondrial OS=Homo sapiens GN=PYCR1 PE=1 SV=2	203	3
O95232	Luc7-like protein 3 OS=Homo sapiens GN=LUC7L3 PE=1 SV=2	202	4
P14384	Carboxypeptidase M OS=Homo sapiens GN=CPM PE=1 SV=2	201	6
Q9BTV4	Transmembrane protein 43 OS=Homo sapiens GN=TMEM43 PE=1 SV=1	201	2
P31040	Succinate dehydrogenase [ubiquinone] flavoprotein subunit, mitochondrial OS=Homo sapiens GN=SDHA PE=1 SV=2	200	4
Q92769	Histone deacetylase 2 OS=Homo sapiens GN=HDAC2 PE=1 SV=2	200	4
P08579	U2 small nuclear ribonucleoprotein B~~ OS=Homo sapiens GN=SNRPB2 PE=1 SV=1	200	3
Q92900	Regulator of nonsense transcripts 1 OS=Homo sapiens GN=UPF1 PE=1 SV=2	200	3
P35606	Coatomer subunit beta~ OS=Homo sapiens GN=COPB2 PE=1 SV=2	199	5
Q15061	WD repeat-containing protein 43 OS=Homo sapiens GN=WDR43 PE=1 SV=3	199	6
P16615	Sarcoplasmic/endoplasmic reticulum calcium ATPase 2 OS=Homo sapiens GN=ATP2A2 PE=1 SV=1	199	3
Q8WU20	Fibroblast growth factor receptor substrate 2 OS=Homo sapiens GN=FRS2 PE=1 SV=4	198	3
[truncated: 1,205 more rows]

## Sheet: KIF20A-GFP
prot_id	prot_name	prot_score	pep_NO.
[truncated: 963 more rows]

## Sheet: GFP-KIF23 (MKLP1)
prot_id	prot_name	prot_score	pep_NO.
[truncated: 894 more rows]

[truncated: 1 more sheets: PRC1-GFP]
