# Supplementary material for: The midbody interactome reveals unexpected roles for PP1 phosphatases in cytokinesis
Source: Nat Commun. 2019 Oct 4;10:4513. doi: 10.1038/s41467-019-12507-9 (PMC6778137; doi:10.1038/s41467-019-12507-9)
Supplement: Supplementary file 14 — Supplementary Data 4 [file 41467_2019_12507_MOESM14_ESM.xlsx]

## Sheet: midbody proteome
Entry	Entry name	Protein names	Gene names (primary )	Gene ontology (molecular function)	Gene ontology (cellular component)	Gene ontology (biological process)
Q99943	PLCA_HUMAN	1-acyl-sn-glycerol-3-phosphate acyltransferase alpha (EC 2.3.1.51) (1-acylglycerol-3-phosphate O-acyltransferase 1) (1-AGP acyltransferase 1) (1-AGPAT 1) (Lysophosphatidic acid acyltransferase alpha) (LPAAT-alpha) (Protein G15)	AGPAT1	1-acylglycerol-3-phosphate O-acyltransferase activity [GO:0003841]	endoplasmic reticulum [GO:0005783]; endoplasmic reticulum membrane [GO:0005789]; integral component of membrane [GO:0016021]; membrane [GO:0016020]	CDP-diacylglycerol biosynthetic process [GO:0016024]; phosphatidic acid biosynthetic process [GO:0006654]; phospholipid metabolic process [GO:0006644]; positive regulation of cellular metabolic process [GO:0031325]; positive regulation of cytokine-mediated signaling pathway [GO:0001961]; positive regulation of cytokine production [GO:0001819]
O15120	PLCB_HUMAN	1-acyl-sn-glycerol-3-phosphate acyltransferase beta (EC 2.3.1.51) (1-acylglycerol-3-phosphate O-acyltransferase 2) (1-AGP acyltransferase 2) (1-AGPAT 2) (Lysophosphatidic acid acyltransferase beta) (LPAAT-beta)	AGPAT2	1-acylglycerol-3-phosphate O-acyltransferase activity [GO:0003841]	endoplasmic reticulum [GO:0005783]; endoplasmic reticulum membrane [GO:0005789]; integral component of membrane [GO:0016021]; plasma membrane [GO:0005886]; specific granule membrane [GO:0035579]	CDP-diacylglycerol biosynthetic process [GO:0016024]; epidermis development [GO:0008544]; neutrophil degranulation [GO:0043312]; phosphatidic acid biosynthetic process [GO:0006654]; phospholipid metabolic process [GO:0006644]; positive regulation of cytokine-mediated signaling pathway [GO:0001961]; positive regulation of cytokine production [GO:0001819]; response to drug [GO:0042493]
Q9NUQ2	PLCE_HUMAN	1-acyl-sn-glycerol-3-phosphate acyltransferase epsilon (EC 2.3.1.51) (1-acylglycerol-3-phosphate O-acyltransferase 5) (1-AGP acyltransferase 5) (1-AGPAT 5) (Lysophosphatidic acid acyltransferase epsilon) (LPAAT-epsilon)	AGPAT5	1-acylglycerol-3-phosphate O-acyltransferase activity [GO:0003841]	endoplasmic reticulum membrane [GO:0005789]; integral component of membrane [GO:0016021]; mitochondrial outer membrane [GO:0005741]; mitochondrion [GO:0005739]; nuclear envelope [GO:0005635]	acylglycerol metabolic process [GO:0006639]; CDP-diacylglycerol biosynthetic process [GO:0016024]; hematopoietic progenitor cell differentiation [GO:0002244]; phosphatidic acid biosynthetic process [GO:0006654]; phospholipid biosynthetic process [GO:0008654]
Q15029	U5S1_HUMAN	116 kDa U5 small nuclear ribonucleoprotein component (Elongation factor Tu GTP-binding domain-containing protein 2) (SNU114 homolog) (hSNU114) (U5 snRNP-specific protein, 116 kDa) (U5-116 kDa)	EFTUD2	GTPase activity [GO:0003924]; GTP binding [GO:0005525]; RNA binding [GO:0003723]	Cajal body [GO:0015030]; catalytic step 2 spliceosome [GO:0071013]; cytosol [GO:0005829]; membrane [GO:0016020]; nuclear speck [GO:0016607]; nucleoplasm [GO:0005654]; spliceosomal complex [GO:0005681]; U2-type catalytic step 2 spliceosome [GO:0071007]; U4/U6 x U5 tri-snRNP complex [GO:0046540]	cellular response to drug [GO:0035690]; mRNA processing [GO:0006397]; mRNA splicing, via spliceosome [GO:0000398]; response to cocaine [GO:0042220]; RNA splicing [GO:0008380]
P31946	1433B_HUMAN	14-3-3 protein beta/alpha (Protein 1054) (Protein kinase C inhibitor protein 1) (KCIP-1) [Cleaved into: 14-3-3 protein beta/alpha, N-terminally processed]	YWHAB	cadherin binding [GO:0045296]; enzyme binding [GO:0019899]; histone deacetylase binding [GO:0042826]; identical protein binding [GO:0042802]; phosphoprotein binding [GO:0051219]; phosphoserine residue binding [GO:0050815]; protein-containing complex binding [GO:0044877]; protein C-terminus binding [GO:0008022]; protein domain specific binding [GO:0019904]; transcription corepressor activity [GO:0…	cytoplasm [GO:0005737]; cytosol [GO:0005829]; extracellular exosome [GO:0070062]; focal adhesion [GO:0005925]; melanosome [GO:0042470]; membrane [GO:0016020]; mitochondrion [GO:0005739]; nucleus [GO:0005634]; perinuclear region of cytoplasm [GO:0048471]; transcriptional repressor complex [GO:0017053]	cytoplasmic sequestering of protein [GO:0051220]; hippo signaling [GO:0035329]; MAPK cascade [GO:0000165]; membrane organization [GO:0061024]; negative regulation of G-protein coupled receptor protein signaling pathway [GO:0045744]; negative regulation of protein dephosphorylation [GO:0035308]; negative regulation of transcription, DNA-templated [GO:0045892]; positive regulation of catalytic acti…
P62258	1433E_HUMAN	14-3-3 protein epsilon (14-3-3E)	YWHAE	cadherin binding [GO:0045296]; calcium channel regulator activity [GO:0005246]; enzyme binding [GO:0019899]; histone deacetylase binding [GO:0042826]; identical protein binding [GO:0042802]; ion channel binding [GO:0044325]; MHC class II protein complex binding [GO:0023026]; phosphoprotein binding [GO:0051219]; phosphoserine residue binding [GO:0050815]; potassium channel regulator activity [GO:0…	central region of growth cone [GO:0090724]; cytoplasm [GO:0005737]; cytosol [GO:0005829]; extracellular exosome [GO:0070062]; focal adhesion [GO:0005925]; kinesin complex [GO:0005871]; melanosome [GO:0042470]; membrane [GO:0016020]; mitochondrion [GO:0005739]; nucleus [GO:0005634]	cellular response to heat [GO:0034605]; cerebral cortex development [GO:0021987]; ciliary basal body-plasma membrane docking [GO:0097711]; G2/M transition of mitotic cell cycle [GO:0000086]; hippocampus development [GO:0021766]; hippo signaling [GO:0035329]; intracellular signal transduction [GO:0035556]; MAPK cascade [GO:0000165]; membrane organization [GO:0061024]; membrane repolarization durin…
Q04917	1433F_HUMAN	14-3-3 protein eta (Protein AS1)	YWHAH	actin binding [GO:0003779]; enzyme binding [GO:0019899]; glucocorticoid receptor binding [GO:0035259]; identical protein binding [GO:0042802]; insulin-like growth factor receptor binding [GO:0005159]; ion channel binding [GO:0044325]; protein domain specific binding [GO:0019904]; protein heterodimerization activity [GO:0046982]; sodium channel regulator activity [GO:0017080]	cytoplasm [GO:0005737]; cytosol [GO:0005829]; extracellular exosome [GO:0070062]; intercalated disc [GO:0014704]; mitochondrion [GO:0005739]; plasma membrane [GO:0005886]	glucocorticoid catabolic process [GO:0006713]; glucocorticoid receptor signaling pathway [GO:0042921]; intracellular protein transport [GO:0006886]; membrane depolarization during action potential [GO:0086010]; membrane organization [GO:0061024]; negative regulation of dendrite morphogenesis [GO:0050774]; positive regulation of protein insertion into mitochondrial membrane involved in apoptotic s…
P61981	1433G_HUMAN	14-3-3 protein gamma (Protein kinase C inhibitor protein 1) (KCIP-1) [Cleaved into: 14-3-3 protein gamma, N-terminally processed]	YWHAG	identical protein binding [GO:0042802]; insulin-like growth factor receptor binding [GO:0005159]; protein domain specific binding [GO:0019904]; protein kinase C binding [GO:0005080]; protein kinase C inhibitor activity [GO:0008426]; receptor tyrosine kinase binding [GO:0030971]; RNA binding [GO:0003723]	cytosol [GO:0005829]; extracellular exosome [GO:0070062]; focal adhesion [GO:0005925]; membrane [GO:0016020]; mitochondrion [GO:0005739]; myelin sheath [GO:0043209]	cellular response to insulin stimulus [GO:0032869]; ciliary basal body-plasma membrane docking [GO:0097711]; G2/M transition of mitotic cell cycle [GO:0000086]; membrane organization [GO:0061024]; negative regulation of protein kinase activity [GO:0006469]; positive regulation of protein insertion into mitochondrial membrane involved in apoptotic signaling pathway [GO:1900740]; protein targeting …
P31947	1433S_HUMAN	14-3-3 protein sigma (Epithelial cell marker protein 1) (Stratifin)	SFN	cadherin binding [GO:0045296]; identical protein binding [GO:0042802]; phosphoprotein binding [GO:0051219]; protein domain specific binding [GO:0019904]; protein kinase binding [GO:0019901]; protein kinase C inhibitor activity [GO:0008426]	cytosol [GO:0005829]; extracellular exosome [GO:0070062]; extracellular space [GO:0005615]; mitochondrion [GO:0005739]; nucleus [GO:0005634]	DNA damage response, signal transduction by p53 class mediator resulting in cell cycle arrest [GO:0006977]; establishment of skin barrier [GO:0061436]; intrinsic apoptotic signaling pathway in response to DNA damage [GO:0008630]; keratinization [GO:0031424]; keratinocyte development [GO:0003334]; membrane organization [GO:0061024]; negative regulation of cysteine-type endopeptidase activity invol…
P27348	1433T_HUMAN	14-3-3 protein theta (14-3-3 protein T-cell) (14-3-3 protein tau) (Protein HS1)	YWHAQ	identical protein binding [GO:0042802]; protein domain specific binding [GO:0019904]; protein N-terminus binding [GO:0047485]	cytoplasm [GO:0005737]; cytosol [GO:0005829]; extracellular exosome [GO:0070062]; focal adhesion [GO:0005925]; membrane [GO:0016020]; mitochondrion [GO:0005739]; protein-containing complex [GO:0032991]	membrane organization [GO:0061024]; negative regulation of transcription, DNA-templated [GO:0045892]; positive regulation of protein insertion into mitochondrial membrane involved in apoptotic signaling pathway [GO:1900740]; substantia nigra development [GO:0021762]
Q16698	DECR_HUMAN	2,4-dienoyl-CoA reductase, mitochondrial (EC 1.3.1.34) (2,4-dienoyl-CoA reductase [NADPH]) (4-enoyl-CoA reductase [NADPH]) (Short chain dehydrogenase/reductase family 18C member 1)	DECR1	2,4-dienoyl-CoA reductase (NADPH) activity [GO:0008670]; NADPH binding [GO:0070402]; oxidoreductase activity, acting on NAD(P)H [GO:0016651]	cytosol [GO:0005829]; mitochondrial matrix [GO:0005759]; mitochondrion [GO:0005739]; nucleoplasm [GO:0005654]; nucleus [GO:0005634]	fatty acid beta-oxidation [GO:0006635]; protein homotetramerization [GO:0051289]
P00973	OAS1_HUMAN	2'-5'-oligoadenylate synthase 1 ((2-5')oligo(A) synthase 1) (2-5A synthase 1) (EC 2.7.7.84) (E18/E16) (p46/p42 OAS)	OAS1	2'-5'-oligoadenylate synthetase activity [GO:0001730]; ATP binding [GO:0005524]; double-stranded RNA binding [GO:0003725]; metal ion binding [GO:0046872]	cytoplasm [GO:0005737]; cytosol [GO:0005829]; endoplasmic reticulum [GO:0005783]; extracellular region [GO:0005576]; mitochondrion [GO:0005739]; nucleus [GO:0005634]	cellular response to interferon-alpha [GO:0035457]; defense response to virus [GO:0051607]; glucose homeostasis [GO:0042593]; glucose metabolic process [GO:0006006]; interferon-gamma-mediated signaling pathway [GO:0060333]; negative regulation of viral genome replication [GO:0045071]; protein complex oligomerization [GO:0051259]; purine nucleotide biosynthetic process [GO:0006164]; regulation of …
Q9Y6K5	OAS3_HUMAN	2'-5'-oligoadenylate synthase 3 ((2-5')oligo(A) synthase 3) (2-5A synthase 3) (EC 2.7.7.84) (p100 OAS) (p100OAS)	OAS3	2'-5'-oligoadenylate synthetase activity [GO:0001730]; ATP binding [GO:0005524]; double-stranded RNA binding [GO:0003725]; metal ion binding [GO:0046872]	cytoplasm [GO:0005737]; cytosol [GO:0005829]; extracellular space [GO:0005615]; intracellular membrane-bounded organelle [GO:0043231]; nucleoplasm [GO:0005654]; plasma membrane [GO:0005886]	defense response to virus [GO:0051607]; interferon-gamma-mediated signaling pathway [GO:0060333]; negative regulation of viral genome replication [GO:0045071]; nucleobase-containing compound metabolic process [GO:0006139]; regulation of ribonuclease activity [GO:0060700]; response to virus [GO:0009615]; type I interferon signaling pathway [GO:0060337]
Q9UNM6	PSD13_HUMAN	26S proteasome non-ATPase regulatory subunit 13 (26S proteasome regulatory subunit RPN9) (26S proteasome regulatory subunit S11) (26S proteasome regulatory subunit p40.5)	PSMD13	structural molecule activity [GO:0005198]	cytosol [GO:0005829]; extracellular region [GO:0005576]; ficolin-1-rich granule lumen [GO:1904813]; membrane [GO:0016020]; nucleoplasm [GO:0005654]; nucleus [GO:0005634]; proteasome accessory complex [GO:0022624]; proteasome complex [GO:0000502]; proteasome regulatory particle [GO:0005838]; proteasome regulatory particle, lid subcomplex [GO:0008541]; secretory granule lumen [GO:0034774]	meiosis I [GO:0007127]; neutrophil degranulation [GO:0043312]; post-translational protein modification [GO:0043687]; proteasome assembly [GO:0043248]; protein deubiquitination [GO:0016579]; ubiquitin-dependent protein catabolic process [GO:0006511]
P51665	PSMD7_HUMAN	26S proteasome non-ATPase regulatory subunit 7 (26S proteasome regulatory subunit RPN8) (26S proteasome regulatory subunit S12) (Mov34 protein homolog) (Proteasome subunit p40)	PSMD7	protein homodimerization activity [GO:0042803]	cytosol [GO:0005829]; extracellular exosome [GO:0070062]; extracellular region [GO:0005576]; ficolin-1-rich granule lumen [GO:1904813]; membrane [GO:0016020]; nucleoplasm [GO:0005654]; nucleus [GO:0005634]; proteasome complex [GO:0000502]; proteasome regulatory particle [GO:0005838]; secretory granule lumen [GO:0034774]	neutrophil degranulation [GO:0043312]; post-translational protein modification [GO:0043687]; proteasome-mediated ubiquitin-dependent protein catabolic process [GO:0043161]; protein deubiquitination [GO:0016579]
P82650	RT22_HUMAN	28S ribosomal protein S22, mitochondrial (MRP-S22) (S22mt) (Mitochondrial small ribosomal subunit protein mS22)	MRPS22	structural constituent of ribosome [GO:0003735]	mitochondrial inner membrane [GO:0005743]; mitochondrial ribosome [GO:0005761]; mitochondrial small ribosomal subunit [GO:0005763]; mitochondrion [GO:0005739]	mitochondrial translational elongation [GO:0070125]; mitochondrial translational termination [GO:0070126]
Q9Y3D9	RT23_HUMAN	28S ribosomal protein S23, mitochondrial (MRP-S23) (S23mt) (Mitochondrial small ribosomal subunit protein mS23)	MRPS23	RNA binding [GO:0003723]; structural constituent of ribosome [GO:0003735]	intermediate filament cytoskeleton [GO:0045111]; mitochondrial inner membrane [GO:0005743]; mitochondrion [GO:0005739]; nuclear membrane [GO:0031965]; ribosome [GO:0005840]	mitochondrial translational elongation [GO:0070125]; mitochondrial translational termination [GO:0070126]
P51398	RT29_HUMAN	28S ribosomal protein S29, mitochondrial (MRP-S29) (S29mt) (Death-associated protein 3) (DAP-3) (Ionizing radiation resistance conferring protein) (Mitochondrial small ribosomal subunit protein mS29)	DAP3	GTP binding [GO:0005525]; RNA binding [GO:0003723]; structural constituent of ribosome [GO:0003735]	mitochondrial inner membrane [GO:0005743]; mitochondrial small ribosomal subunit [GO:0005763]; mitochondrion [GO:0005739]; nucleoplasm [GO:0005654]	apoptotic signaling pathway [GO:0097190]; mitochondrial translational elongation [GO:0070125]; mitochondrial translational termination [GO:0070126]
Q92665	RT31_HUMAN	28S ribosomal protein S31, mitochondrial (MRP-S31) (S31mt) (Imogen 38) (Mitochondrial small ribosomal subunit protein mS31)	MRPS31	protein domain specific binding [GO:0019904]; RNA binding [GO:0003723]; structural constituent of ribosome [GO:0003735]	mitochondrial inner membrane [GO:0005743]; mitochondrial small ribosomal subunit [GO:0005763]; mitochondrion [GO:0005739]; nucleolus [GO:0005730]	mitochondrial translational elongation [GO:0070125]; mitochondrial translational termination [GO:0070126]
P82930	RT34_HUMAN	28S ribosomal protein S34, mitochondrial (MRP-S34) (S34mt) (Mitochondrial small ribosomal subunit protein mS34)	MRPS34	structural constituent of ribosome [GO:0003735]	mitochondrial inner membrane [GO:0005743]; mitochondrial small ribosomal subunit [GO:0005763]; mitochondrion [GO:0005739]	mitochondrial translation [GO:0032543]; mitochondrial translational elongation [GO:0070125]; mitochondrial translational termination [GO:0070126]
Q15125	EBP_HUMAN	3-beta-hydroxysteroid-Delta(8),Delta(7)-isomerase (EC 5.3.3.5) (Cholestenol Delta-isomerase) (Delta(8)-Delta(7) sterol isomerase) (D8-D7 sterol isomerase) (Emopamil-binding protein)	EBP	C-8 sterol isomerase activity [GO:0000247]; cholestenol delta-isomerase activity [GO:0047750]; drug transmembrane transporter activity [GO:0015238]; steroid delta-isomerase activity [GO:0004769]; transmembrane signaling receptor activity [GO:0004888]	cytoplasmic vesicle [GO:0031410]; endoplasmic reticulum [GO:0005783]; endoplasmic reticulum membrane [GO:0005789]; integral component of plasma membrane [GO:0005887]; nuclear envelope [GO:0005635]	cholesterol biosynthetic process [GO:0006695]; cholesterol biosynthetic process via desmosterol [GO:0033489]; cholesterol biosynthetic process via lathosterol [GO:0033490]; cholesterol metabolic process [GO:0008203]; hemopoiesis [GO:0030097]; skeletal system development [GO:0001501]
Q99714	HCD2_HUMAN	3-hydroxyacyl-CoA dehydrogenase type-2 (EC 1.1.1.35) (17-beta-hydroxysteroid dehydrogenase 10) (17-beta-HSD 10) (EC 1.1.1.51) (2-methyl-3-hydroxybutyryl-CoA dehydrogenase) (MHBD) (3-hydroxy-2-methylbutyryl-CoA dehydrogenase) (EC 1.1.1.178) (3-hydroxyacyl-CoA dehydrogenase type II) (Endoplasmic reticulum-associated amyloid beta-peptide-binding protein) (Mitochondrial ribonuclease P protein 2) (Mit…	HSD17B10	3-hydroxy-2-methylbutyryl-CoA dehydrogenase activity [GO:0047015]; 3-hydroxyacyl-CoA dehydrogenase activity [GO:0003857]; cholate 7-alpha-dehydrogenase activity [GO:0008709]; RNA binding [GO:0003723]; testosterone dehydrogenase [NAD(P)] activity [GO:0030283]; tRNA binding [GO:0000049]	cytoplasm [GO:0005737]; mitochondrial matrix [GO:0005759]; mitochondrial ribonuclease P complex [GO:0030678]; mitochondrion [GO:0005739]; plasma membrane [GO:0005886]	branched-chain amino acid catabolic process [GO:0009083]; lipid metabolic process [GO:0006629]; mitochondrial tRNA 3'-end processing [GO:1990180]; mitochondrial tRNA 5'-end processing [GO:0097745]; mitochondrial tRNA methylation [GO:0070901]; mitochondrial tRNA processing [GO:0090646]; mitochondrion organization [GO:0007005]; protein homotetramerization [GO:0051289]
P42765	THIM_HUMAN	3-ketoacyl-CoA thiolase, mitochondrial (EC 2.3.1.16) (Acetyl-CoA acyltransferase) (Beta-ketothiolase) (Mitochondrial 3-oxoacyl-CoA thiolase) (T1)	ACAA2	acetyl-CoA C-acyltransferase activity [GO:0003988]; RNA binding [GO:0003723]	mitochondrial matrix [GO:0005759]; mitochondrion [GO:0005739]	cellular response to hypoxia [GO:0071456]; cholesterol biosynthetic process [GO:0006695]; fatty acid beta-oxidation [GO:0006635]; negative regulation of mitochondrial membrane permeability involved in apoptotic process [GO:1902109]; negative regulation of mitochondrial outer membrane permeabilization involved in apoptotic signaling pathway [GO:1901029]
Q6P1L8	RM14_HUMAN	39S ribosomal protein L14, mitochondrial (L14mt) (MRP-L14) (39S ribosomal protein L32, mitochondrial) (L32mt) (MRP-L32) (Mitochondrial large ribosomal subunit protein uL14m)	MRPL14	RNA binding [GO:0003723]; structural constituent of ribosome [GO:0003735]	mitochondrial inner membrane [GO:0005743]; mitochondrial large ribosomal subunit [GO:0005762]; mitochondrion [GO:0005739]	mitochondrial translational elongation [GO:0070125]; mitochondrial translational termination [GO:0070126]
Q9NRX2	RM17_HUMAN	39S ribosomal protein L17, mitochondrial (L17mt) (MRP-L17) (LYST-interacting protein 2) (Mitochondrial large ribosomal subunit protein bL17m)	MRPL17	protein domain specific binding [GO:0019904]; structural constituent of ribosome [GO:0003735]	mitochondrial inner membrane [GO:0005743]; mitochondrial large ribosomal subunit [GO:0005762]	mitochondrial genome maintenance [GO:0000002]; mitochondrial translational elongation [GO:0070125]; mitochondrial translational termination [GO:0070126]
Q9BYD3	RM04_HUMAN	39S ribosomal protein L4, mitochondrial (L4mt) (MRP-L4) (Mitochondrial large ribosomal subunit protein uL4m)	MRPL4	RNA binding [GO:0003723]; structural constituent of ribosome [GO:0003735]	cytosolic ribosome [GO:0022626]; mitochondrial inner membrane [GO:0005743]; mitochondrial large ribosomal subunit [GO:0005762]	mitochondrial translational elongation [GO:0070125]; mitochondrial translational termination [GO:0070126]; translation [GO:0006412]
Q9NQ50	RM40_HUMAN	39S ribosomal protein L40, mitochondrial (L40mt) (MRP-L40) (Mitochondrial large ribosomal subunit protein mL40) (Nuclear localization signal-containing protein deleted in velocardiofacial syndrome) (Up-regulated in metastasis)	MRPL40	RNA binding [GO:0003723]	mitochondrial inner membrane [GO:0005743]; mitochondrial large ribosomal subunit [GO:0005762]; mitochondrial ribosome [GO:0005761]; nucleus [GO:0005634]	anatomical structure morphogenesis [GO:0009653]; mitochondrial translational elongation [GO:0070125]; mitochondrial translational termination [GO:0070126]
Q9H2W6	RM46_HUMAN	39S ribosomal protein L46, mitochondrial (L46mt) (MRP-L46) (Mitochondrial large ribosomal subunit protein mL46) (P2ECSL)	MRPL46	hydrolase activity [GO:0016787]; structural constituent of ribosome [GO:0003735]	cell junction [GO:0030054]; mitochondrial inner membrane [GO:0005743]; mitochondrial large ribosomal subunit [GO:0005762]; mitochondrion [GO:0005739]; nucleoplasm [GO:0005654]	mitochondrial translational elongation [GO:0070125]; mitochondrial translational termination [GO:0070126]
Q9HD33	RM47_HUMAN	39S ribosomal protein L47, mitochondrial (L47mt) (MRP-L47) (Mitochondrial large ribosomal subunit protein uL29m) (Nasopharyngeal carcinoma metastasis-related protein 1)	MRPL47	structural constituent of ribosome [GO:0003735]	mitochondrial inner membrane [GO:0005743]; mitochondrial large ribosomal subunit [GO:0005762]; mitochondrion [GO:0005739]	mitochondrial translation [GO:0032543]; mitochondrial translational elongation [GO:0070125]; mitochondrial translational termination [GO:0070126]
Q13405	RM49_HUMAN	39S ribosomal protein L49, mitochondrial (L49mt) (MRP-L49) (Mitochondrial large ribosomal subunit protein mL49) (Neighbor of FAU) (NOF) (Protein NOF1)	MRPL49	structural constituent of ribosome [GO:0003735]	mitochondrial inner membrane [GO:0005743]; mitochondrial large ribosomal subunit [GO:0005762]; mitochondrial ribosome [GO:0005761]	mitochondrial translational elongation [GO:0070125]; mitochondrial translational termination [GO:0070126]
Q96EL3	RM53_HUMAN	39S ribosomal protein L53, mitochondrial (L53mt) (MRP-L53) (Mitochondrial large ribosomal subunit protein mL53)	MRPL53		mitochondrial inner membrane [GO:0005743]; mitochondrial large ribosomal subunit [GO:0005762]	mitochondrial translational elongation [GO:0070125]; mitochondrial translational termination [GO:0070126]
P46783	RS10_HUMAN	40S ribosomal protein S10 (Small ribosomal subunit protein eS10)	RPS10	RNA binding [GO:0003723]; structural constituent of ribosome [GO:0003735]	cytosol [GO:0005829]; cytosolic small ribosomal subunit [GO:0022627]; focal adhesion [GO:0005925]; membrane [GO:0016020]; nucleolus [GO:0005730]; nucleoplasm [GO:0005654]; ribosome [GO:0005840]	nuclear-transcribed mRNA catabolic process, nonsense-mediated decay [GO:0000184]; ribosomal small subunit assembly [GO:0000028]; SRP-dependent cotranslational protein targeting to membrane [GO:0006614]; translation [GO:0006412]; translational initiation [GO:0006413]
P62280	RS11_HUMAN	40S ribosomal protein S11 (Small ribosomal subunit protein uS17)	RPS11	RNA binding [GO:0003723]; rRNA binding [GO:0019843]; structural constituent of ribosome [GO:0003735]	cytoplasm [GO:0005737]; cytosol [GO:0005829]; cytosolic small ribosomal subunit [GO:0022627]; extracellular exosome [GO:0070062]; focal adhesion [GO:0005925]; membrane [GO:0016020]; nucleolus [GO:0005730]; nucleoplasm [GO:0005654]; ribosome [GO:0005840]	nuclear-transcribed mRNA catabolic process, nonsense-mediated decay [GO:0000184]; SRP-dependent cotranslational protein targeting to membrane [GO:0006614]; translation [GO:0006412]; translational initiation [GO:0006413]
P25398	RS12_HUMAN	40S ribosomal protein S12 (Small ribosomal subunit protein eS12)	RPS12	RNA binding [GO:0003723]; structural constituent of ribosome [GO:0003735]	cytosol [GO:0005829]; cytosolic small ribosomal subunit [GO:0022627]; Golgi apparatus [GO:0005794]; intracellular membrane-bounded organelle [GO:0043231]; membrane [GO:0016020]; nucleoplasm [GO:0005654]	nuclear-transcribed mRNA catabolic process, nonsense-mediated decay [GO:0000184]; SRP-dependent cotranslational protein targeting to membrane [GO:0006614]; translation [GO:0006412]; translational initiation [GO:0006413]
P62277	RS13_HUMAN	40S ribosomal protein S13 (Small ribosomal subunit protein uS15)	RPS13	mRNA 5'-UTR binding [GO:0048027]; mRNA binding [GO:0003729]; RNA binding [GO:0003723]; small ribosomal subunit rRNA binding [GO:0070181]; structural constituent of ribosome [GO:0003735]	cytosol [GO:0005829]; cytosolic small ribosomal subunit [GO:0022627]; extracellular exosome [GO:0070062]; focal adhesion [GO:0005925]; membrane [GO:0016020]; nucleolus [GO:0005730]; nucleoplasm [GO:0005654]; nucleus [GO:0005634]; ribosome [GO:0005840]	negative regulation of RNA splicing [GO:0033119]; nuclear-transcribed mRNA catabolic process, nonsense-mediated decay [GO:0000184]; SRP-dependent cotranslational protein targeting to membrane [GO:0006614]; translation [GO:0006412]; translational initiation [GO:0006413]
P62263	RS14_HUMAN	40S ribosomal protein S14 (Small ribosomal subunit protein uS11)	RPS14	mRNA 5'-UTR binding [GO:0048027]; RNA binding [GO:0003723]; small ribosomal subunit rRNA binding [GO:0070181]; structural constituent of ribosome [GO:0003735]; translation regulator activity [GO:0045182]	cytosol [GO:0005829]; cytosolic small ribosomal subunit [GO:0022627]; extracellular exosome [GO:0070062]; focal adhesion [GO:0005925]; membrane [GO:0016020]; nucleolus [GO:0005730]; nucleoplasm [GO:0005654]	erythrocyte differentiation [GO:0030218]; maturation of SSU-rRNA [GO:0030490]; maturation of SSU-rRNA from tricistronic rRNA transcript (SSU-rRNA, 5.8S rRNA, LSU-rRNA) [GO:0000462]; negative regulation of transcription by RNA polymerase II [GO:0000122]; nuclear-transcribed mRNA catabolic process, nonsense-mediated decay [GO:0000184]; ribosomal small subunit assembly [GO:0000028]; rRNA processing …
P62841	RS15_HUMAN	40S ribosomal protein S15 (RIG protein) (Small ribosomal subunit protein uS19)	RPS15	DNA binding [GO:0003677]; RNA binding [GO:0003723]; structural constituent of ribosome [GO:0003735]	cytosol [GO:0005829]; cytosolic small ribosomal subunit [GO:0022627]; focal adhesion [GO:0005925]; membrane [GO:0016020]; nucleoplasm [GO:0005654]; nucleus [GO:0005634]	nuclear-transcribed mRNA catabolic process, nonsense-mediated decay [GO:0000184]; osteoblast differentiation [GO:0001649]; ribosomal small subunit assembly [GO:0000028]; ribosomal small subunit biogenesis [GO:0042274]; ribosomal small subunit export from nucleus [GO:0000056]; rRNA processing [GO:0006364]; SRP-dependent cotranslational protein targeting to membrane [GO:0006614]; translation [GO:00…
P62244	RS15A_HUMAN	40S ribosomal protein S15a (Small ribosomal subunit protein uS8)	RPS15A	RNA binding [GO:0003723]; structural constituent of ribosome [GO:0003735]	cytoplasm [GO:0005737]; cytosol [GO:0005829]; cytosolic small ribosomal subunit [GO:0022627]; extracellular exosome [GO:0070062]; membrane [GO:0016020]; nucleoplasm [GO:0005654]	nuclear-transcribed mRNA catabolic process, nonsense-mediated decay [GO:0000184]; positive regulation of cell cycle [GO:0045787]; positive regulation of cell proliferation [GO:0008284]; response to virus [GO:0009615]; SRP-dependent cotranslational protein targeting to membrane [GO:0006614]; translation [GO:0006412]; translational initiation [GO:0006413]
P62249	RS16_HUMAN	40S ribosomal protein S16 (Small ribosomal subunit protein uS9)	RPS16	RNA binding [GO:0003723]; structural constituent of ribosome [GO:0003735]	cytosol [GO:0005829]; cytosolic small ribosomal subunit [GO:0022627]; extracellular exosome [GO:0070062]; focal adhesion [GO:0005925]; membrane [GO:0016020]; nucleoplasm [GO:0005654]; small ribosomal subunit [GO:0015935]	liver regeneration [GO:0097421]; maturation of SSU-rRNA from tricistronic rRNA transcript (SSU-rRNA, 5.8S rRNA, LSU-rRNA) [GO:0000462]; nuclear-transcribed mRNA catabolic process, nonsense-mediated decay [GO:0000184]; ribosomal small subunit biogenesis [GO:0042274]; rRNA processing [GO:0006364]; SRP-dependent cotranslational protein targeting to membrane [GO:0006614]; translation [GO:0006412]; tr…
P08708	RS17_HUMAN	40S ribosomal protein S17 (Small ribosomal subunit protein eS17)	RPS17	RNA binding [GO:0003723]; structural constituent of ribosome [GO:0003735]	cytosol [GO:0005829]; cytosolic small ribosomal subunit [GO:0022627]; focal adhesion [GO:0005925]; membrane [GO:0016020]; nucleoplasm [GO:0005654]; ribosome [GO:0005840]	erythrocyte homeostasis [GO:0034101]; nuclear-transcribed mRNA catabolic process, nonsense-mediated decay [GO:0000184]; ribosomal small subunit assembly [GO:0000028]; ribosomal small subunit biogenesis [GO:0042274]; rRNA processing [GO:0006364]; SRP-dependent cotranslational protein targeting to membrane [GO:0006614]; translation [GO:0006412]; translational initiation [GO:0006413]
P62269	RS18_HUMAN	40S ribosomal protein S18 (Ke-3) (Ke3) (Small ribosomal subunit protein uS13)	RPS18	protein kinase binding [GO:0019901]; RNA binding [GO:0003723]; rRNA binding [GO:0019843]; structural constituent of ribosome [GO:0003735]	cytosol [GO:0005829]; cytosolic small ribosomal subunit [GO:0022627]; extracellular exosome [GO:0070062]; focal adhesion [GO:0005925]; membrane [GO:0016020]; nucleoplasm [GO:0005654]; nucleus [GO:0005634]; ribosome [GO:0005840]; small ribosomal subunit [GO:0015935]	nuclear-transcribed mRNA catabolic process, nonsense-mediated decay [GO:0000184]; ribosome biogenesis [GO:0042254]; SRP-dependent cotranslational protein targeting to membrane [GO:0006614]; translation [GO:0006412]; translational initiation [GO:0006413]
P39019	RS19_HUMAN	40S ribosomal protein S19 (Small ribosomal subunit protein eS19)	RPS19	fibroblast growth factor binding [GO:0017134]; protein homodimerization activity [GO:0042803]; protein kinase binding [GO:0019901]; RNA binding [GO:0003723]; structural constituent of ribosome [GO:0003735]	cytoplasm [GO:0005737]; cytosol [GO:0005829]; cytosolic small ribosomal subunit [GO:0022627]; extracellular exosome [GO:0070062]; focal adhesion [GO:0005925]; membrane [GO:0016020]; nucleolus [GO:0005730]; nucleoplasm [GO:0005654]; ribosome [GO:0005840]	antimicrobial humoral immune response mediated by antimicrobial peptide [GO:0061844]; defense response to Gram-negative bacterium [GO:0050829]; erythrocyte differentiation [GO:0030218]; killing of cells of other organism [GO:0031640]; maturation of SSU-rRNA [GO:0030490]; maturation of SSU-rRNA from tricistronic rRNA transcript (SSU-rRNA, 5.8S rRNA, LSU-rRNA) [GO:0000462]; monocyte chemotaxis [GO:…
P15880	RS2_HUMAN	40S ribosomal protein S2 (40S ribosomal protein S4) (Protein LLRep3) (Small ribosomal subunit protein uS5)	RPS2	cadherin binding [GO:0045296]; enzyme binding [GO:0019899]; fibroblast growth factor binding [GO:0017134]; mRNA binding [GO:0003729]; RNA binding [GO:0003723]; structural constituent of ribosome [GO:0003735]	cytosol [GO:0005829]; cytosolic small ribosomal subunit [GO:0022627]; extracellular exosome [GO:0070062]; focal adhesion [GO:0005925]; membrane [GO:0016020]; nucleoplasm [GO:0005654]; nucleus [GO:0005634]	nuclear-transcribed mRNA catabolic process, nonsense-mediated decay [GO:0000184]; positive regulation of ubiquitin-protein transferase activity [GO:0051443]; rRNA processing [GO:0006364]; SRP-dependent cotranslational protein targeting to membrane [GO:0006614]; translation [GO:0006412]; translational initiation [GO:0006413]
P60866	RS20_HUMAN	40S ribosomal protein S20 (Small ribosomal subunit protein uS10)	RPS20	RNA binding [GO:0003723]; structural constituent of ribosome [GO:0003735]	cytosol [GO:0005829]; cytosolic small ribosomal subunit [GO:0022627]; extracellular exosome [GO:0070062]; membrane [GO:0016020]; nucleoplasm [GO:0005654]	cytoplasmic translation [GO:0002181]; nuclear-transcribed mRNA catabolic process, nonsense-mediated decay [GO:0000184]; SRP-dependent cotranslational protein targeting to membrane [GO:0006614]; translation [GO:0006412]; translational initiation [GO:0006413]
P63220	RS21_HUMAN	40S ribosomal protein S21 (Small ribosomal subunit protein eS21)	RPS21	protein N-terminus binding [GO:0047485]; RNA binding [GO:0003723]; structural constituent of ribosome [GO:0003735]	cytosol [GO:0005829]; cytosolic small ribosomal subunit [GO:0022627]; nucleoplasm [GO:0005654]; polysomal ribosome [GO:0042788]; rough endoplasmic reticulum [GO:0005791]; small ribosomal subunit [GO:0015935]	cytoplasmic translation [GO:0002181]; endonucleolytic cleavage in ITS1 to separate SSU-rRNA from 5.8S rRNA and LSU-rRNA from tricistronic rRNA transcript (SSU-rRNA, 5.8S rRNA, LSU-rRNA) [GO:0000447]; endonucleolytic cleavage to generate mature 3'-end of SSU-rRNA from (SSU-rRNA, 5.8S rRNA, LSU-rRNA) [GO:0000461]; nuclear-transcribed mRNA catabolic process, nonsense-mediated decay [GO:0000184]; SRP…
P62266	RS23_HUMAN	40S ribosomal protein S23 (Small ribosomal subunit protein uS12)	RPS23	RNA binding [GO:0003723]; structural constituent of ribosome [GO:0003735]	cytosol [GO:0005829]; cytosolic small ribosomal subunit [GO:0022627]; endoplasmic reticulum [GO:0005783]; membrane [GO:0016020]; nucleoplasm [GO:0005654]; polysomal ribosome [GO:0042788]; ribosome [GO:0005840]; rough endoplasmic reticulum [GO:0005791]	cytoplasmic translation [GO:0002181]; maintenance of translational fidelity [GO:1990145]; nuclear-transcribed mRNA catabolic process, nonsense-mediated decay [GO:0000184]; SRP-dependent cotranslational protein targeting to membrane [GO:0006614]; stress granule assembly [GO:0034063]; translation [GO:0006412]; translational initiation [GO:0006413]
P62847	RS24_HUMAN	40S ribosomal protein S24 (Small ribosomal subunit protein eS24)	RPS24	RNA binding [GO:0003723]; structural constituent of ribosome [GO:0003735]; translation initiation factor binding [GO:0031369]	cytosol [GO:0005829]; cytosolic small ribosomal subunit [GO:0022627]; membrane [GO:0016020]; nucleoplasm [GO:0005654]; nucleus [GO:0005634]; small ribosomal subunit [GO:0015935]	erythrocyte homeostasis [GO:0034101]; maturation of SSU-rRNA from tricistronic rRNA transcript (SSU-rRNA, 5.8S rRNA, LSU-rRNA) [GO:0000462]; nuclear-transcribed mRNA catabolic process, nonsense-mediated decay [GO:0000184]; ribosomal small subunit biogenesis [GO:0042274]; rRNA processing [GO:0006364]; SRP-dependent cotranslational protein targeting to membrane [GO:0006614]; translation [GO:0006412…
P62851	RS25_HUMAN	40S ribosomal protein S25 (Small ribosomal subunit protein eS25)	RPS25	RNA binding [GO:0003723]	cytosol [GO:0005829]; cytosolic small ribosomal subunit [GO:0022627]; extracellular exosome [GO:0070062]; nucleolus [GO:0005730]; nucleoplasm [GO:0005654]; nucleus [GO:0005634]; ribosome [GO:0005840]; small ribosomal subunit [GO:0015935]	nuclear-transcribed mRNA catabolic process, nonsense-mediated decay [GO:0000184]; SRP-dependent cotranslational protein targeting to membrane [GO:0006614]; translation [GO:0006412]; translational initiation [GO:0006413]
P62854	RS26_HUMAN	40S ribosomal protein S26 (Small ribosomal subunit protein eS26)	RPS26	cadherin binding [GO:0045296]; mRNA binding [GO:0003729]; RNA binding [GO:0003723]; structural constituent of ribosome [GO:0003735]	cytoplasmic side of rough endoplasmic reticulum membrane [GO:0098556]; cytosol [GO:0005829]; cytosolic small ribosomal subunit [GO:0022627]; extracellular exosome [GO:0070062]; membrane [GO:0016020]; nucleoplasm [GO:0005654]; polysomal ribosome [GO:0042788]; small ribosomal subunit [GO:0015935]	cytoplasmic translation [GO:0002181]; negative regulation of RNA splicing [GO:0033119]; nuclear-transcribed mRNA catabolic process, nonsense-mediated decay [GO:0000184]; SRP-dependent cotranslational protein targeting to membrane [GO:0006614]; translation [GO:0006412]; translational initiation [GO:0006413]
P42677	RS27_HUMAN	40S ribosomal protein S27 (Metallopan-stimulin 1) (MPS-1) (Small ribosomal subunit protein eS27)	RPS27	DNA binding [GO:0003677]; RNA binding [GO:0003723]; structural constituent of ribosome [GO:0003735]; zinc ion binding [GO:0008270]	cytosol [GO:0005829]; cytosolic small ribosomal subunit [GO:0022627]; nucleoplasm [GO:0005654]; nucleus [GO:0005634]; ribosome [GO:0005840]	cell proliferation [GO:0008283]; nuclear-transcribed mRNA catabolic process, nonsense-mediated decay [GO:0000184]; ribosomal small subunit assembly [GO:0000028]; rRNA processing [GO:0006364]; SRP-dependent cotranslational protein targeting to membrane [GO:0006614]; translation [GO:0006412]; translational initiation [GO:0006413]
Q71UM5	RS27L_HUMAN	40S ribosomal protein S27-like (Small ribosomal subunit protein eS27-like)	RPS27L	cysteine-type endopeptidase activator activity involved in apoptotic process [GO:0008656]; metal ion binding [GO:0046872]; RNA binding [GO:0003723]; structural constituent of ribosome [GO:0003735]; translation activator activity [GO:0008494]	cytosolic small ribosomal subunit [GO:0022627]; nucleus [GO:0005634]	activation of cysteine-type endopeptidase activity involved in apoptotic process [GO:0006919]; DNA damage response, signal transduction by p53 class mediator resulting in transcription of p21 class mediator [GO:0006978]; intrinsic apoptotic signaling pathway in response to DNA damage by p53 class mediator [GO:0042771]; mitotic G1 DNA damage checkpoint [GO:0031571]; positive regulation of translat…
P62857	RS28_HUMAN	40S ribosomal protein S28 (Small ribosomal subunit protein eS28)	RPS28	RNA binding [GO:0003723]; structural constituent of ribosome [GO:0003735]	cytoplasmic side of rough endoplasmic reticulum membrane [GO:0098556]; cytosol [GO:0005829]; cytosolic small ribosomal subunit [GO:0022627]; extracellular exosome [GO:0070062]; nucleoplasm [GO:0005654]; polysomal ribosome [GO:0042788]; small ribosomal subunit [GO:0015935]	cytoplasmic translation [GO:0002181]; maturation of SSU-rRNA [GO:0030490]; nuclear-transcribed mRNA catabolic process, nonsense-mediated decay [GO:0000184]; ribosomal small subunit assembly [GO:0000028]; ribosomal small subunit biogenesis [GO:0042274]; ribosome biogenesis [GO:0042254]; rRNA processing [GO:0006364]; SRP-dependent cotranslational protein targeting to membrane [GO:0006614]; translat…
P62273	RS29_HUMAN	40S ribosomal protein S29 (Small ribosomal subunit protein uS14)	RPS29	structural constituent of ribosome [GO:0003735]; zinc ion binding [GO:0008270]	cytoplasmic side of rough endoplasmic reticulum membrane [GO:0098556]; cytosol [GO:0005829]; cytosolic small ribosomal subunit [GO:0022627]; extracellular exosome [GO:0070062]; focal adhesion [GO:0005925]; nucleoplasm [GO:0005654]; polysomal ribosome [GO:0042788]; small ribosomal subunit [GO:0015935]	cytoplasmic translation [GO:0002181]; nuclear-transcribed mRNA catabolic process, nonsense-mediated decay [GO:0000184]; SRP-dependent cotranslational protein targeting to membrane [GO:0006614]; translation [GO:0006412]; translational initiation [GO:0006413]
P23396	RS3_HUMAN	40S ribosomal protein S3 (EC 4.2.99.18) (Small ribosomal subunit protein uS3)	RPS3	class I DNA-(apurinic or apyrimidinic site) endonuclease activity [GO:0140078]; damaged DNA binding [GO:0003684]; DNA-(apurinic or apyrimidinic site) endonuclease activity [GO:0003906]; DNA binding [GO:0003677]; endodeoxyribonuclease activity [GO:0004520]; enzyme binding [GO:0019899]; Hsp70 protein binding [GO:0030544]; Hsp90 protein binding [GO:0051879]; iron-sulfur cluster binding [GO:0051536];…	cytoplasm [GO:0005737]; cytosol [GO:0005829]; cytosolic small ribosomal subunit [GO:0022627]; endoplasmic reticulum [GO:0005783]; extracellular exosome [GO:0070062]; focal adhesion [GO:0005925]; membrane [GO:0016020]; mitochondrial inner membrane [GO:0005743]; mitochondrial matrix [GO:0005759]; mitotic spindle [GO:0072686]; NF-kappaB complex [GO:0071159]; nucleolus [GO:0005730]; nucleoplasm [GO:0…	apoptotic process [GO:0006915]; cell division [GO:0051301]; cellular response to DNA damage stimulus [GO:0006974]; cellular response to hydrogen peroxide [GO:0070301]; cellular response to tumor necrosis factor [GO:0071356]; chromosome segregation [GO:0007059]; cytoplasmic translation [GO:0002181]; DNA damage response, detection of DNA damage [GO:0042769]; DNA repair [GO:0006281]; negative regula…
P62861	RS30_HUMAN	40S ribosomal protein S30 (Small ribosomal subunit protein eS30)	FAU	RNA binding [GO:0003723]; structural constituent of ribosome [GO:0003735]	cytosol [GO:0005829]; cytosolic small ribosomal subunit [GO:0022627]; extracellular space [GO:0005615]; nucleoplasm [GO:0005654]; small ribosomal subunit [GO:0015935]	antibacterial humoral response [GO:0019731]; antimicrobial humoral immune response mediated by antimicrobial peptide [GO:0061844]; defense response to Gram-positive bacterium [GO:0050830]; innate immune response in mucosa [GO:0002227]; nuclear-transcribed mRNA catabolic process, nonsense-mediated decay [GO:0000184]; SRP-dependent cotranslational protein targeting to membrane [GO:0006614]; transla…
P61247	RS3A_HUMAN	40S ribosomal protein S3a (Small ribosomal subunit protein eS1) (v-fos transformation effector protein) (Fte-1)	RPS3A	mRNA 5'-UTR binding [GO:0048027]; RNA binding [GO:0003723]; structural constituent of ribosome [GO:0003735]	cytoplasm [GO:0005737]; cytosol [GO:0005829]; cytosolic small ribosomal subunit [GO:0022627]; endoplasmic reticulum [GO:0005783]; extracellular exosome [GO:0070062]; focal adhesion [GO:0005925]; nucleolus [GO:0005730]; nucleoplasm [GO:0005654]; nucleus [GO:0005634]; ribonucleoprotein complex [GO:1990904]	cell differentiation [GO:0030154]; cytoplasmic translation [GO:0002181]; negative regulation of apoptotic process [GO:0043066]; nuclear-transcribed mRNA catabolic process, nonsense-mediated decay [GO:0000184]; SRP-dependent cotranslational protein targeting to membrane [GO:0006614]; translation [GO:0006412]; translational initiation [GO:0006413]
P62701	RS4X_HUMAN	40S ribosomal protein S4, X isoform (SCR10) (Single copy abundant mRNA protein) (Small ribosomal subunit protein eS4)	RPS4X	RNA binding [GO:0003723]; rRNA binding [GO:0019843]; structural constituent of ribosome [GO:0003735]	cytoplasmic ribonucleoprotein granule [GO:0036464]; cytosol [GO:0005829]; cytosolic small ribosomal subunit [GO:0022627]; extracellular exosome [GO:0070062]; focal adhesion [GO:0005925]; membrane [GO:0016020]; nucleoplasm [GO:0005654]; polysome [GO:0005844]; ribonucleoprotein complex [GO:1990904]; ribosome [GO:0005840]; small ribosomal subunit [GO:0015935]	multicellular organism development [GO:0007275]; nuclear-transcribed mRNA catabolic process, nonsense-mediated decay [GO:0000184]; positive regulation of cell proliferation [GO:0008284]; positive regulation of translation [GO:0045727]; SRP-dependent cotranslational protein targeting to membrane [GO:0006614]; translation [GO:0006412]; translational initiation [GO:0006413]
P22090	RS4Y1_HUMAN	40S ribosomal protein S4, Y isoform 1 (Small ribosomal subunit protein eS4)	RPS4Y1	RNA binding [GO:0003723]; rRNA binding [GO:0019843]; structural constituent of ribosome [GO:0003735]	cytosol [GO:0005829]; cytosolic small ribosomal subunit [GO:0022627]; membrane [GO:0016020]; nucleoplasm [GO:0005654]; nucleus [GO:0005634]; polysome [GO:0005844]	multicellular organism development [GO:0007275]; nuclear-transcribed mRNA catabolic process, nonsense-mediated decay [GO:0000184]; SRP-dependent cotranslational protein targeting to membrane [GO:0006614]; translation [GO:0006412]; translational initiation [GO:0006413]
Q8TD47	RS4Y2_HUMAN	40S ribosomal protein S4, Y isoform 2 (Small ribosomal subunit protein eS4)	RPS4Y2	RNA binding [GO:0003723]; rRNA binding [GO:0019843]; structural constituent of ribosome [GO:0003735]	cytosolic small ribosomal subunit [GO:0022627]	translation [GO:0006412]
P46782	RS5_HUMAN	40S ribosomal protein S5 (Small ribosomal subunit protein uS7) [Cleaved into: 40S ribosomal protein S5, N-terminally processed]	RPS5	mRNA binding [GO:0003729]; RNA binding [GO:0003723]; rRNA binding [GO:0019843]; structural constituent of ribosome [GO:0003735]	cytosol [GO:0005829]; cytosolic small ribosomal subunit [GO:0022627]; extracellular exosome [GO:0070062]; focal adhesion [GO:0005925]; membrane [GO:0016020]; nucleoplasm [GO:0005654]; ribonucleoprotein complex [GO:1990904]	nuclear-transcribed mRNA catabolic process, nonsense-mediated decay [GO:0000184]; regulation of translational fidelity [GO:0006450]; ribosomal small subunit assembly [GO:0000028]; SRP-dependent cotranslational protein targeting to membrane [GO:0006614]; translation [GO:0006412]; translational initiation [GO:0006413]
P62753	RS6_HUMAN	40S ribosomal protein S6 (Phosphoprotein NP33) (Small ribosomal subunit protein eS6)	RPS6	protein kinase binding [GO:0019901]; RNA binding [GO:0003723]; structural constituent of ribosome [GO:0003735]	cell body [GO:0044297]; cytoplasmic ribonucleoprotein granule [GO:0036464]; cytosol [GO:0005829]; cytosolic small ribosomal subunit [GO:0022627]; dendrite [GO:0030425]; endoplasmic reticulum [GO:0005783]; membrane [GO:0016020]; nucleolus [GO:0005730]; nucleoplasm [GO:0005654]; nucleus [GO:0005634]; perinuclear region of cytoplasm [GO:0048471]; polysome [GO:0005844]; ribonucleoprotein complex [GO:…	activation-induced cell death of T cells [GO:0006924]; erythrocyte development [GO:0048821]; G1/S transition of mitotic cell cycle [GO:0000082]; gastrulation [GO:0007369]; glucose homeostasis [GO:0042593]; mammalian oogenesis stage [GO:0022605]; mitotic cell cycle checkpoint [GO:0007093]; negative regulation of apoptotic process [GO:0043066]; nuclear-transcribed mRNA catabolic process, nonsense-m…
P62081	RS7_HUMAN	40S ribosomal protein S7 (Small ribosomal subunit protein eS7)	RPS7	mRNA 3'-UTR binding [GO:0003730]; mRNA 5'-UTR binding [GO:0048027]; protein kinase binding [GO:0019901]; RNA binding [GO:0003723]; structural constituent of ribosome [GO:0003735]; ubiquitin ligase inhibitor activity [GO:1990948]	90S preribosome [GO:0030686]; cytosol [GO:0005829]; cytosolic small ribosomal subunit [GO:0022627]; focal adhesion [GO:0005925]; membrane [GO:0016020]; microtubule organizing center [GO:0005815]; nucleolus [GO:0005730]; nucleoplasm [GO:0005654]; nucleus [GO:0005634]; protein-containing complex [GO:0032991]; ribonucleoprotein complex [GO:1990904]; ribosome [GO:0005840]; small-subunit processome [G…	cytoplasmic translation [GO:0002181]; negative regulation of ubiquitin-dependent protein catabolic process [GO:2000059]; negative regulation of ubiquitin protein ligase activity [GO:1904667]; nuclear-transcribed mRNA catabolic process, nonsense-mediated decay [GO:0000184]; positive regulation of gene expression [GO:0010628]; positive regulation of intrinsic apoptotic signaling pathway by p53 clas…
P62241	RS8_HUMAN	40S ribosomal protein S8 (Small ribosomal subunit protein eS8)	RPS8	RNA binding [GO:0003723]; structural constituent of ribosome [GO:0003735]	cytosol [GO:0005829]; cytosolic small ribosomal subunit [GO:0022627]; endoplasmic reticulum [GO:0005783]; extracellular exosome [GO:0070062]; focal adhesion [GO:0005925]; membrane [GO:0016020]; nucleoplasm [GO:0005654]; nucleus [GO:0005634]; ribonucleoprotein complex [GO:1990904]	maturation of SSU-rRNA from tricistronic rRNA transcript (SSU-rRNA, 5.8S rRNA, LSU-rRNA) [GO:0000462]; nuclear-transcribed mRNA catabolic process, nonsense-mediated decay [GO:0000184]; SRP-dependent cotranslational protein targeting to membrane [GO:0006614]; translation [GO:0006412]; translational initiation [GO:0006413]
P46781	RS9_HUMAN	40S ribosomal protein S9 (Small ribosomal subunit protein uS4)	RPS9	RNA binding [GO:0003723]; rRNA binding [GO:0019843]; structural constituent of ribosome [GO:0003735]; translation regulator activity [GO:0045182]	cytoplasm [GO:0005737]; cytosol [GO:0005829]; cytosolic small ribosomal subunit [GO:0022627]; extracellular exosome [GO:0070062]; focal adhesion [GO:0005925]; membrane [GO:0016020]; nucleolus [GO:0005730]; nucleoplasm [GO:0005654]; nucleus [GO:0005634]; ribonucleoprotein complex [GO:1990904]; ribosome [GO:0005840]	nuclear-transcribed mRNA catabolic process, nonsense-mediated decay [GO:0000184]; positive regulation of cell proliferation [GO:0008284]; positive regulation of translational fidelity [GO:0045903]; rRNA processing [GO:0006364]; SRP-dependent cotranslational protein targeting to membrane [GO:0006614]; translation [GO:0006412]; translational initiation [GO:0006413]
P08865	RSSA_HUMAN	40S ribosomal protein SA (37 kDa laminin receptor precursor) (37LRP) (37/67 kDa laminin receptor) (LRP/LR) (67 kDa laminin receptor) (67LR) (Colon carcinoma laminin-binding protein) (Laminin receptor 1) (LamR) (Laminin-binding protein precursor p40) (LBP/p40) (Multidrug resistance-associated protein MGr1-Ag) (NEM/1CHD4) (Small ribosomal subunit protein uS2)	RPSA	laminin receptor activity [GO:0005055]; ribosome binding [GO:0043022]; RNA binding [GO:0003723]; structural constituent of ribosome [GO:0003735]; virus receptor activity [GO:0001618]	90S preribosome [GO:0030686]; cytoplasm [GO:0005737]; cytosol [GO:0005829]; cytosolic small ribosomal subunit [GO:0022627]; extracellular exosome [GO:0070062]; membrane [GO:0016020]; nucleoplasm [GO:0005654]; nucleus [GO:0005634]; plasma membrane [GO:0005886]	cell adhesion [GO:0007155]; endonucleolytic cleavage in ITS1 to separate SSU-rRNA from 5.8S rRNA and LSU-rRNA from tricistronic rRNA transcript (SSU-rRNA, 5.8S rRNA, LSU-rRNA) [GO:0000447]; endonucleolytic cleavage to generate mature 3'-end of SSU-rRNA from (SSU-rRNA, 5.8S rRNA, LSU-rRNA) [GO:0000461]; nuclear-transcribed mRNA catabolic process, nonsense-mediated decay [GO:0000184]; ribosomal sma…
P08195	4F2_HUMAN	4F2 cell-surface antigen heavy chain (4F2hc) (4F2 heavy chain antigen) (Lymphocyte activation antigen 4F2 large subunit) (Solute carrier family 3 member 2) (CD antigen CD98)	SLC3A2	cadherin binding [GO:0045296]; calcium:sodium antiporter activity [GO:0005432]; catalytic activity [GO:0003824]; double-stranded RNA binding [GO:0003725]; neutral amino acid transmembrane transporter activity [GO:0015175]; RNA binding [GO:0003723]	apical plasma membrane [GO:0016324]; cell surface [GO:0009986]; cytosol [GO:0005829]; extracellular exosome [GO:0070062]; integral component of membrane [GO:0016021]; melanosome [GO:0042470]; membrane [GO:0016020]; nucleus [GO:0005634]; plasma membrane [GO:0005886]	amino acid transport [GO:0006865]; calcium ion transport [GO:0006816]; carbohydrate metabolic process [GO:0005975]; cell growth [GO:0016049]; leukocyte migration [GO:0050900]; L-leucine import across plasma membrane [GO:1903801]; response to exogenous dsRNA [GO:0043330]; tryptophan transport [GO:0015827]
Q8IZH2	XRN1_HUMAN	5'-3' exoribonuclease 1 (EC 3.1.13.-) (Strand-exchange protein 1 homolog)	XRN1	5'-3' exoribonuclease activity [GO:0004534]; G-quadruplex DNA binding [GO:0051880]; G-quadruplex RNA binding [GO:0002151]; RNA binding [GO:0003723]; telomerase RNA binding [GO:0070034]	cytosol [GO:0005829]; dendrite [GO:0030425]; membrane [GO:0016020]; neuronal cell body [GO:0043025]; nucleus [GO:0005634]; P-body [GO:0000932]; plasma membrane [GO:0005886]; synapse [GO:0045202]	cellular response to cycloheximide [GO:0071409]; cellular response to puromycin [GO:1905795]; histone mRNA catabolic process [GO:0071044]; negative regulation of telomere maintenance via telomerase [GO:0032211]; negative regulation of translation [GO:0017148]; nuclear mRNA surveillance [GO:0071028]; nuclear-transcribed mRNA catabolic process [GO:0000956]; regulation of mRNA stability [GO:0043488]…
Q9H0D6	XRN2_HUMAN	5'-3' exoribonuclease 2 (EC 3.1.13.-) (DHM1-like protein) (DHP protein)	XRN2	3'-5'-exoribonuclease activity [GO:0000175]; 5'-3' exonuclease activity [GO:0008409]; 5'-3' exoribonuclease activity [GO:0004534]; metal ion binding [GO:0046872]; nuclease activity [GO:0004518]; RNA binding [GO:0003723]; transcription termination site sequence-specific DNA binding [GO:0001147]	aggresome [GO:0016235]; membrane [GO:0016020]; nucleolus [GO:0005730]; nucleoplasm [GO:0005654]; nucleus [GO:0005634]	DNA catabolic process, exonucleolytic [GO:0000738]; DNA-templated transcription, termination [GO:0006353]; hippocampus development [GO:0021766]; mRNA processing [GO:0006397]; neuron differentiation [GO:0030182]; regulation of transcription, DNA-templated [GO:0006355]; retina development in camera-type eye [GO:0060041]; RNA catabolic process [GO:0006401]; RNA metabolic process [GO:0016070]; RNA pr…
Q9H857	NT5D2_HUMAN	5'-nucleotidase domain-containing protein 2 (EC 3.1.3.-)	NT5DC2	5'-nucleotidase activity [GO:0008253]; metal ion binding [GO:0046872]
P10809	CH60_HUMAN	60 kDa heat shock protein, mitochondrial (EC 3.6.4.9) (60 kDa chaperonin) (Chaperonin 60) (CPN60) (Heat shock protein 60) (HSP-60) (Hsp60) (HuCHA60) (Mitochondrial matrix protein P1) (P60 lymphocyte protein)	HSPD1	apolipoprotein A-I binding [GO:0034186]; apolipoprotein binding [GO:0034185]; ATPase activity [GO:0016887]; ATP binding [GO:0005524]; chaperone binding [GO:0051087]; DNA replication origin binding [GO:0003688]; double-stranded RNA binding [GO:0003725]; enzyme binding [GO:0019899]; high-density lipoprotein particle binding [GO:0008035]; lipopolysaccharide binding [GO:0001530]; p53 binding [GO:0002…	cell surface [GO:0009986]; clathrin-coated pit [GO:0005905]; coated vesicle [GO:0030135]; cytoplasm [GO:0005737]; cytosol [GO:0005829]; early endosome [GO:0005769]; extracellular exosome [GO:0070062]; extracellular space [GO:0005615]; lipopolysaccharide receptor complex [GO:0046696]; membrane [GO:0016020]; mitochondrial inner membrane [GO:0005743]; mitochondrial matrix [GO:0005759]; mitochondrion…	'de novo' protein folding [GO:0006458]; activation of cysteine-type endopeptidase activity involved in apoptotic process [GO:0006919]; apoptotic mitochondrial changes [GO:0008637]; B cell activation [GO:0042113]; B cell cytokine production [GO:0002368]; B cell proliferation [GO:0042100]; chaperone-mediated protein complex assembly [GO:0051131]; chaperone-mediated protein folding [GO:0061077]; int…
P05388	RLA0_HUMAN	60S acidic ribosomal protein P0 (60S ribosomal protein L10E) (Large ribosomal subunit protein uL10)	RPLP0	RNA binding [GO:0003723]; structural constituent of ribosome [GO:0003735]	cytoplasm [GO:0005737]; cytoplasmic ribonucleoprotein granule [GO:0036464]; cytosol [GO:0005829]; cytosolic large ribosomal subunit [GO:0022625]; endoplasmic reticulum [GO:0005783]; extracellular exosome [GO:0070062]; focal adhesion [GO:0005925]; membrane [GO:0016020]; nucleus [GO:0005634]; ribonucleoprotein complex [GO:1990904]	interleukin-12-mediated signaling pathway [GO:0035722]; nuclear-transcribed mRNA catabolic process, nonsense-mediated decay [GO:0000184]; ribosome biogenesis [GO:0042254]; SRP-dependent cotranslational protein targeting to membrane [GO:0006614]; translation [GO:0006412]; translational initiation [GO:0006413]
Q8NHW5	RLA0L_HUMAN	60S acidic ribosomal protein P0-like (Large ribosomal subunit protein uL10-like)	RPLP0P6		ribosome [GO:0005840]	ribosome biogenesis [GO:0042254]
P05386	RLA1_HUMAN	60S acidic ribosomal protein P1 (Large ribosomal subunit protein P1)	RPLP1	protein kinase activator activity [GO:0030295]; structural constituent of ribosome [GO:0003735]	cytosol [GO:0005829]; cytosolic large ribosomal subunit [GO:0022625]; focal adhesion [GO:0005925]	cytoplasmic translation [GO:0002181]; nuclear-transcribed mRNA catabolic process, nonsense-mediated decay [GO:0000184]; positive regulation of protein kinase activity [GO:0045860]; SRP-dependent cotranslational protein targeting to membrane [GO:0006614]; translation [GO:0006412]; translational elongation [GO:0006414]; translational initiation [GO:0006413]
P05387	RLA2_HUMAN	60S acidic ribosomal protein P2 (Large ribosomal subunit protein P2) (Renal carcinoma antigen NY-REN-44)	RPLP2	structural constituent of ribosome [GO:0003735]	cytosol [GO:0005829]; cytosolic large ribosomal subunit [GO:0022625]; extracellular exosome [GO:0070062]; focal adhesion [GO:0005925]; membrane [GO:0016020]	cytoplasmic translation [GO:0002181]; nuclear-transcribed mRNA catabolic process, nonsense-mediated decay [GO:0000184]; SRP-dependent cotranslational protein targeting to membrane [GO:0006614]; translation [GO:0006412]; translational elongation [GO:0006414]; translational initiation [GO:0006413]
Q96D46	NMD3_HUMAN	60S ribosomal export protein NMD3 (hNMD3)	NMD3	protein binding, bridging [GO:0030674]; ribosomal large subunit binding [GO:0043023]; RNA binding [GO:0003723]	cytoplasm [GO:0005737]; membrane [GO:0016020]; nucleolus [GO:0005730]; nucleoplasm [GO:0005654]; nucleus [GO:0005634]	positive regulation of protein binding [GO:0032092]; positive regulation of protein localization to nucleolus [GO:1904751]; positive regulation of RNA biosynthetic process [GO:1902680]; ribosomal large subunit export from nucleus [GO:0000055]
P27635	RL10_HUMAN	60S ribosomal protein L10 (Laminin receptor homolog) (Large ribosomal subunit protein uL16) (Protein QM) (Ribosomal protein L10) (Tumor suppressor QM)	RPL10	RNA binding [GO:0003723]; structural constituent of ribosome [GO:0003735]; translation regulator activity [GO:0045182]	cytosol [GO:0005829]; cytosolic large ribosomal subunit [GO:0022625]; endoplasmic reticulum [GO:0005783]; membrane [GO:0016020]; nucleus [GO:0005634]; protein-containing complex [GO:0032991]	embryonic brain development [GO:1990403]; negative regulation of apoptotic process [GO:0043066]; negative regulation of transcription by RNA polymerase II [GO:0000122]; nuclear-transcribed mRNA catabolic process, nonsense-mediated decay [GO:0000184]; regulation of translation [GO:0006417]; ribosomal large subunit assembly [GO:0000027]; SRP-dependent cotranslational protein targeting to membrane […
Q96L21	RL10L_HUMAN	60S ribosomal protein L10-like (Large ribosomal subunit protein uL16-like)	RPL10L	RNA binding [GO:0003723]; structural constituent of ribosome [GO:0003735]	cytosol [GO:0005829]; cytosolic large ribosomal subunit [GO:0022625]; endoplasmic reticulum [GO:0005783]; membrane [GO:0016020]; nucleus [GO:0005634]; polysome [GO:0005844]	ribosomal large subunit assembly [GO:0000027]; spermatogenesis [GO:0007283]; translation [GO:0006412]
P62906	RL10A_HUMAN	60S ribosomal protein L10a (CSA-19) (Large ribosomal subunit protein uL1) (Neural precursor cell expressed developmentally down-regulated protein 6) (NEDD-6)	RPL10A	RNA binding [GO:0003723]; structural constituent of ribosome [GO:0003735]	cytosol [GO:0005829]; cytosolic large ribosomal subunit [GO:0022625]; extracellular exosome [GO:0070062]; focal adhesion [GO:0005925]; membrane [GO:0016020]; nucleus [GO:0005634]; polysomal ribosome [GO:0042788]	cytoplasmic translation [GO:0002181]; maturation of LSU-rRNA [GO:0000470]; nuclear-transcribed mRNA catabolic process, nonsense-mediated decay [GO:0000184]; response to ethanol [GO:0045471]; SRP-dependent cotranslational protein targeting to membrane [GO:0006614]; translation [GO:0006412]; translational initiation [GO:0006413]
P62913	RL11_HUMAN	60S ribosomal protein L11 (CLL-associated antigen KW-12) (Large ribosomal subunit protein uL5)	RPL11	5S rRNA binding [GO:0008097]; RNA binding [GO:0003723]; structural constituent of ribosome [GO:0003735]; ubiquitin ligase inhibitor activity [GO:1990948]; ubiquitin protein ligase binding [GO:0031625]	cytoplasm [GO:0005737]; cytosol [GO:0005829]; cytosolic large ribosomal subunit [GO:0022625]; extracellular exosome [GO:0070062]; membrane [GO:0016020]; nucleolus [GO:0005730]; nucleoplasm [GO:0005654]; polysomal ribosome [GO:0042788]; protein-containing complex [GO:0032991]	cytoplasmic translation [GO:0002181]; negative regulation of proteasomal ubiquitin-dependent protein catabolic process [GO:0032435]; negative regulation of protein neddylation [GO:2000435]; negative regulation of ubiquitin-dependent protein catabolic process [GO:2000059]; negative regulation of ubiquitin protein ligase activity [GO:1904667]; nuclear-transcribed mRNA catabolic process, nonsense-me…
P30050	RL12_HUMAN	60S ribosomal protein L12 (Large ribosomal subunit protein uL11)	RPL12	RNA binding [GO:0003723]; rRNA binding [GO:0019843]; structural constituent of ribosome [GO:0003735]	cytosol [GO:0005829]; cytosolic large ribosomal subunit [GO:0022625]; extracellular exosome [GO:0070062]; focal adhesion [GO:0005925]; membrane [GO:0016020]	nuclear-transcribed mRNA catabolic process, nonsense-mediated decay [GO:0000184]; ribosomal large subunit assembly [GO:0000027]; SRP-dependent cotranslational protein targeting to membrane [GO:0006614]; translation [GO:0006412]; translational initiation [GO:0006413]
P26373	RL13_HUMAN	60S ribosomal protein L13 (Breast basic conserved protein 1) (Large ribosomal subunit protein eL13)	RPL13	RNA binding [GO:0003723]; structural constituent of ribosome [GO:0003735]	cytosol [GO:0005829]; cytosolic large ribosomal subunit [GO:0022625]; cytosolic ribosome [GO:0022626]; endoplasmic reticulum [GO:0005783]; membrane [GO:0016020]; nucleolus [GO:0005730]; nucleus [GO:0005634]	nuclear-transcribed mRNA catabolic process, nonsense-mediated decay [GO:0000184]; SRP-dependent cotranslational protein targeting to membrane [GO:0006614]; translation [GO:0006412]; translational initiation [GO:0006413]
P40429	RL13A_HUMAN	60S ribosomal protein L13a (23 kDa highly basic protein) (Large ribosomal subunit protein uL13)	RPL13A	mRNA binding [GO:0003729]; RNA binding [GO:0003723]; structural constituent of ribosome [GO:0003735]	cytoplasm [GO:0005737]; cytosol [GO:0005829]; cytosolic large ribosomal subunit [GO:0022625]; focal adhesion [GO:0005925]; GAIT complex [GO:0097452]; large ribosomal subunit [GO:0015934]; membrane [GO:0016020]; nucleolus [GO:0005730]; nucleus [GO:0005634]; ribonucleoprotein complex [GO:1990904]	cellular response to interferon-gamma [GO:0071346]; negative regulation of formation of translation preinitiation complex [GO:1901194]; negative regulation of translation [GO:0017148]; nuclear-transcribed mRNA catabolic process, nonsense-mediated decay [GO:0000184]; SRP-dependent cotranslational protein targeting to membrane [GO:0006614]; translation [GO:0006412]; translational initiation [GO:000…
P50914	RL14_HUMAN	60S ribosomal protein L14 (CAG-ISL 7) (Large ribosomal subunit protein eL14)	RPL14	cadherin binding [GO:0045296]; RNA binding [GO:0003723]; structural constituent of ribosome [GO:0003735]	cytosol [GO:0005829]; cytosolic large ribosomal subunit [GO:0022625]; extracellular exosome [GO:0070062]; membrane [GO:0016020]	nuclear-transcribed mRNA catabolic process, nonsense-mediated decay [GO:0000184]; ribosomal large subunit biogenesis [GO:0042273]; rRNA processing [GO:0006364]; SRP-dependent cotranslational protein targeting to membrane [GO:0006614]; translation [GO:0006412]; translational initiation [GO:0006413]
P61313	RL15_HUMAN	60S ribosomal protein L15 (Large ribosomal subunit protein eL15)	RPL15	cadherin binding [GO:0045296]; RNA binding [GO:0003723]; structural constituent of ribosome [GO:0003735]	A band [GO:0031672]; cytosol [GO:0005829]; cytosolic large ribosomal subunit [GO:0022625]; membrane [GO:0016020]; nucleus [GO:0005634]; ribosome [GO:0005840]	cytoplasmic translation [GO:0002181]; nuclear-transcribed mRNA catabolic process, nonsense-mediated decay [GO:0000184]; response to ethanol [GO:0045471]; SRP-dependent cotranslational protein targeting to membrane [GO:0006614]; translation [GO:0006412]; translational initiation [GO:0006413]
P18621	RL17_HUMAN	60S ribosomal protein L17 (60S ribosomal protein L23) (Large ribosomal subunit protein uL22) (PD-1)	RPL17	RNA binding [GO:0003723]; structural constituent of ribosome [GO:0003735]	cytosol [GO:0005829]; cytosolic large ribosomal subunit [GO:0022625]; nucleus [GO:0005634]	nuclear-transcribed mRNA catabolic process, nonsense-mediated decay [GO:0000184]; SRP-dependent cotranslational protein targeting to membrane [GO:0006614]; translation [GO:0006412]; translational initiation [GO:0006413]
Q07020	RL18_HUMAN	60S ribosomal protein L18 (Large ribosomal subunit protein eL18)	RPL18	RNA binding [GO:0003723]; structural constituent of ribosome [GO:0003735]	cytosol [GO:0005829]; cytosolic large ribosomal subunit [GO:0022625]; endoplasmic reticulum [GO:0005783]; focal adhesion [GO:0005925]; membrane [GO:0016020]; nucleolus [GO:0005730]; nucleus [GO:0005634]; polysomal ribosome [GO:0042788]; rough endoplasmic reticulum [GO:0005791]	cytoplasmic translation [GO:0002181]; nuclear-transcribed mRNA catabolic process, nonsense-mediated decay [GO:0000184]; SRP-dependent cotranslational protein targeting to membrane [GO:0006614]; translation [GO:0006412]; translational initiation [GO:0006413]
Q02543	RL18A_HUMAN	60S ribosomal protein L18a (Large ribosomal subunit protein eL20)	RPL18A	RNA binding [GO:0003723]; structural constituent of ribosome [GO:0003735]	cytosol [GO:0005829]; cytosolic large ribosomal subunit [GO:0022625]; membrane [GO:0016020]; polysomal ribosome [GO:0042788]	cytoplasmic translation [GO:0002181]; nuclear-transcribed mRNA catabolic process, nonsense-mediated decay [GO:0000184]; response to antineoplastic agent [GO:0097327]; SRP-dependent cotranslational protein targeting to membrane [GO:0006614]; translation [GO:0006412]; translational initiation [GO:0006413]
P84098	RL19_HUMAN	60S ribosomal protein L19 (Large ribosomal subunit protein eL19)	RPL19	5.8S rRNA binding [GO:1990932]; large ribosomal subunit rRNA binding [GO:0070180]; RNA binding [GO:0003723]; structural constituent of ribosome [GO:0003735]	cytosol [GO:0005829]; cytosolic large ribosomal subunit [GO:0022625]; focal adhesion [GO:0005925]; membrane [GO:0016020]; polysomal ribosome [GO:0042788]	cytoplasmic translation [GO:0002181]; liver regeneration [GO:0097421]; nuclear-transcribed mRNA catabolic process, nonsense-mediated decay [GO:0000184]; SRP-dependent cotranslational protein targeting to membrane [GO:0006614]; translation [GO:0006412]; translational initiation [GO:0006413]
P46778	RL21_HUMAN	60S ribosomal protein L21 (Large ribosomal subunit protein eL21)	RPL21	RNA binding [GO:0003723]; structural constituent of ribosome [GO:0003735]	cytosol [GO:0005829]; cytosolic large ribosomal subunit [GO:0022625]; endoplasmic reticulum [GO:0005783]; membrane [GO:0016020]	nuclear-transcribed mRNA catabolic process, nonsense-mediated decay [GO:0000184]; SRP-dependent cotranslational protein targeting to membrane [GO:0006614]; translation [GO:0006412]; translational initiation [GO:0006413]
P35268	RL22_HUMAN	60S ribosomal protein L22 (EBER-associated protein) (EAP) (Epstein-Barr virus small RNA-associated protein) (Heparin-binding protein HBp15) (Large ribosomal subunit protein eL22)	RPL22	heparin binding [GO:0008201]; RNA binding [GO:0003723]; structural constituent of ribosome [GO:0003735]	cytoplasm [GO:0005737]; cytosol [GO:0005829]; cytosolic large ribosomal subunit [GO:0022625]; extracellular exosome [GO:0070062]; focal adhesion [GO:0005925]; nucleus [GO:0005634]; ribonucleoprotein complex [GO:1990904]	alpha-beta T cell differentiation [GO:0046632]; cytoplasmic translation [GO:0002181]; nuclear-transcribed mRNA catabolic process, nonsense-mediated decay [GO:0000184]; SRP-dependent cotranslational protein targeting to membrane [GO:0006614]; translation [GO:0006412]; translational initiation [GO:0006413]
Q6P5R6	RL22L_HUMAN	60S ribosomal protein L22-like 1 (Large ribosomal subunit protein eL22-like 1)	RPL22L1	RNA binding [GO:0003723]; structural constituent of ribosome [GO:0003735]	cytosolic large ribosomal subunit [GO:0022625]	cytoplasmic translation [GO:0002181]
P62829	RL23_HUMAN	60S ribosomal protein L23 (60S ribosomal protein L17) (Large ribosomal subunit protein uL14)	RPL23	large ribosomal subunit rRNA binding [GO:0070180]; RNA binding [GO:0003723]; structural constituent of ribosome [GO:0003735]; transcription coactivator binding [GO:0001223]; ubiquitin ligase inhibitor activity [GO:1990948]; ubiquitin protein ligase binding [GO:0031625]	cytoplasm [GO:0005737]; cytosol [GO:0005829]; cytosolic large ribosomal subunit [GO:0022625]; extracellular exosome [GO:0070062]; focal adhesion [GO:0005925]; membrane [GO:0016020]; nucleolus [GO:0005730]; nucleoplasm [GO:0005654]; protein-containing complex [GO:0032991]; ribosome [GO:0005840]	cellular response to actinomycin D [GO:0072717]; negative regulation of cell cycle arrest [GO:0071157]; negative regulation of transcription by RNA polymerase II [GO:0000122]; negative regulation of ubiquitin-dependent protein catabolic process [GO:2000059]; negative regulation of ubiquitin protein ligase activity [GO:1904667]; nuclear-transcribed mRNA catabolic process, nonsense-mediated decay […
P62750	RL23A_HUMAN	60S ribosomal protein L23a (Large ribosomal subunit protein uL23)	RPL23A	cadherin binding [GO:0045296]; RNA binding [GO:0003723]; rRNA binding [GO:0019843]; structural constituent of ribosome [GO:0003735]	cytoplasm [GO:0005737]; cytosol [GO:0005829]; cytosolic large ribosomal subunit [GO:0022625]; extracellular exosome [GO:0070062]; nucleolus [GO:0005730]; nucleus [GO:0005634]	cell proliferation [GO:0008283]; nuclear-transcribed mRNA catabolic process, nonsense-mediated decay [GO:0000184]; ribosomal large subunit assembly [GO:0000027]; SRP-dependent cotranslational protein targeting to membrane [GO:0006614]; translation [GO:0006412]; translational initiation [GO:0006413]
P83731	RL24_HUMAN	60S ribosomal protein L24 (60S ribosomal protein L30) (Large ribosomal subunit protein eL24)	RPL24	cadherin binding [GO:0045296]; RNA binding [GO:0003723]; structural constituent of ribosome [GO:0003735]	cytoplasm [GO:0005737]; cytosol [GO:0005829]; cytosolic large ribosomal subunit [GO:0022625]; endoplasmic reticulum [GO:0005783]; extracellular exosome [GO:0070062]; membrane [GO:0016020]; polysomal ribosome [GO:0042788]	assembly of large subunit precursor of preribosome [GO:1902626]; cytoplasmic translation [GO:0002181]; nuclear-transcribed mRNA catabolic process, nonsense-mediated decay [GO:0000184]; ribosomal large subunit assembly [GO:0000027]; SRP-dependent cotranslational protein targeting to membrane [GO:0006614]; translation [GO:0006412]; translational initiation [GO:0006413]
P61254	RL26_HUMAN	60S ribosomal protein L26 (Large ribosomal subunit protein uL24)	RPL26	mRNA 5'-UTR binding [GO:0048027]; RNA binding [GO:0003723]; structural constituent of ribosome [GO:0003735]	cytoplasm [GO:0005737]; cytosol [GO:0005829]; cytosolic large ribosomal subunit [GO:0022625]; cytosolic ribosome [GO:0022626]; extracellular exosome [GO:0070062]; membrane [GO:0016020]; nucleolus [GO:0005730]; nucleoplasm [GO:0005654]; ribonucleoprotein complex [GO:1990904]	cellular response to gamma radiation [GO:0071480]; cellular response to UV [GO:0034644]; cytoplasmic translation [GO:0002181]; DNA damage response, signal transduction by p53 class mediator resulting in cell cycle arrest [GO:0006977]; nuclear-transcribed mRNA catabolic process, nonsense-mediated decay [GO:0000184]; positive regulation of DNA damage response, signal transduction by p53 class media…
Q9UNX3	RL26L_HUMAN	60S ribosomal protein L26-like 1 (Large ribosomal subunit protein uL24-like 1)	RPL26L1	RNA binding [GO:0003723]; structural constituent of ribosome [GO:0003735]	cytosolic large ribosomal subunit [GO:0022625]; extracellular exosome [GO:0070062]	cytoplasmic translation [GO:0002181]; ribosomal large subunit biogenesis [GO:0042273]
P61353	RL27_HUMAN	60S ribosomal protein L27 (Large ribosomal subunit protein eL27)	RPL27	RNA binding [GO:0003723]; structural constituent of ribosome [GO:0003735]	cytoplasmic side of rough endoplasmic reticulum membrane [GO:0098556]; cytosol [GO:0005829]; cytosolic large ribosomal subunit [GO:0022625]; extracellular exosome [GO:0070062]; focal adhesion [GO:0005925]; membrane [GO:0016020]; nucleus [GO:0005634]; ribonucleoprotein complex [GO:1990904]; ribosome [GO:0005840]	nuclear-transcribed mRNA catabolic process, nonsense-mediated decay [GO:0000184]; response to aldosterone [GO:1904044]; rRNA processing [GO:0006364]; SRP-dependent cotranslational protein targeting to membrane [GO:0006614]; translation [GO:0006412]; translational initiation [GO:0006413]
P46776	RL27A_HUMAN	60S ribosomal protein L27a (Large ribosomal subunit protein uL15)	RPL27A	RNA binding [GO:0003723]; structural constituent of ribosome [GO:0003735]	cytosol [GO:0005829]; cytosolic large ribosomal subunit [GO:0022625]; endoplasmic reticulum [GO:0005783]; membrane [GO:0016020]	cytoplasmic translation [GO:0002181]; nuclear-transcribed mRNA catabolic process, nonsense-mediated decay [GO:0000184]; SRP-dependent cotranslational protein targeting to membrane [GO:0006614]; translation [GO:0006412]; translational initiation [GO:0006413]
P46779	RL28_HUMAN	60S ribosomal protein L28 (Large ribosomal subunit protein eL28)	RPL28	RNA binding [GO:0003723]; structural constituent of ribosome [GO:0003735]	cell body [GO:0044297]; cytoplasmic ribonucleoprotein granule [GO:0036464]; cytosol [GO:0005829]; cytosolic large ribosomal subunit [GO:0022625]; dendrite [GO:0030425]; extracellular exosome [GO:0070062]; membrane [GO:0016020]	nuclear-transcribed mRNA catabolic process, nonsense-mediated decay [GO:0000184]; SRP-dependent cotranslational protein targeting to membrane [GO:0006614]; translation [GO:0006412]; translational initiation [GO:0006413]
P47914	RL29_HUMAN	60S ribosomal protein L29 (Cell surface heparin-binding protein HIP) (Large ribosomal subunit protein eL29)	RPL29	cadherin binding [GO:0045296]; heparin binding [GO:0008201]; RNA binding [GO:0003723]; structural constituent of ribosome [GO:0003735]	cytosol [GO:0005829]; cytosolic large ribosomal subunit [GO:0022625]; membrane [GO:0016020]	cytoplasmic translation [GO:0002181]; embryo implantation [GO:0007566]; nuclear-transcribed mRNA catabolic process, nonsense-mediated decay [GO:0000184]; SRP-dependent cotranslational protein targeting to membrane [GO:0006614]; translation [GO:0006412]; translational initiation [GO:0006413]
P39023	RL3_HUMAN	60S ribosomal protein L3 (HIV-1 TAR RNA-binding protein B) (TARBP-B) (Large ribosomal subunit protein uL3)	RPL3	5S rRNA binding [GO:0008097]; RNA binding [GO:0003723]; structural constituent of ribosome [GO:0003735]	cytoplasm [GO:0005737]; cytosol [GO:0005829]; cytosolic large ribosomal subunit [GO:0022625]; extracellular exosome [GO:0070062]; focal adhesion [GO:0005925]; nucleolus [GO:0005730]; nucleus [GO:0005634]; protein-containing complex [GO:0032991]	cellular response to interleukin-4 [GO:0071353]; nuclear-transcribed mRNA catabolic process, nonsense-mediated decay [GO:0000184]; ribosomal large subunit assembly [GO:0000027]; SRP-dependent cotranslational protein targeting to membrane [GO:0006614]; translation [GO:0006412]; translational initiation [GO:0006413]
P62888	RL30_HUMAN	60S ribosomal protein L30 (Large ribosomal subunit protein eL30)	RPL30	RNA binding [GO:0003723]; structural constituent of ribosome [GO:0003735]	cytosol [GO:0005829]; cytosolic large ribosomal subunit [GO:0022625]; extracellular exosome [GO:0070062]; focal adhesion [GO:0005925]; membrane [GO:0016020]; nucleus [GO:0005634]; polysomal ribosome [GO:0042788]	antimicrobial humoral immune response mediated by antimicrobial peptide [GO:0061844]; cytoplasmic translation [GO:0002181]; defense response to Gram-negative bacterium [GO:0050829]; killing of cells of other organism [GO:0031640]; nuclear-transcribed mRNA catabolic process, nonsense-mediated decay [GO:0000184]; SRP-dependent cotranslational protein targeting to membrane [GO:0006614]; translation …
P62899	RL31_HUMAN	60S ribosomal protein L31 (Large ribosomal subunit protein eL31)	RPL31	RNA binding [GO:0003723]; structural constituent of ribosome [GO:0003735]	cytosol [GO:0005829]; cytosolic large ribosomal subunit [GO:0022625]; extracellular exosome [GO:0070062]; focal adhesion [GO:0005925]; membrane [GO:0016020]; polysomal ribosome [GO:0042788]	cytoplasmic translation [GO:0002181]; nuclear-transcribed mRNA catabolic process, nonsense-mediated decay [GO:0000184]; SRP-dependent cotranslational protein targeting to membrane [GO:0006614]; translation [GO:0006412]; translational initiation [GO:0006413]
P62910	RL32_HUMAN	60S ribosomal protein L32 (Large ribosomal subunit protein eL32)	RPL32	RNA binding [GO:0003723]; structural constituent of ribosome [GO:0003735]	cytosol [GO:0005829]; cytosolic large ribosomal subunit [GO:0022625]; membrane [GO:0016020]; polysomal ribosome [GO:0042788]	cytoplasmic translation [GO:0002181]; nuclear-transcribed mRNA catabolic process, nonsense-mediated decay [GO:0000184]; SRP-dependent cotranslational protein targeting to membrane [GO:0006614]; translation [GO:0006412]; translational initiation [GO:0006413]
P49207	RL34_HUMAN	60S ribosomal protein L34 (Large ribosomal subunit protein eL34)	RPL34	cadherin binding [GO:0045296]; RNA binding [GO:0003723]; structural constituent of ribosome [GO:0003735]	cytosol [GO:0005829]; cytosolic large ribosomal subunit [GO:0022625]; endoplasmic reticulum [GO:0005783]; extracellular exosome [GO:0070062]	nuclear-transcribed mRNA catabolic process, nonsense-mediated decay [GO:0000184]; ribosome biogenesis [GO:0042254]; SRP-dependent cotranslational protein targeting to membrane [GO:0006614]; translation [GO:0006412]; translational initiation [GO:0006413]
P42766	RL35_HUMAN	60S ribosomal protein L35 (Large ribosomal subunit protein uL29)	RPL35	mRNA binding [GO:0003729]; RNA binding [GO:0003723]; structural constituent of ribosome [GO:0003735]	cytosol [GO:0005829]; cytosolic large ribosomal subunit [GO:0022625]; membrane [GO:0016020]; nucleolus [GO:0005730]	maturation of LSU-rRNA from tricistronic rRNA transcript (SSU-rRNA, 5.8S rRNA, LSU-rRNA) [GO:0000463]; nuclear-transcribed mRNA catabolic process, nonsense-mediated decay [GO:0000184]; SRP-dependent cotranslational protein targeting to membrane [GO:0006614]; translation [GO:0006412]; translational initiation [GO:0006413]
P18077	RL35A_HUMAN	60S ribosomal protein L35a (Cell growth-inhibiting gene 33 protein) (Large ribosomal subunit protein eL33)	RPL35A	RNA binding [GO:0003723]; structural constituent of ribosome [GO:0003735]; tRNA binding [GO:0000049]	cytosol [GO:0005829]; cytosolic large ribosomal subunit [GO:0022625]; extracellular exosome [GO:0070062]; membrane [GO:0016020]	cytoplasmic translation [GO:0002181]; nuclear-transcribed mRNA catabolic process, nonsense-mediated decay [GO:0000184]; ribosomal large subunit biogenesis [GO:0042273]; rRNA processing [GO:0006364]; SRP-dependent cotranslational protein targeting to membrane [GO:0006614]; translation [GO:0006412]; translational initiation [GO:0006413]
Q9Y3U8	RL36_HUMAN	60S ribosomal protein L36 (Large ribosomal subunit protein eL36)	RPL36	RNA binding [GO:0003723]; structural constituent of ribosome [GO:0003735]	cytoplasm [GO:0005737]; cytosol [GO:0005829]; cytosolic large ribosomal subunit [GO:0022625]; membrane [GO:0016020]; nucleolus [GO:0005730]; polysomal ribosome [GO:0042788]	cytoplasmic translation [GO:0002181]; nuclear-transcribed mRNA catabolic process, nonsense-mediated decay [GO:0000184]; SRP-dependent cotranslational protein targeting to membrane [GO:0006614]; translation [GO:0006412]; translational initiation [GO:0006413]
P83881	RL36A_HUMAN	60S ribosomal protein L36a (60S ribosomal protein L44) (Cell growth-inhibiting gene 15 protein) (Cell migration-inducing gene 6 protein) (Large ribosomal subunit protein eL42)	RPL36A	RNA binding [GO:0003723]; structural constituent of ribosome [GO:0003735]	cytosol [GO:0005829]; cytosolic large ribosomal subunit [GO:0022625]; endoplasmic reticulum [GO:0005783]; plasma membrane [GO:0005886]; polysomal ribosome [GO:0042788]; ribosome [GO:0005840]	cytoplasmic translation [GO:0002181]; nuclear-transcribed mRNA catabolic process, nonsense-mediated decay [GO:0000184]; SRP-dependent cotranslational protein targeting to membrane [GO:0006614]; translation [GO:0006412]; translational initiation [GO:0006413]
Q969Q0	RL36L_HUMAN	60S ribosomal protein L36a-like (Large ribosomal subunit protein eL42-like)	RPL36AL	structural constituent of ribosome [GO:0003735]	cytosol [GO:0005829]; cytosolic large ribosomal subunit [GO:0022625]; endoplasmic reticulum [GO:0005783]; nucleus [GO:0005634]; plasma membrane [GO:0005886]	translation [GO:0006412]
P61513	RL37A_HUMAN	60S ribosomal protein L37a (Large ribosomal subunit protein eL43)	RPL37A	metal ion binding [GO:0046872]; RNA binding [GO:0003723]; structural constituent of ribosome [GO:0003735]	cytosol [GO:0005829]; cytosolic large ribosomal subunit [GO:0022625]; extracellular exosome [GO:0070062]; focal adhesion [GO:0005925]; nucleus [GO:0005634]	nuclear-transcribed mRNA catabolic process, nonsense-mediated decay [GO:0000184]; SRP-dependent cotranslational protein targeting to membrane [GO:0006614]; translation [GO:0006412]; translational initiation [GO:0006413]
P63173	RL38_HUMAN	60S ribosomal protein L38 (Large ribosomal subunit protein eL38)	RPL38	RNA binding [GO:0003723]; structural constituent of ribosome [GO:0003735]	cytosol [GO:0005829]; cytosolic large ribosomal subunit [GO:0022625]; eukaryotic 80S initiation complex [GO:0033291]; focal adhesion [GO:0005925]; polysomal ribosome [GO:0042788]	90S preribosome assembly [GO:0034463]; axial mesoderm development [GO:0048318]; cytoplasmic translation [GO:0002181]; middle ear morphogenesis [GO:0042474]; nuclear-transcribed mRNA catabolic process, nonsense-mediated decay [GO:0000184]; ossification [GO:0001503]; regulation of translation [GO:0006417]; ribonucleoprotein complex assembly [GO:0022618]; sensory perception of sound [GO:0007605]; sk…
P62891	RL39_HUMAN	60S ribosomal protein L39 (Large ribosomal subunit protein eL39)	RPL39	RNA binding [GO:0003723]; structural constituent of ribosome [GO:0003735]	cytosol [GO:0005829]; cytosolic large ribosomal subunit [GO:0022625]; extracellular space [GO:0005615]; polysomal ribosome [GO:0042788]	antibacterial humoral response [GO:0019731]; antimicrobial humoral immune response mediated by antimicrobial peptide [GO:0061844]; cytoplasmic translation [GO:0002181]; defense response to Gram-positive bacterium [GO:0050830]; innate immune response in mucosa [GO:0002227]; nuclear-transcribed mRNA catabolic process, nonsense-mediated decay [GO:0000184]; SRP-dependent cotranslational protein targe…
P36578	RL4_HUMAN	60S ribosomal protein L4 (60S ribosomal protein L1) (Large ribosomal subunit protein uL4)	RPL4	RNA binding [GO:0003723]; structural constituent of ribosome [GO:0003735]	cytoplasm [GO:0005737]; cytosol [GO:0005829]; cytosolic large ribosomal subunit [GO:0022625]; extracellular exosome [GO:0070062]; focal adhesion [GO:0005925]; membrane [GO:0016020]; nucleolus [GO:0005730]; nucleus [GO:0005634]; ribonucleoprotein complex [GO:1990904]; rough endoplasmic reticulum [GO:0005791]	cytoplasmic translation [GO:0002181]; nuclear-transcribed mRNA catabolic process, nonsense-mediated decay [GO:0000184]; SRP-dependent cotranslational protein targeting to membrane [GO:0006614]; translation [GO:0006412]; translational initiation [GO:0006413]
P46777	RL5_HUMAN	60S ribosomal protein L5 (Large ribosomal subunit protein uL18)	RPL5	5S rRNA binding [GO:0008097]; mRNA 3'-UTR binding [GO:0003730]; mRNA 5'-UTR binding [GO:0048027]; RNA binding [GO:0003723]; structural constituent of ribosome [GO:0003735]; ubiquitin ligase inhibitor activity [GO:1990948]; ubiquitin protein ligase binding [GO:0031625]	cytoplasm [GO:0005737]; cytosol [GO:0005829]; cytosolic large ribosomal subunit [GO:0022625]; endoplasmic reticulum [GO:0005783]; extracellular exosome [GO:0070062]; focal adhesion [GO:0005925]; membrane [GO:0016020]; nucleolus [GO:0005730]; nucleoplasm [GO:0005654]; nucleus [GO:0005634]; protein-containing complex [GO:0032991]; ribonucleoprotein complex [GO:1990904]	negative regulation of protein neddylation [GO:2000435]; negative regulation of ubiquitin-dependent protein catabolic process [GO:2000059]; negative regulation of ubiquitin protein ligase activity [GO:1904667]; nuclear-transcribed mRNA catabolic process, nonsense-mediated decay [GO:0000184]; positive regulation of gene expression [GO:0010628]; positive regulation of translation [GO:0045727]; prot…
Q02878	RL6_HUMAN	60S ribosomal protein L6 (Large ribosomal subunit protein eL6) (Neoplasm-related protein C140) (Tax-responsive enhancer element-binding protein 107) (TaxREB107)	RPL6	cadherin binding [GO:0045296]; DNA binding [GO:0003677]; RNA binding [GO:0003723]; structural constituent of ribosome [GO:0003735]	cytoplasmic ribonucleoprotein granule [GO:0036464]; cytosol [GO:0005829]; cytosolic large ribosomal subunit [GO:0022625]; focal adhesion [GO:0005925]; membrane [GO:0016020]; nucleus [GO:0005634]; polysomal ribosome [GO:0042788]; rough endoplasmic reticulum [GO:0005791]	cytoplasmic translation [GO:0002181]; nuclear-transcribed mRNA catabolic process, nonsense-mediated decay [GO:0000184]; regulation of transcription, DNA-templated [GO:0006355]; ribosomal large subunit assembly [GO:0000027]; SRP-dependent cotranslational protein targeting to membrane [GO:0006614]; translation [GO:0006412]; translational initiation [GO:0006413]
P18124	RL7_HUMAN	60S ribosomal protein L7 (Large ribosomal subunit protein uL30)	RPL7	DNA binding [GO:0003677]; mRNA binding [GO:0003729]; protein homodimerization activity [GO:0042803]; RNA binding [GO:0003723]; structural constituent of ribosome [GO:0003735]	cytoplasm [GO:0005737]; cytosol [GO:0005829]; cytosolic large ribosomal subunit [GO:0022625]; focal adhesion [GO:0005925]; membrane [GO:0016020]; nucleolus [GO:0005730]; nucleus [GO:0005634]; ribonucleoprotein complex [GO:1990904]	cytoplasmic translation [GO:0002181]; maturation of LSU-rRNA from tricistronic rRNA transcript (SSU-rRNA, 5.8S rRNA, LSU-rRNA) [GO:0000463]; nuclear-transcribed mRNA catabolic process, nonsense-mediated decay [GO:0000184]; ribosomal large subunit biogenesis [GO:0042273]; rRNA processing [GO:0006364]; SRP-dependent cotranslational protein targeting to membrane [GO:0006614]; translation [GO:0006412…
Q6DKI1	RL7L_HUMAN	60S ribosomal protein L7-like 1 (Large ribosomal subunit protein uL30-like 1)	RPL7L1	RNA binding [GO:0003723]; structural constituent of ribosome [GO:0003735]	cytosolic large ribosomal subunit [GO:0022625]; nucleolus [GO:0005730]	blastocyst formation [GO:0001825]; cytoplasmic translation [GO:0002181]; maturation of LSU-rRNA from tricistronic rRNA transcript (SSU-rRNA, 5.8S rRNA, LSU-rRNA) [GO:0000463]
P62424	RL7A_HUMAN	60S ribosomal protein L7a (Large ribosomal subunit protein eL8) (PLA-X polypeptide) (Surfeit locus protein 3)	RPL7A	cadherin binding [GO:0045296]; RNA binding [GO:0003723]; structural constituent of ribosome [GO:0003735]	cytoplasm [GO:0005737]; cytosol [GO:0005829]; cytosolic large ribosomal subunit [GO:0022625]; focal adhesion [GO:0005925]; membrane [GO:0016020]; nucleolus [GO:0005730]; nucleus [GO:0005634]; polysomal ribosome [GO:0042788]	maturation of LSU-rRNA [GO:0000470]; nuclear-transcribed mRNA catabolic process, nonsense-mediated decay [GO:0000184]; SRP-dependent cotranslational protein targeting to membrane [GO:0006614]; translation [GO:0006412]; translational initiation [GO:0006413]
P62917	RL8_HUMAN	60S ribosomal protein L8 (Large ribosomal subunit protein uL2)	RPL8	5.8S rRNA binding [GO:1990932]; RNA binding [GO:0003723]; structural constituent of ribosome [GO:0003735]	cytosol [GO:0005829]; cytosolic large ribosomal subunit [GO:0022625]; focal adhesion [GO:0005925]; membrane [GO:0016020]; polysomal ribosome [GO:0042788]	cellular response to nerve growth factor stimulus [GO:1990090]; cytoplasmic translation [GO:0002181]; nuclear-transcribed mRNA catabolic process, nonsense-mediated decay [GO:0000184]; SRP-dependent cotranslational protein targeting to membrane [GO:0006614]; translation [GO:0006412]; translational initiation [GO:0006413]
P32969	RL9_HUMAN	60S ribosomal protein L9 (Large ribosomal subunit protein uL6)	RPL9; RPL9P7; RPL9P8; RPL9P9	RNA binding [GO:0003723]; rRNA binding [GO:0019843]; structural constituent of ribosome [GO:0003735]	cytosol [GO:0005829]; cytosolic large ribosomal subunit [GO:0022625]; focal adhesion [GO:0005925]; membrane [GO:0016020]; nucleus [GO:0005634]; ribosome [GO:0005840]	cytoplasmic translation [GO:0002181]; nuclear-transcribed mRNA catabolic process, nonsense-mediated decay [GO:0000184]; SRP-dependent cotranslational protein targeting to membrane [GO:0006614]; translation [GO:0006412]; translational initiation [GO:0006413]
Q9Y221	NIP7_HUMAN	60S ribosome subunit biogenesis protein NIP7 homolog (KD93)	NIP7	RNA binding [GO:0003723]	cytosol [GO:0005829]; nucleolus [GO:0005730]; nucleus [GO:0005634]; preribosome, large subunit precursor [GO:0030687]	ribosomal large subunit biogenesis [GO:0042273]; ribosome assembly [GO:0042255]
Q9UBM7	DHCR7_HUMAN	7-dehydrocholesterol reductase (7-DHC reductase) (EC 1.3.1.21) (Putative sterol reductase SR-2) (Sterol Delta(7)-reductase)	DHCR7	7-dehydrocholesterol reductase activity [GO:0047598]; NADP binding [GO:0050661]; sterol delta7 reductase activity [GO:0009918]	cytosol [GO:0005829]; endoplasmic reticulum [GO:0005783]; endoplasmic reticulum membrane [GO:0005789]; integral component of endoplasmic reticulum membrane [GO:0030176]; membrane [GO:0016020]; nuclear outer membrane [GO:0005640]	blood vessel development [GO:0001568]; brassinosteroid biosynthetic process [GO:0016132]; cell differentiation [GO:0030154]; cholesterol biosynthetic process [GO:0006695]; cholesterol biosynthetic process via desmosterol [GO:0033489]; cholesterol biosynthetic process via lathosterol [GO:0033490]; lung development [GO:0030324]; multicellular organism growth [GO:0035264]; post-embryonic development…
Q99996	AKAP9_HUMAN	A-kinase anchor protein 9 (AKAP-9) (A-kinase anchor protein 350 kDa) (AKAP 350) (hgAKAP 350) (A-kinase anchor protein 450 kDa) (AKAP 450) (AKAP 120-like protein) (Centrosome- and Golgi-localized PKN-associated protein) (CG-NAP) (Protein hyperion) (Protein kinase A-anchoring protein 9) (PRKA9) (Protein yotiao)	AKAP9	DNA binding [GO:0003677]; ion channel binding [GO:0044325]; potassium channel regulator activity [GO:0015459]; protein-containing complex scaffold activity [GO:0032947]; protein kinase A regulatory subunit binding [GO:0034237]; Ras guanyl-nucleotide exchange factor activity [GO:0005088]; signaling receptor binding [GO:0005102]	centrosome [GO:0005813]; cis-Golgi network [GO:0005801]; cytoskeleton [GO:0005856]; cytosol [GO:0005829]; dendritic branch [GO:0044307]; Golgi apparatus [GO:0005794]; Golgi stack [GO:0005795]; intracellular membrane-bounded organelle [GO:0043231]; neuronal cell body [GO:0043025]; synaptic membrane [GO:0097060]; voltage-gated potassium channel complex [GO:0008076]	cellular response to cAMP [GO:0071320]; chemical synaptic transmission [GO:0007268]; ciliary basal body-plasma membrane docking [GO:0097711]; G2/M transition of mitotic cell cycle [GO:0000086]; maintenance of centrosome location [GO:0051661]; MAPK cascade [GO:0000165]; microtubule nucleation [GO:0007020]; negative regulation of adenylate cyclase activity [GO:0007194]; positive regulation of micro…
Q8IZP0	ABI1_HUMAN	Abl interactor 1 (Abelson interactor 1) (Abi-1) (Abl-binding protein 4) (AblBP4) (Eps8 SH3 domain-binding protein) (Eps8-binding protein) (Nap1-binding protein) (Nap1BP) (Spectrin SH3 domain-binding protein 1) (e3B1)	ABI1	cadherin binding [GO:0045296]; cytoskeletal protein binding [GO:0008092]; protein-containing complex binding [GO:0044877]; protein tyrosine kinase activator activity [GO:0030296]; SH3 domain binding [GO:0017124]	cell junction [GO:0030054]; cytoskeleton [GO:0005856]; cytosol [GO:0005829]; endoplasmic reticulum [GO:0005783]; extracellular exosome [GO:0070062]; filopodium tip [GO:0032433]; growth cone [GO:0030426]; intracellular [GO:0005622]; lamellipodium [GO:0030027]; nucleus [GO:0005634]; postsynaptic density [GO:0014069]; postsynaptic membrane [GO:0045211]; SCAR complex [GO:0031209]	actin polymerization or depolymerization [GO:0008154]; dendrite morphogenesis [GO:0048813]; Fc-gamma receptor signaling pathway involved in phagocytosis [GO:0038096]; lamellipodium morphogenesis [GO:0072673]; megakaryocyte development [GO:0035855]; negative regulation of cell proliferation [GO:0008285]; peptidyl-tyrosine phosphorylation [GO:0018108]; somitogenesis [GO:0001756]; transmembrane rece…
Q8IZT6	ASPM_HUMAN	Abnormal spindle-like microcephaly-associated protein (Abnormal spindle protein homolog) (Asp homolog)	ASPM	calmodulin binding [GO:0005516]; protein kinase binding [GO:0019901]	apical plasma membrane [GO:0016324]; centrosome [GO:0005813]; cytoplasm [GO:0005737]; meiotic spindle [GO:0072687]; microtubule minus-end [GO:0036449]; midbody [GO:0030496]; mitotic spindle pole [GO:0097431]; nucleus [GO:0005634]	cerebral cortex development [GO:0021987]; developmental growth [GO:0048589]; forebrain neuroblast division [GO:0021873]; maintenance of centrosome location [GO:0051661]; male gonad development [GO:0008584]; negative regulation of asymmetric cell division [GO:0045769]; negative regulation of neuron differentiation [GO:0045665]; neuronal stem cell population maintenance [GO:0097150]; neuron migrati…
A1L0T0	ILVBL_HUMAN	Acetolactate synthase-like protein (EC 2.2.1.-) (IlvB-like protein)	ILVBL	magnesium ion binding [GO:0000287]; thiamine pyrophosphate binding [GO:0030976]; transferase activity [GO:0016740]	integral component of membrane [GO:0016021]; membrane [GO:0016020]
P24752	THIL_HUMAN	Acetyl-CoA acetyltransferase, mitochondrial (EC 2.3.1.9) (Acetoacetyl-CoA thiolase) (T2)	ACAT1	acetyl-CoA C-acetyltransferase activity [GO:0003985]; carbon-carbon lyase activity [GO:0016830]; coenzyme binding [GO:0050662]; enzyme binding [GO:0019899]; ligase activity, forming carbon-carbon bonds [GO:0016885]; metal ion binding [GO:0046872]; protein homodimerization activity [GO:0042803]	extracellular exosome [GO:0070062]; mitochondrial matrix [GO:0005759]; mitochondrion [GO:0005739]	acetyl-CoA biosynthetic process [GO:0006085]; acetyl-CoA catabolic process [GO:0046356]; adipose tissue development [GO:0060612]; brain development [GO:0007420]; branched-chain amino acid catabolic process [GO:0009083]; coenzyme A biosynthetic process [GO:0015937]; coenzyme A metabolic process [GO:0015936]; fatty acid beta-oxidation [GO:0006635]; isoleucine catabolic process [GO:0006550]; ketone …
Q13085	ACACA_HUMAN	Acetyl-CoA carboxylase 1 (ACC1) (EC 6.4.1.2) (ACC-alpha) [Includes: Biotin carboxylase (EC 6.3.4.14)]	ACACA	acetyl-CoA carboxylase activity [GO:0003989]; ATP binding [GO:0005524]; biotin carboxylase activity [GO:0004075]; identical protein binding [GO:0042802]; metal ion binding [GO:0046872]	actin cytoskeleton [GO:0015629]; cytosol [GO:0005829]; fibrillar center [GO:0001650]	acetyl-CoA metabolic process [GO:0006084]; carnitine shuttle [GO:0006853]; cellular response to prostaglandin E stimulus [GO:0071380]; fatty acid biosynthetic process [GO:0006633]; fatty-acyl-CoA biosynthetic process [GO:0046949]; lipid homeostasis [GO:0055088]; malonyl-CoA biosynthetic process [GO:2001295]; positive regulation of cellular metabolic process [GO:0031325]; protein homotetramerizati…
O00763	ACACB_HUMAN	Acetyl-CoA carboxylase 2 (EC 6.4.1.2) (ACC-beta) [Includes: Biotin carboxylase (EC 6.3.4.14)]	ACACB	acetyl-CoA carboxylase activity [GO:0003989]; ATP binding [GO:0005524]; biotin binding [GO:0009374]; biotin carboxylase activity [GO:0004075]; identical protein binding [GO:0042802]; metal ion binding [GO:0046872]	cytosol [GO:0005829]; endomembrane system [GO:0012505]; mitochondrial outer membrane [GO:0005741]; mitochondrion [GO:0005739]; nucleus [GO:0005634]	acetyl-CoA metabolic process [GO:0006084]; carnitine shuttle [GO:0006853]; energy homeostasis [GO:0097009]; fatty acid biosynthetic process [GO:0006633]; malonyl-CoA biosynthetic process [GO:2001295]; negative regulation of catalytic activity [GO:0043086]; negative regulation of fatty acid beta-oxidation [GO:0031999]; negative regulation of gene expression [GO:0010629]; positive regulation of cel…
O00400	ACATN_HUMAN	Acetyl-coenzyme A transporter 1 (AT-1) (Acetyl-CoA transporter 1) (Solute carrier family 33 member 1)	SLC33A1	acetyl-CoA transmembrane transporter activity [GO:0008521]; solute:proton symporter activity [GO:0015295]	endoplasmic reticulum membrane [GO:0005789]; Golgi membrane [GO:0000139]; integral component of plasma membrane [GO:0005887]; membrane [GO:0016020]	BMP signaling pathway [GO:0030509]; SMAD protein signal transduction [GO:0060395]; transmembrane transport [GO:0055085]
P39687	AN32A_HUMAN	Acidic leucine-rich nuclear phosphoprotein 32 family member A (Acidic nuclear phosphoprotein pp32) (pp32) (Leucine-rich acidic nuclear protein) (LANP) (Mapmodulin) (Potent heat-stable protein phosphatase 2A inhibitor I1PP2A) (Putative HLA-DR-associated protein I) (PHAPI)	ANP32A	histone binding [GO:0042393]; RNA binding [GO:0003723]	cytoplasm [GO:0005737]; endoplasmic reticulum [GO:0005783]; nucleoplasm [GO:0005654]; nucleus [GO:0005634]; perinuclear region of cytoplasm [GO:0048471]	intracellular signal transduction [GO:0035556]; nucleocytoplasmic transport [GO:0006913]; regulation of apoptotic process [GO:0042981]; regulation of mRNA stability [GO:0043488]; regulation of transcription, DNA-templated [GO:0006355]; transcription, DNA-templated [GO:0006351]
Q92688	AN32B_HUMAN	Acidic leucine-rich nuclear phosphoprotein 32 family member B (Acidic protein rich in leucines) (Putative HLA-DR-associated protein I-2) (PHAPI2) (Silver-stainable protein SSP29)	ANP32B	histone binding [GO:0042393]; RNA polymerase binding [GO:0070063]	cytoplasm [GO:0005737]; extracellular exosome [GO:0070062]; nucleus [GO:0005634]	activation of cysteine-type endopeptidase activity involved in apoptotic process [GO:0006919]; histone exchange [GO:0043486]; inner ear development [GO:0048839]; negative regulation of cell differentiation [GO:0045596]; nucleosome assembly [GO:0006334]; positive regulation of protein export from nucleus [GO:0046827]; roof of mouth development [GO:0060021]; vasculature development [GO:0001944]; ve…
O43423	AN32C_HUMAN	Acidic leucine-rich nuclear phosphoprotein 32 family member C (Phosphoprotein 32-related protein 1) (Tumorigenic protein pp32r1)	ANP32C	histone binding [GO:0042393]	nucleus [GO:0005634]	nucleocytoplasmic transport [GO:0006913]; regulation of apoptotic process [GO:0042981]
O95626	AN32D_HUMAN	Acidic leucine-rich nuclear phosphoprotein 32 family member D (Phosphoprotein 32-related protein 2) (Tumorigenic protein pp32r2)	ANP32D	histone binding [GO:0042393]	nucleus [GO:0005634]	nucleocytoplasmic transport [GO:0006913]; regulation of apoptotic process [GO:0042981]
O14639	ABLM1_HUMAN	Actin-binding LIM protein 1 (abLIM-1) (Actin-binding LIM protein family member 1) (Actin-binding double zinc finger protein) (LIMAB1) (Limatin)	ABLIM1	actin binding [GO:0003779]; metal ion binding [GO:0046872]	actin cytoskeleton [GO:0015629]; cytoplasm [GO:0005737]; lamellipodium [GO:0030027]; stress fiber [GO:0001725]	animal organ morphogenesis [GO:0009887]; cilium assembly [GO:0060271]; cytoskeleton organization [GO:0007010]; lamellipodium assembly [GO:0030032]; visual perception [GO:0007601]
P61160	ARP2_HUMAN	Actin-related protein 2 (Actin-like protein 2)	ACTR2	actin binding [GO:0003779]; ATP binding [GO:0005524]; structural constituent of cytoskeleton [GO:0005200]	actin cap [GO:0030478]; actin cytoskeleton [GO:0015629]; Arp2/3 protein complex [GO:0005885]; azurophil granule lumen [GO:0035578]; cytoplasm [GO:0005737]; cytosol [GO:0005829]; extracellular exosome [GO:0070062]; extracellular region [GO:0005576]; ficolin-1-rich granule lumen [GO:1904813]; focal adhesion [GO:0005925]; invadopodium [GO:0071437]; lamellipodium [GO:0030027]; membrane [GO:0016020]; …	Arp2/3 complex-mediated actin nucleation [GO:0034314]; associative learning [GO:0008306]; asymmetric cell division [GO:0008356]; cellular response to interferon-gamma [GO:0071346]; cellular response to trichostatin A [GO:0035984]; cilium assembly [GO:0060271]; cytosolic transport [GO:0016482]; ephrin receptor signaling pathway [GO:0048013]; establishment or maintenance of cell polarity [GO:000716…
O15143	ARC1B_HUMAN	Actin-related protein 2/3 complex subunit 1B (Arp2/3 complex 41 kDa subunit) (p41-ARC)	ARPC1B	actin binding [GO:0003779]; protein-containing complex binding [GO:0044877]; structural constituent of cytoskeleton [GO:0005200]	actin cytoskeleton [GO:0015629]; Arp2/3 protein complex [GO:0005885]; cytosol [GO:0005829]; extracellular exosome [GO:0070062]; focal adhesion [GO:0005925]; tubulobulbar complex [GO:0036284]	Arp2/3 complex-mediated actin nucleation [GO:0034314]; ephrin receptor signaling pathway [GO:0048013]; Fc-gamma receptor signaling pathway involved in phagocytosis [GO:0038096]; response to estradiol [GO:0032355]; response to estrogen [GO:0043627]
O15144	ARPC2_HUMAN	Actin-related protein 2/3 complex subunit 2 (Arp2/3 complex 34 kDa subunit) (p34-ARC)	ARPC2	actin binding [GO:0003779]; structural constituent of cytoskeleton [GO:0005200]	actin cytoskeleton [GO:0015629]; Arp2/3 protein complex [GO:0005885]; cytosol [GO:0005829]; endosome [GO:0005768]; extracellular exosome [GO:0070062]; focal adhesion [GO:0005925]; lamellipodium [GO:0030027]; muscle cell projection membrane [GO:0036195]; neuron projection [GO:0043005]; synapse [GO:0045202]	actin filament polymerization [GO:0030041]; actin polymerization-dependent cell motility [GO:0070358]; Arp2/3 complex-mediated actin nucleation [GO:0034314]; ephrin receptor signaling pathway [GO:0048013]; Fc-gamma receptor signaling pathway involved in phagocytosis [GO:0038096]; membrane organization [GO:0061024]; positive regulation of lamellipodium assembly [GO:0010592]; positive regulation of…
O15145	ARPC3_HUMAN	Actin-related protein 2/3 complex subunit 3 (Arp2/3 complex 21 kDa subunit) (p21-ARC)	ARPC3	actin binding [GO:0003779]; structural constituent of cytoskeleton [GO:0005200]	actin cytoskeleton [GO:0015629]; Arp2/3 protein complex [GO:0005885]; cytosol [GO:0005829]; extracellular exosome [GO:0070062]; filamentous actin [GO:0031941]; focal adhesion [GO:0005925]; growth cone leading edge [GO:0061850]; lamellipodium [GO:0030027]; membrane [GO:0016020]	actin polymerization-dependent cell motility [GO:0070358]; Arp2/3 complex-mediated actin nucleation [GO:0034314]; cellular response to nerve growth factor stimulus [GO:1990090]; ephrin receptor signaling pathway [GO:0048013]; Fc-gamma receptor signaling pathway involved in phagocytosis [GO:0038096]; membrane organization [GO:0061024]
P59998	ARPC4_HUMAN	Actin-related protein 2/3 complex subunit 4 (Arp2/3 complex 20 kDa subunit) (p20-ARC)	ARPC4	actin binding [GO:0003779]; enzyme binding [GO:0019899]; structural constituent of cytoskeleton [GO:0005200]	Arp2/3 protein complex [GO:0005885]; cell projection [GO:0042995]; cytosol [GO:0005829]; extracellular exosome [GO:0070062]	actin filament polymerization [GO:0030041]; actin nucleation [GO:0045010]; Arp2/3 complex-mediated actin nucleation [GO:0034314]; ephrin receptor signaling pathway [GO:0048013]; Fc-gamma receptor signaling pathway involved in phagocytosis [GO:0038096]; membrane organization [GO:0061024]
P61158	ARP3_HUMAN	Actin-related protein 3 (Actin-like protein 3)	ACTR3	actin binding [GO:0003779]; ATP binding [GO:0005524]; structural constituent of cytoskeleton [GO:0005200]	actin cytoskeleton [GO:0015629]; Arp2/3 protein complex [GO:0005885]; brush border [GO:0005903]; cell-cell junction [GO:0005911]; cytosol [GO:0005829]; extracellular exosome [GO:0070062]; focal adhesion [GO:0005925]; lamellipodium [GO:0030027]; membrane [GO:0016020]	actin polymerization-dependent cell motility [GO:0070358]; Arp2/3 complex-mediated actin nucleation [GO:0034314]; asymmetric cell division [GO:0008356]; cellular response to interferon-gamma [GO:0071346]; cilium assembly [GO:0060271]; ephrin receptor signaling pathway [GO:0048013]; establishment or maintenance of cell polarity [GO:0007163]; Fc-gamma receptor signaling pathway involved in phagocyt…
Q9P1U1	ARP3B_HUMAN	Actin-related protein 3B (ARP3-beta) (Actin-like protein 3B) (Actin-related protein ARP4)	ACTR3B	actin binding [GO:0003779]; ATP binding [GO:0005524]	Arp2/3 protein complex [GO:0005885]; cell projection [GO:0042995]; cytoplasm [GO:0005737]; extracellular exosome [GO:0070062]	Arp2/3 complex-mediated actin nucleation [GO:0034314]
Q9C0K3	ARP3C_HUMAN	Actin-related protein 3C (Actin-related protein 11)	ACTR3C	actin binding [GO:0003779]; ATP binding [GO:0005524]	Arp2/3 protein complex [GO:0005885]; extracellular exosome [GO:0070062]	Arp2/3 complex-mediated actin nucleation [GO:0034314]
P68032	ACTC_HUMAN	Actin, alpha cardiac muscle 1 (Alpha-cardiac actin) [Cleaved into: Actin, alpha cardiac muscle 1, intermediate form]	ACTC1	ATPase activity [GO:0016887]; ATP binding [GO:0005524]; myosin binding [GO:0017022]	actin filament [GO:0005884]; actomyosin, actin portion [GO:0042643]; blood microparticle [GO:0072562]; cell body [GO:0044297]; cytoplasm [GO:0005737]; cytosol [GO:0005829]; extracellular exosome [GO:0070062]; extracellular space [GO:0005615]; filopodium [GO:0030175]; focal adhesion [GO:0005925]; I band [GO:0031674]; lamellipodium [GO:0030027]; membrane [GO:0016020]; sarcomere [GO:0030017]	actin filament-based movement [GO:0030048]; actin-myosin filament sliding [GO:0033275]; actomyosin structure organization [GO:0031032]; cardiac muscle contraction [GO:0060048]; cardiac muscle tissue morphogenesis [GO:0055008]; cardiac myofibril assembly [GO:0055003]; heart contraction [GO:0060047]; mesenchyme migration [GO:0090131]; muscle filament sliding [GO:0030049]; negative regulation of apo…
P68133	ACTS_HUMAN	Actin, alpha skeletal muscle (Alpha-actin-1) [Cleaved into: Actin, alpha skeletal muscle, intermediate form]	ACTA1	ADP binding [GO:0043531]; ATP binding [GO:0005524]; myosin binding [GO:0017022]; structural constituent of cytoskeleton [GO:0005200]	actin cytoskeleton [GO:0015629]; actin filament [GO:0005884]; blood microparticle [GO:0072562]; cell body [GO:0044297]; cytosol [GO:0005829]; extracellular exosome [GO:0070062]; extracellular space [GO:0005615]; filopodium [GO:0030175]; lamellipodium [GO:0030027]; sarcomere [GO:0030017]; stress fiber [GO:0001725]; striated muscle thin filament [GO:0005865]	cellular response to organonitrogen compound [GO:0071417]; mesenchyme migration [GO:0090131]; muscle contraction [GO:0006936]; muscle filament sliding [GO:0030049]; positive regulation of gene expression [GO:0010628]; response to extracellular stimulus [GO:0009991]; response to lithium ion [GO:0010226]; response to mechanical stimulus [GO:0009612]; response to steroid hormone [GO:0048545]; skelet…
P62736	ACTA_HUMAN	Actin, aortic smooth muscle (Alpha-actin-2) (Cell growth-inhibiting gene 46 protein) [Cleaved into: Actin, aortic smooth muscle, intermediate form]	ACTA2	ATP binding [GO:0005524]; protein kinase binding [GO:0019901]	actin cytoskeleton [GO:0015629]; cell body [GO:0044297]; cytoplasm [GO:0005737]; cytosol [GO:0005829]; extracellular exosome [GO:0070062]; extracellular space [GO:0005615]; filopodium [GO:0030175]; lamellipodium [GO:0030027]; protein-containing complex [GO:0032991]; smooth muscle contractile fiber [GO:0030485]	glomerular mesangial cell development [GO:0072144]; mesenchyme migration [GO:0090131]; muscle contraction [GO:0006936]; positive regulation of gene expression [GO:0010628]; regulation of blood pressure [GO:0008217]; response to virus [GO:0009615]; vascular smooth muscle contraction [GO:0014829]
P60709	ACTB_HUMAN	Actin, cytoplasmic 1 (Beta-actin) [Cleaved into: Actin, cytoplasmic 1, N-terminally processed]	ACTB	ATP binding [GO:0005524]; identical protein binding [GO:0042802]; kinesin binding [GO:0019894]; nitric-oxide synthase binding [GO:0050998]; protein kinase binding [GO:0019901]; structural constituent of cytoskeleton [GO:0005200]; structural constituent of postsynaptic actin cytoskeleton [GO:0098973]; Tat protein binding [GO:0030957]	actin cytoskeleton [GO:0015629]; blood microparticle [GO:0072562]; cytoplasm [GO:0005737]; cytoplasmic ribonucleoprotein granule [GO:0036464]; cytoskeleton [GO:0005856]; cytosol [GO:0005829]; dense body [GO:0097433]; extracellular exosome [GO:0070062]; extracellular space [GO:0005615]; focal adhesion [GO:0005925]; membrane [GO:0016020]; NuA4 histone acetyltransferase complex [GO:0035267]; nuclear…	ATP-dependent chromatin remodeling [GO:0043044]; cell junction assembly [GO:0034329]; cell motility [GO:0048870]; cellular response to cytochalasin B [GO:0072749]; ephrin receptor signaling pathway [GO:0048013]; Fc-gamma receptor signaling pathway involved in phagocytosis [GO:0038096]; membrane organization [GO:0061024]; negative regulation of protein binding [GO:0032091]; platelet aggregation [G…
P63261	ACTG_HUMAN	Actin, cytoplasmic 2 (Gamma-actin) [Cleaved into: Actin, cytoplasmic 2, N-terminally processed]	ACTG1	ATP binding [GO:0005524]; identical protein binding [GO:0042802]; profilin binding [GO:0005522]; structural constituent of cytoskeleton [GO:0005200]; ubiquitin protein ligase binding [GO:0031625]	actin filament [GO:0005884]; blood microparticle [GO:0072562]; cytoskeleton [GO:0005856]; cytosol [GO:0005829]; dense body [GO:0097433]; extracellular exosome [GO:0070062]; extracellular space [GO:0005615]; filamentous actin [GO:0031941]; focal adhesion [GO:0005925]; membrane [GO:0016020]; myelin sheath [GO:0043209]; myofibril [GO:0030016]; nucleus [GO:0005634]; phagocytic vesicle [GO:0045335]; p…	cell junction assembly [GO:0034329]; cellular response to interferon-gamma [GO:0071346]; ephrin receptor signaling pathway [GO:0048013]; Fc-gamma receptor signaling pathway involved in phagocytosis [GO:0038096]; membrane organization [GO:0061024]; platelet aggregation [GO:0070527]; response to calcium ion [GO:0051592]; response to mechanical stimulus [GO:0009612]; retina homeostasis [GO:0001895];…
P63267	ACTH_HUMAN	Actin, gamma-enteric smooth muscle (Alpha-actin-3) (Gamma-2-actin) (Smooth muscle gamma-actin) [Cleaved into: Actin, gamma-enteric smooth muscle, intermediate form]	ACTG2	ATP binding [GO:0005524]	blood microparticle [GO:0072562]; cell body [GO:0044297]; cell periphery [GO:0071944]; cytoplasm [GO:0005737]; cytosol [GO:0005829]; extracellular exosome [GO:0070062]; extracellular space [GO:0005615]; filopodium [GO:0030175]; lamellipodium [GO:0030027]; myosin filament [GO:0032982]	mesenchyme migration [GO:0090131]; muscle contraction [GO:0006936]; positive regulation of gene expression [GO:0010628]
P53999	TCP4_HUMAN	Activated RNA polymerase II transcriptional coactivator p15 (Positive cofactor 4) (PC4) (SUB1 homolog) (p14)	SUB1	identical protein binding [GO:0042802]; RNA binding [GO:0003723]; single-stranded DNA binding [GO:0003697]; transcriptional activator activity, RNA polymerase II distal enhancer sequence-specific DNA binding [GO:0001205]; transcription coactivator activity [GO:0003713]	extracellular exosome [GO:0070062]; nucleolus [GO:0005730]; nucleus [GO:0005634]; transcription factor complex [GO:0005667]	positive regulation of transcription initiation from RNA polymerase II promoter [GO:0060261]; regulation of transcription by RNA polymerase II [GO:0006357]; SMAD protein signal transduction [GO:0060395]
Q8N3C0	ASCC3_HUMAN	Activating signal cointegrator 1 complex subunit 3 (EC 3.6.4.12) (ASC-1 complex subunit p200) (ASC1p200) (Helicase, ATP binding 1) (Trip4 complex subunit p200)	ASCC3	ATP binding [GO:0005524]; ATP-dependent 3'-5' DNA helicase activity [GO:0043140]; RNA binding [GO:0003723]	activating signal cointegrator 1 complex [GO:0099053]; cytosol [GO:0005829]; intracellular [GO:0005622]; membrane [GO:0016020]; nucleoplasm [GO:0005654]; nucleus [GO:0005634]	cell proliferation [GO:0008283]; DNA dealkylation involved in DNA repair [GO:0006307]; DNA duplex unwinding [GO:0032508]; regulation of transcription, DNA-templated [GO:0006355]; transcription, DNA-templated [GO:0006351]
O00767	ACOD_HUMAN	Acyl-CoA desaturase (EC 1.14.19.1) (Delta(9)-desaturase) (Delta-9 desaturase) (Fatty acid desaturase) (Stearoyl-CoA desaturase) (hSCD1)	SCD	iron ion binding [GO:0005506]; oxidoreductase activity [GO:0016491]; stearoyl-CoA 9-desaturase activity [GO:0004768]	endoplasmic reticulum [GO:0005783]; endoplasmic reticulum membrane [GO:0005789]; integral component of membrane [GO:0016021]; membrane [GO:0016020]; nucleolus [GO:0005730]	fatty-acyl-CoA biosynthetic process [GO:0046949]; monounsaturated fatty acid biosynthetic process [GO:1903966]; regulation of cholesterol biosynthetic process [GO:0045540]; unsaturated fatty acid biosynthetic process [GO:0006636]
Q5T8D3	ACBD5_HUMAN	Acyl-CoA-binding domain-containing protein 5	ACBD5	fatty-acyl-CoA binding [GO:0000062]; lipid binding [GO:0008289]	integral component of membrane [GO:0016021]; membrane [GO:0016020]; nucleoplasm [GO:0005654]; nucleus [GO:0005634]; peroxisomal membrane [GO:0005778]; peroxisome [GO:0005777]	autophagy of peroxisome [GO:0030242]; fatty acid catabolic process [GO:0009062]
Q92604	LGAT1_HUMAN	Acyl-CoA:lysophosphatidylglycerol acyltransferase 1 (EC 2.3.1.-)	LPGAT1	1-acylglycerol-3-phosphate O-acyltransferase activity [GO:0003841]; 2-acylglycerol-3-phosphate O-acyltransferase activity [GO:0047144]	cytoplasm [GO:0005737]; endoplasmic reticulum membrane [GO:0005789]; integral component of membrane [GO:0016021]; membrane [GO:0016020]	phosphatidylglycerol acyl-chain remodeling [GO:0036148]; phospholipid biosynthetic process [GO:0008654]; positive regulation of fatty acid biosynthetic process [GO:0045723]
Q9NPJ3	ACO13_HUMAN	Acyl-coenzyme A thioesterase 13 (Acyl-CoA thioesterase 13) (EC 3.1.2.-) (Thioesterase superfamily member 2) [Cleaved into: Acyl-coenzyme A thioesterase 13, N-terminally processed]	ACOT13	acyl-CoA hydrolase activity [GO:0047617]	cytoplasm [GO:0005737]; cytosol [GO:0005829]; mitochondrion [GO:0005739]; nucleus [GO:0005634]; spindle [GO:0005819]	acyl-CoA metabolic process [GO:0006637]; protein homotetramerization [GO:0051289]
Q9Y305	ACOT9_HUMAN	Acyl-coenzyme A thioesterase 9, mitochondrial (Acyl-CoA thioesterase 9) (EC 3.1.2.-) (Acyl-CoA thioester hydrolase 9)	ACOT9	acetyl-CoA hydrolase activity [GO:0003986]; acyl-CoA hydrolase activity [GO:0047617]; carboxylic ester hydrolase activity [GO:0052689]	mitochondrial matrix [GO:0005759]; mitochondrion [GO:0005739]	acyl-CoA metabolic process [GO:0006637]
Q8TB61	S35B2_HUMAN	Adenosine 3'-phospho 5'-phosphosulfate transporter 1 (PAPS transporter 1) (Putative MAPK-activating protein PM15) (Putative NF-kappa-B-activating protein 48) (Solute carrier family 35 member B2)	SLC35B2	3'-phosphoadenosine 5'-phosphosulfate transmembrane transporter activity [GO:0046964]	Golgi apparatus [GO:0005794]; Golgi membrane [GO:0000139]; integral component of endoplasmic reticulum membrane [GO:0030176]; integral component of Golgi membrane [GO:0030173]; integral component of membrane [GO:0016021]; membrane [GO:0016020]	3'-phosphoadenosine 5'-phosphosulfate biosynthetic process [GO:0050428]; 3'-phosphoadenosine 5'-phosphosulfate transport [GO:0046963]; positive regulation of I-kappaB kinase/NF-kappaB signaling [GO:0043123]
Q9BVA6	FICD_HUMAN	Adenosine monophosphate-protein transferase FICD (EC 2.7.7.n1) (AMPylator FICD) (De-AMPylase FICD) (EC 3.1.4.-) (FIC domain-containing protein) (Huntingtin yeast partner E) (Huntingtin-interacting protein 13) (HIP-13) (Huntingtin-interacting protein E)	FICD	ATP binding [GO:0005524]; chaperone binding [GO:0051087]; Hsp70 protein binding [GO:0030544]; identical protein binding [GO:0042802]; protein adenylylhydrolase activity [GO:0044603]; protein adenylyltransferase activity [GO:0070733]; protein homodimerization activity [GO:0042803]	integral component of endoplasmic reticulum membrane [GO:0030176]	negative regulation of GTPase activity [GO:0034260]; protein adenylylation [GO:0018117]; protein deadenylylation [GO:0044602]; regulation of IRE1-mediated unfolded protein response [GO:1903894]; response to endoplasmic reticulum stress [GO:0034976]; response to unfolded protein [GO:0006986]
P30566	PUR8_HUMAN	Adenylosuccinate lyase (ADSL) (ASL) (EC 4.3.2.2) (Adenylosuccinase) (ASase)	ADSL	(S)-2-(5-amino-1-(5-phospho-D-ribosyl)imidazole-4-carboxamido)succinate AMP-lyase (fumarate-forming) activity [GO:0070626]; N6-(1,2-dicarboxyethyl)AMP AMP-lyase (fumarate-forming) activity [GO:0004018]	cytosol [GO:0005829]	'de novo' AMP biosynthetic process [GO:0044208]; 'de novo' IMP biosynthetic process [GO:0006189]; aerobic respiration [GO:0009060]; AMP biosynthetic process [GO:0006167]; protein tetramerization [GO:0051262]; purine nucleotide biosynthetic process [GO:0006164]; purine ribonucleoside monophosphate biosynthetic process [GO:0009168]; response to hypoxia [GO:0001666]; response to muscle activity [GO:…
Q8N6H7	ARFG2_HUMAN	ADP-ribosylation factor GTPase-activating protein 2 (ARF GAP 2) (GTPase-activating protein ZNF289) (Zinc finger protein 289)	ARFGAP2	GTPase activator activity [GO:0005096]; metal ion binding [GO:0046872]	cytosol [GO:0005829]; Golgi apparatus [GO:0005794]; Golgi membrane [GO:0000139]; plasma membrane [GO:0005886]	ER to Golgi vesicle-mediated transport [GO:0006888]; protein transport [GO:0015031]; retrograde vesicle-mediated transport, Golgi to ER [GO:0006890]
Q15041	AR6P1_HUMAN	ADP-ribosylation factor-like protein 6-interacting protein 1 (ARL-6-interacting protein 1) (Aip-1) (Apoptotic regulator in the membrane of the endoplasmic reticulum)	ARL6IP1	identical protein binding [GO:0042802]	endoplasmic reticulum membrane [GO:0005789]; integral component of endoplasmic reticulum membrane [GO:0030176]; membrane [GO:0016020]; Sec61 translocon complex [GO:0005784]	apoptotic process [GO:0006915]; cotranslational protein targeting to membrane [GO:0006613]; endoplasmic reticulum tubular network formation [GO:0071787]; endoplasmic reticulum tubular network membrane organization [GO:1990809]; negative regulation of apoptotic process [GO:0043066]; negative regulation of cysteine-type endopeptidase activity involved in apoptotic process [GO:0043154]; positive reg…
Q8N6S5	AR6P6_HUMAN	ADP-ribosylation factor-like protein 6-interacting protein 6 (ARL-6-interacting protein 6) (Aip-6) (Phosphonoformate immuno-associated protein 1)	ARL6IP6		integral component of membrane [GO:0016021]
P12235	ADT1_HUMAN	ADP/ATP translocase 1 (ADP,ATP carrier protein 1) (ADP,ATP carrier protein, heart/skeletal muscle isoform T1) (Adenine nucleotide translocator 1) (ANT 1) (Solute carrier family 25 member 4)	SLC25A4	adenine transmembrane transporter activity [GO:0015207]; ATP:ADP antiporter activity [GO:0005471]	integral component of mitochondrial membrane [GO:0032592]; integral component of plasma membrane [GO:0005887]; mitochondrial inner membrane [GO:0005743]; mitochondrion [GO:0005739]; myelin sheath [GO:0043209]	ADP transport [GO:0015866]; apoptotic mitochondrial changes [GO:0008637]; generation of precursor metabolites and energy [GO:0006091]; mitochondrial genome maintenance [GO:0000002]; negative regulation of necroptotic process [GO:0060546]; regulation of insulin secretion [GO:0050796]; regulation of mitochondrial membrane permeability [GO:0046902]; viral process [GO:0016032]
P05141	ADT2_HUMAN	ADP/ATP translocase 2 (ADP,ATP carrier protein 2) (ADP,ATP carrier protein, fibroblast isoform) (Adenine nucleotide translocator 2) (ANT 2) (Solute carrier family 25 member 5) [Cleaved into: ADP/ATP translocase 2, N-terminally processed]	SLC25A5	adenine transmembrane transporter activity [GO:0015207]; ATP:ADP antiporter activity [GO:0005471]; RNA binding [GO:0003723]; ubiquitin protein ligase binding [GO:0031625]	integral component of plasma membrane [GO:0005887]; membrane [GO:0016020]; membrane raft [GO:0045121]; mitochondrial inner membrane [GO:0005743]; mitochondrial nucleoid [GO:0042645]; mitochondrion [GO:0005739]; MMXD complex [GO:0071817]; myelin sheath [GO:0043209]; nucleus [GO:0005634]	cellular response to leukemia inhibitory factor [GO:1990830]; chromosome segregation [GO:0007059]; negative regulation of mitochondrial outer membrane permeabilization involved in apoptotic signaling pathway [GO:1901029]; positive regulation of cell proliferation [GO:0008284]; regulation of insulin secretion [GO:0050796]; viral process [GO:0016032]
P12236	ADT3_HUMAN	ADP/ATP translocase 3 (ADP,ATP carrier protein 3) (ADP,ATP carrier protein, isoform T2) (ANT 2) (Adenine nucleotide translocator 3) (ANT 3) (Solute carrier family 25 member 6) [Cleaved into: ADP/ATP translocase 3, N-terminally processed]	SLC25A6	adenine transmembrane transporter activity [GO:0015207]; ATP:ADP antiporter activity [GO:0005471]	integral component of membrane [GO:0016021]; mitochondrial inner membrane [GO:0005743]; mitochondrial inner membrane presequence translocase complex [GO:0005744]; mitochondrion [GO:0005739]; nucleus [GO:0005634]	active induction of host immune response by virus [GO:0046732]; apoptotic process [GO:0006915]; protein targeting to mitochondrion [GO:0006626]; regulation of insulin secretion [GO:0050796]; regulation of mitochondrial membrane permeability [GO:0046902]
Q9H0C2	ADT4_HUMAN	ADP/ATP translocase 4 (ADP,ATP carrier protein 4) (Adenine nucleotide translocator 4) (ANT 4) (Solute carrier family 25 member 31) (Sperm flagellar energy carrier protein)	SLC25A31	transmembrane transporter activity [GO:0022857]	integral component of membrane [GO:0016021]; mitochondrial inner membrane [GO:0005743]; mitochondrion [GO:0005739]; motile cilium [GO:0031514]; nucleus [GO:0005634]	mitochondrial transport [GO:0006839]
Q9UHB7	AFF4_HUMAN	AF4/FMR2 family member 4 (ALL1-fused gene from chromosome 5q31 protein) (Protein AF-5q31) (Major CDK9 elongation factor-associated protein)	AFF4	DNA binding transcription factor activity [GO:0003700]	fibrillar center [GO:0001650]; nucleoplasm [GO:0005654]; nucleus [GO:0005634]; transcriptionally active chromatin [GO:0035327]; transcription elongation factor complex [GO:0008023]	spermatid development [GO:0007286]; transcription by RNA polymerase II [GO:0006366]; transcription elongation from RNA polymerase II promoter [GO:0006368]
P55196	AFAD_HUMAN	Afadin (ALL1-fused gene from chromosome 6 protein) (Protein AF-6) (Afadin adherens junction formation factor)	AFDN	cadherin binding [GO:0045296]; protein C-terminus binding [GO:0008022]; Ras GTPase binding [GO:0017016]	cell-cell adherens junction [GO:0005913]; cell-cell junction [GO:0005911]; cell junction [GO:0030054]; cytosol [GO:0005829]; nuclear speck [GO:0016607]; nucleoplasm [GO:0005654]; plasma membrane [GO:0005886]	adherens junction organization [GO:0034332]; cell adhesion [GO:0007155]; cell-cell signaling [GO:0007267]; establishment of endothelial intestinal barrier [GO:0090557]; positive regulation of GTPase activity [GO:0043547]; regulation of protein localization [GO:0032880]; signal transduction [GO:0007165]
Q9BSE5	SPEB_HUMAN	Agmatinase, mitochondrial (EC 3.5.3.11) (Agmatine ureohydrolase) (AUH)	AGMAT	agmatinase activity [GO:0008783]; metal ion binding [GO:0046872]	mitochondrion [GO:0005739]	agmatine biosynthetic process [GO:0097055]; putrescine biosynthetic process from arginine [GO:0033388]; spermidine biosynthetic process [GO:0008295]
Q9NRG9	AAAS_HUMAN	Aladin (Adracalin)	AAAS		centrosome [GO:0005813]; cytosol [GO:0005829]; membrane [GO:0016020]; nuclear envelope [GO:0005635]; nuclear membrane [GO:0031965]; nuclear pore [GO:0005643]; nucleoplasm [GO:0005654]; nucleus [GO:0005634]	fertilization [GO:0009566]; learning [GO:0007612]; mRNA export from nucleus [GO:0006406]; nucleocytoplasmic transport [GO:0006913]; regulation of nucleocytoplasmic transport [GO:0046822]; viral process [GO:0016032]
Q8IZ83	A16A1_HUMAN	Aldehyde dehydrogenase family 16 member A1	ALDH16A1	aldehyde dehydrogenase (NAD) activity [GO:0004029]	membrane [GO:0016020]
O00116	ADAS_HUMAN	Alkyldihydroxyacetonephosphate synthase, peroxisomal (Alkyl-DHAP synthase) (EC 2.5.1.26) (Aging-associated gene 5 protein) (Alkylglycerone-phosphate synthase)	AGPS	alkylglycerone-phosphate synthase activity [GO:0008609]; FAD binding [GO:0071949]; oxidoreductase activity, acting on CH-OH group of donors [GO:0016614]	cytosol [GO:0005829]; membrane [GO:0016020]; mitochondrion [GO:0005739]; nucleolus [GO:0005730]; peroxisomal matrix [GO:0005782]; peroxisomal membrane [GO:0005778]; peroxisome [GO:0005777]	ether lipid biosynthetic process [GO:0008611]; lipid biosynthetic process [GO:0008610]; protein targeting to peroxisome [GO:0006625]
Q9H6U8	ALG9_HUMAN	Alpha-1,2-mannosyltransferase ALG9 (EC 2.4.1.259) (EC 2.4.1.261) (Asparagine-linked glycosylation protein 9 homolog) (Disrupted in bipolar disorder protein 1) (Dol-P-Man:Man(6)GlcNAc(2)-PP-Dol alpha-1,2-mannosyltransferase) (Dol-P-Man:Man(8)GlcNAc(2)-PP-Dol alpha-1,2-mannosyltransferase)	ALG9	alpha-1,2-mannosyltransferase activity [GO:0000026]; dol-P-Man:Man(6)GlcNAc(2)-PP-Dol alpha-1,2-mannosyltransferase activity [GO:0052926]; dol-P-Man:Man(8)GlcNAc(2)-PP-Dol alpha-1,2-mannosyltransferase activity [GO:0052918]; mannosyltransferase activity [GO:0000030]	endoplasmic reticulum [GO:0005783]; endoplasmic reticulum membrane [GO:0005789]; integral component of membrane [GO:0016021]; membrane [GO:0016020]	dolichol-linked oligosaccharide biosynthetic process [GO:0006488]
P30533	AMRP_HUMAN	Alpha-2-macroglobulin receptor-associated protein (Alpha-2-MRAP) (Low density lipoprotein receptor-related protein-associated protein 1) (RAP)	LRPAP1	amyloid-beta binding [GO:0001540]; heparin binding [GO:0008201]; lipase binding [GO:0035473]; low-density lipoprotein particle receptor binding [GO:0050750]; receptor antagonist activity [GO:0048019]; signaling receptor binding [GO:0005102]; very-low-density lipoprotein particle receptor binding [GO:0070326]	cell surface [GO:0009986]; cis-Golgi network [GO:0005801]; endoplasmic reticulum [GO:0005783]; endoplasmic reticulum-Golgi intermediate compartment [GO:0005793]; endosome [GO:0005768]; endosome lumen [GO:0031904]; extracellular region [GO:0005576]; Golgi apparatus [GO:0005794]; Golgi lumen [GO:0005796]; plasma membrane [GO:0005886]; rough endoplasmic reticulum lumen [GO:0048237]	extracellular negative regulation of signal transduction [GO:1900116]; negative regulation of amyloid-beta clearance [GO:1900222]; negative regulation of cell death [GO:0060548]; negative regulation of protein binding [GO:0032091]; negative regulation of receptor internalization [GO:0002091]; negative regulation of very-low-density lipoprotein particle clearance [GO:0010916]; positive regulation …
P12814	ACTN1_HUMAN	Alpha-actinin-1 (Alpha-actinin cytoskeletal isoform) (F-actin cross-linking protein) (Non-muscle alpha-actinin-1)	ACTN1	actin filament binding [GO:0051015]; calcium ion binding [GO:0005509]; double-stranded RNA binding [GO:0003725]; integrin binding [GO:0005178]; ion channel binding [GO:0044325]; ligand-dependent nuclear receptor transcription coactivator activity [GO:0030374]; protein homodimerization activity [GO:0042803]; vinculin binding [GO:0017166]	brush border [GO:0005903]; cell-cell junction [GO:0005911]; cell projection [GO:0042995]; cytoplasm [GO:0005737]; cytosol [GO:0005829]; extracellular exosome [GO:0070062]; extracellular region [GO:0005576]; extracellular space [GO:0005615]; fascia adherens [GO:0005916]; focal adhesion [GO:0005925]; intracellular [GO:0005622]; plasma membrane [GO:0005886]; platelet alpha granule lumen [GO:0031093]…	actin crosslink formation [GO:0051764]; actin filament bundle assembly [GO:0051017]; actin filament network formation [GO:0051639]; actin filament organization [GO:0007015]; focal adhesion assembly [GO:0048041]; negative regulation of cellular component movement [GO:0051271]; platelet degranulation [GO:0002576]; platelet formation [GO:0030220]; platelet morphogenesis [GO:0036344]; regulation of a…
P35609	ACTN2_HUMAN	Alpha-actinin-2 (Alpha-actinin skeletal muscle isoform 2) (F-actin cross-linking protein)	ACTN2	actin filament binding [GO:0051015]; calcium ion binding [GO:0005509]; cytoskeletal protein binding [GO:0008092]; FATZ binding [GO:0051373]; identical protein binding [GO:0042802]; integrin binding [GO:0005178]; ion channel binding [GO:0044325]; LIM domain binding [GO:0030274]; phosphatidylinositol-4,5-bisphosphate binding [GO:0005546]; protein dimerization activity [GO:0046983]; protein domain s…	actin filament [GO:0005884]; cortical actin cytoskeleton [GO:0030864]; cytoskeleton [GO:0005856]; cytosol [GO:0005829]; dendritic spine [GO:0043197]; extracellular exosome [GO:0070062]; extracellular region [GO:0005576]; filopodium [GO:0030175]; focal adhesion [GO:0005925]; platelet alpha granule lumen [GO:0031093]; pseudopodium [GO:0031143]; Z disc [GO:0030018]	actin filament uncapping [GO:0051695]; cardiac muscle cell development [GO:0055013]; cell adhesion [GO:0007155]; focal adhesion assembly [GO:0048041]; MAPK cascade [GO:0000165]; microspike assembly [GO:0030035]; muscle filament sliding [GO:0030049]; negative regulation of potassium ion transmembrane transporter activity [GO:1901017]; negative regulation of potassium ion transport [GO:0043267]; ne…
O43707	ACTN4_HUMAN	Alpha-actinin-4 (Non-muscle alpha-actinin 4)	ACTN4	actin binding [GO:0003779]; actin filament binding [GO:0051015]; calcium ion binding [GO:0005509]; chromatin DNA binding [GO:0031490]; integrin binding [GO:0005178]; ion channel binding [GO:0044325]; ligand-dependent nuclear receptor transcription coactivator activity [GO:0030374]; nuclear hormone receptor binding [GO:0035257]; nucleoside binding [GO:0001882]; protein homodimerization activity [G…	brush border [GO:0005903]; cell-cell junction [GO:0005911]; cortical cytoskeleton [GO:0030863]; cytoplasm [GO:0005737]; cytosol [GO:0005829]; extracellular exosome [GO:0070062]; extracellular region [GO:0005576]; extracellular space [GO:0005615]; focal adhesion [GO:0005925]; intracellular [GO:0005622]; neuron projection [GO:0043005]; nuclear body [GO:0016604]; nucleus [GO:0005634]; perinuclear re…	actin filament bundle assembly [GO:0051017]; bicellular tight junction assembly [GO:0070830]; negative regulation of cellular component movement [GO:0051271]; negative regulation of substrate adhesion-dependent cell spreading [GO:1900025]; peroxisome proliferator activated receptor signaling pathway [GO:0035357]; platelet degranulation [GO:0002576]; positive regulation of cell migration [GO:00303…
P61163	ACTZ_HUMAN	Alpha-centractin (Centractin) (ARP1) (Actin-RPV) (Centrosome-associated actin homolog)	ACTR1A	ATP binding [GO:0005524]	cell cortex region [GO:0099738]; centriole [GO:0005814]; centrosome [GO:0005813]; COPI-coated vesicle [GO:0030137]; cytoplasm [GO:0005737]; cytosol [GO:0005829]; dynactin complex [GO:0005869]; extracellular exosome [GO:0070062]; manchette [GO:0002177]; microtubule associated complex [GO:0005875]; microtubule cytoskeleton [GO:0015630]; myelin sheath [GO:0043209]	antigen processing and presentation of exogenous peptide antigen via MHC class II [GO:0019886]; ciliary basal body-plasma membrane docking [GO:0097711]; ER to Golgi vesicle-mediated transport [GO:0006888]; G2/M transition of mitotic cell cycle [GO:0000086]; regulation of G2/M transition of mitotic cell cycle [GO:0010389]; spermatogenesis [GO:0007283]; vesicle-mediated transport [GO:0016192]
P06733	ENOA_HUMAN	Alpha-enolase (EC 4.2.1.11) (2-phospho-D-glycerate hydro-lyase) (C-myc promoter-binding protein) (Enolase 1) (MBP-1) (MPB-1) (Non-neural enolase) (NNE) (Phosphopyruvate hydratase) (Plasminogen-binding protein)	ENO1	cadherin binding [GO:0045296]; GTPase binding [GO:0051020]; magnesium ion binding [GO:0000287]; phosphopyruvate hydratase activity [GO:0004634]; protein homodimerization activity [GO:0042803]; RNA binding [GO:0003723]; RNA polymerase II regulatory region sequence-specific DNA binding [GO:0000977]; transcriptional repressor activity, RNA polymerase II proximal promoter sequence-specific DNA bindin…	cell cortex region [GO:0099738]; cell surface [GO:0009986]; cytoplasm [GO:0005737]; cytosol [GO:0005829]; extracellular exosome [GO:0070062]; extracellular space [GO:0005615]; M band [GO:0031430]; membrane [GO:0016020]; nucleus [GO:0005634]; phosphopyruvate hydratase complex [GO:0000015]; plasma membrane [GO:0005886]	canonical glycolysis [GO:0061621]; gluconeogenesis [GO:0006094]; negative regulation of cell growth [GO:0030308]; negative regulation of hypoxia-induced intrinsic apoptotic signaling pathway [GO:1903298]; negative regulation of transcription, DNA-templated [GO:0045892]; negative regulation of transcription by RNA polymerase II [GO:0000122]; positive regulation of ATP biosynthetic process [GO:2001…
Q9NVD7	PARVA_HUMAN	Alpha-parvin (Actopaxin) (CH-ILKBP) (Calponin-like integrin-linked kinase-binding protein) (Matrix-remodeling-associated protein 2)	PARVA	actin binding [GO:0003779]; cadherin binding [GO:0045296]	cytoskeleton [GO:0005856]; cytosol [GO:0005829]; focal adhesion [GO:0005925]; plasma membrane [GO:0005886]; Z disc [GO:0030018]	actin cytoskeleton reorganization [GO:0031532]; actin-mediated cell contraction [GO:0070252]; cilium assembly [GO:0060271]; establishment or maintenance of cell polarity [GO:0007163]; heterotypic cell-cell adhesion [GO:0034113]; outflow tract septum morphogenesis [GO:0003148]; regulation of cell shape [GO:0008360]; smooth muscle cell chemotaxis [GO:0071670]; sprouting angiogenesis [GO:0002040]; s…
Q12904	AIMP1_HUMAN	Aminoacyl tRNA synthase complex-interacting multifunctional protein 1 (Multisynthase complex auxiliary component p43) [Cleaved into: Endothelial monocyte-activating polypeptide 2 (EMAP-2) (Endothelial monocyte-activating polypeptide II) (EMAP-II) (Small inducible cytokine subfamily E member 1)]	AIMP1	cytokine activity [GO:0005125]; GTPase binding [GO:0051020]; protein homodimerization activity [GO:0042803]; tRNA binding [GO:0000049]	aminoacyl-tRNA synthetase multienzyme complex [GO:0017101]; cell surface [GO:0009986]; cytosol [GO:0005829]; endoplasmic reticulum [GO:0005783]; extracellular space [GO:0005615]; Golgi apparatus [GO:0005794]; membrane [GO:0016020]; methionyl glutamyl tRNA synthetase complex [GO:0017102]; nucleus [GO:0005634]	angiogenesis [GO:0001525]; apoptotic process [GO:0006915]; cell adhesion [GO:0007155]; cell-cell signaling [GO:0007267]; chemotaxis [GO:0006935]; defense response to virus [GO:0051607]; inflammatory response [GO:0006954]; leukocyte migration [GO:0050900]; negative regulation of endothelial cell proliferation [GO:0001937]; positive regulation of glucagon secretion [GO:0070094]; response to woundin…
Q13155	AIMP2_HUMAN	Aminoacyl tRNA synthase complex-interacting multifunctional protein 2 (Multisynthase complex auxiliary component p38) (Protein JTV-1)	AIMP2	protein-containing complex scaffold activity [GO:0032947]	aminoacyl-tRNA synthetase multienzyme complex [GO:0017101]; cytosol [GO:0005829]; membrane [GO:0016020]; nucleus [GO:0005634]	apoptotic process [GO:0006915]; negative regulation of cell proliferation [GO:0008285]; positive regulation of aminoacyl-tRNA ligase activity [GO:1903632]; positive regulation of neuron death [GO:1901216]; positive regulation of protein ubiquitination [GO:0031398]; protein-containing complex assembly [GO:0065003]; tRNA aminoacylation for protein translation [GO:0006418]; Type II pneumocyte differ…
Q9UJX3	APC7_HUMAN	Anaphase-promoting complex subunit 7 (APC7) (Cyclosome subunit 7)	ANAPC7	protein phosphatase binding [GO:0019903]	anaphase-promoting complex [GO:0005680]; cytosol [GO:0005829]; nucleoplasm [GO:0005654]; nucleus [GO:0005634]	anaphase-promoting complex-dependent catabolic process [GO:0031145]; cell cycle [GO:0007049]; cell division [GO:0051301]; protein K11-linked ubiquitination [GO:0070979]
Q9NQW6	ANLN_HUMAN	Anillin	ANLN	actin binding [GO:0003779]; cadherin binding [GO:0045296]	actin cytoskeleton [GO:0015629]; actomyosin contractile ring [GO:0005826]; bleb [GO:0032059]; cell cortex region [GO:0099738]; midbody [GO:0030496]; nucleoplasm [GO:0005654]	glomerular visceral epithelial cell migration [GO:0090521]; hematopoietic progenitor cell differentiation [GO:0002244]; mitotic cytokinesis [GO:0000281]; positive regulation of bleb assembly [GO:1904172]; regulation of exit from mitosis [GO:0007096]; septin ring assembly [GO:0000921]
Q9P0K7	RAI14_HUMAN	Ankycorbin (Ankyrin repeat and coiled-coil structure-containing protein) (Novel retinal pigment epithelial cell protein) (Retinoic acid-induced protein 14)	RAI14		cell cortex [GO:0005938]; cell junction [GO:0030054]; cytoskeleton [GO:0005856]; cytosol [GO:0005829]; fibrillar center [GO:0001650]; nucleus [GO:0005634]	cell differentiation [GO:0030154]; spermatogenesis [GO:0007283]
Q8IWZ3	ANKH1_HUMAN	Ankyrin repeat and KH domain-containing protein 1 (HIV-1 Vpr-binding ankyrin repeat protein) (Multiple ankyrin repeats single KH domain) (hMASK)	ANKHD1	RNA binding [GO:0003723]	cytoplasm [GO:0005737]	innate immune response [GO:0045087]
O75179	ANR17_HUMAN	Ankyrin repeat domain-containing protein 17 (Gene trap ankyrin repeat protein) (Serologically defined breast cancer antigen NY-BR-16)	ANKRD17	chromatin binding [GO:0003682]; RNA binding [GO:0003723]	chromatin [GO:0000785]; cytoplasm [GO:0005737]; membrane [GO:0016020]; nuclear membrane [GO:0031965]; nucleus [GO:0005634]	blood vessel maturation [GO:0001955]; defense response to bacterium [GO:0042742]; innate immune response [GO:0045087]; negative regulation of smooth muscle cell differentiation [GO:0051151]; positive regulation of cell cycle [GO:0045787]; positive regulation of G1/S transition of mitotic cell cycle [GO:1900087]; positive regulation of I-kappaB kinase/NF-kappaB signaling [GO:0043123]; positive reg…
Q01484	ANK2_HUMAN	Ankyrin-2 (ANK-2) (Ankyrin-B) (Brain ankyrin) (Non-erythroid ankyrin)	ANK2	ATPase binding [GO:0051117]; enzyme binding [GO:0019899]; ion channel binding [GO:0044325]; protein binding, bridging [GO:0030674]; protein kinase binding [GO:0019901]; spectrin binding [GO:0030507]; structural constituent of cytoskeleton [GO:0005200]	A band [GO:0031672]; apical plasma membrane [GO:0016324]; basolateral plasma membrane [GO:0016323]; costamere [GO:0043034]; cytoskeleton [GO:0005856]; cytosol [GO:0005829]; early endosome [GO:0005769]; intercalated disc [GO:0014704]; intracellular [GO:0005622]; lysosome [GO:0005764]; M band [GO:0031430]; membrane raft [GO:0045121]; mitochondrion [GO:0005739]; neuron projection [GO:0043005]; plasm…	atrial cardiac muscle cell action potential [GO:0086014]; atrial cardiac muscle cell to AV node cell communication [GO:0086066]; atrial septum development [GO:0003283]; cellular calcium ion homeostasis [GO:0006874]; cellular protein localization [GO:0034613]; endocytosis [GO:0006897]; ER to Golgi vesicle-mediated transport [GO:0006888]; membrane depolarization during SA node cell action potential…
P04083	ANXA1_HUMAN	Annexin A1 (Annexin I) (Annexin-1) (Calpactin II) (Calpactin-2) (Chromobindin-9) (Lipocortin I) (Phospholipase A2 inhibitory protein) (p35)	ANXA1	cadherin binding involved in cell-cell adhesion [GO:0098641]; calcium-dependent phospholipid binding [GO:0005544]; calcium-dependent protein binding [GO:0048306]; calcium ion binding [GO:0005509]; DNA/DNA annealing activity [GO:1990814]; double-stranded DNA-dependent ATPase activity [GO:0033676]; phospholipase A2 inhibitor activity [GO:0019834]; phospholipid binding [GO:0005543]; protein binding,…	apical plasma membrane [GO:0016324]; basolateral plasma membrane [GO:0016323]; cell-cell adherens junction [GO:0005913]; cell surface [GO:0009986]; cornified envelope [GO:0001533]; cytoplasm [GO:0005737]; cytoplasmic vesicle membrane [GO:0030659]; cytosol [GO:0005829]; early endosome membrane [GO:0031901]; endosome [GO:0005768]; extracellular exosome [GO:0070062]; extracellular region [GO:0005576…	actin cytoskeleton reorganization [GO:0031532]; adaptive immune response [GO:0002250]; alpha-beta T cell differentiation [GO:0046632]; arachidonic acid secretion [GO:0050482]; cell surface receptor signaling pathway [GO:0007166]; cellular response to glucocorticoid stimulus [GO:0071385]; cellular response to hydrogen peroxide [GO:0070301]; cellular response to vascular endothelial growth factor s…
P07355	ANXA2_HUMAN	Annexin A2 (Annexin II) (Annexin-2) (Calpactin I heavy chain) (Calpactin-1 heavy chain) (Chromobindin-8) (Lipocortin II) (Placental anticoagulant protein IV) (PAP-IV) (Protein I) (p36)	ANXA2	bone sialoprotein binding [GO:0044730]; cadherin binding involved in cell-cell adhesion [GO:0098641]; calcium-dependent phospholipid binding [GO:0005544]; calcium-dependent protein binding [GO:0048306]; calcium ion binding [GO:0005509]; cytoskeletal protein binding [GO:0008092]; identical protein binding [GO:0042802]; molecular function regulator [GO:0098772]; phosphatidylinositol-4,5-bisphosphat…	azurophil granule lumen [GO:0035578]; basement membrane [GO:0005604]; basolateral plasma membrane [GO:0016323]; cell-cell adherens junction [GO:0005913]; cell cortex [GO:0005938]; cell surface [GO:0009986]; collagen-containing extracellular matrix [GO:0062023]; cytoplasm [GO:0005737]; cytosol [GO:0005829]; early endosome [GO:0005769]; endosome [GO:0005768]; extracellular exosome [GO:0070062]; ext…	angiogenesis [GO:0001525]; body fluid secretion [GO:0007589]; catabolism by host of symbiont protein [GO:0052362]; collagen fibril organization [GO:0030199]; fibrinolysis [GO:0042730]; interleukin-12-mediated signaling pathway [GO:0035722]; membrane raft assembly [GO:0001765]; negative regulation by host of symbiont molecular function [GO:0052405]; negative regulation of development of symbiont i…
P08758	ANXA5_HUMAN	Annexin A5 (Anchorin CII) (Annexin V) (Annexin-5) (Calphobindin I) (CBP-I) (Endonexin II) (Lipocortin V) (Placental anticoagulant protein 4) (PP4) (Placental anticoagulant protein I) (PAP-I) (Thromboplastin inhibitor) (Vascular anticoagulant-alpha) (VAC-alpha)	ANXA5	calcium-dependent phospholipid binding [GO:0005544]; calcium ion binding [GO:0005509]; phospholipase inhibitor activity [GO:0004859]; phospholipid binding [GO:0005543]	cytoplasm [GO:0005737]; cytosol [GO:0005829]; endothelial microparticle [GO:0072563]; external side of plasma membrane [GO:0009897]; extracellular exosome [GO:0070062]; extracellular region [GO:0005576]; focal adhesion [GO:0005925]; intracellular [GO:0005622]; membrane [GO:0016020]	blood coagulation [GO:0007596]; negative regulation of apoptotic process [GO:0043066]; negative regulation of coagulation [GO:0050819]; platelet degranulation [GO:0002576]; response to organic substance [GO:0010033]; signal transduction [GO:0007165]
O95994	AGR2_HUMAN	Anterior gradient protein 2 homolog (AG-2) (hAG-2) (HPC8) (Secreted cement gland protein XAG-2 homolog)	AGR2	dystroglycan binding [GO:0002162]; epidermal growth factor receptor binding [GO:0005154]; protein homodimerization activity [GO:0042803]	endoplasmic reticulum [GO:0005783]; extracellular space [GO:0005615]	cell differentiation [GO:0030154]; digestive tract morphogenesis [GO:0048546]; lung goblet cell differentiation [GO:0060480]; mucus secretion [GO:0070254]; negative regulation of cell death [GO:0060548]; positive regulation of cell-substrate adhesion [GO:0010811]; positive regulation of developmental growth [GO:0048639]; positive regulation of epidermal growth factor receptor signaling pathway [G…
Q8TD06	AGR3_HUMAN	Anterior gradient protein 3 (AG-3) (AG3) (hAG-3) (Anterior gradient 3 homolog) (Breast cancer membrane protein 11) (Protein disulfide isomerase family A, member 18)	AGR3	dystroglycan binding [GO:0002162]	endoplasmic reticulum [GO:0005783]; intracellular membrane-bounded organelle [GO:0043231]	cell differentiation [GO:0030154]; negative regulation of cell death [GO:0060548]
Q03518	TAP1_HUMAN	Antigen peptide transporter 1 (APT1) (ATP-binding cassette sub-family B member 2) (Peptide supply factor 1) (Peptide transporter PSF1) (PSF-1) (Peptide transporter TAP1) (Peptide transporter involved in antigen processing 1) (Really interesting new gene 4 protein)	TAP1	ADP binding [GO:0043531]; ATP binding [GO:0005524]; MHC class Ib protein binding [GO:0023029]; MHC class I protein binding [GO:0042288]; peptide antigen binding [GO:0042605]; peptide antigen-transporting ATPase activity [GO:0015433]; peptide transmembrane transporter activity [GO:1904680]; protein homodimerization activity [GO:0042803]; TAP1 binding [GO:0046978]; TAP2 binding [GO:0046979]	endoplasmic reticulum [GO:0005783]; endoplasmic reticulum-Golgi intermediate compartment membrane [GO:0033116]; endoplasmic reticulum membrane [GO:0005789]; integral component of endoplasmic reticulum membrane [GO:0030176]; integral component of membrane [GO:0016021]; membrane [GO:0016020]; microtubule organizing center [GO:0005815]; phagocytic vesicle membrane [GO:0030670]; TAP complex [GO:00428…	adaptive immune response [GO:0002250]; antigen processing and presentation of endogenous peptide antigen via MHC class I [GO:0019885]; antigen processing and presentation of exogenous peptide antigen via MHC class I, TAP-dependent [GO:0002479]; antigen processing and presentation of peptide antigen via MHC class I [GO:0002474]; cytosol to ER transport [GO:0046967]; defense response [GO:0006952]; …
P01008	ANT3_HUMAN	Antithrombin-III (ATIII) (Serpin C1)	SERPINC1	heparin binding [GO:0008201]; identical protein binding [GO:0042802]; protease binding [GO:0002020]; serine-type endopeptidase inhibitor activity [GO:0004867]	blood microparticle [GO:0072562]; endoplasmic reticulum lumen [GO:0005788]; extracellular exosome [GO:0070062]; extracellular region [GO:0005576]; extracellular space [GO:0005615]; plasma membrane [GO:0005886]	acute inflammatory response to antigenic stimulus [GO:0002438]; blood coagulation [GO:0007596]; cellular protein metabolic process [GO:0044267]; lactation [GO:0007595]; post-translational protein modification [GO:0043687]; regulation of blood coagulation, intrinsic pathway [GO:2000266]; response to nutrient [GO:0007584]
Q10567	AP1B1_HUMAN	AP-1 complex subunit beta-1 (Adaptor protein complex AP-1 subunit beta-1) (Adaptor-related protein complex 1 subunit beta-1) (Beta-1-adaptin) (Beta-adaptin 1) (Clathrin assembly protein complex 1 beta large chain) (Golgi adaptor HA1/AP1 adaptin beta subunit)	AP1B1	clathrin binding [GO:0030276]; protein kinase binding [GO:0019901]; transporter activity [GO:0005215]	clathrin adaptor complex [GO:0030131]; clathrin-coated vesicle membrane [GO:0030665]; cytoplasmic vesicle membrane [GO:0030659]; cytosol [GO:0005829]; Golgi apparatus [GO:0005794]; Golgi membrane [GO:0000139]; intracellular membrane-bounded organelle [GO:0043231]; lysosomal membrane [GO:0005765]; trans-Golgi network membrane [GO:0032588]	antigen processing and presentation of exogenous peptide antigen via MHC class II [GO:0019886]; determination of left/right symmetry [GO:0007368]; heart development [GO:0007507]; intracellular protein transport [GO:0006886]; regulation of defense response to virus by virus [GO:0050690]; vesicle-mediated transport [GO:0016192]
O43747	AP1G1_HUMAN	AP-1 complex subunit gamma-1 (Adaptor protein complex AP-1 subunit gamma-1) (Adaptor-related protein complex 1 subunit gamma-1) (Clathrin assembly protein complex 1 gamma-1 large chain) (Gamma1-adaptin) (Golgi adaptor HA1/AP1 adaptin subunit gamma-1)	AP1G1	GTP-dependent protein binding [GO:0030742]; kinesin binding [GO:0019894]; Rab GTPase binding [GO:0017137]; transporter activity [GO:0005215]	AP-1 adaptor complex [GO:0030121]; AP-type membrane coat adaptor complex [GO:0030119]; clathrin-coated vesicle [GO:0030136]; clathrin-coated vesicle membrane [GO:0030665]; cytoplasm [GO:0005737]; cytoplasmic vesicle membrane [GO:0030659]; cytosol [GO:0005829]; Golgi apparatus [GO:0005794]; Golgi membrane [GO:0000139]; intracellular membrane-bounded organelle [GO:0043231]; lysosomal membrane [GO:0…	antigen processing and presentation of exogenous peptide antigen via MHC class II [GO:0019886]; endosome to melanosome transport [GO:0035646]; Golgi to lysosome transport [GO:0090160]; intracellular protein transport [GO:0006886]; melanosome organization [GO:0032438]; positive regulation of natural killer cell degranulation [GO:0043323]; positive regulation of natural killer cell mediated cytotox…
P61966	AP1S1_HUMAN	AP-1 complex subunit sigma-1A (Adaptor protein complex AP-1 subunit sigma-1A) (Adaptor-related protein complex 1 subunit sigma-1A) (Clathrin assembly protein complex 1 sigma-1A small chain) (Clathrin coat assembly protein AP19) (Golgi adaptor HA1/AP1 adaptin sigma-1A subunit) (HA1 19 kDa subunit) (Sigma 1a subunit of AP-1 clathrin) (Sigma-adaptin 1A) (Sigma1A-adaptin)	AP1S1		AP-1 adaptor complex [GO:0030121]; clathrin-coated pit [GO:0005905]; cytoplasmic vesicle membrane [GO:0030659]; cytosol [GO:0005829]; Golgi apparatus [GO:0005794]; Golgi membrane [GO:0000139]; intracellular membrane-bounded organelle [GO:0043231]; lysosomal membrane [GO:0005765]; membrane [GO:0016020]; terminal bouton [GO:0043195]; trans-Golgi network membrane [GO:0032588]	antigen processing and presentation of exogenous peptide antigen via MHC class II [GO:0019886]; intracellular protein transport [GO:0006886]; receptor-mediated endocytosis [GO:0006898]; regulation of defense response to virus by virus [GO:0050690]; response to virus [GO:0009615]; retrograde transport, endosome to Golgi [GO:0042147]
O95782	AP2A1_HUMAN	AP-2 complex subunit alpha-1 (100 kDa coated vesicle protein A) (Adaptor protein complex AP-2 subunit alpha-1) (Adaptor-related protein complex 2 subunit alpha-1) (Alpha-adaptin A) (Alpha1-adaptin) (Clathrin assembly protein complex 2 alpha-A large chain) (Plasma membrane adaptor HA2/AP2 adaptin alpha A subunit)	AP2A1	clathrin adaptor activity [GO:0035615]; low-density lipoprotein particle receptor binding [GO:0050750]; protein-containing complex binding [GO:0044877]; protein C-terminus binding [GO:0008022]; protein kinase binding [GO:0019901]	AP-2 adaptor complex [GO:0030122]; apical plasma membrane [GO:0016324]; basolateral plasma membrane [GO:0016323]; clathrin-coated endocytic vesicle [GO:0045334]; clathrin-coated endocytic vesicle membrane [GO:0030669]; clathrin coat of trans-Golgi network vesicle [GO:0030130]; cytosol [GO:0005829]; endocytic vesicle membrane [GO:0030666]; endolysosome membrane [GO:0036020]; filopodium tip [GO:003…	antigen processing and presentation of exogenous peptide antigen via MHC class II [GO:0019886]; clathrin-dependent endocytosis [GO:0072583]; endocytosis [GO:0006897]; ephrin receptor signaling pathway [GO:0048013]; Golgi to endosome transport [GO:0006895]; intracellular protein transport [GO:0006886]; low-density lipoprotein particle clearance [GO:0034383]; low-density lipoprotein particle recept…
O94973	AP2A2_HUMAN	AP-2 complex subunit alpha-2 (100 kDa coated vesicle protein C) (Adaptor protein complex AP-2 subunit alpha-2) (Adaptor-related protein complex 2 subunit alpha-2) (Alpha-adaptin C) (Alpha2-adaptin) (Clathrin assembly protein complex 2 alpha-C large chain) (Huntingtin yeast partner J) (Huntingtin-interacting protein 9) (HIP-9) (Huntingtin-interacting protein J) (Plasma membrane adaptor HA2/AP2 ada…	AP2A2	clathrin adaptor activity [GO:0035615]; disordered domain specific binding [GO:0097718]; lipid binding [GO:0008289]; protein kinase binding [GO:0019901]	AP-2 adaptor complex [GO:0030122]; clathrin-coated endocytic vesicle [GO:0045334]; clathrin-coated endocytic vesicle membrane [GO:0030669]; cytoplasmic vesicle [GO:0031410]; cytosol [GO:0005829]; endocytic vesicle membrane [GO:0030666]; endolysosome membrane [GO:0036020]; ficolin-1-rich granule membrane [GO:0101003]; plasma membrane [GO:0005886]; secretory granule membrane [GO:0030667]	antigen processing and presentation of exogenous peptide antigen via MHC class II [GO:0019886]; clathrin-dependent endocytosis [GO:0072583]; ephrin receptor signaling pathway [GO:0048013]; intracellular protein transport [GO:0006886]; low-density lipoprotein particle clearance [GO:0034383]; low-density lipoprotein particle receptor catabolic process [GO:0032802]; membrane organization [GO:0061024…
P63010	AP2B1_HUMAN	AP-2 complex subunit beta (AP105B) (Adaptor protein complex AP-2 subunit beta) (Adaptor-related protein complex 2 subunit beta) (Beta-2-adaptin) (Beta-adaptin) (Clathrin assembly protein complex 2 beta large chain) (Plasma membrane adaptor HA2/AP2 adaptin beta subunit)	AP2B1	clathrin binding [GO:0030276]; protein-containing complex binding [GO:0044877]; signal sequence binding [GO:0005048]	AP-2 adaptor complex [GO:0030122]; clathrin-coated endocytic vesicle [GO:0045334]; clathrin-coated endocytic vesicle membrane [GO:0030669]; cytosol [GO:0005829]; endocytic vesicle membrane [GO:0030666]; endolysosome membrane [GO:0036020]; membrane [GO:0016020]; plasma membrane [GO:0005886]; trans-Golgi network [GO:0005802]	antigen processing and presentation of exogenous peptide antigen via MHC class II [GO:0019886]; aorta development [GO:0035904]; clathrin coat assembly [GO:0048268]; clathrin-dependent endocytosis [GO:0072583]; coronary vasculature development [GO:0060976]; ephrin receptor signaling pathway [GO:0048013]; intracellular protein transport [GO:0006886]; low-density lipoprotein particle clearance [GO:0…
Q96CW1	AP2M1_HUMAN	AP-2 complex subunit mu (AP-2 mu chain) (Adaptin-mu2) (Adaptor protein complex AP-2 subunit mu) (Adaptor-related protein complex 2 subunit mu) (Clathrin assembly protein complex 2 mu medium chain) (Clathrin coat assembly protein AP50) (Clathrin coat-associated protein AP50) (HA2 50 kDa subunit) (Plasma membrane adaptor AP-2 50 kDa protein)	AP2M1	ion channel binding [GO:0044325]; lipid binding [GO:0008289]; low-density lipoprotein particle receptor binding [GO:0050750]; signal sequence binding [GO:0005048]; transporter activity [GO:0005215]	AP-2 adaptor complex [GO:0030122]; clathrin-coated endocytic vesicle [GO:0045334]; clathrin-coated endocytic vesicle membrane [GO:0030669]; cytosol [GO:0005829]; endocytic vesicle membrane [GO:0030666]; endolysosome membrane [GO:0036020]; extracellular exosome [GO:0070062]; lysosomal membrane [GO:0005765]; plasma membrane [GO:0005886]	antigen processing and presentation of exogenous peptide antigen via MHC class II [GO:0019886]; clathrin-dependent endocytosis [GO:0072583]; ephrin receptor signaling pathway [GO:0048013]; intracellular protein transport [GO:0006886]; low-density lipoprotein particle clearance [GO:0034383]; low-density lipoprotein particle receptor catabolic process [GO:0032802]; membrane organization [GO:0061024…
O00203	AP3B1_HUMAN	AP-3 complex subunit beta-1 (Adaptor protein complex AP-3 subunit beta-1) (Adaptor-related protein complex 3 subunit beta-1) (Beta-3A-adaptin) (Clathrin assembly protein complex 3 beta-1 large chain)	AP3B1	GTP-dependent protein binding [GO:0030742]; protein phosphatase binding [GO:0019903]	AP-3 adaptor complex [GO:0030123]; axon cytoplasm [GO:1904115]; clathrin adaptor complex [GO:0030131]; clathrin-coated vesicle membrane [GO:0030665]; Golgi apparatus [GO:0005794]; lysosomal membrane [GO:0005765]; membrane [GO:0016020]	anterograde axonal transport [GO:0008089]; anterograde synaptic vesicle transport [GO:0048490]; antigen processing and presentation, exogenous lipid antigen via MHC class Ib [GO:0048007]; blood coagulation [GO:0007596]; intracellular protein transport [GO:0006886]; melanosome organization [GO:0032438]; positive regulation of NK T cell differentiation [GO:0051138]; protein targeting to lysosome [G…
Q13367	AP3B2_HUMAN	AP-3 complex subunit beta-2 (Adaptor protein complex AP-3 subunit beta-2) (Adaptor-related protein complex 3 subunit beta-2) (Beta-3B-adaptin) (Clathrin assembly protein complex 3 beta-2 large chain) (Neuron-specific vesicle coat protein beta-NAP)	AP3B2	transporter activity [GO:0005215]	AP-3 adaptor complex [GO:0030123]; axon cytoplasm [GO:1904115]; clathrin-coated vesicle membrane [GO:0030665]; COPI-coated vesicle [GO:0030137]; Golgi apparatus [GO:0005794]	anterograde axonal transport [GO:0008089]; anterograde synaptic vesicle transport [GO:0048490]; intracellular protein transport [GO:0006886]; post-Golgi vesicle-mediated transport [GO:0006892]
O14617	AP3D1_HUMAN	AP-3 complex subunit delta-1 (AP-3 complex subunit delta) (Adaptor-related protein complex 3 subunit delta-1) (Delta-adaptin)	AP3D1	transporter activity [GO:0005215]	AP-3 adaptor complex [GO:0030123]; axon cytoplasm [GO:1904115]; endosome membrane [GO:0010008]; Golgi apparatus [GO:0005794]; Golgi membrane [GO:0000139]; lysosomal membrane [GO:0005765]; membrane [GO:0016020]	anterograde axonal transport [GO:0008089]; anterograde synaptic vesicle transport [GO:0048490]; endosome to melanosome transport [GO:0035646]; eye pigment biosynthetic process [GO:0006726]; intracellular protein transport [GO:0006886]; melanosome organization [GO:0032438]; protein localization to membrane [GO:0072657]; regulation of sequestering of zinc ion [GO:0061088]
P04114	APOB_HUMAN	Apolipoprotein B-100 (Apo B-100) [Cleaved into: Apolipoprotein B-48 (Apo B-48)]	APOB	cholesterol transporter activity [GO:0017127]; heparin binding [GO:0008201]; lipase binding [GO:0035473]; low-density lipoprotein particle receptor binding [GO:0050750]; phospholipid binding [GO:0005543]	chylomicron [GO:0042627]; chylomicron remnant [GO:0034360]; clathrin-coated endocytic vesicle membrane [GO:0030669]; cytoplasm [GO:0005737]; cytosol [GO:0005829]; early endosome [GO:0005769]; endocytic vesicle lumen [GO:0071682]; endoplasmic reticulum exit site [GO:0070971]; endoplasmic reticulum lumen [GO:0005788]; endoplasmic reticulum membrane [GO:0005789]; endosome lumen [GO:0031904]; endosom…	artery morphogenesis [GO:0048844]; cellular protein metabolic process [GO:0044267]; cellular response to prostaglandin stimulus [GO:0071379]; cellular response to tumor necrosis factor [GO:0071356]; cholesterol efflux [GO:0033344]; cholesterol homeostasis [GO:0042632]; cholesterol metabolic process [GO:0008203]; cholesterol transport [GO:0030301]; chylomicron assembly [GO:0034378]; chylomicron re…
Q9BZZ5	API5_HUMAN	Apoptosis inhibitor 5 (API-5) (Antiapoptosis clone 11 protein) (AAC-11) (Cell migration-inducing gene 8 protein) (Fibroblast growth factor 2-interacting factor) (FIF) (Protein XAGL)	API5	fibroblast growth factor binding [GO:0017134]; RNA binding [GO:0003723]	cytoplasm [GO:0005737]; membrane [GO:0016020]; nuclear speck [GO:0016607]; nucleus [GO:0005634]; spliceosomal complex [GO:0005681]	apoptotic process [GO:0006915]; negative regulation of apoptotic process [GO:0043066]; negative regulation of fibroblast apoptotic process [GO:2000270]
O95831	AIFM1_HUMAN	Apoptosis-inducing factor 1, mitochondrial (EC 1.1.1.-) (Programmed cell death protein 8)	AIFM1	DNA binding [GO:0003677]; FAD binding [GO:0071949]; NAD(P)H oxidase activity [GO:0016174]; oxidoreductase activity, acting on NAD(P)H [GO:0016651]; protein dimerization activity [GO:0046983]	cytosol [GO:0005829]; mitochondrial inner membrane [GO:0005743]; mitochondrial intermembrane space [GO:0005758]; mitochondrion [GO:0005739]; nucleus [GO:0005634]; perinuclear region of cytoplasm [GO:0048471]	activation of cysteine-type endopeptidase activity involved in apoptotic process [GO:0006919]; apoptotic process [GO:0006915]; cellular response to aldosterone [GO:1904045]; cellular response to estradiol stimulus [GO:0071392]; cellular response to hydrogen peroxide [GO:0070301]; cellular response to nitric oxide [GO:0071732]; cellular response to oxygen-glucose deprivation [GO:0090650]; chromoso…
Q13625	ASPP2_HUMAN	Apoptosis-stimulating of p53 protein 2 (Bcl2-binding protein) (Bbp) (Renal carcinoma antigen NY-REN-51) (Tumor suppressor p53-binding protein 2) (53BP2) (p53-binding protein 2) (p53BP2)	TP53BP2	identical protein binding [GO:0042802]; NF-kappaB binding [GO:0051059]; p53 binding [GO:0002039]; SH3/SH2 adaptor activity [GO:0005070]; SH3 domain binding [GO:0017124]	cell junction [GO:0030054]; cytoplasm [GO:0005737]; cytosol [GO:0005829]; mitochondrion [GO:0005739]; nucleoplasm [GO:0005654]; nucleus [GO:0005634]; perinuclear region of cytoplasm [GO:0048471]	cell cycle [GO:0007049]; intrinsic apoptotic signaling pathway by p53 class mediator [GO:0072332]; negative regulation of cell cycle [GO:0045786]; positive regulation of execution phase of apoptosis [GO:1900119]; positive regulation of neuron death [GO:1901216]; positive regulation of protein insertion into mitochondrial membrane involved in apoptotic signaling pathway [GO:1900740]; regulation of…
Q9UKV3	ACINU_HUMAN	Apoptotic chromatin condensation inducer in the nucleus (Acinus)	ACIN1	ATPase activity [GO:0016887]; enzyme binding [GO:0019899]; nucleic acid binding [GO:0003676]; RNA binding [GO:0003723]	ASAP complex [GO:0061574]; cytosol [GO:0005829]; nuclear speck [GO:0016607]; nucleolus [GO:0005730]; nucleoplasm [GO:0005654]; nucleus [GO:0005634]; plasma membrane [GO:0005886]	apoptotic chromosome condensation [GO:0030263]; erythrocyte differentiation [GO:0030218]; mRNA processing [GO:0006397]; negative regulation of mRNA splicing, via spliceosome [GO:0048025]; positive regulation of apoptotic process [GO:0043065]; positive regulation of monocyte differentiation [GO:0045657]; RNA splicing [GO:0008380]
Q9Y2X7	GIT1_HUMAN	ARF GTPase-activating protein GIT1 (ARF GAP GIT1) (Cool-associated and tyrosine-phosphorylated protein 1) (CAT-1) (CAT1) (G protein-coupled receptor kinase-interactor 1) (GRK-interacting protein 1)	GIT1	GTPase activator activity [GO:0005096]; metal ion binding [GO:0046872]; protein-containing complex binding [GO:0044877]	cytosol [GO:0005829]; focal adhesion [GO:0005925]; membrane [GO:0016020]	ephrin receptor signaling pathway [GO:0048013]; regulation of cytokinesis [GO:0032465]; regulation of G-protein coupled receptor protein signaling pathway [GO:0008277]
Q14161	GIT2_HUMAN	ARF GTPase-activating protein GIT2 (ARF GAP GIT2) (Cool-interacting tyrosine-phosphorylated protein 2) (CAT-2) (CAT2) (G protein-coupled receptor kinase-interactor 2) (GRK-interacting protein 2)	GIT2	GTPase activator activity [GO:0005096]; metal ion binding [GO:0046872]	focal adhesion [GO:0005925]; nucleoplasm [GO:0005654]	regulation of G-protein coupled receptor protein signaling pathway [GO:0008277]
P52594	AGFG1_HUMAN	Arf-GAP domain and FG repeat-containing protein 1 (HIV-1 Rev-binding protein) (Nucleoporin-like protein RIP) (Rev-interacting protein) (Rev/Rex activation domain-binding protein)	AGFG1	DNA binding [GO:0003677]; GTPase activator activity [GO:0005096]; metal ion binding [GO:0046872]; RNA binding [GO:0003723]	cell projection [GO:0042995]; cytoplasmic vesicle [GO:0031410]; cytosol [GO:0005829]; intracellular membrane-bounded organelle [GO:0043231]; neuronal cell body [GO:0043025]; nuclear pore [GO:0005643]	acrosome assembly [GO:0001675]; intermediate filament organization [GO:0045109]; membrane organization [GO:0061024]; mRNA export from nucleus [GO:0006406]; multicellular organism development [GO:0007275]; spermatid nucleus differentiation [GO:0007289]
P05089	ARGI1_HUMAN	Arginase-1 (EC 3.5.3.1) (Liver-type arginase) (Type I arginase)	ARG1	arginase activity [GO:0004053]; manganese ion binding [GO:0030145]	azurophil granule lumen [GO:0035578]; cytoplasm [GO:0005737]; cytosol [GO:0005829]; extracellular region [GO:0005576]; extracellular space [GO:0005615]; mitochondrial outer membrane [GO:0005741]; neuronal cell body [GO:0043025]; neuron projection [GO:0043005]; nucleus [GO:0005634]; specific granule lumen [GO:0035580]	adaptive immune response [GO:0002250]; aging [GO:0007568]; arginine catabolic process [GO:0006527]; arginine catabolic process to ornithine [GO:0019547]; cellular response to dexamethasone stimulus [GO:0071549]; cellular response to glucagon stimulus [GO:0071377]; cellular response to hydrogen peroxide [GO:0070301]; cellular response to interleukin-4 [GO:0071353]; cellular response to lipopolysac…
Q9NWB6	ARGL1_HUMAN	Arginine and glutamate-rich protein 1	ARGLU1	cadherin binding [GO:0045296]	mitochondrion [GO:0005739]; nucleoplasm [GO:0005654]	regulation of transcription, DNA-templated [GO:0006355]; transcription, DNA-templated [GO:0006351]
P54136	SYRC_HUMAN	Arginine--tRNA ligase, cytoplasmic (EC 6.1.1.19) (Arginyl-tRNA synthetase) (ArgRS)	RARS	arginine binding [GO:0034618]; arginine-tRNA ligase activity [GO:0004814]; ATP binding [GO:0005524]; cadherin binding [GO:0045296]; tRNA binding [GO:0000049]	aminoacyl-tRNA synthetase multienzyme complex [GO:0017101]; cytoplasm [GO:0005737]; cytosol [GO:0005829]; extracellular exosome [GO:0070062]; membrane [GO:0016020]; nucleoplasm [GO:0005654]; nucleus [GO:0005634]	arginyl-tRNA aminoacylation [GO:0006420]; tRNA aminoacylation for protein translation [GO:0006418]
Q7L4I2	RSRC2_HUMAN	Arginine/serine-rich coiled-coil protein 2	RSRC2	RNA binding [GO:0003723]
P00966	ASSY_HUMAN	Argininosuccinate synthase (EC 6.3.4.5) (Citrulline--aspartate ligase)	ASS1	amino acid binding [GO:0016597]; argininosuccinate synthase activity [GO:0004055]; ATP binding [GO:0005524]; identical protein binding [GO:0042802]; RNA binding [GO:0003723]; toxic substance binding [GO:0015643]	cell body fiber [GO:0070852]; cytoplasm [GO:0005737]; cytosol [GO:0005829]; endoplasmic reticulum [GO:0005783]; extracellular exosome [GO:0070062]; lysosome [GO:0005764]; mitochondrial outer membrane [GO:0005741]; myelin sheath [GO:0043209]; nucleus [GO:0005634]; perikaryon [GO:0043204]	acute-phase response [GO:0006953]; aging [GO:0007568]; arginine biosynthetic process [GO:0006526]; argininosuccinate metabolic process [GO:0000053]; aspartate metabolic process [GO:0006531]; cellular response to amine stimulus [GO:0071418]; cellular response to amino acid stimulus [GO:0071230]; cellular response to ammonium ion [GO:0071242]; cellular response to cAMP [GO:0071320]; cellular respon…
Q8WYA1	BMAL2_HUMAN	Aryl hydrocarbon receptor nuclear translocator-like protein 2 (Basic-helix-loop-helix-PAS protein MOP9) (Brain and muscle ARNT-like 2) (CYCLE-like factor) (CLIF) (Class E basic helix-loop-helix protein 6) (bHLHe6) (Member of PAS protein 9) (PAS domain-containing protein 9)	ARNTL2	DNA binding transcription factor activity [GO:0003700]; E-box binding [GO:0070888]; protein dimerization activity [GO:0046983]; RNA polymerase II transcription factor activity, sequence-specific DNA binding [GO:0000981]; transcription factor activity, RNA polymerase II proximal promoter sequence-specific DNA binding [GO:0000982]	cytoplasm [GO:0005737]; nucleolus [GO:0005730]; nucleus [GO:0005634]; transcription factor complex [GO:0005667]	circadian rhythm [GO:0007623]; entrainment of circadian clock [GO:0009649]; positive regulation of circadian rhythm [GO:0042753]; positive regulation of transcription, DNA-templated [GO:0045893]; positive regulation of transcription by RNA polymerase II [GO:0045944]; regulation of transcription, DNA-templated [GO:0006355]; regulation of transcription by RNA polymerase II [GO:0006357]; transcripti…
P08243	ASNS_HUMAN	Asparagine synthetase [glutamine-hydrolyzing] (EC 6.3.5.4) (Cell cycle control protein TS11) (Glutamine-dependent asparagine synthetase)	ASNS	asparagine synthase (glutamine-hydrolyzing) activity [GO:0004066]; ATP binding [GO:0005524]; cofactor binding [GO:0048037]; protein homodimerization activity [GO:0042803]	cytosol [GO:0005829]	asparagine biosynthetic process [GO:0006529]; cellular amino acid biosynthetic process [GO:0008652]; cellular response to glucose starvation [GO:0042149]; cellular response to hormone stimulus [GO:0032870]; glutamine metabolic process [GO:0006541]; L-asparagine biosynthetic process [GO:0070981]; liver development [GO:0001889]; negative regulation of apoptotic process [GO:0043066]; PERK-mediated u…
O43776	SYNC_HUMAN	Asparagine--tRNA ligase, cytoplasmic (EC 6.1.1.22) (Asparaginyl-tRNA synthetase) (AsnRS)	NARS	asparagine-tRNA ligase activity [GO:0004816]; ATP binding [GO:0005524]; nucleic acid binding [GO:0003676]	cytoplasm [GO:0005737]; cytosol [GO:0005829]; extracellular exosome [GO:0070062]	asparaginyl-tRNA aminoacylation [GO:0006421]; tRNA aminoacylation for protein translation [GO:0006418]
P14868	SYDC_HUMAN	Aspartate--tRNA ligase, cytoplasmic (EC 6.1.1.12) (Aspartyl-tRNA synthetase) (AspRS) (Cell proliferation-inducing gene 40 protein)	DARS	aminoacylase activity [GO:0004046]; aspartate-tRNA ligase activity [GO:0004815]; ATP binding [GO:0005524]; RNA binding [GO:0003723]	aminoacyl-tRNA synthetase multienzyme complex [GO:0017101]; cytoplasm [GO:0005737]; cytosol [GO:0005829]; extracellular exosome [GO:0070062]; membrane [GO:0016020]; synapse [GO:0045202]	aspartyl-tRNA aminoacylation [GO:0006422]; protein-containing complex assembly [GO:0065003]; translation [GO:0006412]; tRNA aminoacylation for protein translation [GO:0006418]
Q6PI48	SYDM_HUMAN	Aspartate--tRNA ligase, mitochondrial (EC 6.1.1.12) (Aspartyl-tRNA synthetase) (AspRS)	DARS2	aspartate-tRNA(Asn) ligase activity [GO:0050560]; aspartate-tRNA ligase activity [GO:0004815]; ATP binding [GO:0005524]; protein homodimerization activity [GO:0042803]; tRNA binding [GO:0000049]	mitochondrial matrix [GO:0005759]; mitochondrion [GO:0005739]; nucleus [GO:0005634]	mitochondrial asparaginyl-tRNA aminoacylation [GO:0070145]; tRNA aminoacylation [GO:0043039]; tRNA aminoacylation for protein translation [GO:0006418]
Q12797	ASPH_HUMAN	Aspartyl/asparaginyl beta-hydroxylase (EC 1.14.11.16) (Aspartate beta-hydroxylase) (ASP beta-hydroxylase) (Peptide-aspartate beta-dioxygenase)	ASPH	calcium ion binding [GO:0005509]; electron transfer activity [GO:0009055]; ion channel binding [GO:0044325]; peptide-aspartate beta-dioxygenase activity [GO:0004597]; structural constituent of muscle [GO:0008307]; structural molecule activity [GO:0005198]	calcium channel complex [GO:0034704]; cell [GO:0005623]; cortical endoplasmic reticulum [GO:0032541]; endoplasmic reticulum [GO:0005783]; endoplasmic reticulum membrane [GO:0005789]; integral component of endoplasmic reticulum membrane [GO:0030176]; integral component of membrane [GO:0016021]; junctional sarcoplasmic reticulum membrane [GO:0014701]; plasma membrane [GO:0005886]; sarcoplasmic reti…	activation of cysteine-type endopeptidase activity [GO:0097202]; activation of store-operated calcium channel activity [GO:0032237]; calcium ion transmembrane transport [GO:0070588]; cellular response to calcium ion [GO:0071277]; detection of calcium ion [GO:0005513]; face morphogenesis [GO:0060325]; ion transmembrane transport [GO:0034220]; limb morphogenesis [GO:0035108]; muscle contraction [GO…
Q99700	ATX2_HUMAN	Ataxin-2 (Spinocerebellar ataxia type 2 protein) (Trinucleotide repeat-containing gene 13 protein)	ATXN2	epidermal growth factor receptor binding [GO:0005154]; protein C-terminus binding [GO:0008022]; RNA binding [GO:0003723]	cytoplasm [GO:0005737]; cytoplasmic stress granule [GO:0010494]; cytosol [GO:0005829]; Golgi apparatus [GO:0005794]; membrane [GO:0016020]; perinuclear region of cytoplasm [GO:0048471]; polysome [GO:0005844]; ribonucleoprotein complex [GO:1990904]; trans-Golgi network [GO:0005802]	cytoplasmic mRNA processing body assembly [GO:0033962]; negative regulation of receptor internalization [GO:0002091]; regulation of cytoplasmic mRNA processing body assembly [GO:0010603]; regulation of translation [GO:0006417]; RNA metabolic process [GO:0016070]; RNA transport [GO:0050658]; stress granule assembly [GO:0034063]
Q8WWM7	ATX2L_HUMAN	Ataxin-2-like protein (Ataxin-2 domain protein) (Ataxin-2-related protein)	ATXN2L	cadherin binding [GO:0045296]; RNA binding [GO:0003723]	cytoplasmic stress granule [GO:0010494]; cytosol [GO:0005829]; membrane [GO:0016020]; nuclear speck [GO:0016607]	regulation of cytoplasmic mRNA processing body assembly [GO:0010603]; stress granule assembly [GO:0034063]
Q6SPF0	SAMD1_HUMAN	Atherin (Sterile alpha motif domain-containing protein 1) (SAM domain-containing protein 1)	SAMD1		cytoplasm [GO:0005737]; extracellular region [GO:0005576]
P24539	AT5F1_HUMAN	ATP synthase F(0) complex subunit B1, mitochondrial (ATP synthase proton-transporting mitochondrial F(0) complex subunit B1) (ATP synthase subunit b) (ATPase subunit b)	ATP5F1	proton transmembrane transporter activity [GO:0015078]; transmembrane transporter activity [GO:0022857]	membrane [GO:0016020]; mitochondrial inner membrane [GO:0005743]; mitochondrial matrix [GO:0005759]; mitochondrial proton-transporting ATP synthase complex [GO:0005753]; mitochondrial proton-transporting ATP synthase complex, coupling factor F(o) [GO:0000276]; mitochondrion [GO:0005739]; myelin sheath [GO:0043209]; nucleoplasm [GO:0005654]; nucleus [GO:0005634]	ATP biosynthetic process [GO:0006754]; ATP hydrolysis coupled cation transmembrane transport [GO:0099132]; ATP synthesis coupled proton transport [GO:0015986]; cristae formation [GO:0042407]; mitochondrial ATP synthesis coupled proton transport [GO:0042776]; substantia nigra development [GO:0021762]
Q8N5M1	ATPF2_HUMAN	ATP synthase mitochondrial F1 complex assembly factor 2 (ATP12 homolog)	ATPAF2		cytosol [GO:0005829]; mitochondrion [GO:0005739]; nuclear speck [GO:0016607]	proton-transporting ATP synthase complex assembly [GO:0043461]
P00846	ATP6_HUMAN	ATP synthase subunit a (F-ATPase protein 6)	MT-ATP6	proton transmembrane transporter activity [GO:0015078]; transmembrane transporter activity [GO:0022857]	integral component of membrane [GO:0016021]; mitochondrial inner membrane [GO:0005743]; mitochondrial proton-transporting ATP synthase complex [GO:0005753]; proton-transporting ATP synthase complex, coupling factor F(o) [GO:0045263]	aging [GO:0007568]; ATP biosynthetic process [GO:0006754]; cristae formation [GO:0042407]; mitochondrial ATP synthesis coupled proton transport [GO:0042776]; response to hyperoxia [GO:0055093]
P25705	ATPA_HUMAN	ATP synthase subunit alpha, mitochondrial (ATP synthase F1 subunit alpha)	ATP5F1A	angiostatin binding [GO:0043532]; ATP binding [GO:0005524]; MHC class I protein binding [GO:0042288]; proton-transporting ATP synthase activity, rotational mechanism [GO:0046933]; RNA binding [GO:0003723]; transmembrane transporter activity [GO:0022857]	extracellular exosome [GO:0070062]; membrane [GO:0016020]; mitochondrial inner membrane [GO:0005743]; mitochondrial matrix [GO:0005759]; mitochondrial proton-transporting ATP synthase complex [GO:0005753]; mitochondrion [GO:0005739]; myelin sheath [GO:0043209]; plasma membrane [GO:0005886]; proton-transporting ATP synthase complex [GO:0045259]; proton-transporting ATP synthase complex, catalytic …	ATP biosynthetic process [GO:0006754]; cristae formation [GO:0042407]; lipid metabolic process [GO:0006629]; mitochondrial ATP synthesis coupled proton transport [GO:0042776]; negative regulation of endothelial cell proliferation [GO:0001937]; positive regulation of blood vessel endothelial cell migration [GO:0043536]
P06576	ATPB_HUMAN	ATP synthase subunit beta, mitochondrial (EC 3.6.3.14) (ATP synthase F1 subunit beta)	ATP5F1B	angiostatin binding [GO:0043532]; ATP binding [GO:0005524]; MHC class I protein binding [GO:0042288]; proton-transporting ATPase activity, rotational mechanism [GO:0046961]; proton-transporting ATP synthase activity, rotational mechanism [GO:0046933]; transmembrane transporter activity [GO:0022857]; transporter activity [GO:0005215]	cell surface [GO:0009986]; extracellular exosome [GO:0070062]; membrane [GO:0016020]; mitochondrial matrix [GO:0005759]; mitochondrial membrane [GO:0031966]; mitochondrial nucleoid [GO:0042645]; mitochondrial proton-transporting ATP synthase, catalytic core [GO:0005754]; mitochondrial proton-transporting ATP synthase complex [GO:0005753]; mitochondrion [GO:0005739]; myelin sheath [GO:0043209]; nu…	angiogenesis [GO:0001525]; ATP biosynthetic process [GO:0006754]; cristae formation [GO:0042407]; generation of precursor metabolites and energy [GO:0006091]; lipid metabolic process [GO:0006629]; mitochondrial ATP synthesis coupled proton transport [GO:0042776]; mitochondrion organization [GO:0007005]; negative regulation of cell adhesion involved in substrate-bound cell migration [GO:0006933]; …
O75947	ATP5H_HUMAN	ATP synthase subunit d, mitochondrial (ATPase subunit d)	ATP5H	proton transmembrane transporter activity [GO:0015078]; transmembrane transporter activity [GO:0022857]	mitochondrial inner membrane [GO:0005743]; mitochondrial proton-transporting ATP synthase, stator stalk [GO:0000274]; mitochondrial proton-transporting ATP synthase complex [GO:0005753]; mitochondrion [GO:0005739]; myelin sheath [GO:0043209]; nucleoplasm [GO:0005654]	ATP biosynthetic process [GO:0006754]; ATP hydrolysis coupled cation transmembrane transport [GO:0099132]; ATP synthesis coupled proton transport [GO:0015986]; cristae formation [GO:0042407]; mitochondrial ATP synthesis coupled proton transport [GO:0042776]
P56385	ATP5I_HUMAN	ATP synthase subunit e, mitochondrial (ATPase subunit e) (ATP synthase membrane subunit e) [Cleaved into: ATP synthase subunit e, mitochondrial, N-terminally processed]	ATP5ME	proton transmembrane transporter activity [GO:0015078]; transmembrane transporter activity [GO:0022857]	mitochondrial inner membrane [GO:0005743]; mitochondrial proton-transporting ATP synthase complex [GO:0005753]; mitochondrial proton-transporting ATP synthase complex, coupling factor F(o) [GO:0000276]; mitochondrion [GO:0005739]	ATP biosynthetic process [GO:0006754]; cristae formation [GO:0042407]; mitochondrial ATP synthesis coupled proton transport [GO:0042776]
P56134	ATPK_HUMAN	ATP synthase subunit f, mitochondrial	ATP5J2	transmembrane transporter activity [GO:0022857]	integral component of membrane [GO:0016021]; mitochondrial inner membrane [GO:0005743]; mitochondrial proton-transporting ATP synthase complex [GO:0005753]; mitochondrial proton-transporting ATP synthase complex, coupling factor F(o) [GO:0000276]; mitochondrion [GO:0005739]; nucleus [GO:0005634]	ATP biosynthetic process [GO:0006754]; cristae formation [GO:0042407]; mitochondrial ATP synthesis coupled proton transport [GO:0042776]; proton transmembrane transport [GO:1902600]
O75964	ATP5L_HUMAN	ATP synthase subunit g, mitochondrial (ATPase subunit g)	ATP5L	proton transmembrane transporter activity [GO:0015078]; transmembrane transporter activity [GO:0022857]	mitochondrial inner membrane [GO:0005743]; mitochondrial proton-transporting ATP synthase complex [GO:0005753]; mitochondrial proton-transporting ATP synthase complex, coupling factor F(o) [GO:0000276]; mitochondrion [GO:0005739]	ATP biosynthetic process [GO:0006754]; ATP hydrolysis coupled cation transmembrane transport [GO:0099132]; ATP synthesis coupled proton transport [GO:0015986]; cristae formation [GO:0042407]; mitochondrial ATP synthesis coupled proton transport [GO:0042776]
P36542	ATPG_HUMAN	ATP synthase subunit gamma, mitochondrial (ATP synthase F1 subunit gamma) (F-ATPase gamma subunit)	ATP5F1C	proton-transporting ATP synthase activity, rotational mechanism [GO:0046933]; RNA binding [GO:0003723]; transmembrane transporter activity [GO:0022857]	membrane [GO:0016020]; mitochondrial inner membrane [GO:0005743]; mitochondrial matrix [GO:0005759]; mitochondrial proton-transporting ATP synthase complex [GO:0005753]; mitochondrial proton-transporting ATP synthase complex, catalytic core F(1) [GO:0000275]; mitochondrion [GO:0005739]; myelin sheath [GO:0043209]	ATP biosynthetic process [GO:0006754]; cristae formation [GO:0042407]; mitochondrial ATP synthesis coupled proton transport [GO:0042776]; oxidative phosphorylation [GO:0006119]
P48047	ATPO_HUMAN	ATP synthase subunit O, mitochondrial (Oligomycin sensitivity conferral protein) (OSCP)	ATP5O	ATPase activity [GO:0016887]; drug binding [GO:0008144]; proton-transporting ATP synthase activity, rotational mechanism [GO:0046933]; transmembrane transporter activity [GO:0022857]; transporter activity [GO:0005215]	mitochondrial inner membrane [GO:0005743]; mitochondrial proton-transporting ATP synthase complex [GO:0005753]; mitochondrion [GO:0005739]; nucleus [GO:0005634]; plasma membrane [GO:0005886]	ATP biosynthetic process [GO:0006754]; cristae formation [GO:0042407]; mitochondrial ATP synthesis coupled proton transport [GO:0042776]; proton transmembrane transport [GO:1902600]
O75027	ABCB7_HUMAN	ATP-binding cassette sub-family B member 7, mitochondrial (ATP-binding cassette transporter 7) (ABC transporter 7 protein)	ABCB7	ATPase activity, coupled to transmembrane movement of substances [GO:0042626]; ATP binding [GO:0005524]; heme transporter activity [GO:0015232]	integral component of membrane [GO:0016021]; mitochondrial inner membrane [GO:0005743]	cellular iron ion homeostasis [GO:0006879]; transmembrane transport [GO:0055085]
P33897	ABCD1_HUMAN	ATP-binding cassette sub-family D member 1 (Adrenoleukodystrophy protein) (ALDP)	ABCD1	ATPase activity [GO:0016887]; ATPase activity, coupled to transmembrane movement of substances [GO:0042626]; ATP binding [GO:0005524]; enzyme binding [GO:0019899]; identical protein binding [GO:0042802]; long-chain fatty acid transporter activity [GO:0005324]; protein homodimerization activity [GO:0042803]; transporter activity [GO:0005215]	cytoplasm [GO:0005737]; cytosol [GO:0005829]; integral component of peroxisomal membrane [GO:0005779]; membrane [GO:0016020]; perinuclear region of cytoplasm [GO:0048471]; peroxisomal membrane [GO:0005778]; peroxisome [GO:0005777]	alpha-linolenic acid metabolic process [GO:0036109]; fatty acid beta-oxidation [GO:0006635]; fatty acid beta-oxidation using acyl-CoA oxidase [GO:0033540]; linoleic acid metabolic process [GO:0043651]; long-chain fatty acid catabolic process [GO:0042758]; peroxisomal long-chain fatty acid import [GO:0015910]; peroxisomal membrane transport [GO:0015919]; peroxisome organization [GO:0007031]; trans…
P28288	ABCD3_HUMAN	ATP-binding cassette sub-family D member 3 (70 kDa peroxisomal membrane protein) (PMP70)	ABCD3	ATPase activity [GO:0016887]; ATPase activity, coupled to transmembrane movement of substances [GO:0042626]; ATP binding [GO:0005524]; long-chain fatty acid transporter activity [GO:0005324]; protein homodimerization activity [GO:0042803]; protein self-association [GO:0043621]	cytosol [GO:0005829]; integral component of membrane [GO:0016021]; intracellular membrane-bounded organelle [GO:0043231]; membrane [GO:0016020]; mitochondrion [GO:0005739]; peroxisomal matrix [GO:0005782]; peroxisomal membrane [GO:0005778]; peroxisome [GO:0005777]	fatty acid beta-oxidation [GO:0006635]; fatty acid biosynthetic process [GO:0006633]; peroxisomal long-chain fatty acid import [GO:0015910]; peroxisome organization [GO:0007031]; response to drug [GO:0042493]; response to organic cyclic compound [GO:0014070]; transmembrane transport [GO:0055085]; very long-chain fatty acid catabolic process [GO:0042760]
Q8NE71	ABCF1_HUMAN	ATP-binding cassette sub-family F member 1 (ATP-binding cassette 50) (TNF-alpha-stimulated ABC protein)	ABCF1	ATPase activity [GO:0016887]; ATP binding [GO:0005524]; ribosome binding [GO:0043022]; RNA binding [GO:0003723]; translation activator activity [GO:0008494]; translation factor activity, RNA binding [GO:0008135]	cytoplasm [GO:0005737]; cytosol [GO:0005829]; membrane [GO:0016020]; nuclear envelope [GO:0005635]; nucleoplasm [GO:0005654]; polysomal ribosome [GO:0042788]; ribosome [GO:0005840]	inflammatory response [GO:0006954]; positive regulation of translation [GO:0045727]; translation [GO:0006412]; translational initiation [GO:0006413]; transmembrane transport [GO:0055085]
Q9UG63	ABCF2_HUMAN	ATP-binding cassette sub-family F member 2 (Iron-inhibited ABC transporter 2)	ABCF2	ATPase activity [GO:0016887]; ATP binding [GO:0005524]; transporter activity [GO:0005215]	membrane [GO:0016020]; mitochondrial envelope [GO:0005740]
Q9NUQ8	ABCF3_HUMAN	ATP-binding cassette sub-family F member 3	ABCF3	ATPase activity [GO:0016887]; ATP binding [GO:0005524]; cadherin binding [GO:0045296]	membrane [GO:0016020]	defense response to virus [GO:0051607]
P53396	ACLY_HUMAN	ATP-citrate synthase (EC 2.3.3.8) (ATP-citrate (pro-S-)-lyase) (ACL) (Citrate cleavage enzyme)	ACLY	ATP binding [GO:0005524]; ATP citrate synthase activity [GO:0003878]; cofactor binding [GO:0048037]; metal ion binding [GO:0046872]	azurophil granule lumen [GO:0035578]; citrate lyase complex [GO:0009346]; cytosol [GO:0005829]; extracellular exosome [GO:0070062]; extracellular region [GO:0005576]; ficolin-1-rich granule lumen [GO:1904813]; membrane [GO:0016020]; nucleoplasm [GO:0005654]; plasma membrane [GO:0005886]	acetyl-CoA biosynthetic process [GO:0006085]; cholesterol biosynthetic process [GO:0006695]; citrate metabolic process [GO:0006101]; coenzyme A metabolic process [GO:0015936]; fatty acid biosynthetic process [GO:0006633]; fatty-acyl-CoA biosynthetic process [GO:0046949]; lipid biosynthetic process [GO:0008610]; neutrophil degranulation [GO:0043312]; oxaloacetate metabolic process [GO:0006107]; po…
P17858	PFKAL_HUMAN	ATP-dependent 6-phosphofructokinase, liver type (ATP-PFK) (PFK-L) (EC 2.7.1.11) (6-phosphofructokinase type B) (Phosphofructo-1-kinase isozyme B) (PFK-B) (Phosphohexokinase)	PFKL	6-phosphofructokinase activity [GO:0003872]; ATP binding [GO:0005524]; fructose-6-phosphate binding [GO:0070095]; fructose binding [GO:0070061]; identical protein binding [GO:0042802]; kinase binding [GO:0019900]; metal ion binding [GO:0046872]	6-phosphofructokinase complex [GO:0005945]; cytosol [GO:0005829]; extracellular exosome [GO:0070062]; extracellular region [GO:0005576]; ficolin-1-rich granule lumen [GO:1904813]; membrane [GO:0016020]; secretory granule lumen [GO:0034774]	canonical glycolysis [GO:0061621]; fructose 1,6-bisphosphate metabolic process [GO:0030388]; fructose 6-phosphate metabolic process [GO:0006002]; glycolytic process [GO:0006096]; negative regulation of insulin secretion [GO:0046676]; neutrophil degranulation [GO:0043312]; protein complex oligomerization [GO:0051259]; protein homotetramerization [GO:0051289]; response to glucose [GO:0009749]
P08237	PFKAM_HUMAN	ATP-dependent 6-phosphofructokinase, muscle type (ATP-PFK) (PFK-M) (EC 2.7.1.11) (6-phosphofructokinase type A) (Phosphofructo-1-kinase isozyme A) (PFK-A) (Phosphohexokinase)	PFKM	6-phosphofructokinase activity [GO:0003872]; ATP binding [GO:0005524]; fructose binding [GO:0070061]; identical protein binding [GO:0042802]; kinase binding [GO:0019900]; metal ion binding [GO:0046872]; protein C-terminus binding [GO:0008022]; protein homodimerization activity [GO:0042803]	6-phosphofructokinase complex [GO:0005945]; apical plasma membrane [GO:0016324]; cytosol [GO:0005829]; nucleus [GO:0005634]; sperm principal piece [GO:0097228]	canonical glycolysis [GO:0061621]; fructose 6-phosphate metabolic process [GO:0006002]; glucose homeostasis [GO:0042593]; glycogen catabolic process [GO:0005980]; glycolysis from storage polysaccharide through glucose-1-phosphate [GO:0093001]; glycolytic process [GO:0006096]; glycolytic process through fructose-6-phosphate [GO:0061615]; muscle cell cellular homeostasis [GO:0046716]; positive regu…
Q01813	PFKAP_HUMAN	ATP-dependent 6-phosphofructokinase, platelet type (ATP-PFK) (PFK-P) (EC 2.7.1.11) (6-phosphofructokinase type C) (Phosphofructo-1-kinase isozyme C) (PFK-C) (Phosphohexokinase)	PFKP	6-phosphofructokinase activity [GO:0003872]; ATP binding [GO:0005524]; cadherin binding [GO:0045296]; identical protein binding [GO:0042802]; metal ion binding [GO:0046872]; protein-containing complex binding [GO:0044877]	cytoplasm [GO:0005737]; cytosol [GO:0005829]; extracellular exosome [GO:0070062]; membrane [GO:0016020]; nucleus [GO:0005634]	canonical glycolysis [GO:0061621]; cellular response to leukemia inhibitory factor [GO:1990830]; fructose 6-phosphate metabolic process [GO:0006002]
O76031	CLPX_HUMAN	ATP-dependent Clp protease ATP-binding subunit clpX-like, mitochondrial	CLPX	ATPase activity [GO:0016887]; ATP binding [GO:0005524]; metal ion binding [GO:0046872]; peptidase activator activity [GO:0016504]; unfolded protein binding [GO:0051082]	cytosol [GO:0005829]; endopeptidase Clp complex [GO:0009368]; mitochondrial endopeptidase Clp complex [GO:0009841]; mitochondrial inner membrane [GO:0005743]; mitochondrial matrix [GO:0005759]; mitochondrial nucleoid [GO:0042645]; mitochondrion [GO:0005739]; nucleoplasm [GO:0005654]	ATP metabolic process [GO:0046034]; protein folding [GO:0006457]; proteolysis involved in cellular protein catabolic process [GO:0051603]
Q08211	DHX9_HUMAN	ATP-dependent RNA helicase A (EC 3.6.4.13) (DEAH box protein 9) (DExH-box helicase 9) (Leukophysin) (LKP) (Nuclear DNA helicase II) (NDH II) (RNA helicase A)	DHX9	ATPase activity [GO:0016887]; ATP binding [GO:0005524]; ATP-dependent 3'-5' DNA/RNA helicase activity [GO:0033681]; ATP-dependent 3'-5' DNA helicase activity [GO:0043140]; ATP-dependent 3'-5' RNA helicase activity [GO:0034459]; ATP-dependent DNA helicase activity [GO:0004003]; ATP-dependent RNA helicase activity [GO:0004004]; chromatin DNA binding [GO:0031490]; DNA binding [GO:0003677]; DNA repli…	actin cytoskeleton [GO:0015629]; centrosome [GO:0005813]; CRD-mediated mRNA stability complex [GO:0070937]; cytoplasm [GO:0005737]; cytoplasmic ribonucleoprotein granule [GO:0036464]; cytosol [GO:0005829]; membrane [GO:0016020]; micro-ribonucleoprotein complex [GO:0035068]; nuclear body [GO:0016604]; nuclear stress granule [GO:0097165]; nucleolus [GO:0005730]; nucleoplasm [GO:0005654]; nucleus [G…	alternative mRNA splicing, via spliceosome [GO:0000380]; cellular response to exogenous dsRNA [GO:0071360]; cellular response to tumor necrosis factor [GO:0071356]; CRD-mediated mRNA stabilization [GO:0070934]; DNA duplex unwinding [GO:0032508]; DNA replication [GO:0006260]; DNA-templated transcription, termination [GO:0006353]; DNA-templated viral transcription [GO:0039695]; G-quadruplex DNA unw…
Q92499	DDX1_HUMAN	ATP-dependent RNA helicase DDX1 (EC 3.6.4.13) (DEAD box protein 1) (DEAD box protein retinoblastoma) (DBP-RB)	DDX1	ATP binding [GO:0005524]; ATP-dependent helicase activity [GO:0008026]; ATP-dependent RNA helicase activity [GO:0004004]; chromatin binding [GO:0003682]; DNA/RNA helicase activity [GO:0033677]; DNA binding [GO:0003677]; double-stranded RNA binding [GO:0003725]; exonuclease activity [GO:0004527]; nuclease activity [GO:0004518]; poly(A) binding [GO:0008143]; RNA binding [GO:0003723]; RNA helicase a…	cleavage body [GO:0071920]; cytoplasm [GO:0005737]; cytoplasmic stress granule [GO:0010494]; cytosol [GO:0005829]; membrane [GO:0016020]; nucleolus [GO:0005730]; nucleoplasm [GO:0005654]; nucleus [GO:0005634]; ribonucleoprotein complex [GO:1990904]; tRNA-splicing ligase complex [GO:0072669]	DNA duplex unwinding [GO:0032508]; double-strand break repair [GO:0006302]; multicellular organism development [GO:0007275]; nucleic acid phosphodiester bond hydrolysis [GO:0090305]; protein localization to cytoplasmic stress granule [GO:1903608]; regulation of transcription, DNA-templated [GO:0006355]; regulation of translational initiation [GO:0006446]; response to exogenous dsRNA [GO:0043330];…
Q9NVP1	DDX18_HUMAN	ATP-dependent RNA helicase DDX18 (EC 3.6.4.13) (DEAD box protein 18) (Myc-regulated DEAD box protein) (MrDb)	DDX18	ATP binding [GO:0005524]; ATP-dependent RNA helicase activity [GO:0004004]; RNA binding [GO:0003723]	chromosome [GO:0005694]; cytoplasm [GO:0005737]; membrane [GO:0016020]; nucleolus [GO:0005730]	cellular response to estradiol stimulus [GO:0071392]; RNA secondary structure unwinding [GO:0010501]
Q9NUU7	DD19A_HUMAN	ATP-dependent RNA helicase DDX19A (EC 3.6.4.13) (DDX19-like protein) (DEAD box protein 19A)	DDX19A	ATP binding [GO:0005524]; ATP-dependent RNA helicase activity [GO:0004004]; RNA binding [GO:0003723]	catalytic step 2 spliceosome [GO:0071013]; cytoplasm [GO:0005737]; membrane [GO:0016020]; nuclear membrane [GO:0031965]; nuclear pore [GO:0005643]; nucleolus [GO:0005730]	mRNA transport [GO:0051028]; protein transport [GO:0015031]; regulation of gene expression [GO:0010468]; RNA secondary structure unwinding [GO:0010501]; RNA splicing [GO:0008380]
Q9UMR2	DD19B_HUMAN	ATP-dependent RNA helicase DDX19B (EC 3.6.4.13) (DEAD box RNA helicase DEAD5) (DEAD box protein 19B)	DDX19B	ATP binding [GO:0005524]; ATP-dependent RNA helicase activity [GO:0004004]; helicase activity [GO:0004386]; RNA binding [GO:0003723]	catalytic step 2 spliceosome [GO:0071013]; cytoplasm [GO:0005737]; extracellular exosome [GO:0070062]; membrane [GO:0016020]; nuclear envelope [GO:0005635]; nuclear membrane [GO:0031965]; nuclear pore [GO:0005643]; nucleolus [GO:0005730]	mRNA export from nucleus [GO:0006406]; regulation of gene expression [GO:0010468]; RNA secondary structure unwinding [GO:0010501]; RNA splicing [GO:0008380]
Q9GZR7	DDX24_HUMAN	ATP-dependent RNA helicase DDX24 (EC 3.6.4.13) (DEAD box protein 24)	DDX24	ATP binding [GO:0005524]; ATP-dependent RNA helicase activity [GO:0004004]; RNA binding [GO:0003723]; RNA helicase activity [GO:0003724]	cytoplasm [GO:0005737]; membrane [GO:0016020]; nucleolus [GO:0005730]	RNA metabolic process [GO:0016070]; RNA secondary structure unwinding [GO:0010501]
O00148	DX39A_HUMAN	ATP-dependent RNA helicase DDX39A (EC 3.6.4.13) (DEAD box protein 39) (Nuclear RNA helicase URH49)	DDX39A	ATPase activity [GO:0016887]; ATP binding [GO:0005524]; ATP-dependent RNA helicase activity [GO:0004004]; identical protein binding [GO:0042802]; RNA binding [GO:0003723]	cytoplasm [GO:0005737]; membrane [GO:0016020]; nuclear speck [GO:0016607]; nucleolus [GO:0005730]; nucleoplasm [GO:0005654]; nucleus [GO:0005634]; spliceosomal complex [GO:0005681]	cellular response to DNA damage stimulus [GO:0006974]; mRNA 3'-end processing [GO:0031124]; mRNA export from nucleus [GO:0006406]; mRNA splicing, via spliceosome [GO:0000398]; regulation of gene expression [GO:0010468]; RNA export from nucleus [GO:0006405]; RNA secondary structure unwinding [GO:0010501]
O00571	DDX3X_HUMAN	ATP-dependent RNA helicase DDX3X (EC 3.6.4.13) (DEAD box protein 3, X-chromosomal) (DEAD box, X isoform) (Helicase-like protein 2) (HLP2)	DDX3X	ATPase activity [GO:0016887]; ATP binding [GO:0005524]; ATP-dependent DNA helicase activity [GO:0004003]; ATP-dependent RNA helicase activity [GO:0004004]; cadherin binding [GO:0045296]; CTPase activity [GO:0043273]; DNA binding [GO:0003677]; eukaryotic initiation factor 4E binding [GO:0008190]; GTPase activity [GO:0003924]; mRNA 5'-UTR binding [GO:0048027]; nucleoside-triphosphatase activity [GO…	cytoplasm [GO:0005737]; cytoplasmic stress granule [GO:0010494]; cytosol [GO:0005829]; extracellular exosome [GO:0070062]; extracellular region [GO:0005576]; ficolin-1-rich granule lumen [GO:1904813]; mitochondrial outer membrane [GO:0005741]; nuclear speck [GO:0016607]; nucleolus [GO:0005730]; nucleus [GO:0005634]; secretory granule lumen [GO:0034774]	cellular response to arsenic-containing substance [GO:0071243]; cellular response to osmotic stress [GO:0071470]; chromosome segregation [GO:0007059]; extrinsic apoptotic signaling pathway via death domain receptors [GO:0008625]; innate immune response [GO:0045087]; intracellular signal transduction [GO:0035556]; intrinsic apoptotic signaling pathway [GO:0097193]; mature ribosome assembly [GO:004…
O15523	DDX3Y_HUMAN	ATP-dependent RNA helicase DDX3Y (EC 3.6.4.13) (DEAD box protein 3, Y-chromosomal)	DDX3Y	ATP binding [GO:0005524]; ATP-dependent RNA helicase activity [GO:0004004]; DNA binding [GO:0003677]; RNA binding [GO:0003723]	cytoplasmic ribonucleoprotein granule [GO:0036464]; cytosol [GO:0005829]; membrane [GO:0016020]; nucleolus [GO:0005730]; nucleus [GO:0005634]	chromosome segregation [GO:0007059]; regulation of gene expression [GO:0010468]; RNA secondary structure unwinding [GO:0010501]; translational initiation [GO:0006413]
Q86XP3	DDX42_HUMAN	ATP-dependent RNA helicase DDX42 (EC 3.6.4.13) (DEAD box protein 42) (RNA helicase-like protein) (RHELP) (RNA helicase-related protein) (RNAHP) (SF3b DEAD box protein) (Splicing factor 3B-associated 125 kDa protein) (SF3b125)	DDX42	ATP binding [GO:0005524]; ATP-dependent RNA helicase activity [GO:0004004]; RNA binding [GO:0003723]	Cajal body [GO:0015030]; cytoplasm [GO:0005737]; cytosol [GO:0005829]; membrane [GO:0016020]; nuclear speck [GO:0016607]; nucleolus [GO:0005730]; nucleoplasm [GO:0005654]; nucleus [GO:0005634]	mRNA splicing, via spliceosome [GO:0000398]; protein localization [GO:0008104]; regulation of apoptotic process [GO:0042981]; RNA secondary structure unwinding [GO:0010501]
Q9BQ39	DDX50_HUMAN	ATP-dependent RNA helicase DDX50 (EC 3.6.4.13) (DEAD box protein 50) (Gu-beta) (Nucleolar protein Gu2)	DDX50	ATP binding [GO:0005524]; ATP-dependent RNA helicase activity [GO:0004004]; RNA binding [GO:0003723]	cytoplasm [GO:0005737]; membrane [GO:0016020]; nucleolus [GO:0005730]; plasma membrane [GO:0005886]	RNA secondary structure unwinding [GO:0010501]
Q8TDD1	DDX54_HUMAN	ATP-dependent RNA helicase DDX54 (EC 3.6.4.13) (ATP-dependent RNA helicase DP97) (DEAD box RNA helicase 97 kDa) (DEAD box protein 54)	DDX54	ATP binding [GO:0005524]; ATP-dependent RNA helicase activity [GO:0004004]; estrogen receptor binding [GO:0030331]; RNA binding [GO:0003723]; signaling receptor binding [GO:0005102]; transcription corepressor activity [GO:0003714]	cytoplasm [GO:0005737]; Golgi apparatus [GO:0005794]; membrane [GO:0016020]; nucleolus [GO:0005730]; nucleus [GO:0005634]	intracellular estrogen receptor signaling pathway [GO:0030520]; regulation of transcription, DNA-templated [GO:0006355]; RNA metabolic process [GO:0016070]; RNA processing [GO:0006396]; RNA secondary structure unwinding [GO:0010501]; transcription, DNA-templated [GO:0006351]
Q8NHQ9	DDX55_HUMAN	ATP-dependent RNA helicase DDX55 (EC 3.6.4.13) (DEAD box protein 55)	DDX55	ATP binding [GO:0005524]; ATP-dependent RNA helicase activity [GO:0004004]; RNA binding [GO:0003723]	cytoplasm [GO:0005737]; cytosol [GO:0005829]; membrane [GO:0016020]; nucleolus [GO:0005730]; nucleus [GO:0005634]	RNA secondary structure unwinding [GO:0010501]
Q7Z478	DHX29_HUMAN	ATP-dependent RNA helicase DHX29 (EC 3.6.4.13) (DEAH box protein 29) (Nucleic acid helicase DDXx)	DHX29	ATP binding [GO:0005524]; ATP-dependent RNA helicase activity [GO:0004004]; cadherin binding [GO:0045296]; ribosomal small subunit binding [GO:0043024]; RNA binding [GO:0003723]; translation initiation factor activity [GO:0003743]	eukaryotic 43S preinitiation complex [GO:0016282]; mitochondrion [GO:0005739]	RNA processing [GO:0006396]
Q9H2U1	DHX36_HUMAN	ATP-dependent RNA helicase DHX36 (EC 3.6.4.12) (EC 3.6.4.13) (DEAH box protein 36) (G4-resolvase 1) (G4R1) (MLE-like protein 1) (RNA helicase associated with AU-rich element ARE)	DHX36	ATP binding [GO:0005524]; ATP-dependent RNA helicase activity [GO:0004004]; DNA-dependent ATPase activity [GO:0008094]; double-stranded RNA binding [GO:0003725]; G-quadruplex DNA binding [GO:0051880]; G-quadruplex RNA binding [GO:0002151]; histone deacetylase binding [GO:0042826]; RNA binding [GO:0003723]; RNA polymerase II proximal promoter sequence-specific DNA binding [GO:0000978]; single-stra…	chromosome, telomeric region [GO:0000781]; cytoplasm [GO:0005737]; cytosol [GO:0005829]; extracellular exosome [GO:0070062]; nucleus [GO:0005634]	ossification [GO:0001503]; positive regulation of interferon-alpha secretion [GO:1902741]; positive regulation of telomere maintenance [GO:0032206]; positive regulation of transcription by RNA polymerase II [GO:0045944]; positive regulation of type I interferon production [GO:0032481]; response to exogenous dsRNA [GO:0043330]; response to virus [GO:0009615]; RNA processing [GO:0006396]; RNA secon…
Q14562	DHX8_HUMAN	ATP-dependent RNA helicase DHX8 (EC 3.6.4.13) (DEAH box protein 8) (RNA helicase HRH1)	DHX8	ATP binding [GO:0005524]; ATP-dependent RNA helicase activity [GO:0004004]; identical protein binding [GO:0042802]; RNA binding [GO:0003723]	catalytic step 2 spliceosome [GO:0071013]; cytoplasm [GO:0005737]; nuclear body [GO:0016604]; nucleoplasm [GO:0005654]; nucleus [GO:0005634]; spliceosomal complex [GO:0005681]; U2-type catalytic step 2 spliceosome [GO:0071007]	mRNA splicing, via spliceosome [GO:0000398]; RNA processing [GO:0006396]; RNA splicing [GO:0008380]
Q8NBU5	ATAD1_HUMAN	ATPase family AAA domain-containing protein 1 (EC 3.6.1.3) (Thorase)	ATAD1	ATPase activity [GO:0016887]; ATP binding [GO:0005524]	cell junction [GO:0030054]; membrane [GO:0016020]; nucleus [GO:0005634]; peroxisomal membrane [GO:0005778]; postsynaptic membrane [GO:0045211]	learning [GO:0007612]; memory [GO:0007613]; negative regulation of synaptic transmission, glutamatergic [GO:0051967]; positive regulation of receptor internalization [GO:0002092]
Q9NVI7	ATD3A_HUMAN	ATPase family AAA domain-containing protein 3A	ATAD3A	ATP binding [GO:0005524]	integral component of membrane [GO:0016021]; mitochondrial inner membrane [GO:0005743]; mitochondrial nucleoid [GO:0042645]; mitochondrion [GO:0005739]	negative regulation of apoptotic process [GO:0043066]; regulation of cell growth [GO:0001558]
Q5T9A4	ATD3B_HUMAN	ATPase family AAA domain-containing protein 3B (AAA-TOB3)	ATAD3B	ATP binding [GO:0005524]	ficolin-1-rich granule membrane [GO:0101003]; mitochondrial inner membrane [GO:0005743]; mitochondrion [GO:0005739]; plasma membrane [GO:0005886]; secretory granule membrane [GO:0030667]	neutrophil degranulation [GO:0043312]
Q9UII2	ATIF1_HUMAN	ATPase inhibitor, mitochondrial (ATP synthase F1 subunit epsilon) (Inhibitor of F(1)F(o)-ATPase) (IF(1)) (IF1)	ATP5IF1	angiostatin binding [GO:0043532]; ATPase binding [GO:0051117]; ATPase inhibitor activity [GO:0042030]; calmodulin binding [GO:0005516]; enzyme binding [GO:0019899]; enzyme inhibitor activity [GO:0004857]; protein homodimerization activity [GO:0042803]	cell surface [GO:0009986]; mitochondrion [GO:0005739]	angiogenesis [GO:0001525]; erythrocyte differentiation [GO:0030218]; generation of precursor metabolites and energy [GO:0006091]; heme biosynthetic process [GO:0006783]; mitochondrial depolarization [GO:0051882]; negative regulation of ATPase activity [GO:0032780]; negative regulation of endothelial cell proliferation [GO:0001937]; negative regulation of hydrolase activity [GO:0051346]; positive …
P54259	ATN1_HUMAN	Atrophin-1 (Dentatorubral-pallidoluysian atrophy protein)	ATN1	protein domain specific binding [GO:0019904]; transcription corepressor activity [GO:0003714]	cell junction [GO:0030054]; cytoplasm [GO:0005737]; nuclear matrix [GO:0016363]; nucleoplasm [GO:0005654]; nucleus [GO:0005634]; perinuclear region of cytoplasm [GO:0048471]	central nervous system development [GO:0007417]; negative regulation of transcription by RNA polymerase II [GO:0000122]; neuron apoptotic process [GO:0051402]; transcription, DNA-templated [GO:0006351]
O14965	AURKA_HUMAN	Aurora kinase A (EC 2.7.11.1) (Aurora 2) (Aurora/IPL1-related kinase 1) (ARK-1) (Aurora-related kinase 1) (hARK1) (Breast tumor-amplified kinase) (Serine/threonine-protein kinase 15) (Serine/threonine-protein kinase 6) (Serine/threonine-protein kinase aurora-A)	AURKA	ATP binding [GO:0005524]; histone serine kinase activity [GO:0035174]; protein heterodimerization activity [GO:0046982]; protein kinase activity [GO:0004672]; protein kinase binding [GO:0019901]; protein serine/threonine/tyrosine kinase activity [GO:0004712]; protein serine/threonine kinase activity [GO:0004674]; ubiquitin protein ligase binding [GO:0031625]	axon hillock [GO:0043203]; centriole [GO:0005814]; centrosome [GO:0005813]; chromosome passenger complex [GO:0032133]; cilium [GO:0005929]; condensed nuclear chromosome, centromeric region [GO:0000780]; cytosol [GO:0005829]; germinal vesicle [GO:0042585]; meiotic spindle [GO:0072687]; microtubule [GO:0005874]; microtubule cytoskeleton [GO:0015630]; midbody [GO:0030496]; mitotic spindle pole [GO:0…	anaphase-promoting complex-dependent catabolic process [GO:0031145]; anterior/posterior axis specification [GO:0009948]; cell division [GO:0051301]; centrosome localization [GO:0051642]; DNA damage response, signal transduction by p53 class mediator resulting in cell cycle arrest [GO:0006977]; G2/M transition of mitotic cell cycle [GO:0000086]; liver regeneration [GO:0097421]; mitotic cell cycle …
Q96GD4	AURKB_HUMAN	Aurora kinase B (EC 2.7.11.1) (Aurora 1) (Aurora- and IPL1-like midbody-associated protein 1) (AIM-1) (Aurora/IPL1-related kinase 2) (ARK-2) (Aurora-related kinase 2) (STK-1) (Serine/threonine-protein kinase 12) (Serine/threonine-protein kinase 5) (Serine/threonine-protein kinase aurora-B)	AURKB	ATP binding [GO:0005524]; histone serine kinase activity [GO:0035174]; kinase binding [GO:0019900]; metal ion binding [GO:0046872]; protein serine/threonine/tyrosine kinase activity [GO:0004712]; protein serine/threonine kinase activity [GO:0004674]	chromocenter [GO:0010369]; chromosome passenger complex [GO:0032133]; condensed chromosome, centromeric region [GO:0000779]; condensed nuclear chromosome, centromeric region [GO:0000780]; cytosol [GO:0005829]; kinetochore [GO:0000776]; midbody [GO:0030496]; mitotic spindle midzone [GO:1990023]; nucleoplasm [GO:0005654]; nucleus [GO:0005634]; spindle [GO:0005819]; spindle microtubule [GO:0005876];…	abscission [GO:0009838]; aging [GO:0007568]; anaphase-promoting complex-dependent catabolic process [GO:0031145]; attachment of spindle microtubules to kinetochore [GO:0008608]; cell proliferation [GO:0008283]; cellular response to UV [GO:0034644]; cleavage furrow formation [GO:0036089]; histone H3-S28 phosphorylation [GO:0043988]; histone modification [GO:0016570]; mitotic cytokinesis checkpoint…
Q9UQB9	AURKC_HUMAN	Aurora kinase C (EC 2.7.11.1) (Aurora 3) (Aurora/IPL1-related kinase 3) (ARK-3) (Aurora-related kinase 3) (Aurora/IPL1/Eg2 protein 2) (Serine/threonine-protein kinase 13) (Serine/threonine-protein kinase aurora-C)	AURKC	ATP binding [GO:0005524]; histone serine kinase activity [GO:0035174]; protein kinase activity [GO:0004672]; protein serine/threonine/tyrosine kinase activity [GO:0004712]	chromosome passenger complex [GO:0032133]; condensed chromosome [GO:0000793]; condensed nuclear chromosome, centromeric region [GO:0000780]; cytoplasm [GO:0005737]; midbody [GO:0030496]; spindle [GO:0005819]; spindle microtubule [GO:0005876]; spindle midzone [GO:0051233]; spindle pole centrosome [GO:0031616]	attachment of spindle microtubules to kinetochore [GO:0008608]; cytokinesis [GO:0000910]; histone modification [GO:0016570]; meiotic cell cycle [GO:0051321]; mitotic spindle midzone assembly [GO:0051256]; oocyte development [GO:0048599]; positive regulation of cytokinesis [GO:0032467]; protein phosphorylation [GO:0006468]; spermatogenesis [GO:0007283]
Q86UU0	BCL9L_HUMAN	B-cell CLL/lymphoma 9-like protein (B-cell lymphoma 9-like protein) (BCL9-like protein) (Protein BCL9-2)	BCL9L	beta-catenin binding [GO:0008013]; transcription coactivator activity [GO:0003713]	beta-catenin-TCF complex [GO:1990907]; nucleolus [GO:0005730]; nucleoplasm [GO:0005654]; nucleus [GO:0005634]	beta-catenin-TCF complex assembly [GO:1904837]; canonical Wnt signaling pathway [GO:0060070]; negative regulation of transforming growth factor beta receptor signaling pathway [GO:0030512]; positive regulation of epithelial to mesenchymal transition [GO:0010718]; positive regulation of transcription by RNA polymerase II [GO:0045944]; regulation of cell morphogenesis [GO:0022604]; skeletal muscle …
O95999	BCL10_HUMAN	B-cell lymphoma/leukemia 10 (B-cell CLL/lymphoma 10) (Bcl-10) (CARD-containing molecule enhancing NF-kappa-B) (CARD-like apoptotic protein) (hCLAP) (CED-3/ICH-1 prodomain homologous E10-like regulator) (CIPER) (Cellular homolog of vCARMEN) (cCARMEN) (Cellular-E10) (c-E10) (Mammalian CARD-containing adapter molecule E10) (mE10)	BCL10	enzyme binding [GO:0019899]; identical protein binding [GO:0042802]; kinase binding [GO:0019900]; NF-kappaB binding [GO:0051059]; protease binding [GO:0002020]; protein C-terminus binding [GO:0008022]; protein kinase B binding [GO:0043422]; protein kinase binding [GO:0019901]; protein self-association [GO:0043621]; transcription coactivator activity [GO:0003713]; transcription factor binding [GO:…	CBM complex [GO:0032449]; cytoplasm [GO:0005737]; cytoplasmic microtubule [GO:0005881]; cytosol [GO:0005829]; immunological synapse [GO:0001772]; lysosome [GO:0005764]; membrane raft [GO:0045121]; nucleus [GO:0005634]; perinuclear region of cytoplasm [GO:0048471]; protein-containing complex [GO:0032991]	adaptive immune response [GO:0002250]; B cell apoptotic process [GO:0001783]; cell death [GO:0008219]; cellular defense response [GO:0006968]; cellular response to mechanical stimulus [GO:0071260]; Fc-epsilon receptor signaling pathway [GO:0038095]; I-kappaB kinase/NF-kappaB signaling [GO:0007249]; immunoglobulin mediated immune response [GO:0016064]; innate immune response [GO:0045087]; interleu…
O15392	BIRC5_HUMAN	Baculoviral IAP repeat-containing protein 5 (Apoptosis inhibitor 4) (Apoptosis inhibitor survivin)	BIRC5	chaperone binding [GO:0051087]; cobalt ion binding [GO:0050897]; cofactor binding [GO:0048037]; cysteine-type endopeptidase inhibitor activity [GO:0004869]; cysteine-type endopeptidase inhibitor activity involved in apoptotic process [GO:0043027]; enzyme binding [GO:0019899]; identical protein binding [GO:0042802]; metal ion binding [GO:0046872]; microtubule binding [GO:0008017]; protein heterodi…	centriole [GO:0005814]; chromosome, centromeric region [GO:0000775]; chromosome passenger complex [GO:0032133]; condensed chromosome kinetochore [GO:0000777]; cytoplasm [GO:0005737]; cytoplasmic microtubule [GO:0005881]; cytosol [GO:0005829]; interphase microtubule organizing center [GO:0031021]; microtubule [GO:0005874]; midbody [GO:0030496]; nuclear chromosome [GO:0000228]; nucleoplasm [GO:0005…	apoptotic process [GO:0006915]; cell division [GO:0051301]; chromosome segregation [GO:0007059]; cytokine-mediated signaling pathway [GO:0019221]; establishment of chromosome localization [GO:0051303]; G2/M transition of mitotic cell cycle [GO:0000086]; inhibition of cysteine-type endopeptidase activity involved in apoptotic process [GO:1990001]; mitotic cell cycle [GO:0000278]; mitotic cytokines…
O95816	BAG2_HUMAN	BAG family molecular chaperone regulator 2 (BAG-2) (Bcl-2-associated athanogene 2)	BAG2	adenyl-nucleotide exchange factor activity [GO:0000774]; chaperone binding [GO:0051087]; heat shock protein binding [GO:0031072]; identical protein binding [GO:0042802]; ion channel binding [GO:0044325]; tau protein binding [GO:0048156]; ubiquitin protein ligase binding [GO:0031625]	axon [GO:0030424]; chaperone complex [GO:0101031]; cytosol [GO:0005829]; dendrite [GO:0030425]; dendritic microtubule [GO:1901588]	negative regulation of protein binding [GO:0032091]; negative regulation of protein ubiquitination [GO:0031397]; negative regulation of ubiquitin protein ligase activity [GO:1904667]; positive regulation of proteasomal protein catabolic process [GO:1901800]; positive regulation of protein processing [GO:0010954]; protein folding [GO:0006457]; protein metabolic process [GO:0019538]; protein stabil…
O95817	BAG3_HUMAN	BAG family molecular chaperone regulator 3 (BAG-3) (Bcl-2-associated athanogene 3) (Bcl-2-binding protein Bis) (Docking protein CAIR-1)	BAG3	adenyl-nucleotide exchange factor activity [GO:0000774]; cadherin binding [GO:0045296]; chaperone binding [GO:0051087]; protein-containing complex binding [GO:0044877]	cytoplasm [GO:0005737]; cytosol [GO:0005829]; neuron projection [GO:0043005]; nucleus [GO:0005634]; plasma membrane [GO:0005886]; Z disc [GO:0030018]	brain development [GO:0007420]; cellular response to heat [GO:0034605]; cellular response to mechanical stimulus [GO:0071260]; extrinsic apoptotic signaling pathway in absence of ligand [GO:0097192]; extrinsic apoptotic signaling pathway via death domain receptors [GO:0008625]; negative regulation of apoptotic process [GO:0043066]; negative regulation of protein targeting to mitochondrion [GO:190…
O75531	BAF_HUMAN	Barrier-to-autointegration factor (Breakpoint cluster region protein 1) [Cleaved into: Barrier-to-autointegration factor, N-terminally processed]	BANF1	DNA binding [GO:0003677]; enzyme binding [GO:0019899]; identical protein binding [GO:0042802]; LEM domain binding [GO:0097726]; protein C-terminus binding [GO:0008022]; protein homodimerization activity [GO:0042803]; protein N-terminus binding [GO:0047485]	chromosome [GO:0005694]; cytoplasm [GO:0005737]; cytosol [GO:0005829]; nuclear envelope [GO:0005635]; nucleoplasm [GO:0005654]; nucleus [GO:0005634]	establishment of integrated proviral latency [GO:0075713]; mitotic nuclear envelope reassembly [GO:0007084]; negative regulation of viral genome replication [GO:0045071]; nuclear transport [GO:0051169]; response to virus [GO:0009615]
Q7L1Q6	BZW1_HUMAN	Basic leucine zipper and W2 domain-containing protein 1 (Protein Orf)	BZW1	cadherin binding [GO:0045296]; RNA binding [GO:0003723]	cytoplasm [GO:0005737]; membrane [GO:0016020]	regulation of transcription, DNA-templated [GO:0006355]; transcription, DNA-templated [GO:0006351]
Q9Y6E2	BZW2_HUMAN	Basic leucine zipper and W2 domain-containing protein 2	BZW2	cadherin binding [GO:0045296]	cytoplasm [GO:0005737]; membrane [GO:0016020]	cell differentiation [GO:0030154]; nervous system development [GO:0007399]
P55061	BI1_HUMAN	Bax inhibitor 1 (BI-1) (Testis-enhanced gene transcript protein) (Transmembrane BAX inhibitor motif-containing protein 6)	TMBIM6	endoribonuclease inhibitor activity [GO:0060698]; enzyme binding [GO:0019899]; ubiquitin protein ligase binding [GO:0031625]	cytoplasm [GO:0005737]; endoplasmic reticulum [GO:0005783]; endoplasmic reticulum membrane [GO:0005789]; integral component of membrane [GO:0016021]; integral component of plasma membrane [GO:0005887]; membrane [GO:0016020]; mitochondrial membrane [GO:0031966]; nucleus [GO:0005634]	autophagy [GO:0006914]; cellular response to unfolded protein [GO:0034620]; endoplasmic reticulum calcium ion homeostasis [GO:0032469]; intrinsic apoptotic signaling pathway in response to endoplasmic reticulum stress [GO:0070059]; negative regulation of apoptotic process [GO:0043066]; negative regulation of apoptotic signaling pathway [GO:2001234]; negative regulation of calcium ion transport in…
Q9NYF8	BCLF1_HUMAN	Bcl-2-associated transcription factor 1 (Btf) (BCLAF1 and THRAP3 family member 1)	BCLAF1	DNA binding [GO:0003677]; RNA binding [GO:0003723]	cytoplasm [GO:0005737]; nuclear speck [GO:0016607]; nucleoplasm [GO:0005654]; nucleus [GO:0005634]	apoptotic process [GO:0006915]; cellular response to leukemia inhibitory factor [GO:1990830]; negative regulation of transcription, DNA-templated [GO:0045892]; positive regulation of apoptotic process [GO:0043065]; positive regulation of DNA-templated transcription, initiation [GO:2000144]; positive regulation of intrinsic apoptotic signaling pathway [GO:2001244]; positive regulation of response …
Q562R1	ACTBL_HUMAN	Beta-actin-like protein 2 (Kappa-actin)	ACTBL2	ATP binding [GO:0005524]	cytoplasm [GO:0005737]; cytoskeleton [GO:0005856]; extracellular exosome [GO:0070062]; extracellular space [GO:0005615]
Q8WYA6	CTBL1_HUMAN	Beta-catenin-like protein 1 (Nuclear-associated protein) (NAP) (Testis development protein NYD-SP19)	CTNNBL1	enzyme binding [GO:0019899]	cytoplasm [GO:0005737]; membrane [GO:0016020]; nucleoplasm [GO:0005654]; nucleus [GO:0005634]; Prp19 complex [GO:0000974]; spliceosomal complex [GO:0005681]	apoptotic process [GO:0006915]; mRNA splicing, via spliceosome [GO:0000398]; positive regulation of apoptotic process [GO:0043065]; somatic diversification of immunoglobulins [GO:0016445]
P42025	ACTY_HUMAN	Beta-centractin (Actin-related protein 1B) (ARP1B)	ACTR1B	ATP binding [GO:0005524]	centrosome [GO:0005813]; cytoplasm [GO:0005737]; cytosol [GO:0005829]; dynactin complex [GO:0005869]; extracellular exosome [GO:0070062]; extracellular region [GO:0005576]; ficolin-1-rich granule lumen [GO:1904813]; membrane [GO:0016020]; microtubule cytoskeleton [GO:0015630]; secretory granule lumen [GO:0034774]	antigen processing and presentation of exogenous peptide antigen via MHC class II [GO:0019886]; neutrophil degranulation [GO:0043312]
Q9HBI1	PARVB_HUMAN	Beta-parvin (Affixin)	PARVB	actin binding [GO:0003779]	cytoskeleton [GO:0005856]; cytosol [GO:0005829]; focal adhesion [GO:0005925]; lamellipodium [GO:0030027]; plasma membrane [GO:0005886]; Z disc [GO:0030018]	actin cytoskeleton reorganization [GO:0031532]; cell adhesion [GO:0007155]; cell projection assembly [GO:0030031]; establishment or maintenance of cell polarity regulating cell shape [GO:0071963]; lamellipodium assembly [GO:0030032]
Q13057	COASY_HUMAN	Bifunctional coenzyme A synthase (CoA synthase) (NBP) (POV-2) [Includes: Phosphopantetheine adenylyltransferase (EC 2.7.7.3) (Dephospho-CoA pyrophosphorylase) (Pantetheine-phosphate adenylyltransferase) (PPAT); Dephospho-CoA kinase (DPCK) (EC 2.7.1.24) (Dephosphocoenzyme A kinase) (DPCOAK)]	COASY	ATP binding [GO:0005524]; dephospho-CoA kinase activity [GO:0004140]; pantetheine-phosphate adenylyltransferase activity [GO:0004595]	cytosol [GO:0005829]; extracellular exosome [GO:0070062]; mitochondrial matrix [GO:0005759]; mitochondrial outer membrane [GO:0005741]; nucleoplasm [GO:0005654]	coenzyme A biosynthetic process [GO:0015937]; coenzyme biosynthetic process [GO:0009108]
P07814	SYEP_HUMAN	Bifunctional glutamate/proline--tRNA ligase (Bifunctional aminoacyl-tRNA synthetase) (Cell proliferation-inducing gene 32 protein) (Glutamatyl-prolyl-tRNA synthetase) [Includes: Glutamate--tRNA ligase (EC 6.1.1.17) (Glutamyl-tRNA synthetase) (GluRS); Proline--tRNA ligase (EC 6.1.1.15) (Prolyl-tRNA synthetase)]	EPRS	ATP binding [GO:0005524]; glutamate-tRNA ligase activity [GO:0004818]; GTPase binding [GO:0051020]; identical protein binding [GO:0042802]; proline-tRNA ligase activity [GO:0004827]; protein homodimerization activity [GO:0042803]; RNA stem-loop binding [GO:0035613]; zinc ion binding [GO:0008270]	aminoacyl-tRNA synthetase multienzyme complex [GO:0017101]; cytoplasm [GO:0005737]; cytosol [GO:0005829]; GAIT complex [GO:0097452]; membrane [GO:0016020]; plasma membrane [GO:0005886]; ribonucleoprotein complex [GO:1990904]	cellular response to insulin stimulus [GO:0032869]; cellular response to interferon-gamma [GO:0071346]; glutamyl-tRNA aminoacylation [GO:0006424]; long-chain fatty acid import [GO:0044539]; negative regulation of translation [GO:0017148]; prolyl-tRNA aminoacylation [GO:0006433]; protein-containing complex assembly [GO:0065003]; tRNA aminoacylation for protein translation [GO:0006418]
Q53HL2	BOREA_HUMAN	Borealin (Cell division cycle-associated protein 8) (Dasra-B) (hDasra-B) (Pluripotent embryonic stem cell-related gene 3 protein)	CDCA8		chromocenter [GO:0010369]; chromosome, centromeric region [GO:0000775]; chromosome passenger complex [GO:0032133]; cytosol [GO:0005829]; intercellular bridge [GO:0045171]; midbody [GO:0030496]; nucleolus [GO:0005730]; nucleoplasm [GO:0005654]; nucleus [GO:0005634]; protein-containing complex [GO:0032991]; spindle midzone [GO:0051233]	cell division [GO:0051301]; chromosome organization [GO:0051276]; mitotic metaphase plate congression [GO:0007080]
Q9UHR4	BI2L1_HUMAN	Brain-specific angiogenesis inhibitor 1-associated protein 2-like protein 1 (BAI1-associated protein 2-like protein 1) (Insulin receptor tyrosine kinase substrate)	BAIAP2L1	actin binding [GO:0003779]; cadherin binding involved in cell-cell adhesion [GO:0098641]; proline-rich region binding [GO:0070064]	cell-cell adherens junction [GO:0005913]; cytoskeleton [GO:0005856]; cytosol [GO:0005829]; extracellular exosome [GO:0070062]; nucleoplasm [GO:0005654]; plasma membrane [GO:0005886]	actin crosslink formation [GO:0051764]; actin filament bundle assembly [GO:0051017]; insulin receptor signaling pathway [GO:0008286]; plasma membrane organization [GO:0007009]; positive regulation of actin cytoskeleton reorganization [GO:2000251]; positive regulation of actin filament polymerization [GO:0030838]; regulation of insulin receptor signaling pathway [GO:0046626]; response to bacterium…
P56945	BCAR1_HUMAN	Breast cancer anti-estrogen resistance protein 1 (CRK-associated substrate) (Cas scaffolding protein family member 1) (p130cas)	BCAR1	protein kinase binding [GO:0019901]; SH3 domain binding [GO:0017124]	actin cytoskeleton [GO:0015629]; cytoplasm [GO:0005737]; cytosol [GO:0005829]; focal adhesion [GO:0005925]; lamellipodium [GO:0030027]; ruffle [GO:0001726]	actin filament organization [GO:0007015]; antigen receptor-mediated signaling pathway [GO:0050851]; B cell receptor signaling pathway [GO:0050853]; cell adhesion [GO:0007155]; cell chemotaxis [GO:0060326]; cell division [GO:0051301]; cell migration [GO:0016477]; cell proliferation [GO:0008283]; cellular response to hepatocyte growth factor stimulus [GO:0035729]; epidermal growth factor receptor s…
Q8WY22	BRI3B_HUMAN	BRI3-binding protein (I3-binding protein) (Cervical cancer 1 proto-oncogene-binding protein KG19) (HCCRBP-1)	BRI3BP		integral component of membrane [GO:0016021]; mitochondrial outer membrane [GO:0005741]; mitochondrion [GO:0005739]
Q9NRL2	BAZ1A_HUMAN	Bromodomain adjacent to zinc finger domain protein 1A (ATP-dependent chromatin-remodeling protein) (ATP-utilizing chromatin assembly and remodeling factor 1) (hACF1) (CHRAC subunit ACF1) (Williams syndrome transcription factor-related chromatin-remodeling factor 180) (WCRF180) (hWALp1)	BAZ1A	metal ion binding [GO:0046872]	ACF complex [GO:0016590]; CHRAC [GO:0008623]	chromatin remodeling [GO:0006338]; DNA-dependent DNA replication [GO:0006261]; regulation of transcription by RNA polymerase II [GO:0006357]; transcription, DNA-templated [GO:0006351]
Q9NSI6	BRWD1_HUMAN	Bromodomain and WD repeat-containing protein 1 (WD repeat-containing protein 9)	BRWD1		cytosol [GO:0005829]; nucleolus [GO:0005730]; nucleoplasm [GO:0005654]; nucleus [GO:0005634]	chromatin organization [GO:0006325]; cytoskeleton organization [GO:0007010]; interleukin-7-mediated signaling pathway [GO:0038111]; regulation of cell shape [GO:0008360]; regulation of transcription by RNA polymerase II [GO:0006357]; transcription, DNA-templated [GO:0006351]
P25440	BRD2_HUMAN	Bromodomain-containing protein 2 (O27.1.1) (Really interesting new gene 3 protein)	BRD2	chromatin binding [GO:0003682]; lysine-acetylated histone binding [GO:0070577]	cytoplasm [GO:0005737]; nuclear speck [GO:0016607]; nucleoplasm [GO:0005654]	nucleosome assembly [GO:0006334]; regulation of transcription by RNA polymerase II [GO:0006357]; spermatogenesis [GO:0007283]; transcription, DNA-templated [GO:0006351]
O60885	BRD4_HUMAN	Bromodomain-containing protein 4 (Protein HUNK1)	BRD4	chromatin binding [GO:0003682]; lysine-acetylated histone binding [GO:0070577]; p53 binding [GO:0002039]; RNA polymerase II core binding [GO:0000993]	chromosome [GO:0005694]; condensed nuclear chromosome [GO:0000794]; cytosol [GO:0005829]; nucleoplasm [GO:0005654]; nucleus [GO:0005634]	cellular response to DNA damage stimulus [GO:0006974]; chromatin organization [GO:0006325]; chromatin remodeling [GO:0006338]; negative regulation of DNA damage checkpoint [GO:2000002]; positive regulation of G2/M transition of mitotic cell cycle [GO:0010971]; positive regulation of I-kappaB kinase/NF-kappaB signaling [GO:0043123]; positive regulation of transcription by RNA polymerase II [GO:004…
O43670	ZN207_HUMAN	BUB3-interacting and GLEBS motif-containing protein ZNF207 (BuGZ) (hBuGZ) (Zinc finger protein 207)	ZNF207	DNA binding [GO:0003677]; DNA binding transcription factor activity [GO:0003700]; heparin binding [GO:0008201]; microtubule binding [GO:0008017]; RNA binding [GO:0003723]; zinc ion binding [GO:0008270]	condensed chromosome kinetochore [GO:0000777]; cytoplasm [GO:0005737]; kinetochore [GO:0000776]; microtubule [GO:0005874]; nucleolus [GO:0005730]; nucleoplasm [GO:0005654]; nucleus [GO:0005634]; spindle [GO:0005819]; spindle matrix [GO:1990047]	attachment of spindle microtubules to kinetochore [GO:0008608]; cell division [GO:0051301]; microtubule bundle formation [GO:0001578]; microtubule polymerization [GO:0046785]; mitotic sister chromatid segregation [GO:0000070]; mitotic spindle assembly [GO:0090307]; mitotic spindle assembly checkpoint [GO:0007094]; protein stabilization [GO:0050821]; regulation of chromosome segregation [GO:005198…
Q13895	BYST_HUMAN	Bystin	BYSL	RNA binding [GO:0003723]	apical part of cell [GO:0045177]; cytoplasm [GO:0005737]; cytosol [GO:0005829]; intracellular membrane-bounded organelle [GO:0043231]; membrane [GO:0016020]; nucleolus [GO:0005730]; nucleoplasm [GO:0005654]; nucleus [GO:0005634]	cell adhesion [GO:0007155]; cell proliferation [GO:0008283]; female pregnancy [GO:0007565]; maturation of SSU-rRNA from tricistronic rRNA transcript (SSU-rRNA, 5.8S rRNA, LSU-rRNA) [GO:0000462]; trophectodermal cell differentiation [GO:0001829]
P11586	C1TC_HUMAN	C-1-tetrahydrofolate synthase, cytoplasmic (C1-THF synthase) [Cleaved into: C-1-tetrahydrofolate synthase, cytoplasmic, N-terminally processed] [Includes: Methylenetetrahydrofolate dehydrogenase (EC 1.5.1.5); Methenyltetrahydrofolate cyclohydrolase (EC 3.5.4.9); Formyltetrahydrofolate synthetase (EC 6.3.4.3)]	MTHFD1	ATP binding [GO:0005524]; formate-tetrahydrofolate ligase activity [GO:0004329]; methenyltetrahydrofolate cyclohydrolase activity [GO:0004477]; methylenetetrahydrofolate dehydrogenase (NAD+) activity [GO:0004487]; methylenetetrahydrofolate dehydrogenase (NADP+) activity [GO:0004488]; methylenetetrahydrofolate dehydrogenase [NAD(P)+] activity [GO:0004486]	cytoplasm [GO:0005737]; cytosol [GO:0005829]; extracellular exosome [GO:0070062]; membrane [GO:0016020]; mitochondrion [GO:0005739]	10-formyltetrahydrofolate biosynthetic process [GO:0009257]; embryonic neurocranium morphogenesis [GO:0048702]; embryonic viscerocranium morphogenesis [GO:0048703]; folic acid metabolic process [GO:0046655]; heart development [GO:0007507]; histidine biosynthetic process [GO:0000105]; methionine biosynthetic process [GO:0009086]; methionine metabolic process [GO:0006555]; neural tube closure [GO:0…
O75844	FACE1_HUMAN	CAAX prenyl protease 1 homolog (EC 3.4.24.84) (Farnesylated proteins-converting enzyme 1) (FACE-1) (Prenyl protein-specific endoprotease 1) (Zinc metalloproteinase Ste24 homolog)	ZMPSTE24	metal ion binding [GO:0046872]; metalloendopeptidase activity [GO:0004222]; metalloexopeptidase activity [GO:0008235]	extracellular exosome [GO:0070062]; integral component of endoplasmic reticulum membrane [GO:0030176]; membrane [GO:0016020]; nuclear inner membrane [GO:0005637]	CAAX-box protein processing [GO:0071586]; nuclear envelope organization [GO:0006998]; prenylated protein catabolic process [GO:0030327]; proteolysis [GO:0006508]
Q9Y256	FACE2_HUMAN	CAAX prenyl protease 2 (EC 3.4.22.-) (Farnesylated proteins-converting enzyme 2) (FACE-2) (Prenyl protein-specific endoprotease 2) (RCE1 homolog) (hRCE1)	RCE1	cysteine-type endopeptidase activity [GO:0004197]; endopeptidase activity [GO:0004175]; metalloendopeptidase activity [GO:0004222]	cytosol [GO:0005829]; endoplasmic reticulum membrane [GO:0005789]; integral component of endoplasmic reticulum membrane [GO:0030176]; integral component of plasma membrane [GO:0005887]; membrane [GO:0016020]	CAAX-box protein processing [GO:0071586]; protein deubiquitination [GO:0016579]; proteolysis [GO:0006508]
Q8WUQ7	CATIN_HUMAN	Cactin (Renal carcinoma antigen NY-REN-24)	CACTIN	RNA binding [GO:0003723]	catalytic step 2 spliceosome [GO:0071013]; cytosol [GO:0005829]; nuclear speck [GO:0016607]; nucleoplasm [GO:0005654]; nucleus [GO:0005634]	cellular response to interleukin-1 [GO:0071347]; cellular response to lipopolysaccharide [GO:0071222]; cellular response to tumor necrosis factor [GO:0071356]; innate immune response [GO:0045087]; mRNA splicing, via spliceosome [GO:0000398]; multicellular organism development [GO:0007275]; negative regulation of interferon-beta production [GO:0032688]; negative regulation of interleukin-8 product…
P27708	PYR1_HUMAN	CAD protein [Includes: Glutamine-dependent carbamoyl-phosphate synthase (EC 6.3.5.5); Aspartate carbamoyltransferase (EC 2.1.3.2); Dihydroorotase (EC 3.5.2.3)]	CAD	aspartate binding [GO:0070335]; aspartate carbamoyltransferase activity [GO:0004070]; ATP binding [GO:0005524]; carbamoyl-phosphate synthase (ammonia) activity [GO:0004087]; carbamoyl-phosphate synthase (glutamine-hydrolyzing) activity [GO:0004088]; dihydroorotase activity [GO:0004151]; enzyme binding [GO:0019899]; identical protein binding [GO:0042802]; protein kinase activity [GO:0004672]; zinc…	cell projection [GO:0042995]; cytosol [GO:0005829]; extracellular exosome [GO:0070062]; membrane [GO:0016020]; neuronal cell body [GO:0043025]; nuclear matrix [GO:0016363]; nucleoplasm [GO:0005654]; nucleus [GO:0005634]; protein-containing complex [GO:0032991]; terminal bouton [GO:0043195]	'de novo' pyrimidine nucleobase biosynthetic process [GO:0006207]; 'de novo' UMP biosynthetic process [GO:0044205]; animal organ regeneration [GO:0031100]; arginine biosynthetic process [GO:0006526]; cellular response to drug [GO:0035690]; cellular response to epidermal growth factor stimulus [GO:0071364]; citrulline biosynthetic process [GO:0019240]; drug metabolic process [GO:0017144]; female p…
Q8IWX8	CHERP_HUMAN	Calcium homeostasis endoplasmic reticulum protein (ERPROT 213-21) (SR-related CTD-associated factor 6)	CHERP	ion channel binding [GO:0044325]; RNA binding [GO:0003723]	cytoplasm [GO:0005737]; membrane [GO:0016020]; nucleoplasm [GO:0005654]; perinuclear region of cytoplasm [GO:0048471]; sarcoplasmic reticulum membrane [GO:0033017]	cellular calcium ion homeostasis [GO:0006874]; mRNA splicing, via spliceosome [GO:0000398]; negative regulation of cell proliferation [GO:0008285]; nervous system development [GO:0007399]; positive regulation of calcineurin-NFAT signaling cascade [GO:0070886]; release of sequestered calcium ion into cytosol [GO:0051209]
Q9UM00	TMCO1_HUMAN	Calcium load-activated calcium channel (CLAC channel) (Transmembrane and coiled-coil domain-containing protein 1) (Transmembrane and coiled-coil domains protein 4) (Xenogeneic cross-immune protein PCIA3)	TMCO1	calcium channel activity [GO:0005262]	endoplasmic reticulum [GO:0005783]; Golgi membrane [GO:0000139]; integral component of endoplasmic reticulum membrane [GO:0030176]	calcium ion transmembrane transport [GO:0070588]; endoplasmic reticulum calcium ion homeostasis [GO:0032469]; ER overload response [GO:0006983]
Q96D31	CRCM1_HUMAN	Calcium release-activated calcium channel protein 1 (Protein orai-1) (Transmembrane protein 142A)	ORAI1	calmodulin binding [GO:0005516]; identical protein binding [GO:0042802]; store-operated calcium channel activity [GO:0015279]	basolateral plasma membrane [GO:0016323]; integral component of plasma membrane [GO:0005887]; membrane [GO:0016020]; plasma membrane [GO:0005886]; protein-containing complex [GO:0032991]	adaptive immune response [GO:0002250]; calcium ion import [GO:0070509]; mammary gland epithelium development [GO:0061180]; positive regulation of calcium ion transport [GO:0051928]; regulation of calcium ion transport [GO:0051924]; store-operated calcium entry [GO:0002115]
Q8NE86	MCU_HUMAN	Calcium uniporter protein, mitochondrial (HsMCU) (Coiled-coil domain-containing protein 109A)	MCU	calcium channel activity [GO:0005262]; identical protein binding [GO:0042802]; uniporter activity [GO:0015292]	calcium channel complex [GO:0034704]; integral component of mitochondrial inner membrane [GO:0031305]; mitochondrial inner membrane [GO:0005743]; mitochondrion [GO:0005739]; uniplex complex [GO:1990246]	calcium import into the mitochondrion [GO:0036444]; calcium-mediated signaling [GO:0019722]; glucose homeostasis [GO:0042593]; mitochondrial calcium ion transmembrane transport [GO:0006851]; positive regulation of insulin secretion [GO:0032024]; positive regulation of mitochondrial calcium ion concentration [GO:0051561]; protein complex oligomerization [GO:0051259]
O75746	CMC1_HUMAN	Calcium-binding mitochondrial carrier protein Aralar1 (Mitochondrial aspartate glutamate carrier 1) (Solute carrier family 25 member 12)	SLC25A12	acidic amino acid transmembrane transporter activity [GO:0015172]; calcium ion binding [GO:0005509]; identical protein binding [GO:0042802]; L-aspartate transmembrane transporter activity [GO:0015183]; L-glutamate transmembrane transporter activity [GO:0005313]	integral component of membrane [GO:0016021]; mitochondrial inner membrane [GO:0005743]; mitochondrion [GO:0005739]; myelin sheath [GO:0043209]	aspartate transmembrane transport [GO:0015810]; gluconeogenesis [GO:0006094]; L-glutamate transmembrane transport [GO:0015813]; malate-aspartate shuttle [GO:0043490]; response to calcium ion [GO:0051592]
Q9UJS0	CMC2_HUMAN	Calcium-binding mitochondrial carrier protein Aralar2 (Citrin) (Mitochondrial aspartate glutamate carrier 2) (Solute carrier family 25 member 13)	SLC25A13	acidic amino acid transmembrane transporter activity [GO:0015172]; calcium ion binding [GO:0005509]; identical protein binding [GO:0042802]; L-aspartate transmembrane transporter activity [GO:0015183]; L-glutamate transmembrane transporter activity [GO:0005313]; transporter activity [GO:0005215]	integral component of membrane [GO:0016021]; integral component of plasma membrane [GO:0005887]; mitochondrial inner membrane [GO:0005743]; mitochondrion [GO:0005739]	aspartate transmembrane transport [GO:0015810]; ATP biosynthetic process [GO:0006754]; cellular respiration [GO:0045333]; gluconeogenesis [GO:0006094]; L-glutamate transmembrane transport [GO:0015813]; malate-aspartate shuttle [GO:0043490]; mitochondrial transport [GO:0006839]; response to calcium ion [GO:0051592]
Q9HB71	CYBP_HUMAN	Calcyclin-binding protein (CacyBP) (hCacyBP) (S100A6-binding protein) (Siah-interacting protein)	CACYBP	protein domain specific binding [GO:0019904]; protein homodimerization activity [GO:0042803]; S100 protein binding [GO:0044548]; tubulin binding [GO:0015631]; ubiquitin protein ligase binding [GO:0031625]	beta-catenin destruction complex [GO:0030877]; cell body [GO:0044297]; cytosol [GO:0005829]; extracellular exosome [GO:0070062]; neuron projection [GO:0043005]; nuclear envelope lumen [GO:0005641]; nucleoplasm [GO:0005654]; SCF ubiquitin ligase complex [GO:0019005]	aging [GO:0007568]; cardiac muscle cell differentiation [GO:0055007]; cellular response to calcium ion [GO:0071277]; cellular response to leukemia inhibitory factor [GO:1990830]; negative regulation of cell death [GO:0060548]; positive regulation of DNA replication [GO:0045740]; response to growth hormone [GO:0060416]
Q05682	CALD1_HUMAN	Caldesmon (CDM)	CALD1	actin binding [GO:0003779]; cadherin binding [GO:0045296]; calmodulin binding [GO:0005516]; myosin binding [GO:0017022]; tropomyosin binding [GO:0005523]	actin cap [GO:0030478]; actin cytoskeleton [GO:0015629]; cytoskeleton [GO:0005856]; cytosol [GO:0005829]; intracellular membrane-bounded organelle [GO:0043231]; myofibril [GO:0030016]; plasma membrane [GO:0005886]	muscle contraction [GO:0006936]
P0DP23	CALM1_HUMAN	Calmodulin-1	CALM1	adenylate cyclase activator activity [GO:0010856]; adenylate cyclase binding [GO:0008179]; calcium channel inhibitor activity [GO:0019855]; calcium ion binding [GO:0005509]; disordered domain specific binding [GO:0097718]; inositol-1,4,5-trisphosphate 3-kinase activity [GO:0008440]; ion channel binding [GO:0044325]; ligand-gated ion channel activity [GO:0015276]; N-terminal myristoylation domain …	calcium channel complex [GO:0034704]; catalytic complex [GO:1902494]; centrosome [GO:0005813]; cytoplasm [GO:0005737]; cytosol [GO:0005829]; extracellular region [GO:0005576]; nucleoplasm [GO:0005654]; nucleus [GO:0005634]; plasma membrane [GO:0005886]; protein-containing complex [GO:0032991]; sarcomere [GO:0030017]; spindle microtubule [GO:0005876]; spindle pole [GO:0000922]; vesicle [GO:0031982]	cofactor metabolic process [GO:0051186]; detection of calcium ion [GO:0005513]; Fc-epsilon receptor signaling pathway [GO:0038095]; G-protein coupled receptor signaling pathway [GO:0007186]; inositol phosphate metabolic process [GO:0043647]; MAPK cascade [GO:0000165]; muscle contraction [GO:0006936]; negative regulation of peptidyl-threonine phosphorylation [GO:0010801]; negative regulation of ry…
P0DP24	CALM2_HUMAN	Calmodulin-2	CALM2	adenylate cyclase activator activity [GO:0010856]; adenylate cyclase binding [GO:0008179]; calcium channel inhibitor activity [GO:0019855]; calcium ion binding [GO:0005509]; disordered domain specific binding [GO:0097718]; ion channel binding [GO:0044325]; N-terminal myristoylation domain binding [GO:0031997]; protein domain specific binding [GO:0019904]; protein kinase binding [GO:0019901]; prot…	calcium channel complex [GO:0034704]; catalytic complex [GO:1902494]; centrosome [GO:0005813]; cytoplasm [GO:0005737]; nucleus [GO:0005634]; plasma membrane [GO:0005886]; protein-containing complex [GO:0032991]; sarcomere [GO:0030017]; spindle microtubule [GO:0005876]; spindle pole [GO:0000922]; vesicle [GO:0031982]	detection of calcium ion [GO:0005513]; G-protein coupled receptor signaling pathway [GO:0007186]; negative regulation of peptidyl-threonine phosphorylation [GO:0010801]; negative regulation of ryanodine-sensitive calcium-release channel activity [GO:0060315]; positive regulation by host of symbiont cAMP-mediated signal transduction [GO:0075206]; positive regulation of cyclic-nucleotide phosphodie…
P0DP25	CALM3_HUMAN	Calmodulin-3	CALM3	adenylate cyclase activator activity [GO:0010856]; adenylate cyclase binding [GO:0008179]; calcium ion binding [GO:0005509]; disordered domain specific binding [GO:0097718]; ion channel binding [GO:0044325]; N-terminal myristoylation domain binding [GO:0031997]; protein domain specific binding [GO:0019904]; protein kinase binding [GO:0019901]; protein phosphatase activator activity [GO:0072542]; …	calcium channel complex [GO:0034704]; catalytic complex [GO:1902494]; centrosome [GO:0005813]; cytoplasm [GO:0005737]; nucleus [GO:0005634]; plasma membrane [GO:0005886]; protein-containing complex [GO:0032991]; sarcomere [GO:0030017]; spindle microtubule [GO:0005876]; spindle pole [GO:0000922]; vesicle [GO:0031982]	detection of calcium ion [GO:0005513]; G-protein coupled receptor signaling pathway [GO:0007186]; negative regulation of peptidyl-threonine phosphorylation [GO:0010801]; negative regulation of ryanodine-sensitive calcium-release channel activity [GO:0060315]; positive regulation by host of symbiont cAMP-mediated signal transduction [GO:0075206]; positive regulation of cyclic-nucleotide phosphodie…
Q08AD1	CAMP2_HUMAN	Calmodulin-regulated spectrin-associated protein 2 (Calmodulin-regulated spectrin-associated protein 1-like protein 1)	CAMSAP2	calmodulin binding [GO:0005516]; microtubule minus-end binding [GO:0051011]; spectrin binding [GO:0030507]	cytosol [GO:0005829]; Golgi apparatus [GO:0005794]; microtubule end [GO:1990752]	axon development [GO:0061564]; microtubule cytoskeleton organization [GO:0000226]; regulation of dendrite development [GO:0050773]; regulation of Golgi organization [GO:1903358]; regulation of microtubule polymerization [GO:0031113]; regulation of organelle organization [GO:0033043]
Q9P1Y5	CAMP3_HUMAN	Calmodulin-regulated spectrin-associated protein 3 (Protein Nezha)	CAMSAP3	actin filament binding [GO:0051015]; calmodulin binding [GO:0005516]; microtubule minus-end binding [GO:0051011]; spectrin binding [GO:0030507]	cytoplasm [GO:0005737]; microtubule minus-end [GO:0036449]; zonula adherens [GO:0005915]	embryo development ending in birth or egg hatching [GO:0009792]; epithelial cell-cell adhesion [GO:0090136]; establishment of epithelial cell apical/basal polarity [GO:0045198]; establishment or maintenance of microtubule cytoskeleton polarity [GO:0030951]; microtubule anchoring [GO:0034453]; microtubule cytoskeleton organization [GO:0000226]; negative regulation of phosphatase activity [GO:00109…
P27824	CALX_HUMAN	Calnexin (IP90) (Major histocompatibility complex class I antigen-binding protein p88) (p90)	CANX	apolipoprotein binding [GO:0034185]; calcium ion binding [GO:0005509]; carbohydrate binding [GO:0030246]; ionotropic glutamate receptor binding [GO:0035255]; RNA binding [GO:0003723]; unfolded protein binding [GO:0051082]	axon [GO:0030424]; dendrite cytoplasm [GO:0032839]; dendritic spine [GO:0043197]; endoplasmic reticulum [GO:0005783]; endoplasmic reticulum lumen [GO:0005788]; endoplasmic reticulum membrane [GO:0005789]; endoplasmic reticulum quality control compartment [GO:0044322]; ER-mitochondrion membrane contact site [GO:0044233]; extracellular exosome [GO:0070062]; integral component of lumenal side of end…	aging [GO:0007568]; antigen processing and presentation of exogenous peptide antigen via MHC class II [GO:0019886]; antigen processing and presentation of peptide antigen via MHC class I [GO:0002474]; chaperone-mediated protein folding [GO:0061077]; clathrin-dependent endocytosis [GO:0072583]; interleukin-27-mediated signaling pathway [GO:0070106]; interleukin-35-mediated signaling pathway [GO:00…
P13861	KAP2_HUMAN	cAMP-dependent protein kinase type II-alpha regulatory subunit	PRKAR2A	cAMP binding [GO:0030552]; cAMP-dependent protein kinase inhibitor activity [GO:0004862]; cAMP-dependent protein kinase regulator activity [GO:0008603]; protein domain specific binding [GO:0019904]; protein kinase A catalytic subunit binding [GO:0034236]; ubiquitin protein ligase binding [GO:0031625]	cAMP-dependent protein kinase complex [GO:0005952]; centrosome [GO:0005813]; ciliary base [GO:0097546]; cytoplasm [GO:0005737]; cytosol [GO:0005829]; extracellular exosome [GO:0070062]; focal adhesion [GO:0005925]; membrane [GO:0016020]; nucleotide-activated protein kinase complex [GO:0031588]; plasma membrane [GO:0005886]; plasma membrane raft [GO:0044853]; protein-containing complex [GO:0032991]	activation of protein kinase A activity [GO:0034199]; blood coagulation [GO:0007596]; cellular response to glucagon stimulus [GO:0071377]; intracellular signal transduction [GO:0035556]; negative regulation of cAMP-dependent protein kinase activity [GO:2000480]; renal water homeostasis [GO:0003091]
Q92887	MRP2_HUMAN	Canalicular multispecific organic anion transporter 1 (ATP-binding cassette sub-family C member 2) (Canalicular multidrug resistance protein) (Multidrug resistance-associated protein 2)	ABCC2	ATPase activity, coupled to transmembrane movement of substances [GO:0042626]; ATPase-coupled anion transmembrane transporter activity [GO:0043225]; ATP binding [GO:0005524]; bilirubin transmembrane transporter activity [GO:0015127]; organic anion transmembrane transporter activity [GO:0008514]; protein domain specific binding [GO:0019904]	apical plasma membrane [GO:0016324]; brush border membrane [GO:0031526]; cell surface [GO:0009986]; integral component of plasma membrane [GO:0005887]; intercellular canaliculus [GO:0046581]; plasma membrane [GO:0005886]	benzylpenicillin metabolic process [GO:1901086]; canalicular bile acid transport [GO:0015722]; cellular chloride ion homeostasis [GO:0030644]; cellular response to dexamethasone stimulus [GO:0071549]; cellular response to hormone stimulus [GO:0032870]; cellular response to interleukin-1 [GO:0071347]; cellular response to interleukin-6 [GO:0071354]; cellular response to lipopolysaccharide [GO:0071…
Q9BSD7	NTPCR_HUMAN	Cancer-related nucleoside-triphosphatase (NTPase) (EC 3.6.1.15) (Nucleoside triphosphate phosphohydrolase)	NTPCR	ATP binding [GO:0005524]; nucleoside-triphosphatase activity [GO:0017111]; nucleotide phosphatase activity, acting on free nucleotides [GO:0098519]; RNA binding [GO:0003723]	membrane [GO:0016020]
P30622	CLIP1_HUMAN	CAP-Gly domain-containing linker protein 1 (Cytoplasmic linker protein 1) (Cytoplasmic linker protein 170 alpha-2) (CLIP-170) (Reed-Sternberg intermediate filament-associated protein) (Restin)	CLIP1	identical protein binding [GO:0042802]; metal ion binding [GO:0046872]; microtubule binding [GO:0008017]; microtubule plus-end binding [GO:0051010]; protein homodimerization activity [GO:0042803]; tubulin binding [GO:0015631]; zinc ion binding [GO:0008270]	centrosome [GO:0005813]; cytoplasmic microtubule [GO:0005881]; cytoplasmic vesicle membrane [GO:0030659]; cytosol [GO:0005829]; endosome [GO:0005768]; intermediate filament [GO:0005882]; kinetochore [GO:0000776]; microtubule [GO:0005874]; microtubule cytoskeleton [GO:0015630]; microtubule plus-end [GO:0035371]; nuclear envelope [GO:0005635]; ruffle [GO:0001726]	microtubule bundle formation [GO:0001578]; mitotic cell cycle [GO:0000278]; positive regulation of microtubule polymerization [GO:0031116]; protein transport into plasma membrane raft [GO:0044861]
Q14444	CAPR1_HUMAN	Caprin-1 (Cell cycle-associated protein 1) (Cytoplasmic activation- and proliferation-associated protein 1) (GPI-anchored membrane protein 1) (GPI-anchored protein p137) (GPI-p137) (p137GPI) (Membrane component chromosome 11 surface marker 1) (RNA granule protein 105)	CAPRIN1	RNA binding [GO:0003723]	cytoplasmic stress granule [GO:0010494]; cytosol [GO:0005829]; dendrite [GO:0030425]; membrane [GO:0016020]; P-body [GO:0000932]	negative regulation of translation [GO:0017148]; positive regulation of dendrite morphogenesis [GO:0050775]; positive regulation of dendritic spine morphogenesis [GO:0061003]
P31327	CPSM_HUMAN	Carbamoyl-phosphate synthase [ammonia], mitochondrial (EC 6.3.4.16) (Carbamoyl-phosphate synthetase I) (CPSase I)	CPS1	ATP binding [GO:0005524]; calcium ion binding [GO:0005509]; carbamoyl-phosphate synthase (ammonia) activity [GO:0004087]; carbamoyl-phosphate synthase (glutamine-hydrolyzing) activity [GO:0004088]; endopeptidase activity [GO:0004175]; glutamate binding [GO:0016595]; modified amino acid binding [GO:0072341]; phospholipid binding [GO:0005543]; protein-containing complex binding [GO:0044877]	mitochondrial inner membrane [GO:0005743]; mitochondrial matrix [GO:0005759]; mitochondrial nucleoid [GO:0042645]; nucleolus [GO:0005730]; protein-containing complex [GO:0032991]	'de novo' pyrimidine nucleobase biosynthetic process [GO:0006207]; anion homeostasis [GO:0055081]; arginine biosynthetic process [GO:0006526]; carbamoyl phosphate biosynthetic process [GO:0070409]; cellular response to ammonia [GO:1903718]; cellular response to cAMP [GO:0071320]; cellular response to fibroblast growth factor stimulus [GO:0044344]; cellular response to glucagon stimulus [GO:007137…
P00918	CAH2_HUMAN	Carbonic anhydrase 2 (EC 4.2.1.1) (Carbonate dehydratase II) (Carbonic anhydrase C) (CAC) (Carbonic anhydrase II) (CA-II)	CA2	arylesterase activity [GO:0004064]; carbonate dehydratase activity [GO:0004089]; zinc ion binding [GO:0008270]	apical part of cell [GO:0045177]; axon [GO:0030424]; basolateral plasma membrane [GO:0016323]; cytoplasm [GO:0005737]; cytosol [GO:0005829]; extracellular exosome [GO:0070062]; microvillus [GO:0005902]; myelin sheath [GO:0043209]; plasma membrane [GO:0005886]	angiotensin-activated signaling pathway [GO:0038166]; bicarbonate transport [GO:0015701]; carbon dioxide transport [GO:0015670]; cellular response to fluid shear stress [GO:0071498]; kidney development [GO:0001822]; morphogenesis of an epithelium [GO:0002009]; odontogenesis of dentin-containing tooth [GO:0042475]; positive regulation of bone resorption [GO:0045780]; positive regulation of cellula…
P50416	CPT1A_HUMAN	Carnitine O-palmitoyltransferase 1, liver isoform (CPT1-L) (EC 2.3.1.21) (Carnitine O-palmitoyltransferase I, liver isoform) (CPT I) (CPTI-L) (Carnitine palmitoyltransferase 1A)	CPT1A	carnitine O-palmitoyltransferase activity [GO:0004095]; identical protein binding [GO:0042802]; palmitoleoyltransferase activity [GO:1990698]	integral component of mitochondrial outer membrane [GO:0031307]; membrane [GO:0016020]; mitochondrial outer membrane [GO:0005741]; mitochondrion [GO:0005739]	carnitine metabolic process [GO:0009437]; carnitine shuttle [GO:0006853]; cellular response to fatty acid [GO:0071398]; circadian rhythm [GO:0007623]; eating behavior [GO:0042755]; epithelial cell differentiation [GO:0030855]; fatty acid beta-oxidation [GO:0006635]; glucose metabolic process [GO:0006006]; long-chain fatty acid metabolic process [GO:0001676]; positive regulation of fatty acid beta…
P48729	KC1A_HUMAN	Casein kinase I isoform alpha (CKI-alpha) (EC 2.7.11.1) (CK1)	CSNK1A1	ATP binding [GO:0005524]; kinase activity [GO:0016301]; protein kinase activity [GO:0004672]; protein serine/threonine kinase activity [GO:0004674]	beta-catenin destruction complex [GO:0030877]; centrosome [GO:0005813]; ciliary basal body [GO:0036064]; cilium [GO:0005929]; condensed chromosome kinetochore [GO:0000777]; cytosol [GO:0005829]; membrane [GO:0016020]; nuclear speck [GO:0016607]; ribonucleoprotein complex [GO:1990904]	beta-catenin destruction complex assembly [GO:1904885]; beta-catenin destruction complex disassembly [GO:1904886]; cell cycle [GO:0007049]; cell division [GO:0051301]; cell morphogenesis [GO:0000902]; cell surface receptor signaling pathway [GO:0007166]; Golgi organization [GO:0007030]; intermediate filament cytoskeleton organization [GO:0045104]; negative regulation of canonical Wnt signaling pa…
Q8N752	KC1AL_HUMAN	Casein kinase I isoform alpha-like (CKI-alpha-like) (EC 2.7.11.1) (CK1)	CSNK1A1L	ATP binding [GO:0005524]; protein serine/threonine kinase activity [GO:0004674]	cytoplasm [GO:0005737]; cytosol [GO:0005829]; nucleus [GO:0005634]	peptidyl-serine phosphorylation [GO:0018105]; phagocytosis [GO:0006909]; regulation of cell shape [GO:0008360]; Wnt signaling pathway [GO:0016055]
P68400	CSK21_HUMAN	Casein kinase II subunit alpha (CK II alpha) (EC 2.7.11.1)	CSNK2A1	ATP binding [GO:0005524]; Hsp90 protein binding [GO:0051879]; identical protein binding [GO:0042802]; kinase activity [GO:0016301]; protein N-terminus binding [GO:0047485]; protein serine/threonine kinase activity [GO:0004674]	cytosol [GO:0005829]; nucleoplasm [GO:0005654]; nucleus [GO:0005634]; NuRD complex [GO:0016581]; plasma membrane [GO:0005886]; protein kinase CK2 complex [GO:0005956]; Sin3 complex [GO:0016580]	apoptotic process [GO:0006915]; cell cycle [GO:0007049]; chaperone-mediated protein folding [GO:0061077]; negative regulation of apoptotic signaling pathway [GO:2001234]; negative regulation of cysteine-type endopeptidase activity involved in apoptotic process [GO:0043154]; negative regulation of ubiquitin-dependent protein catabolic process [GO:2000059]; peptidyl-serine phosphorylation [GO:00181…
Q8NEV1	CSK23_HUMAN	Casein kinase II subunit alpha 3 (CK II alpha 3) (EC 2.7.11.1) (Casein kinase II alpha 1 polypeptide pseudogene)	CSNK2A3	ATP binding [GO:0005524]; protein serine/threonine kinase activity [GO:0004674]	nucleoplasm [GO:0005654]	positive regulation of cell growth [GO:0030307]; positive regulation of cell proliferation [GO:0008284]; positive regulation of protein catabolic process [GO:0045732]; protein phosphorylation [GO:0006468]
P19784	CSK22_HUMAN	Casein kinase II subunit alpha' (CK II alpha') (EC 2.7.11.1)	CSNK2A2	ATP binding [GO:0005524]; protein N-terminus binding [GO:0047485]; protein serine/threonine kinase activity [GO:0004674]	acrosomal vesicle [GO:0001669]; chromatin [GO:0000785]; cytosol [GO:0005829]; nucleoplasm [GO:0005654]; nucleus [GO:0005634]; plasma membrane [GO:0005886]	apoptotic process [GO:0006915]; cell cycle [GO:0007049]; cerebral cortex development [GO:0021987]; liver regeneration [GO:0097421]; negative regulation of apoptotic signaling pathway [GO:2001234]; negative regulation of ubiquitin-dependent protein catabolic process [GO:2000059]; peptidyl-serine phosphorylation [GO:0018105]; positive regulation of protein targeting to mitochondrion [GO:1903955]; r…
P35221	CTNA1_HUMAN	Catenin alpha-1 (Alpha E-catenin) (Cadherin-associated protein) (Renal carcinoma antigen NY-REN-13)	CTNNA1	actin filament binding [GO:0051015]; beta-catenin binding [GO:0008013]; cadherin binding [GO:0045296]; gamma-catenin binding [GO:0045295]; identical protein binding [GO:0042802]; protein heterodimerization activity [GO:0046982]; RNA binding [GO:0003723]; structural molecule activity [GO:0005198]; vinculin binding [GO:0017166]	acrosomal vesicle [GO:0001669]; actin cytoskeleton [GO:0015629]; catenin complex [GO:0016342]; cell-cell junction [GO:0005911]; cell junction [GO:0030054]; cytosol [GO:0005829]; flotillin complex [GO:0016600]; focal adhesion [GO:0005925]; Golgi apparatus [GO:0005794]; intercalated disc [GO:0014704]; intracellular membrane-bounded organelle [GO:0043231]; lamellipodium [GO:0030027]; plasma membrane…	actin filament organization [GO:0007015]; adherens junction organization [GO:0034332]; aging [GO:0007568]; apical junction assembly [GO:0043297]; axon regeneration [GO:0031103]; cell adhesion [GO:0007155]; cellular protein localization [GO:0034613]; cellular response to indole-3-methanol [GO:0071681]; epithelial cell-cell adhesion [GO:0090136]; establishment or maintenance of cell polarity [GO:00…
O60716	CTND1_HUMAN	Catenin delta-1 (Cadherin-associated Src substrate) (CAS) (p120 catenin) (p120(ctn)) (p120(cas))	CTNND1	cadherin binding [GO:0045296]; protein kinase binding [GO:0019901]; signaling receptor binding [GO:0005102]	cell-cell junction [GO:0005911]; cytoplasm [GO:0005737]; cytosol [GO:0005829]; dendritic spine [GO:0043197]; extracellular exosome [GO:0070062]; growth cone [GO:0030426]; lamellipodium [GO:0030027]; midbody [GO:0030496]; nucleus [GO:0005634]; plasma membrane [GO:0005886]; zonula adherens [GO:0005915]	adherens junction organization [GO:0034332]; brain development [GO:0007420]; cell adhesion [GO:0007155]; cell-cell adhesion [GO:0098609]; entry of bacterium into host cell [GO:0035635]; negative regulation of canonical Wnt signaling pathway [GO:0090090]; regulation of transcription, DNA-templated [GO:0006355]; transcription, DNA-templated [GO:0006351]; Wnt signaling pathway [GO:0016055]
Q03701	CEBPZ_HUMAN	CCAAT/enhancer-binding protein zeta (CCAAT-box-binding transcription factor) (CBF) (CCAAT-binding factor)	CEBPZ	DNA binding [GO:0003677]; RNA binding [GO:0003723]; RNA polymerase II proximal promoter sequence-specific DNA binding [GO:0000978]; RNA polymerase II transcription factor activity, sequence-specific DNA binding [GO:0000981]; transcriptional activator activity, RNA polymerase II proximal promoter sequence-specific DNA binding [GO:0001077]	nucleus [GO:0005634]	positive regulation of transcription by RNA polymerase II [GO:0045944]; transcription by RNA polymerase II [GO:0006366]
A5YKK6	CNOT1_HUMAN	CCR4-NOT transcription complex subunit 1 (CCR4-associated factor 1) (Negative regulator of transcription subunit 1 homolog) (NOT1H) (hNOT1)	CNOT1	armadillo repeat domain binding [GO:0070016]; estrogen receptor binding [GO:0030331]; protein-containing complex scaffold activity [GO:0032947]; protein domain specific binding [GO:0019904]; retinoic acid receptor binding [GO:0042974]; RNA binding [GO:0003723]	CCR4-NOT complex [GO:0030014]; CCR4-NOT core complex [GO:0030015]; cytosol [GO:0005829]; extracellular space [GO:0005615]; membrane [GO:0016020]; nucleus [GO:0005634]; P-body [GO:0000932]; peroxisomal membrane [GO:0005778]	DNA damage response, signal transduction by p53 class mediator resulting in cell cycle arrest [GO:0006977]; gene silencing by miRNA [GO:0035195]; multicellular organism development [GO:0007275]; negative regulation of intracellular estrogen receptor signaling pathway [GO:0033147]; negative regulation of retinoic acid receptor signaling pathway [GO:0048387]; negative regulation of transcription by…
O75175	CNOT3_HUMAN	CCR4-NOT transcription complex subunit 3 (CCR4-associated factor 3) (Leukocyte receptor cluster member 2)	CNOT3		CCR4-NOT complex [GO:0030014]; CCR4-NOT core complex [GO:0030015]; cytosol [GO:0005829]; nucleus [GO:0005634]; P-body [GO:0000932]	DNA damage response, signal transduction by p53 class mediator resulting in cell cycle arrest [GO:0006977]; gene silencing by RNA [GO:0031047]; negative regulation of translation [GO:0017148]; nuclear-transcribed mRNA catabolic process, deadenylation-dependent decay [GO:0000288]; nuclear-transcribed mRNA poly(A) tail shortening [GO:0000289]; regulation of stem cell population maintenance [GO:2000…
O95400	CD2B2_HUMAN	CD2 antigen cytoplasmic tail-binding protein 2 (CD2 cytoplasmic domain-binding protein 2) (CD2 tail-binding protein 2) (U5 snRNP 52K protein) (U5-52K)	CD2BP2	ribonucleoprotein complex binding [GO:0043021]	cytoplasm [GO:0005737]; cytosol [GO:0005829]; fibrillar center [GO:0001650]; nuclear speck [GO:0016607]; nucleoplasm [GO:0005654]; nucleus [GO:0005634]; U5 snRNP [GO:0005682]	mRNA splicing, via spliceosome [GO:0000398]; negative regulation of phosphatase activity [GO:0010923]; spliceosomal tri-snRNP complex assembly [GO:0000244]
Q9Y5K6	CD2AP_HUMAN	CD2-associated protein (Adapter protein CMS) (Cas ligand with multiple SH3 domains)	CD2AP	beta-catenin binding [GO:0008013]; cadherin binding [GO:0045296]; protein-containing complex binding [GO:0044877]; protein C-terminus binding [GO:0008022]; SH3 domain binding [GO:0017124]; structural constituent of cytoskeleton [GO:0005200]; vascular endothelial growth factor receptor binding [GO:0005172]	actin cytoskeleton [GO:0015629]; cell-cell junction [GO:0005911]; cytoplasm [GO:0005737]; endocytic vesicle [GO:0030139]; extracellular exosome [GO:0070062]; filamentous actin [GO:0031941]; perinuclear region of cytoplasm [GO:0048471]; plasma membrane [GO:0005886]; ruffle [GO:0001726]	actin filament organization [GO:0007015]; cell-cell adhesion [GO:0098609]; cell cycle [GO:0007049]; cell division [GO:0051301]; negative regulation of small GTPase mediated signal transduction [GO:0051058]; negative regulation of transforming growth factor beta1 production [GO:0032911]; positive regulation of protein localization to nucleus [GO:1900182]; proteasome-mediated ubiquitin-dependent pr…
Q9NZ45	CISD1_HUMAN	CDGSH iron-sulfur domain-containing protein 1 (MitoNEET)	CISD1	2 iron, 2 sulfur cluster binding [GO:0051537]; identical protein binding [GO:0042802]; metal ion binding [GO:0046872]	integral component of membrane [GO:0016021]; mitochondrial outer membrane [GO:0005741]; mitochondrion [GO:0005739]	regulation of cellular respiration [GO:0043457]
Q9NXV6	CARF_HUMAN	CDKN2A-interacting protein (Collaborator of ARF)	CDKN2AIP	p53 binding [GO:0002039]; RNA binding [GO:0003723]	granular component [GO:0001652]; nucleolus [GO:0005730]; nucleoplasm [GO:0005654]	cellular response to DNA damage stimulus [GO:0006974]; negative regulation of cell growth [GO:0030308]; positive regulation of cell growth [GO:0030307]; positive regulation of signal transduction [GO:0009967]; regulation of protein stability [GO:0031647]
O14735	CDIPT_HUMAN	CDP-diacylglycerol--inositol 3-phosphatidyltransferase (EC 2.7.8.11) (Phosphatidylinositol synthase) (PI synthase) (PtdIns synthase)	CDIPT	alcohol binding [GO:0043178]; carbohydrate binding [GO:0030246]; CDP-diacylglycerol-inositol 3-phosphatidyltransferase activity [GO:0003881]; diacylglycerol binding [GO:0019992]; manganese ion binding [GO:0030145]	endoplasmic reticulum membrane [GO:0005789]; Golgi apparatus [GO:0005794]; Golgi membrane [GO:0000139]; integral component of membrane [GO:0016021]; membrane [GO:0016020]; plasma membrane [GO:0005886]	CDP-diacylglycerol metabolic process [GO:0046341]; phosphatidylinositol biosynthetic process [GO:0006661]
P60953	CDC42_HUMAN	Cell division control protein 42 homolog (G25K GTP-binding protein)	CDC42	apolipoprotein A-I receptor binding [GO:0034191]; GBD domain binding [GO:0032427]; GTPase activity [GO:0003924]; GTP binding [GO:0005525]; identical protein binding [GO:0042802]; protein kinase binding [GO:0019901]; protein serine/threonine kinase activity [GO:0004674]; thioesterase binding [GO:0031996]; ubiquitin protein ligase activity [GO:0061630]	cytoplasm [GO:0005737]; cytoplasmic ribonucleoprotein granule [GO:0036464]; cytosol [GO:0005829]; dendritic spine [GO:0043197]; endoplasmic reticulum membrane [GO:0005789]; extracellular exosome [GO:0070062]; filopodium [GO:0030175]; focal adhesion [GO:0005925]; Golgi membrane [GO:0000139]; Golgi transport complex [GO:0017119]; membrane [GO:0016020]; microtubule organizing center [GO:0005815]; mi…	actin cytoskeleton organization [GO:0030036]; actin filament organization [GO:0007015]; blood coagulation [GO:0007596]; cell junction assembly [GO:0034329]; dendritic spine morphogenesis [GO:0060997]; ephrin receptor signaling pathway [GO:0048013]; establishment of epithelial cell apical/basal polarity [GO:0045198]; establishment of Golgi localization [GO:0051683]; establishment or maintenance of…
Q99459	CDC5L_HUMAN	Cell division cycle 5-like protein (Cdc5-like protein) (Pombe cdc5-related protein)	CDC5L	DNA binding [GO:0003677]; leucine zipper domain binding [GO:0043522]; protein kinase binding [GO:0019901]; protein phosphatase 1 binding [GO:0008157]; RNA binding [GO:0003723]; RNA polymerase II regulatory region sequence-specific DNA binding [GO:0000977]; RNA polymerase II transcription factor activity, sequence-specific DNA binding [GO:0000981]; sequence-specific DNA binding [GO:0043565]; trans…	catalytic step 2 spliceosome [GO:0071013]; cytoplasm [GO:0005737]; membrane [GO:0016020]; nuclear speck [GO:0016607]; nucleoplasm [GO:0005654]; nucleus [GO:0005634]; perinuclear region of cytoplasm [GO:0048471]; protein-DNA complex [GO:0032993]; Prp19 complex [GO:0000974]; U2-type catalytic step 2 spliceosome [GO:0071007]	cell differentiation [GO:0030154]; cellular response to fibroblast growth factor stimulus [GO:0044344]; cellular response to interleukin-2 [GO:0071352]; cellular response to nerve growth factor stimulus [GO:1990090]; cellular response to prolactin [GO:1990646]; cellular response to wortmannin [GO:1904568]; DNA repair [GO:0006281]; mitotic cell cycle [GO:0000278]; mRNA splicing, via spliceosome [G…
Q12834	CDC20_HUMAN	Cell division cycle protein 20 homolog (p55CDC)	CDC20	anaphase-promoting complex binding [GO:0010997]; enzyme binding [GO:0019899]; histone deacetylase binding [GO:0042826]; protein C-terminus binding [GO:0008022]; ubiquitin-protein transferase activator activity [GO:0097027]	centrosome [GO:0005813]; cytosol [GO:0005829]; nucleoplasm [GO:0005654]; nucleus [GO:0005634]; perinuclear region of cytoplasm [GO:0048471]; protein-containing complex [GO:0032991]; spindle [GO:0005819]; spindle pole [GO:0000922]	anaphase-promoting complex-dependent catabolic process [GO:0031145]; cell division [GO:0051301]; mitotic sister chromatid cohesion [GO:0007064]; mitotic spindle assembly [GO:0090307]; positive regulation of cell proliferation [GO:0008284]; positive regulation of synapse maturation [GO:0090129]; positive regulation of synaptic plasticity [GO:0031915]; positive regulation of ubiquitin protein ligas…
Q9NX58	LYAR_HUMAN	Cell growth-regulating nucleolar protein	LYAR	DNA binding [GO:0003677]; metal ion binding [GO:0046872]; RNA binding [GO:0003723]	cytoplasm [GO:0005737]; nucleolus [GO:0005730]; nucleus [GO:0005634]; photoreceptor outer segment [GO:0001750]	erythrocyte development [GO:0048821]; negative regulation of transcription by RNA polymerase II [GO:0000122]; positive regulation of phagocytosis [GO:0050766]; rRNA processing [GO:0006364]; transcription, DNA-templated [GO:0006351]
P49454	CENPF_HUMAN	Centromere protein F (CENP-F) (AH antigen) (Kinetochore protein CENPF) (Mitosin)	CENPF	chromatin binding [GO:0003682]; dynein complex binding [GO:0070840]; protein C-terminus binding [GO:0008022]; protein homodimerization activity [GO:0042803]; transcription factor binding [GO:0008134]	axoneme [GO:0005930]; centrosome [GO:0005813]; chromosome, centromeric region [GO:0000775]; ciliary basal body [GO:0036064]; ciliary transition fiber [GO:0097539]; condensed chromosome outer kinetochore [GO:0000940]; cytoplasm [GO:0005737]; cytosol [GO:0005829]; kinetochore [GO:0000776]; midbody [GO:0030496]; nuclear envelope [GO:0005635]; nuclear matrix [GO:0016363]; nucleoplasm [GO:0005654]; nu…	cell differentiation [GO:0030154]; cell division [GO:0051301]; cell proliferation [GO:0008283]; chromosome segregation [GO:0007059]; DNA biosynthetic process [GO:0071897]; kidney development [GO:0001822]; kinetochore assembly [GO:0051382]; metaphase plate congression [GO:0051310]; mitotic cell cycle [GO:0000278]; mitotic spindle assembly checkpoint [GO:0007094]; muscle organ development [GO:00075…
Q9H3R5	CENPH_HUMAN	Centromere protein H (CENP-H) (Interphase centromere complex protein 35)	CENPH	kinetochore binding [GO:0043515]	condensed chromosome kinetochore [GO:0000777]; cytosol [GO:0005829]; kinetochore [GO:0000776]; nucleolus [GO:0005730]; nucleoplasm [GO:0005654]; nucleus [GO:0005634]	CENP-A containing nucleosome assembly [GO:0034080]; kinetochore assembly [GO:0051382]; kinetochore organization [GO:0051383]
Q7Z7K6	CENPV_HUMAN	Centromere protein V (CENP-V) (Nuclear protein p30) (Proline-rich protein 6)	CENPV	carbon-sulfur lyase activity [GO:0016846]	condensed chromosome kinetochore [GO:0000777]; cytoplasm [GO:0005737]; kinetochore [GO:0000776]; microtubule cytoskeleton [GO:0015630]; nucleus [GO:0005634]; spindle midzone [GO:0051233]	ameboidal-type cell migration [GO:0001667]; cell cycle [GO:0007049]; cell division [GO:0051301]; centromere complex assembly [GO:0034508]; metabolic process [GO:0008152]; pericentric heterochromatin assembly [GO:0031508]; positive regulation of cytokinesis [GO:0032467]; regulation of chromosome organization [GO:0033044]
Q9UPN4	CP131_HUMAN	Centrosomal protein of 131 kDa (5-azacytidine-induced protein 1) (Pre-acrosome localization protein 1)	CEP131	protein-containing complex binding [GO:0044877]; protein homodimerization activity [GO:0042803]	acrosomal vesicle [GO:0001669]; centriolar satellite [GO:0034451]; centrosome [GO:0005813]; ciliary transition zone [GO:0035869]; cytosol [GO:0005829]; intercellular bridge [GO:0045171]; intracellular membrane-bounded organelle [GO:0043231]; microtubule cytoskeleton [GO:0015630]; microtubule organizing center [GO:0005815]	cell differentiation [GO:0030154]; ciliary basal body-plasma membrane docking [GO:0097711]; G2/M transition of mitotic cell cycle [GO:0000086]; intraciliary transport involved in cilium assembly [GO:0035735]; multicellular organism development [GO:0007275]; positive regulation of cell proliferation [GO:0008284]; positive regulation of intracellular protein transport [GO:0090316]; protein localiza…
Q5SW79	CE170_HUMAN	Centrosomal protein of 170 kDa (Cep170) (KARP-1-binding protein) (KARP1-binding protein)	CEP170		centriolar subdistal appendage [GO:0120103]; centriole [GO:0005814]; centrosome [GO:0005813]; cytosol [GO:0005829]; microtubule [GO:0005874]; plasma membrane [GO:0005886]; spindle [GO:0005819]
Q9Y4F5	C170B_HUMAN	Centrosomal protein of 170 kDa protein B (Centrosomal protein 170B) (Cep170B)	CEP170B		cytoplasm [GO:0005737]; microtubule [GO:0005874]
Q9BYV8	CEP41_HUMAN	Centrosomal protein of 41 kDa (Cep41) (Testis-specific gene A14 protein)	CEP41		centriole [GO:0005814]; centrosome [GO:0005813]; ciliary basal body [GO:0036064]; cilium [GO:0005929]; cytosol [GO:0005829]; membrane [GO:0016020]	ciliary basal body-plasma membrane docking [GO:0097711]; cilium assembly [GO:0060271]; G2/M transition of mitotic cell cycle [GO:0000086]; protein polyglutamylation [GO:0018095]; protein transport [GO:0015031]; regulation of G2/M transition of mitotic cell cycle [GO:0010389]
Q53EZ4	CEP55_HUMAN	Centrosomal protein of 55 kDa (Cep55) (Up-regulated in colon cancer 6)	CEP55		centriole [GO:0005814]; centrosome [GO:0005813]; cleavage furrow [GO:0032154]; Flemming body [GO:0090543]; intercellular bridge [GO:0045171]; membrane [GO:0016020]; microtubule organizing center [GO:0005815]; midbody [GO:0030496]; plasma membrane [GO:0005886]	cell separation after cytokinesis [GO:0000920]; cranial skeletal system development [GO:1904888]; establishment of protein localization [GO:0045184]; mitotic cytokinesis [GO:0000281]; regulation of phosphatidylinositol 3-kinase signaling [GO:0014066]; renal system development [GO:0072001]
Q1MSJ5	CSPP1_HUMAN	Centrosome and spindle pole-associated protein 1	CSPP1		centrosome [GO:0005813]; cytoplasm [GO:0005737]; microtubule [GO:0005874]; spindle [GO:0005819]; spindle pole [GO:0000922]	positive regulation of cell division [GO:0051781]; positive regulation of cytokinesis [GO:0032467]
Q5VT06	CE350_HUMAN	Centrosome-associated protein 350 (Cep350) (Centrosome-associated protein of 350 kDa)	CEP350	microtubule binding [GO:0008017]	cell projection [GO:0042995]; centriole [GO:0005814]; centrosome [GO:0005813]; membrane [GO:0016020]; nucleus [GO:0005634]; spindle [GO:0005819]	microtubule anchoring [GO:0034453]
Q9BV73	CP250_HUMAN	Centrosome-associated protein CEP250 (250 kDa centrosomal protein) (Cep250) (Centrosomal Nek2-associated protein 1) (C-Nap1) (Centrosomal protein 2)	CEP250	protein C-terminus binding [GO:0008022]; protein domain specific binding [GO:0019904]; protein kinase binding [GO:0019901]	centriole [GO:0005814]; centrosome [GO:0005813]; cilium [GO:0005929]; cytosol [GO:0005829]; extracellular exosome [GO:0070062]; microtubule organizing center [GO:0005815]; perinuclear region of cytoplasm [GO:0048471]; protein-containing complex [GO:0032991]	centriole-centriole cohesion [GO:0010457]; ciliary basal body-plasma membrane docking [GO:0097711]; G2/M transition of mitotic cell cycle [GO:0000086]; mitotic cell cycle [GO:0000278]; non-motile cilium assembly [GO:1905515]; positive regulation of protein localization to centrosome [GO:1904781]; protein localization [GO:0008104]; protein localization to organelle [GO:0033365]; regulation of cent…
Q96L14	C170L_HUMAN	Cep170-like protein (CEP170 pseudogene 1)	CEP170P1	identical protein binding [GO:0042802]
Q96G23	CERS2_HUMAN	Ceramide synthase 2 (CerS2) (LAG1 longevity assurance homolog 2) (SP260) (Tumor metastasis-suppressor gene 1 protein)	CERS2	DNA binding [GO:0003677]; sphingosine N-acyltransferase activity [GO:0050291]	endoplasmic reticulum [GO:0005783]; endoplasmic reticulum membrane [GO:0005789]; integral component of membrane [GO:0016021]; membrane [GO:0016020]; nuclear membrane [GO:0031965]	ceramide biosynthetic process [GO:0046513]; negative regulation of axon regeneration [GO:0048681]; negative regulation of Schwann cell migration [GO:1900148]; negative regulation of Schwann cell proliferation involved in axon regeneration [GO:1905045]; sphingolipid biosynthetic process [GO:0030148]
Q9NWW5	CLN6_HUMAN	Ceroid-lipofuscinosis neuronal protein 6 (Protein CLN6)	CLN6	protein homodimerization activity [GO:0042803]	endoplasmic reticulum [GO:0005783]; endoplasmic reticulum lumen [GO:0005788]; endoplasmic reticulum membrane [GO:0005789]; integral component of membrane [GO:0016021]; membrane [GO:0016020]	cellular macromolecule catabolic process [GO:0044265]; cholesterol metabolic process [GO:0008203]; ganglioside metabolic process [GO:0001573]; glycosaminoglycan metabolic process [GO:0030203]; locomotion involved in locomotory behavior [GO:0031987]; lysosomal lumen acidification [GO:0007042]; positive regulation of proteolysis [GO:0045862]; protein catabolic process [GO:0030163]; visual perceptio…
Q7LBR1	CHM1B_HUMAN	Charged multivesicular body protein 1b (CHMP1.5) (Chromatin-modifying protein 1b) (CHMP1b) (Vacuolar protein sorting-associated protein 46-2) (Vps46-2) (hVps46-2)	CHMP1B	identical protein binding [GO:0042802]; protein domain specific binding [GO:0019904]	cytosol [GO:0005829]; endosome membrane [GO:0010008]; ESCRT III complex [GO:0000815]; extracellular exosome [GO:0070062]; late endosome membrane [GO:0031902]; membrane coat [GO:0030117]; midbody [GO:0030496]; nucleus [GO:0005634]	cell division [GO:0051301]; cell separation after cytokinesis [GO:0000920]; ESCRT III complex disassembly [GO:1904903]; establishment of protein localization [GO:0045184]; mitotic metaphase plate congression [GO:0007080]; multivesicular body assembly [GO:0036258]; nucleus organization [GO:0006997]; protein transport [GO:0015031]; regulation of centrosome duplication [GO:0010824]; regulation of mi…
Q9Y6K0	CEPT1_HUMAN	Choline/ethanolaminephosphotransferase 1 (hCEPT1) (EC 2.7.8.1) (EC 2.7.8.2)	CEPT1	diacylglycerol cholinephosphotransferase activity [GO:0004142]; ethanolaminephosphotransferase activity [GO:0004307]; metal ion binding [GO:0046872]	endoplasmic reticulum membrane [GO:0005789]; integral component of membrane [GO:0016021]; nuclear membrane [GO:0031965]	lipid metabolic process [GO:0006629]; phosphatidylcholine biosynthetic process [GO:0006656]; phosphatidylethanolamine biosynthetic process [GO:0006646]
Q8WUD6	CHPT1_HUMAN	Cholinephosphotransferase 1 (hCPT1) (EC 2.7.8.2) (AAPT1-like protein) (Diacylglycerol cholinephosphotransferase 1)	CHPT1	diacylglycerol binding [GO:0019992]; diacylglycerol cholinephosphotransferase activity [GO:0004142]; metal ion binding [GO:0046872]	Golgi membrane [GO:0000139]; integral component of membrane [GO:0016021]; intracellular membrane-bounded organelle [GO:0043231]; membrane [GO:0016020]	CDP-choline pathway [GO:0006657]; lipid metabolic process [GO:0006629]; phosphatidylcholine biosynthetic process [GO:0006656]; platelet activating factor biosynthetic process [GO:0006663]; regulation of cell growth [GO:0001558]
Q9Y3Y2	CHTOP_HUMAN	Chromatin target of PRMT1 protein (Friend of PRMT1 protein) (Small arginine- and glycine-rich protein) (SRAG)	CHTOP	methyl-CpG binding [GO:0008327]; RNA binding [GO:0003723]	cytoplasmic ribonucleoprotein granule [GO:0036464]; nuclear speck [GO:0016607]; nucleolus [GO:0005730]; nucleoplasm [GO:0005654]; transcription export complex [GO:0000346]	mRNA 3'-end processing [GO:0031124]; mRNA export from nucleus [GO:0006406]; positive regulation of ATPase activity [GO:0032781]; positive regulation of cell proliferation [GO:0008284]; positive regulation of helicase activity [GO:0051096]; positive regulation of histone methylation [GO:0031062]; regulation of transcription, DNA-templated [GO:0006355]; RNA export from nucleus [GO:0006405]; transcr…
P83916	CBX1_HUMAN	Chromobox protein homolog 1 (HP1Hsbeta) (Heterochromatin protein 1 homolog beta) (HP1 beta) (Heterochromatin protein p25) (M31) (Modifier 1 protein) (p25beta)	CBX1	chromatin binding [GO:0003682]; enzyme binding [GO:0019899]; histone methyltransferase binding [GO:1990226]; protein homodimerization activity [GO:0042803]	chromatin [GO:0000785]; chromocenter [GO:0010369]; chromosome, centromeric region [GO:0000775]; female pronucleus [GO:0001939]; male pronucleus [GO:0001940]; nuclear chromosome, telomeric region [GO:0000784]; nuclear heterochromatin [GO:0005720]; nucleoplasm [GO:0005654]; nucleus [GO:0005634]; pericentric heterochromatin [GO:0005721]; spindle [GO:0005819]	negative regulation of transcription, DNA-templated [GO:0045892]
Q13185	CBX3_HUMAN	Chromobox protein homolog 3 (HECH) (Heterochromatin protein 1 homolog gamma) (HP1 gamma) (Modifier 2 protein)	CBX3	enzyme binding [GO:0019899]; histone methyltransferase binding [GO:1990226]; identical protein binding [GO:0042802]; protein domain specific binding [GO:0019904]	chromatin [GO:0000785]; chromosome, centromeric region [GO:0000775]; condensed chromosome, centromeric region [GO:0000779]; nuclear chromosome, telomeric region [GO:0000784]; nuclear envelope [GO:0005635]; nuclear euchromatin [GO:0005719]; nuclear heterochromatin [GO:0005720]; nuclear inner membrane [GO:0005637]; nuclear pericentric heterochromatin [GO:0031618]; nucleoplasm [GO:0005654]; nucleus …	chromatin remodeling [GO:0006338]; negative regulation of G0 to G1 transition [GO:0070317]; negative regulation of transcription, DNA-templated [GO:0045892]; rhythmic process [GO:0048511]; transcription, DNA-templated [GO:0006351]
P45973	CBX5_HUMAN	Chromobox protein homolog 5 (Antigen p25) (Heterochromatin protein 1 homolog alpha) (HP1 alpha)	CBX5	chromatin binding [GO:0003682]; histone deacetylase binding [GO:0042826]; identical protein binding [GO:0042802]; methylated histone binding [GO:0035064]; protein binding, bridging [GO:0030674]; protein-containing complex binding [GO:0044877]; protein homodimerization activity [GO:0042803]; repressing transcription factor binding [GO:0070491]; ribonucleoprotein complex binding [GO:0043021]	chromocenter [GO:0010369]; histone deacetylase complex [GO:0000118]; histone methyltransferase complex [GO:0035097]; kinetochore [GO:0000776]; nuclear chromosome, telomeric region [GO:0000784]; nuclear envelope [GO:0005635]; nuclear heterochromatin [GO:0005720]; nuclear pericentric heterochromatin [GO:0031618]; nucleolus [GO:0005730]; nucleoplasm [GO:0005654]; nucleus [GO:0005634]; pericentric he…	blood coagulation [GO:0007596]; negative regulation of G0 to G1 transition [GO:0070317]; negative regulation of transcription, DNA-templated [GO:0045892]; negative regulation of transcription by RNA polymerase II [GO:0000122]; viral process [GO:0016032]
Q86WJ1	CHD1L_HUMAN	Chromodomain-helicase-DNA-binding protein 1-like (EC 3.6.4.12) (Amplified in liver cancer protein 1)	CHD1L	ATPase activity [GO:0016887]; ATP binding [GO:0005524]; ATP-dependent DNA helicase activity [GO:0004003]; nucleotide binding [GO:0000166]	cytosol [GO:0005829]; nucleoplasm [GO:0005654]; nucleus [GO:0005634]; plasma membrane [GO:0005886]	cellular response to DNA damage stimulus [GO:0006974]; chromatin remodeling [GO:0006338]; DNA repair [GO:0006281]; global genome nucleotide-excision repair [GO:0070911]; nucleotide-excision repair, DNA incision [GO:0033683]; nucleotide-excision repair, DNA incision, 5'-to lesion [GO:0006296]; nucleotide-excision repair, preincision complex assembly [GO:0006294]; nucleotide-excision repair, preinc…
O14647	CHD2_HUMAN	Chromodomain-helicase-DNA-binding protein 2 (CHD-2) (EC 3.6.4.12) (ATP-dependent helicase CHD2)	CHD2	ATP binding [GO:0005524]; ATP-dependent DNA helicase activity [GO:0004003]; DNA binding [GO:0003677]; histone binding [GO:0042393]; RNA binding [GO:0003723]; RNA polymerase II proximal promoter sequence-specific DNA binding [GO:0000978]	intracellular membrane-bounded organelle [GO:0043231]; nucleolus [GO:0005730]; nucleoplasm [GO:0005654]; nucleus [GO:0005634]	cellular response to DNA damage stimulus [GO:0006974]; chromatin organization [GO:0006325]; hematopoietic stem cell differentiation [GO:0060218]; muscle organ development [GO:0007517]; regulation of transcription by RNA polymerase II [GO:0006357]; transcription, DNA-templated [GO:0006351]
Q12873	CHD3_HUMAN	Chromodomain-helicase-DNA-binding protein 3 (CHD-3) (EC 3.6.4.12) (ATP-dependent helicase CHD3) (Mi-2 autoantigen 240 kDa protein) (Mi2-alpha) (Zinc finger helicase) (hZFH)	CHD3	ATP binding [GO:0005524]; ATP-dependent DNA helicase activity [GO:0004003]; DNA binding [GO:0003677]; helicase activity [GO:0004386]; histone deacetylase activity [GO:0004407]; RNA binding [GO:0003723]; zinc ion binding [GO:0008270]	centrosome [GO:0005813]; cytoplasm [GO:0005737]; microtubule organizing center [GO:0005815]; nucleolus [GO:0005730]; nucleoplasm [GO:0005654]; nucleus [GO:0005634]; NuRD complex [GO:0016581]	centrosome cycle [GO:0007098]; chromatin assembly or disassembly [GO:0006333]; regulation of transcription, DNA-templated [GO:0006355]; regulation of transcription by RNA polymerase II [GO:0006357]; spindle organization [GO:0007051]; transcription, DNA-templated [GO:0006351]
Q14839	CHD4_HUMAN	Chromodomain-helicase-DNA-binding protein 4 (CHD-4) (EC 3.6.4.12) (ATP-dependent helicase CHD4) (Mi-2 autoantigen 218 kDa protein) (Mi2-beta)	CHD4	ATP binding [GO:0005524]; ATP-dependent DNA helicase activity [GO:0004003]; DNA binding [GO:0003677]; histone deacetylase activity [GO:0004407]; histone deacetylase binding [GO:0042826]; RNA polymerase II repressing transcription factor binding [GO:0001103]; zinc ion binding [GO:0008270]	centrosome [GO:0005813]; cytoplasm [GO:0005737]; membrane [GO:0016020]; nuclear chromatin [GO:0000790]; nucleoplasm [GO:0005654]; nucleus [GO:0005634]; NuRD complex [GO:0016581]; protein-containing complex [GO:0032991]	ATP-dependent chromatin remodeling [GO:0043044]; regulation of transcription by RNA polymerase II [GO:0006357]; transcription, DNA-templated [GO:0006351]
Q8TDI0	CHD5_HUMAN	Chromodomain-helicase-DNA-binding protein 5 (CHD-5) (EC 3.6.4.12) (ATP-dependent helicase CHD5)	CHD5	ATP binding [GO:0005524]; DNA binding [GO:0003677]; H3K27me3 modified histone binding [GO:0061628]; helicase activity [GO:0004386]; metal ion binding [GO:0046872]	cytosol [GO:0005829]; heterochromatin [GO:0000792]; membrane [GO:0016020]; nuclear speck [GO:0016607]; nucleoplasm [GO:0005654]; nucleus [GO:0005634]; NuRD complex [GO:0016581]	cerebral cortex neuron differentiation [GO:0021895]; histone H3-K27 trimethylation [GO:0098532]; histone H4 acetylation [GO:0043967]; negative regulation of cell proliferation [GO:0008285]; positive regulation of signal transduction by p53 class mediator [GO:1901798]; regulation of transcription involved in cell fate commitment [GO:0060850]; spermatogenesis, exchange of chromosomal proteins [GO:0…
Q9P2D1	CHD7_HUMAN	Chromodomain-helicase-DNA-binding protein 7 (CHD-7) (EC 3.6.4.12) (ATP-dependent helicase CHD7)	CHD7	ATP binding [GO:0005524]; chromatin binding [GO:0003682]; helicase activity [GO:0004386]; promoter-specific chromatin binding [GO:1990841]; RNA polymerase II proximal promoter sequence-specific DNA binding [GO:0000978]	nucleolus [GO:0005730]; nucleoplasm [GO:0005654]; nucleus [GO:0005634]	adult heart development [GO:0007512]; adult walking behavior [GO:0007628]; aorta morphogenesis [GO:0035909]; atrioventricular canal development [GO:0036302]; blood circulation [GO:0008015]; blood vessel remodeling [GO:0001974]; cardiac septum morphogenesis [GO:0060411]; central nervous system development [GO:0007417]; chromatin remodeling [GO:0006338]; cognition [GO:0050890]; cranial nerve develo…
Q9HCK8	CHD8_HUMAN	Chromodomain-helicase-DNA-binding protein 8 (CHD-8) (EC 3.6.4.12) (ATP-dependent helicase CHD8) (Helicase with SNF2 domain 1)	CHD8	ATP binding [GO:0005524]; beta-catenin binding [GO:0008013]; chromatin binding [GO:0003682]; DNA binding [GO:0003677]; DNA-dependent ATPase activity [GO:0008094]; DNA helicase activity [GO:0003678]; histone binding [GO:0042393]; methylated histone binding [GO:0035064]; p53 binding [GO:0002039]	MLL1 complex [GO:0071339]; nucleoplasm [GO:0005654]; nucleus [GO:0005634]; protein-containing complex [GO:0032991]	ATP-dependent chromatin remodeling [GO:0043044]; brain development [GO:0007420]; canonical Wnt signaling pathway [GO:0060070]; digestive tract development [GO:0048565]; negative regulation of canonical Wnt signaling pathway [GO:0090090]; negative regulation of transcription, DNA-templated [GO:0045892]; negative regulation of transcription by RNA polymerase II [GO:0000122]; negative regulation of …
Q96JM3	CHAP1_HUMAN	Chromosome alignment-maintaining phosphoprotein 1 (Zinc finger protein 828)	CHAMP1	metal ion binding [GO:0046872]; nucleic acid binding [GO:0003676]	condensed chromosome [GO:0000793]; condensed chromosome kinetochore [GO:0000777]; cytoplasm [GO:0005737]; Flemming body [GO:0090543]; nucleoplasm [GO:0005654]; nucleus [GO:0005634]; spindle [GO:0005819]	attachment of mitotic spindle microtubules to kinetochore [GO:0051315]; protein localization to kinetochore [GO:0034501]; protein localization to microtubule [GO:0035372]; sister chromatid biorientation [GO:0031134]
Q8WVB6	CTF18_HUMAN	Chromosome transmission fidelity protein 18 homolog (hCTF18) (CHL12)	CHTF18	ATP binding [GO:0005524]; DNA binding [GO:0003677]	Ctf18 RFC-like complex [GO:0031390]; cytosol [GO:0005829]; membrane [GO:0016020]; nucleoplasm [GO:0005654]	cell cycle [GO:0007049]; DNA replication [GO:0006260]; positive regulation of DNA-directed DNA polymerase activity [GO:1900264]
O95239	KIF4A_HUMAN	Chromosome-associated kinesin KIF4A (Chromokinesin-A)	KIF4A	ATP binding [GO:0005524]; ATP-dependent microtubule motor activity, plus-end-directed [GO:0008574]; DNA binding [GO:0003677]; microtubule binding [GO:0008017]; microtubule motor activity [GO:0003777]	axon cytoplasm [GO:1904115]; chromosome [GO:0005694]; cytoplasm [GO:0005737]; cytosol [GO:0005829]; intercellular bridge [GO:0045171]; kinesin complex [GO:0005871]; membrane [GO:0016020]; midbody [GO:0030496]; nuclear matrix [GO:0016363]; nucleoplasm [GO:0005654]; spindle microtubule [GO:0005876]	anterograde axonal transport [GO:0008089]; antigen processing and presentation of exogenous peptide antigen via MHC class II [GO:0019886]; microtubule-based movement [GO:0007018]; mitotic cytokinesis [GO:0000281]; mitotic spindle midzone assembly [GO:0051256]; organelle organization [GO:0006996]; retrograde vesicle-mediated transport, Golgi to ER [GO:0006890]
Q2VIQ3	KIF4B_HUMAN	Chromosome-associated kinesin KIF4B (Chromokinesin-B)	KIF4B	ATP binding [GO:0005524]; ATP-dependent microtubule motor activity, plus-end-directed [GO:0008574]; DNA binding [GO:0003677]; microtubule binding [GO:0008017]	cytosol [GO:0005829]; intercellular bridge [GO:0045171]; kinesin complex [GO:0005871]; microtubule [GO:0005874]; nuclear matrix [GO:0016363]; nucleoplasm [GO:0005654]	antigen processing and presentation of exogenous peptide antigen via MHC class II [GO:0019886]; microtubule-based movement [GO:0007018]; mitotic cytokinesis [GO:0000281]; mitotic spindle midzone assembly [GO:0051256]; retrograde vesicle-mediated transport, Golgi to ER [GO:0006890]
O75390	CISY_HUMAN	Citrate synthase, mitochondrial (EC 2.3.3.1) (Citrate (Si)-synthase)	CS	citrate (Si)-synthase activity [GO:0004108]; RNA binding [GO:0003723]	extracellular exosome [GO:0070062]; mitochondrial matrix [GO:0005759]; mitochondrion [GO:0005739]; nucleus [GO:0005634]	carbohydrate metabolic process [GO:0005975]; tricarboxylic acid cycle [GO:0006099]
O14578	CTRO_HUMAN	Citron Rho-interacting kinase (CRIK) (EC 2.7.11.1) (Serine/threonine-protein kinase 21)	CIT	ATP binding [GO:0005524]; metal ion binding [GO:0046872]; PDZ domain binding [GO:0030165]; protein serine/threonine kinase activity [GO:0004674]; Rho GTPase binding [GO:0017048]; scaffold protein binding [GO:0097110]; SH3 domain binding [GO:0017124]	cleavage furrow [GO:0032154]; cytosol [GO:0005829]; Golgi cisterna [GO:0031985]; membrane [GO:0016020]; midbody [GO:0030496]; neuronal cell body [GO:0043025]	G2/M transition of mitotic cell cycle [GO:0000086]; generation of neurons [GO:0048699]; Golgi organization [GO:0007030]; intracellular signal transduction [GO:0035556]; mitotic cell cycle [GO:0000278]; mitotic cytokinesis [GO:0000281]; neuron apoptotic process [GO:0051402]; positive regulation of cytokinesis [GO:0032467]; regulation of actin polymerization or depolymerization [GO:0008064]
O60641	AP180_HUMAN	Clathrin coat assembly protein AP180 (91 kDa synaptosomal-associated protein) (Clathrin coat-associated protein AP180) (Phosphoprotein F1-20)	SNAP91	1-phosphatidylinositol binding [GO:0005545]; clathrin binding [GO:0030276]; protein kinase binding [GO:0019901]	clathrin-coated pit [GO:0005905]; clathrin-coated vesicle [GO:0030136]; plasma membrane [GO:0005886]	clathrin coat assembly [GO:0048268]; protein transport [GO:0015031]; regulation of clathrin-dependent endocytosis [GO:2000369]
Q00610	CLH1_HUMAN	Clathrin heavy chain 1 (Clathrin heavy chain on chromosome 17) (CLH-17)	CLTC	clathrin light chain binding [GO:0032051]; disordered domain specific binding [GO:0097718]; double-stranded RNA binding [GO:0003725]; low-density lipoprotein particle receptor binding [GO:0050750]; protein kinase binding [GO:0019901]; RNA binding [GO:0003723]; structural molecule activity [GO:0005198]; ubiquitin-specific protease binding [GO:1990381]	clathrin coat [GO:0030118]; clathrin-coated endocytic vesicle [GO:0045334]; clathrin-coated endocytic vesicle membrane [GO:0030669]; clathrin-coated vesicle [GO:0030136]; clathrin coat of coated pit [GO:0030132]; clathrin coat of trans-Golgi network vesicle [GO:0030130]; clathrin complex [GO:0071439]; cytosol [GO:0005829]; endolysosome membrane [GO:0036020]; endosome [GO:0005768]; extracellular e…	antigen processing and presentation of exogenous peptide antigen via MHC class II [GO:0019886]; autophagy [GO:0006914]; cell division [GO:0051301]; clathrin coat assembly [GO:0048268]; clathrin-dependent endocytosis [GO:0072583]; intracellular protein transport [GO:0006886]; low-density lipoprotein particle clearance [GO:0034383]; low-density lipoprotein particle receptor catabolic process [GO:00…
P53675	CLH2_HUMAN	Clathrin heavy chain 2 (Clathrin heavy chain on chromosome 22) (CLH-22)	CLTCL1	clathrin light chain binding [GO:0032051]; structural molecule activity [GO:0005198]	clathrin-coated endocytic vesicle [GO:0045334]; clathrin-coated pit [GO:0005905]; clathrin-coated vesicle [GO:0030136]; clathrin coat of trans-Golgi network vesicle [GO:0030130]; clathrin complex [GO:0071439]; coated vesicle [GO:0030135]; cytosol [GO:0005829]; extracellular exosome [GO:0070062]; late endosome [GO:0005770]; membrane [GO:0016020]; sorting endosome [GO:0097443]; spindle [GO:0005819]…	anatomical structure morphogenesis [GO:0009653]; clathrin coat assembly [GO:0048268]; intracellular protein transport [GO:0006886]; membrane organization [GO:0061024]; mitotic cell cycle [GO:0000278]; positive regulation of glucose import [GO:0046326]; receptor-mediated endocytosis [GO:0006898]; retrograde transport, endosome to Golgi [GO:0042147]
P56749	CLD12_HUMAN	Claudin-12	CLDN12	identical protein binding [GO:0042802]; structural molecule activity [GO:0005198]	bicellular tight junction [GO:0005923]; integral component of membrane [GO:0016021]; lateral plasma membrane [GO:0016328]; plasma membrane [GO:0005886]	calcium-independent cell-cell adhesion via plasma membrane cell-adhesion molecules [GO:0016338]
Q10570	CPSF1_HUMAN	Cleavage and polyadenylation specificity factor subunit 1 (Cleavage and polyadenylation specificity factor 160 kDa subunit) (CPSF 160 kDa subunit)	CPSF1	enzyme binding [GO:0019899]; mRNA 3'-UTR AU-rich region binding [GO:0035925]	mRNA cleavage and polyadenylation specificity factor complex [GO:0005847]; nucleoplasm [GO:0005654]	mRNA 3'-end processing [GO:0031124]; mRNA cleavage [GO:0006379]; mRNA export from nucleus [GO:0006406]; mRNA polyadenylation [GO:0006378]; mRNA splicing, via spliceosome [GO:0000398]; pre-mRNA cleavage required for polyadenylation [GO:0098789]; termination of RNA polymerase II transcription [GO:0006369]
Q9P2I0	CPSF2_HUMAN	Cleavage and polyadenylation specificity factor subunit 2 (Cleavage and polyadenylation specificity factor 100 kDa subunit) (CPSF 100 kDa subunit)	CPSF2	RNA binding [GO:0003723]	membrane [GO:0016020]; mRNA cleavage and polyadenylation specificity factor complex [GO:0005847]; nucleoplasm [GO:0005654]	mRNA 3'-end processing [GO:0031124]; mRNA 3'-end processing by stem-loop binding and cleavage [GO:0006398]; mRNA cleavage [GO:0006379]; mRNA export from nucleus [GO:0006406]; mRNA polyadenylation [GO:0006378]; mRNA splicing, via spliceosome [GO:0000398]; termination of RNA polymerase II transcription [GO:0006369]
Q9UKF6	CPSF3_HUMAN	Cleavage and polyadenylation specificity factor subunit 3 (EC 3.1.27.-) (Cleavage and polyadenylation specificity factor 73 kDa subunit) (CPSF 73 kDa subunit) (mRNA 3'-end-processing endonuclease CPSF-73)	CPSF3	5'-3' exonuclease activity [GO:0008409]; endoribonuclease activity [GO:0004521]; metal ion binding [GO:0046872]; RNA binding [GO:0003723]	mRNA cleavage and polyadenylation specificity factor complex [GO:0005847]; nucleoplasm [GO:0005654]	mRNA 3'-end processing [GO:0031124]; mRNA 3'-end processing by stem-loop binding and cleavage [GO:0006398]; mRNA cleavage [GO:0006379]; mRNA export from nucleus [GO:0006406]; mRNA polyadenylation [GO:0006378]; mRNA splicing, via spliceosome [GO:0000398]; termination of RNA polymerase II transcription [GO:0006369]
O43809	CPSF5_HUMAN	Cleavage and polyadenylation specificity factor subunit 5 (Cleavage and polyadenylation specificity factor 25 kDa subunit) (CPSF 25 kDa subunit) (Cleavage factor Im complex 25 kDa subunit) (CFIm25) (Nucleoside diphosphate-linked moiety X motif 21) (Nudix motif 21) (Nudix hydrolase 21) (Pre-mRNA cleavage factor Im 68 kDa subunit)	NUDT21	AU-rich element binding [GO:0017091]; chromatin binding [GO:0003682]; histone deacetylase binding [GO:0042826]; hydrolase activity [GO:0016787]; identical protein binding [GO:0042802]; mRNA binding [GO:0003729]; protein homodimerization activity [GO:0042803]; RNA binding [GO:0003723]	centrosome [GO:0005813]; cytoplasm [GO:0005737]; microtubule organizing center [GO:0005815]; mRNA cleavage and polyadenylation specificity factor complex [GO:0005847]; mRNA cleavage factor complex [GO:0005849]; nuclear body [GO:0016604]; nucleoplasm [GO:0005654]; nucleus [GO:0005634]; paraspeckles [GO:0042382]	cell differentiation [GO:0030154]; messenger ribonucleoprotein complex assembly [GO:1990120]; mRNA 3'-end processing [GO:0031124]; mRNA alternative polyadenylation [GO:0110104]; mRNA polyadenylation [GO:0006378]; mRNA processing [GO:0006397]; mRNA splicing, via spliceosome [GO:0000398]; positive regulation of mRNA cleavage [GO:0031439]; positive regulation of mRNA polyadenylation [GO:1900365]; po…
Q16630	CPSF6_HUMAN	Cleavage and polyadenylation specificity factor subunit 6 (Cleavage and polyadenylation specificity factor 68 kDa subunit) (CPSF 68 kDa subunit) (Cleavage factor Im complex 68 kDa subunit) (CFIm68) (Pre-mRNA cleavage factor Im 68 kDa subunit) (Protein HPBRII-4/7)	CPSF6	exon-exon junction complex binding [GO:1990448]; mRNA binding [GO:0003729]; ribosomal large subunit binding [GO:0043023]; RNA binding [GO:0003723]	cytoplasm [GO:0005737]; interchromatin granule [GO:0035061]; membrane [GO:0016020]; mRNA cleavage and polyadenylation specificity factor complex [GO:0005847]; mRNA cleavage factor complex [GO:0005849]; nuclear speck [GO:0016607]; nucleoplasm [GO:0005654]; nucleus [GO:0005634]; paraspeckles [GO:0042382]; perichromatin fibrils [GO:0005726]; ribonucleoprotein complex [GO:1990904]	messenger ribonucleoprotein complex assembly [GO:1990120]; mRNA alternative polyadenylation [GO:0110104]; mRNA processing [GO:0006397]; positive regulation of RNA export from nucleus [GO:0046833]; pre-mRNA cleavage required for polyadenylation [GO:0098789]; protein heterotetramerization [GO:0051290]; protein tetramerization [GO:0051262]
Q8N684	CPSF7_HUMAN	Cleavage and polyadenylation specificity factor subunit 7 (Cleavage and polyadenylation specificity factor 59 kDa subunit) (CPSF 59 kDa subunit) (Cleavage factor Im complex 59 kDa subunit) (CFIm59) (Pre-mRNA cleavage factor Im 59 kDa subunit)	CPSF7	RNA binding [GO:0003723]	cytoplasm [GO:0005737]; membrane [GO:0016020]; mRNA cleavage and polyadenylation specificity factor complex [GO:0005847]; mRNA cleavage factor complex [GO:0005849]; nucleoplasm [GO:0005654]; nucleus [GO:0005634]	messenger ribonucleoprotein complex assembly [GO:1990120]; mRNA 3'-end processing [GO:0031124]; mRNA alternative polyadenylation [GO:0110104]; mRNA splicing, via spliceosome [GO:0000398]; pre-mRNA cleavage required for polyadenylation [GO:0098789]; protein heterotetramerization [GO:0051290]; protein tetramerization [GO:0051262]; termination of RNA polymerase II transcription [GO:0006369]
Q05048	CSTF1_HUMAN	Cleavage stimulation factor subunit 1 (CF-1 50 kDa subunit) (Cleavage stimulation factor 50 kDa subunit) (CSTF 50 kDa subunit) (CstF-50)	CSTF1	RNA binding [GO:0003723]	nucleoplasm [GO:0005654]	mRNA 3'-end processing [GO:0031124]; mRNA splicing, via spliceosome [GO:0000398]; termination of RNA polymerase II transcription [GO:0006369]
P33240	CSTF2_HUMAN	Cleavage stimulation factor subunit 2 (CF-1 64 kDa subunit) (Cleavage stimulation factor 64 kDa subunit) (CSTF 64 kDa subunit) (CstF-64)	CSTF2	mRNA binding [GO:0003729]; RNA binding [GO:0003723]	cleavage body [GO:0071920]; mRNA cleavage and polyadenylation specificity factor complex [GO:0005847]; nuclear body [GO:0016604]; nucleoplasm [GO:0005654]	mRNA 3'-end processing [GO:0031124]; mRNA polyadenylation [GO:0006378]; mRNA splicing, via spliceosome [GO:0000398]; pre-mRNA cleavage required for polyadenylation [GO:0098789]; termination of RNA polymerase II transcription [GO:0006369]
Q9H0L4	CSTFT_HUMAN	Cleavage stimulation factor subunit 2 tau variant (CF-1 64 kDa subunit tau variant) (Cleavage stimulation factor 64 kDa subunit tau variant) (CSTF 64 kDa subunit tau variant) (TauCstF-64)	CSTF2T	mRNA binding [GO:0003729]; RNA binding [GO:0003723]	intracellular [GO:0005622]; mRNA cleavage and polyadenylation specificity factor complex [GO:0005847]; nucleoplasm [GO:0005654]	mRNA 3'-end processing [GO:0031124]; mRNA splicing, via spliceosome [GO:0000398]; pre-mRNA cleavage required for polyadenylation [GO:0098789]; termination of RNA polymerase II transcription [GO:0006369]
Q12996	CSTF3_HUMAN	Cleavage stimulation factor subunit 3 (CF-1 77 kDa subunit) (Cleavage stimulation factor 77 kDa subunit) (CSTF 77 kDa subunit) (CstF-77)	CSTF3	mRNA binding [GO:0003729]; RNA binding [GO:0003723]	nucleoplasm [GO:0005654]; nucleus [GO:0005634]	mRNA 3'-end processing [GO:0031124]; mRNA cleavage [GO:0006379]; mRNA polyadenylation [GO:0006378]; mRNA splicing, via spliceosome [GO:0000398]; termination of RNA polymerase II transcription [GO:0006369]
Q96KA5	CLP1L_HUMAN	Cleft lip and palate transmembrane protein 1-like protein (CLPTM1-like protein) (Cisplatin resistance-related protein 9) (CRR9p)	CLPTM1L		integral component of membrane [GO:0016021]; membrane [GO:0016020]	apoptotic process [GO:0006915]
Q7Z460	CLAP1_HUMAN	CLIP-associating protein 1 (Cytoplasmic linker-associated protein 1) (Multiple asters homolog 1) (Protein Orbit homolog 1) (hOrbit1)	CLASP1	dystroglycan binding [GO:0002162]; kinetochore binding [GO:0043515]; microtubule binding [GO:0008017]; microtubule plus-end binding [GO:0051010]	basal cortex [GO:0045180]; cell cortex [GO:0005938]; centrosomal corona [GO:0031592]; centrosome [GO:0005813]; condensed chromosome kinetochore [GO:0000777]; cortical microtubule cytoskeleton [GO:0030981]; cytoplasmic microtubule [GO:0005881]; cytosol [GO:0005829]; Golgi apparatus [GO:0005794]; kinetochore [GO:0000776]; kinetochore microtubule [GO:0005828]; membrane [GO:0016020]; microtubule plus…	astral microtubule organization [GO:0030953]; cell division [GO:0051301]; ciliary basal body-plasma membrane docking [GO:0097711]; establishment of epithelial cell polarity [GO:0090162]; establishment of mitotic spindle localization [GO:0040001]; establishment of spindle orientation [GO:0051294]; establishment or maintenance of cell polarity [GO:0007163]; exit from mitosis [GO:0010458]; G2/M tran…
O75122	CLAP2_HUMAN	CLIP-associating protein 2 (Cytoplasmic linker-associated protein 2) (Protein Orbit homolog 2) (hOrbit2)	CLASP2	actin filament binding [GO:0051015]; dystroglycan binding [GO:0002162]; microtubule binding [GO:0008017]; microtubule plus-end binding [GO:0051010]; protein tyrosine kinase binding [GO:1990782]	axonal growth cone [GO:0044295]; basal cortex [GO:0045180]; cell cortex [GO:0005938]; cell leading edge [GO:0031252]; condensed chromosome kinetochore [GO:0000777]; cortical microtubule plus-end [GO:1903754]; cytoplasm [GO:0005737]; cytoplasmic microtubule [GO:0005881]; cytosol [GO:0005829]; Golgi apparatus [GO:0005794]; kinetochore microtubule [GO:0005828]; membrane [GO:0016020]; microtubule [GO…	cell division [GO:0051301]; establishment or maintenance of cell polarity [GO:0007163]; exit from mitosis [GO:0010458]; Golgi organization [GO:0007030]; microtubule anchoring [GO:0034453]; microtubule cytoskeleton organization [GO:0000226]; microtubule nucleation [GO:0007020]; microtubule organizing center organization [GO:0031023]; mitotic spindle organization [GO:0007052]; negative regulation o…
O75153	CLU_HUMAN	Clustered mitochondria protein homolog	CLUH	mRNA binding [GO:0003729]	cytoplasm [GO:0005737]	intracellular distribution of mitochondria [GO:0048312]; mitochondrion organization [GO:0007005]
P12259	FA5_HUMAN	Coagulation factor V (Activated protein C cofactor) (Proaccelerin, labile factor) [Cleaved into: Coagulation factor V heavy chain; Coagulation factor V light chain]	F5	copper ion binding [GO:0005507]	COPII-coated ER to Golgi transport vesicle [GO:0030134]; endoplasmic reticulum-Golgi intermediate compartment membrane [GO:0033116]; endoplasmic reticulum lumen [GO:0005788]; extracellular region [GO:0005576]; extracellular space [GO:0005615]; extracellular vesicle [GO:1903561]; Golgi membrane [GO:0000139]; membrane [GO:0016020]; plasma membrane [GO:0005886]; platelet alpha granule lumen [GO:0031…	blood circulation [GO:0008015]; blood coagulation [GO:0007596]; cellular protein metabolic process [GO:0044267]; COPII vesicle coating [GO:0048208]; ER to Golgi vesicle-mediated transport [GO:0006888]; platelet degranulation [GO:0002576]; post-translational protein modification [GO:0043687]
P53621	COPA_HUMAN	Coatomer subunit alpha (Alpha-coat protein) (Alpha-COP) (HEP-COP) (HEPCOP) [Cleaved into: Xenin (Xenopsin-related peptide); Proxenin]	COPA	hormone activity [GO:0005179]; structural molecule activity [GO:0005198]	COPI vesicle coat [GO:0030126]; cytoplasm [GO:0005737]; cytosol [GO:0005829]; endoplasmic reticulum membrane [GO:0005789]; extracellular exosome [GO:0070062]; extracellular space [GO:0005615]; Golgi membrane [GO:0000139]; membrane [GO:0016020]; transport vesicle [GO:0030133]	ER to Golgi vesicle-mediated transport [GO:0006888]; intracellular protein transport [GO:0006886]; intra-Golgi vesicle-mediated transport [GO:0006891]; pancreatic juice secretion [GO:0030157]; retrograde vesicle-mediated transport, Golgi to ER [GO:0006890]
P53618	COPB_HUMAN	Coatomer subunit beta (Beta-coat protein) (Beta-COP)	COPB1	structural molecule activity [GO:0005198]	COPI vesicle coat [GO:0030126]; cytosol [GO:0005829]; endoplasmic reticulum-Golgi intermediate compartment [GO:0005793]; endoplasmic reticulum membrane [GO:0005789]; ficolin-1-rich granule membrane [GO:0101003]; Golgi apparatus [GO:0005794]; Golgi-associated vesicle [GO:0005798]; Golgi membrane [GO:0000139]; intracellular membrane-bounded organelle [GO:0043231]; membrane [GO:0016020]; plasma memb…	ER to Golgi vesicle-mediated transport [GO:0006888]; intracellular protein transport [GO:0006886]; intra-Golgi vesicle-mediated transport [GO:0006891]; neutrophil degranulation [GO:0043312]; retrograde vesicle-mediated transport, Golgi to ER [GO:0006890]; viral process [GO:0016032]
P35606	COPB2_HUMAN	Coatomer subunit beta' (Beta'-coat protein) (Beta'-COP) (p102)	COPB2	structural molecule activity [GO:0005198]	COPI vesicle coat [GO:0030126]; cytosol [GO:0005829]; endoplasmic reticulum membrane [GO:0005789]; Golgi membrane [GO:0000139]; transport vesicle [GO:0030133]	ER to Golgi vesicle-mediated transport [GO:0006888]; intracellular protein transport [GO:0006886]; intra-Golgi vesicle-mediated transport [GO:0006891]; retrograde vesicle-mediated transport, Golgi to ER [GO:0006890]; toxin transport [GO:1901998]
P48444	COPD_HUMAN	Coatomer subunit delta (Archain) (Delta-coat protein) (Delta-COP)	ARCN1	RNA binding [GO:0003723]	COPI vesicle coat [GO:0030126]; cytosol [GO:0005829]; endoplasmic reticulum membrane [GO:0005789]; Golgi membrane [GO:0000139]; membrane [GO:0016020]; transport vesicle [GO:0030133]	adult locomotory behavior [GO:0008344]; cerebellar Purkinje cell layer maturation [GO:0021691]; ER to Golgi vesicle-mediated transport [GO:0006888]; intracellular protein transport [GO:0006886]; pigmentation [GO:0043473]; retrograde vesicle-mediated transport, Golgi to ER [GO:0006890]
O14579	COPE_HUMAN	Coatomer subunit epsilon (Epsilon-coat protein) (Epsilon-COP)	COPE	structural molecule activity [GO:0005198]	COPI vesicle coat [GO:0030126]; cytosol [GO:0005829]; endoplasmic reticulum membrane [GO:0005789]; Golgi apparatus [GO:0005794]; Golgi membrane [GO:0000139]; nucleoplasm [GO:0005654]; transport vesicle [GO:0030133]	ER to Golgi vesicle-mediated transport [GO:0006888]; intra-Golgi vesicle-mediated transport [GO:0006891]; protein transport [GO:0015031]; retrograde vesicle-mediated transport, Golgi to ER [GO:0006890]
Q9Y678	COPG1_HUMAN	Coatomer subunit gamma-1 (Gamma-1-coat protein) (Gamma-1-COP)	COPG1	structural molecule activity [GO:0005198]	COPI vesicle coat [GO:0030126]; cytosol [GO:0005829]; endoplasmic reticulum membrane [GO:0005789]; Golgi apparatus [GO:0005794]; Golgi membrane [GO:0000139]; transport vesicle [GO:0030133]	ER to Golgi vesicle-mediated transport [GO:0006888]; establishment of Golgi localization [GO:0051683]; intracellular protein transport [GO:0006886]; organelle transport along microtubule [GO:0072384]; retrograde vesicle-mediated transport, Golgi to ER [GO:0006890]
Q9UBF2	COPG2_HUMAN	Coatomer subunit gamma-2 (Gamma-2-coat protein) (Gamma-2-COP)	COPG2	structural molecule activity [GO:0005198]	COPI vesicle coat [GO:0030126]; cytosol [GO:0005829]; endoplasmic reticulum membrane [GO:0005789]; Golgi membrane [GO:0000139]; transport vesicle [GO:0030133]	ER to Golgi vesicle-mediated transport [GO:0006888]; intracellular protein transport [GO:0006886]; intra-Golgi vesicle-mediated transport [GO:0006891]; retrograde vesicle-mediated transport, Golgi to ER [GO:0006890]
P61923	COPZ1_HUMAN	Coatomer subunit zeta-1 (Zeta-1-coat protein) (Zeta-1 COP)	COPZ1		COPI vesicle coat [GO:0030126]; cytosol [GO:0005829]; endoplasmic reticulum membrane [GO:0005789]; Golgi membrane [GO:0000139]; transport vesicle [GO:0030133]	ER to Golgi vesicle-mediated transport [GO:0006888]; intracellular protein transport [GO:0006886]; intra-Golgi vesicle-mediated transport [GO:0006891]; retrograde vesicle-mediated transport, Golgi to ER [GO:0006890]; toxin transport [GO:1901998]
P23528	COF1_HUMAN	Cofilin-1 (18 kDa phosphoprotein) (p18) (Cofilin, non-muscle isoform)	CFL1	actin filament binding [GO:0051015]; signaling receptor binding [GO:0005102]	cell-cell junction [GO:0005911]; cortical actin cytoskeleton [GO:0030864]; cytoplasm [GO:0005737]; cytosol [GO:0005829]; extracellular exosome [GO:0070062]; extracellular space [GO:0005615]; focal adhesion [GO:0005925]; lamellipodium [GO:0030027]; lamellipodium membrane [GO:0031258]; membrane [GO:0016020]; nuclear matrix [GO:0016363]; nucleus [GO:0005634]; ruffle membrane [GO:0032587]; vesicle [G…	actin cytoskeleton organization [GO:0030036]; actin filament depolymerization [GO:0030042]; actin filament fragmentation [GO:0030043]; cytoskeleton organization [GO:0007010]; establishment of cell polarity [GO:0030010]; interleukin-12-mediated signaling pathway [GO:0035722]; mitotic cytokinesis [GO:0000281]; negative regulation of apoptotic process [GO:0043066]; neural crest cell migration [GO:00…
Q8N3U4	STAG2_HUMAN	Cohesin subunit SA-2 (SCC3 homolog 2) (Stromal antigen 2)	STAG2		chromatin [GO:0000785]; chromosome [GO:0005694]; chromosome, centromeric region [GO:0000775]; cohesin complex [GO:0008278]; cytosol [GO:0005829]; membrane [GO:0016020]; mitotic spindle pole [GO:0097431]; nuclear matrix [GO:0016363]; nucleoplasm [GO:0005654]; nucleus [GO:0005634]	cell division [GO:0051301]; meiotic cell cycle [GO:0051321]; negative regulation of DNA endoreduplication [GO:0032876]; regulation of mitotic spindle assembly [GO:1901673]; sister chromatid cohesion [GO:0007062]
Q6P1N0	C2D1A_HUMAN	Coiled-coil and C2 domain-containing protein 1A (Akt kinase-interacting protein 1) (Five prime repressor element under dual repression-binding protein 1) (FRE under dual repression-binding protein 1) (Freud-1) (Putative NF-kappa-B-activating protein 023N)	CC2D1A	cadherin binding [GO:0045296]; RNA polymerase II proximal promoter sequence-specific DNA binding [GO:0000978]; RNA polymerase II transcription factor activity, sequence-specific DNA binding [GO:0000981]; transcriptional repressor activity, RNA polymerase II proximal promoter sequence-specific DNA binding [GO:0001078]	cytosol [GO:0005829]; extracellular exosome [GO:0070062]; fibrillar center [GO:0001650]; membrane [GO:0016020]; microtubule organizing center [GO:0005815]; nucleus [GO:0005634]; plasma membrane [GO:0005886]	negative regulation of transcription by RNA polymerase II [GO:0000122]; positive regulation of I-kappaB kinase/NF-kappaB signaling [GO:0043123]; transcription, DNA-templated [GO:0006351]
Q96CT7	CC124_HUMAN	Coiled-coil domain-containing protein 124	CCDC124	RNA binding [GO:0003723]	cytosol [GO:0005829]; microtubule organizing center [GO:0005815]; midbody [GO:0030496]; plasma membrane [GO:0005886]	cell cycle [GO:0007049]; cell division [GO:0051301]
Q96BQ5	CC127_HUMAN	Coiled-coil domain-containing protein 127	CCDC127
Q8IYE0	CC146_HUMAN	Coiled-coil domain-containing protein 146	CCDC146		centriole [GO:0005814]
O60826	CCD22_HUMAN	Coiled-coil domain-containing protein 22	CCDC22	cullin family protein binding [GO:0097602]	cytosol [GO:0005829]; endosome [GO:0005768]; nucleoplasm [GO:0005654]	cellular copper ion homeostasis [GO:0006878]; cytoplasmic sequestering of NF-kappaB [GO:0007253]; Golgi to plasma membrane transport [GO:0006893]; negative regulation of I-kappaB kinase/NF-kappaB signaling [GO:0043124]; positive regulation of I-kappaB kinase/NF-kappaB signaling [GO:0043123]; positive regulation of ubiquitin-dependent protein catabolic process [GO:2000060]; post-translational prot…
Q96A33	CCD47_HUMAN	Coiled-coil domain-containing protein 47	CCDC47	calcium ion binding [GO:0005509]; RNA binding [GO:0003723]	endoplasmic reticulum [GO:0005783]; integral component of membrane [GO:0016021]; membrane [GO:0016020]; rough endoplasmic reticulum [GO:0005791]	calcium ion homeostasis [GO:0055074]; endoplasmic reticulum organization [GO:0007029]; ER overload response [GO:0006983]; osteoblast differentiation [GO:0001649]; post-embryonic development [GO:0009791]; ubiquitin-dependent ERAD pathway [GO:0030433]
Q8IVM0	CCD50_HUMAN	Coiled-coil domain-containing protein 50 (Protein Ymer)	CCDC50	ubiquitin protein ligase binding [GO:0031625]	cytosol [GO:0005829]	sensory perception of sound [GO:0007605]
Q96ER9	CCD51_HUMAN	Coiled-coil domain-containing protein 51	CCDC51		integral component of membrane [GO:0016021]
Q9H6F5	CCD86_HUMAN	Coiled-coil domain-containing protein 86 (Cytokine-induced protein with coiled-coil domain)	CCDC86	RNA binding [GO:0003723]	nucleolus [GO:0005730]; nucleus [GO:0005634]	viral process [GO:0016032]
Q14011	CIRBP_HUMAN	Cold-inducible RNA-binding protein (A18 hnRNP) (Glycine-rich RNA-binding protein CIRP)	CIRBP	mRNA 3'-UTR binding [GO:0003730]; RNA binding [GO:0003723]; small ribosomal subunit rRNA binding [GO:0070181]; translation repressor activity [GO:0030371]	cytoplasm [GO:0005737]; cytoplasmic stress granule [GO:0010494]; nucleolus [GO:0005730]; nucleoplasm [GO:0005654]; nucleus [GO:0005634]	mRNA stabilization [GO:0048255]; positive regulation of translation [GO:0045727]; response to cold [GO:0009409]; response to UV [GO:0009411]; stress granule assembly [GO:0034063]
Q02388	CO7A1_HUMAN	Collagen alpha-1(VII) chain (Long-chain collagen) (LC collagen)	COL7A1	extracellular matrix structural constituent conferring tensile strength [GO:0030020]; identical protein binding [GO:0042802]; serine-type endopeptidase inhibitor activity [GO:0004867]	basement membrane [GO:0005604]; collagen type VII trimer [GO:0005590]; COPII-coated ER to Golgi transport vesicle [GO:0030134]; endoplasmic reticulum-Golgi intermediate compartment membrane [GO:0033116]; endoplasmic reticulum lumen [GO:0005788]; extracellular region [GO:0005576]; extracellular space [GO:0005615]; Golgi membrane [GO:0000139]	cell adhesion [GO:0007155]; COPII vesicle coating [GO:0048208]; endodermal cell differentiation [GO:0035987]; epidermis development [GO:0008544]; ER to Golgi vesicle-mediated transport [GO:0006888]; extracellular matrix organization [GO:0030198]
Q99715	COCA1_HUMAN	Collagen alpha-1(XII) chain	COL12A1	extracellular matrix structural constituent conferring tensile strength [GO:0030020]	collagen-containing extracellular matrix [GO:0062023]; collagen type XII trimer [GO:0005595]; endoplasmic reticulum lumen [GO:0005788]; extracellular exosome [GO:0070062]; extracellular matrix [GO:0031012]; extracellular region [GO:0005576]; extracellular space [GO:0005615]; extracellular vesicle [GO:1903561]	cell adhesion [GO:0007155]; collagen fibril organization [GO:0030199]; endodermal cell differentiation [GO:0035987]; skeletal system development [GO:0001501]
Q8N668	COMD1_HUMAN	COMM domain-containing protein 1 (Protein Murr1)	COMMD1	copper ion binding [GO:0005507]; identical protein binding [GO:0042802]; phosphatidic acid binding [GO:0070300]; phosphatidylinositol-3,4,5-trisphosphate binding [GO:0005547]; phosphatidylinositol-3,4-bisphosphate binding [GO:0043325]; phosphatidylinositol-3,5-bisphosphate binding [GO:0080025]; phosphatidylinositol-4,5-bisphosphate binding [GO:0005546]; protein homodimerization activity [GO:00428…	Cul2-RING ubiquitin ligase complex [GO:0031462]; cytoplasm [GO:0005737]; cytosol [GO:0005829]; early endosome [GO:0005769]; endosome membrane [GO:0010008]; nucleoplasm [GO:0005654]; nucleus [GO:0005634]; recycling endosome [GO:0055037]	copper ion homeostasis [GO:0055070]; Golgi to plasma membrane transport [GO:0006893]; negative regulation of NF-kappaB transcription factor activity [GO:0032088]; negative regulation of protein localization to cell surface [GO:2000009]; negative regulation of sodium ion transmembrane transport [GO:1902306]; plasma membrane to endosome transport [GO:0048227]; positive regulation of protein ubiquit…
Q86X83	COMD2_HUMAN	COMM domain-containing protein 2	COMMD2		cytoplasm [GO:0005737]	regulation of transcription, DNA-templated [GO:0006355]; transcription, DNA-templated [GO:0006351]
Q9BXJ3	C1QT4_HUMAN	Complement C1q tumor necrosis factor-related protein 4	C1QTNF4	cytokine activity [GO:0005125]	extracellular space [GO:0005615]	positive regulation of interleukin-6-mediated signaling pathway [GO:0070105]; positive regulation of interleukin-6 production [GO:0032755]; positive regulation of interleukin-6 secretion [GO:2000778]; positive regulation of NIK/NF-kappaB signaling [GO:1901224]; positive regulation of tumor necrosis factor secretion [GO:1904469]
P01024	CO3_HUMAN	Complement C3 (C3 and PZP-like alpha-2-macroglobulin domain-containing protein 1) [Cleaved into: Complement C3 beta chain; C3-beta-c (C3bc); Complement C3 alpha chain; C3a anaphylatoxin; Acylation stimulating protein (ASP) (C3adesArg); Complement C3b alpha' chain; Complement C3c alpha' chain fragment 1; Complement C3dg fragment; Complement C3g fragment; Complement C3d fragment; Complement C3f fra…	C3	C5L2 anaphylatoxin chemotactic receptor binding [GO:0031715]; endopeptidase inhibitor activity [GO:0004866]; serine-type endopeptidase activity [GO:0004252]; signaling receptor binding [GO:0005102]	azurophil granule lumen [GO:0035578]; blood microparticle [GO:0072562]; endoplasmic reticulum lumen [GO:0005788]; extracellular exosome [GO:0070062]; extracellular region [GO:0005576]; extracellular space [GO:0005615]; plasma membrane [GO:0005886]; protein-containing complex [GO:0032991]; secretory granule lumen [GO:0034774]	amyloid-beta clearance [GO:0097242]; cellular protein metabolic process [GO:0044267]; complement activation [GO:0006956]; complement activation, alternative pathway [GO:0006957]; complement activation, classical pathway [GO:0006958]; fatty acid metabolic process [GO:0006631]; G-protein coupled receptor signaling pathway [GO:0007186]; immune response [GO:0006955]; inflammatory response [GO:0006954…
P0C0L4	CO4A_HUMAN	Complement C4-A (Acidic complement C4) (C3 and PZP-like alpha-2-macroglobulin domain-containing protein 2) [Cleaved into: Complement C4 beta chain; Complement C4-A alpha chain; C4a anaphylatoxin; C4b-A; C4d-A; Complement C4 gamma chain]	C4A	complement component C1q binding [GO:0001849]; endopeptidase inhibitor activity [GO:0004866]; serine-type endopeptidase activity [GO:0004252]	axon [GO:0030424]; blood microparticle [GO:0072562]; cell junction [GO:0030054]; dendrite [GO:0030425]; endoplasmic reticulum lumen [GO:0005788]; extracellular exosome [GO:0070062]; extracellular region [GO:0005576]; extracellular space [GO:0005615]; neuronal cell body [GO:0043025]; plasma membrane [GO:0005886]; synapse [GO:0045202]	cellular protein metabolic process [GO:0044267]; complement activation [GO:0006956]; complement activation, classical pathway [GO:0006958]; inflammatory response [GO:0006954]; innate immune response [GO:0045087]; positive regulation of apoptotic cell clearance [GO:2000427]; post-translational protein modification [GO:0043687]; regulation of complement activation [GO:0030449]
P0C0L5	CO4B_HUMAN	Complement C4-B (Basic complement C4) (C3 and PZP-like alpha-2-macroglobulin domain-containing protein 3) [Cleaved into: Complement C4 beta chain; Complement C4-B alpha chain; C4a anaphylatoxin; C4b-B; C4d-B; Complement C4 gamma chain]	C4B; C4B_2	carbohydrate binding [GO:0030246]; complement binding [GO:0001848]; endopeptidase inhibitor activity [GO:0004866]; serine-type endopeptidase activity [GO:0004252]	axon [GO:0030424]; blood microparticle [GO:0072562]; cell junction [GO:0030054]; dendrite [GO:0030425]; extracellular exosome [GO:0070062]; extracellular region [GO:0005576]; extracellular space [GO:0005615]; other organism cell [GO:0044216]; plasma membrane [GO:0005886]; synapse [GO:0045202]	complement activation [GO:0006956]; complement activation, classical pathway [GO:0006958]; detection of molecule of bacterial origin [GO:0032490]; inflammatory response [GO:0006954]; innate immune response [GO:0045087]; opsonization [GO:0008228]; positive regulation of apoptotic cell clearance [GO:2000427]; regulation of complement activation [GO:0030449]
Q07021	C1QBP_HUMAN	Complement component 1 Q subcomponent-binding protein, mitochondrial (ASF/SF2-associated protein p32) (Glycoprotein gC1qBP) (C1qBP) (Hyaluronan-binding protein 1) (Mitochondrial matrix protein p32) (gC1q-R protein) (p33)	C1QBP	adrenergic receptor binding [GO:0031690]; complement component C1q binding [GO:0001849]; hyaluronic acid binding [GO:0005540]; kininogen binding [GO:0030984]; mitochondrial ribosome binding [GO:0097177]; mRNA binding [GO:0003729]; protein kinase C binding [GO:0005080]; transcription corepressor activity [GO:0003714]; transcription factor binding [GO:0008134]	cell surface [GO:0009986]; cytoplasm [GO:0005737]; cytosol [GO:0005829]; extracellular space [GO:0005615]; membrane [GO:0016020]; mitochondrial matrix [GO:0005759]; mitochondrion [GO:0005739]; nucleolus [GO:0005730]; nucleus [GO:0005634]; plasma membrane [GO:0005886]	apoptotic process [GO:0006915]; blood coagulation, intrinsic pathway [GO:0007597]; complement activation, classical pathway [GO:0006958]; immune response [GO:0006955]; innate immune response [GO:0045087]; mature ribosome assembly [GO:0042256]; mRNA processing [GO:0006397]; negative regulation of defense response to virus [GO:0050687]; negative regulation of interferon-gamma production [GO:0032689…
P02748	CO9_HUMAN	Complement component C9 [Cleaved into: Complement component C9a; Complement component C9b]	C9		blood microparticle [GO:0072562]; cytosol [GO:0005829]; extracellular exosome [GO:0070062]; extracellular region [GO:0005576]; extracellular space [GO:0005615]; integral component of plasma membrane [GO:0005887]; membrane attack complex [GO:0005579]; other organism cell membrane [GO:0044218]; plasma membrane [GO:0005886]	cell killing [GO:0001906]; complement activation, alternative pathway [GO:0006957]; complement activation, classical pathway [GO:0006958]; hemolysis by symbiont of host erythrocytes [GO:0019836]; protein homooligomerization [GO:0051260]; regulation of complement activation [GO:0030449]
Q2VPA4	CR1L_HUMAN	Complement component receptor 1-like protein (Complement C4b-binding protein CR-1-like protein)	CR1L		cytoplasm [GO:0005737]; extracellular region [GO:0005576]; membrane [GO:0016020]; receptor complex [GO:0043235]
Q15021	CND1_HUMAN	Condensin complex subunit 1 (Chromosome condensation-related SMC-associated protein 1) (Chromosome-associated protein D2) (hCAP-D2) (Non-SMC condensin I complex subunit D2) (XCAP-D2 homolog)	NCAPD2	chromatin binding [GO:0003682]; histone binding [GO:0042393]	condensed chromosome [GO:0000793]; condensed chromosome, centromeric region [GO:0000779]; condensin complex [GO:0000796]; condensin core heterodimer [GO:0000797]; cytoplasm [GO:0005737]; cytosol [GO:0005829]; membrane [GO:0016020]; nuclear condensin complex [GO:0000799]; nucleoplasm [GO:0005654]; nucleus [GO:0005634]	cell division [GO:0051301]; chromosome separation [GO:0051304]; meiotic chromosome condensation [GO:0010032]; mitotic chromosome condensation [GO:0007076]
Q15003	CND2_HUMAN	Condensin complex subunit 2 (Barren homolog protein 1) (Chromosome-associated protein H) (hCAP-H) (Non-SMC condensin I complex subunit H) (XCAP-H homolog)	NCAPH	chromatin binding [GO:0003682]; DNA topoisomerase (ATP-hydrolyzing) activator activity [GO:0072587]; DNA topoisomerase binding [GO:0044547]	condensin complex [GO:0000796]; cytosol [GO:0005829]; membrane [GO:0016020]; nuclear condensin complex [GO:0000799]; nucleus [GO:0005634]	cell division [GO:0051301]; female meiosis chromosome separation [GO:0051309]; meiotic chromosome condensation [GO:0010032]; mitotic chromosome condensation [GO:0007076]
Q9BPX3	CND3_HUMAN	Condensin complex subunit 3 (Chromosome-associated protein G) (Condensin subunit CAP-G) (hCAP-G) (Melanoma antigen NY-MEL-3) (Non-SMC condensin I complex subunit G) (XCAP-G homolog)	NCAPG		condensed chromosome, centromeric region [GO:0000779]; condensin complex [GO:0000796]; cytoplasm [GO:0005737]; cytosol [GO:0005829]; membrane [GO:0016020]; nucleus [GO:0005634]	cell division [GO:0051301]; mitotic chromosome condensation [GO:0007076]
P42695	CNDD3_HUMAN	Condensin-2 complex subunit D3 (Non-SMC condensin II complex subunit D3) (hCAP-D3)	NCAPD3	chromatin binding [GO:0003682]; methylated histone binding [GO:0035064]	condensed chromosome, centromeric region [GO:0000779]; membrane [GO:0016020]; nuclear condensin complex [GO:0000799]; nuclear pericentric heterochromatin [GO:0031618]; nucleoplasm [GO:0005654]	cell division [GO:0051301]; chromosome separation [GO:0051304]; meiotic chromosome condensation [GO:0010032]; mitotic chromosome condensation [GO:0007076]
Q86XI2	CNDG2_HUMAN	Condensin-2 complex subunit G2 (Chromosome-associated protein G2) (CAP-G2) (hCAP-G2) (Leucine zipper protein 5) (Non-SMC condensin II complex subunit G2)	NCAPG2	bHLH transcription factor binding [GO:0043425]; methylated histone binding [GO:0035064]; molecular function regulator [GO:0098772]	condensin complex [GO:0000796]; membrane [GO:0016020]; nuclear speck [GO:0016607]; nucleoplasm [GO:0005654]	cell cycle [GO:0007049]; cell division [GO:0051301]; chromosome condensation [GO:0030261]; erythrocyte differentiation [GO:0030218]; inner cell mass cell proliferation [GO:0001833]; negative regulation of erythrocyte differentiation [GO:0045647]; positive regulation of protein tyrosine kinase activity [GO:0061098]; positive regulation of signaling receptor activity [GO:2000273]; transcription by …
Q9NX05	F120C_HUMAN	Constitutive coactivator of PPAR-gamma-like protein 2 (Protein FAM120C) (Tumor antigen BJ-HCC-21)	FAM120C	RNA binding [GO:0003723]	nucleus [GO:0005634]
Q53SF7	COBL1_HUMAN	Cordon-bleu protein-like 1	COBLL1	actin monomer binding [GO:0003785]; cadherin binding [GO:0045296]	extracellular exosome [GO:0070062]	actin filament network formation [GO:0051639]; actin filament polymerization [GO:0030041]
O75367	H2AY_HUMAN	Core histone macro-H2A.1 (Histone macroH2A1) (mH2A1) (Histone H2A.y) (H2A/y) (Medulloblastoma antigen MU-MB-50.205)	H2AFY	chromatin DNA binding [GO:0031490]; DNA binding [GO:0003677]; double-stranded methylated DNA binding [GO:0010385]; enzyme binding [GO:0019899]; nucleosomal DNA binding [GO:0031492]; promoter-specific chromatin binding [GO:1990841]; protein heterodimerization activity [GO:0046982]; protein kinase binding [GO:0019901]; protein serine/threonine kinase inhibitor activity [GO:0030291]; rDNA binding [G…	Barr body [GO:0001740]; condensed chromosome [GO:0000793]; extracellular exosome [GO:0070062]; nuclear chromatin [GO:0000790]; nuclear chromosome [GO:0000228]; nuclear chromosome, telomeric region [GO:0000784]; nucleolus [GO:0005730]; nucleosome [GO:0000786]; nucleus [GO:0005634]; pericentric heterochromatin [GO:0005721]; sex chromatin [GO:0001739]	chromatin silencing [GO:0006342]; dosage compensation [GO:0007549]; establishment of protein localization to chromatin [GO:0071169]; negative regulation of cell cycle G2/M phase transition [GO:1902750]; negative regulation of gene expression, epigenetic [GO:0045814]; negative regulation of histone H3-K27 methylation [GO:0061086]; negative regulation of histone H3-K4 methylation [GO:0051572]; nega…
Q9P0M6	H2AW_HUMAN	Core histone macro-H2A.2 (Histone macroH2A2) (mH2A2)	H2AFY2	chromatin DNA binding [GO:0031490]; protein heterodimerization activity [GO:0046982]; RNA polymerase II regulatory region sequence-specific DNA binding [GO:0000977]; transcription regulatory region DNA binding [GO:0044212]	Barr body [GO:0001740]; extracellular exosome [GO:0070062]; nuclear chromatin [GO:0000790]; nuclear chromosome, telomeric region [GO:0000784]; nucleoplasm [GO:0005654]; nucleosome [GO:0000786]	brain development [GO:0007420]; chromatin silencing [GO:0006342]; dosage compensation [GO:0007549]; establishment of protein localization to chromatin [GO:0071169]; negative regulation of gene expression, epigenetic [GO:0045814]; negative regulation of transcription by RNA polymerase II [GO:0000122]; negative regulation of transcription of nucleolar large rRNA by RNA polymerase I [GO:1901837]; nu…
Q9BR76	COR1B_HUMAN	Coronin-1B (Coronin-2)	CORO1B	actin filament binding [GO:0051015]; Arp2/3 complex binding [GO:0071933]; cadherin binding [GO:0045296]; identical protein binding [GO:0042802]	actin filament [GO:0005884]; cell leading edge [GO:0031252]; cell periphery [GO:0071944]; cytoplasm [GO:0005737]; cytosol [GO:0005829]; extracellular exosome [GO:0070062]; focal adhesion [GO:0005925]; lamellipodium [GO:0030027]; perinuclear region of cytoplasm [GO:0048471]; plasma membrane [GO:0005886]; stress fiber [GO:0001725]	actin cytoskeleton organization [GO:0030036]; actin filament branching [GO:0090135]; actin filament bundle assembly [GO:0051017]; cell migration [GO:0016477]; cellular response to platelet-derived growth factor stimulus [GO:0036120]; endothelial cell chemotaxis [GO:0035767]; negative regulation of Arp2/3 complex-mediated actin nucleation [GO:0034316]; negative regulation of smooth muscle cell che…
Q9ULV4	COR1C_HUMAN	Coronin-1C (Coronin-3) (hCRNN4)	CORO1C	actin filament binding [GO:0051015]; Rac GTPase binding [GO:0048365]	actin cytoskeleton [GO:0015629]; cytoplasm [GO:0005737]; flotillin complex [GO:0016600]; focal adhesion [GO:0005925]; lamellipodium [GO:0030027]; lateral plasma membrane [GO:0016328]	actin cytoskeleton organization [GO:0030036]; activation of GTPase activity [GO:0090630]; establishment of protein localization [GO:0045184]; negative regulation of epithelial cell migration [GO:0010633]; negative regulation of focal adhesion assembly [GO:0051895]; negative regulation of protein kinase activity by regulation of protein phosphorylation [GO:0044387]; negative regulation of protein …
P12532	KCRU_HUMAN	Creatine kinase U-type, mitochondrial (EC 2.7.3.2) (Acidic-type mitochondrial creatine kinase) (Mia-CK) (Ubiquitous mitochondrial creatine kinase) (U-MtCK)	CKMT1A; CKMT1B	ATP binding [GO:0005524]; creatine kinase activity [GO:0004111]	mitochondrial inner membrane [GO:0005743]; mitochondrion [GO:0005739]	creatine metabolic process [GO:0006600]
Q13618	CUL3_HUMAN	Cullin-3 (CUL-3)	CUL3	cyclin binding [GO:0030332]; Notch binding [GO:0005112]; POZ domain binding [GO:0031208]; protein heterodimerization activity [GO:0046982]; protein homodimerization activity [GO:0042803]; ubiquitin protein ligase binding [GO:0031625]	Cul3-RING ubiquitin ligase complex [GO:0031463]; cytoplasm [GO:0005737]; cytosol [GO:0005829]; extracellular exosome [GO:0070062]; Golgi membrane [GO:0000139]; membrane [GO:0016020]; nucleoplasm [GO:0005654]; polar microtubule [GO:0005827]; sperm flagellum [GO:0036126]	anaphase-promoting complex-dependent catabolic process [GO:0031145]; cell cycle arrest [GO:0007050]; cell migration [GO:0016477]; cell projection organization [GO:0030030]; COPII vesicle coating [GO:0048208]; embryonic cleavage [GO:0040016]; ER to Golgi vesicle-mediated transport [GO:0006888]; fibroblast apoptotic process [GO:0044346]; G1/S transition of mitotic cell cycle [GO:0000082]; gastrulat…
Q13619	CUL4A_HUMAN	Cullin-4A (CUL-4A)	CUL4A	ubiquitin protein ligase binding [GO:0031625]	Cul4A-RING E3 ubiquitin ligase complex [GO:0031464]; Cul4-RING E3 ubiquitin ligase complex [GO:0080008]; nucleoplasm [GO:0005654]	cell cycle arrest [GO:0007050]; cellular response to DNA damage stimulus [GO:0006974]; DNA damage response, detection of DNA damage [GO:0042769]; G1/S transition of mitotic cell cycle [GO:0000082]; global genome nucleotide-excision repair [GO:0070911]; hemopoiesis [GO:0030097]; intrinsic apoptotic signaling pathway [GO:0097193]; in utero embryonic development [GO:0001701]; negative regulation of …
Q13620	CUL4B_HUMAN	Cullin-4B (CUL-4B)	CUL4B	ubiquitin protein ligase binding [GO:0031625]	Cul4B-RING E3 ubiquitin ligase complex [GO:0031465]; Cul4-RING E3 ubiquitin ligase complex [GO:0080008]; cytosol [GO:0005829]; extracellular exosome [GO:0070062]; nucleoplasm [GO:0005654]	DNA damage response, detection of DNA damage [GO:0042769]; G1/S transition of mitotic cell cycle [GO:0000082]; global genome nucleotide-excision repair [GO:0070911]; histone H2A monoubiquitination [GO:0035518]; neuron projection development [GO:0031175]; nucleotide-excision repair, DNA damage recognition [GO:0000715]; nucleotide-excision repair, DNA incision [GO:0033683]; nucleotide-excision repa…
Q86VP6	CAND1_HUMAN	Cullin-associated NEDD8-dissociated protein 1 (Cullin-associated and neddylation-dissociated protein 1) (TBP-interacting protein of 120 kDa A) (TBP-interacting protein 120A) (p120 CAND1)	CAND1	TBP-class protein binding [GO:0017025]	cullin-RING ubiquitin ligase complex [GO:0031461]; cytoplasm [GO:0005737]; cytosol [GO:0005829]; extracellular exosome [GO:0070062]; extracellular region [GO:0005576]; ficolin-1-rich granule lumen [GO:1904813]; Golgi apparatus [GO:0005794]; membrane [GO:0016020]; nucleoplasm [GO:0005654]; nucleus [GO:0005634]; secretory granule lumen [GO:0034774]; ubiquitin ligase complex [GO:0000151]	cell differentiation [GO:0030154]; cellular iron ion homeostasis [GO:0006879]; negative regulation of catalytic activity [GO:0043086]; neutrophil degranulation [GO:0043312]; positive regulation of RNA polymerase II transcriptional preinitiation complex assembly [GO:0045899]; post-translational protein modification [GO:0043687]; protein ubiquitination [GO:0016567]; SCF complex assembly [GO:0010265]
P06493	CDK1_HUMAN	Cyclin-dependent kinase 1 (CDK1) (EC 2.7.11.22) (EC 2.7.11.23) (Cell division control protein 2 homolog) (Cell division protein kinase 1) (p34 protein kinase)	CDK1	ATP binding [GO:0005524]; chromatin binding [GO:0003682]; cyclin binding [GO:0030332]; cyclin-dependent protein kinase activity [GO:0097472]; cyclin-dependent protein serine/threonine kinase activity [GO:0004693]; histone kinase activity [GO:0035173]; Hsp70 protein binding [GO:0030544]; protein kinase activity [GO:0004672]; protein serine/threonine kinase activity [GO:0004674]; RNA polymerase II …	centrosome [GO:0005813]; cyclin B1-CDK1 complex [GO:0097125]; cyclin-dependent protein kinase holoenzyme complex [GO:0000307]; cytosol [GO:0005829]; endoplasmic reticulum membrane [GO:0005789]; extracellular exosome [GO:0070062]; membrane [GO:0016020]; midbody [GO:0030496]; mitochondrial matrix [GO:0005759]; mitochondrion [GO:0005739]; mitotic spindle [GO:0072686]; nuclear chromosome, telomeric r…	activation of MAPK activity [GO:0000187]; anaphase-promoting complex-dependent catabolic process [GO:0031145]; animal organ regeneration [GO:0031100]; apoptotic process [GO:0006915]; cell aging [GO:0007569]; cell division [GO:0051301]; cell migration [GO:0016477]; cell proliferation [GO:0008283]; cellular response to hydrogen peroxide [GO:0070301]; centrosome cycle [GO:0007098]; chromosome conden…
Q9UQ88	CD11A_HUMAN	Cyclin-dependent kinase 11A (EC 2.7.11.22) (Cell division cycle 2-like protein kinase 2) (Cell division protein kinase 11A) (Galactosyltransferase-associated protein kinase p58/GTA) (PITSLRE serine/threonine-protein kinase CDC2L2)	CDK11A	ATP binding [GO:0005524]; cyclin-dependent protein serine/threonine kinase activity [GO:0004693]; protein kinase activity [GO:0004672]; protein serine/threonine kinase activity [GO:0004674]	cytoplasm [GO:0005737]; nucleus [GO:0005634]	apoptotic process [GO:0006915]; mitotic cell cycle [GO:0000278]; protein phosphorylation [GO:0006468]; regulation of cell growth [GO:0001558]; regulation of mitotic cell cycle [GO:0007346]; regulation of mRNA processing [GO:0050684]; regulation of transcription, DNA-templated [GO:0006355]
P21127	CD11B_HUMAN	Cyclin-dependent kinase 11B (EC 2.7.11.22) (Cell division cycle 2-like protein kinase 1) (CLK-1) (Cell division protein kinase 11B) (Galactosyltransferase-associated protein kinase p58/GTA) (PITSLRE serine/threonine-protein kinase CDC2L1) (p58 CLK-1)	CDK11B	ATP binding [GO:0005524]; cyclin-dependent protein serine/threonine kinase activity [GO:0004693]; protein kinase activity [GO:0004672]; protein serine/threonine kinase activity [GO:0004674]; RNA binding [GO:0003723]	cytoplasm [GO:0005737]; nucleus [GO:0005634]	apoptotic process [GO:0006915]; cell proliferation [GO:0008283]; mitotic cell cycle [GO:0000278]; protein phosphorylation [GO:0006468]; regulation of cell growth [GO:0001558]; regulation of mitotic cell cycle [GO:0007346]; regulation of mRNA processing [GO:0050684]; regulation of transcription, DNA-templated [GO:0006355]
Q9NYV4	CDK12_HUMAN	Cyclin-dependent kinase 12 (EC 2.7.11.22) (EC 2.7.11.23) (Cdc2-related kinase, arginine/serine-rich) (CrkRS) (Cell division cycle 2-related protein kinase 7) (CDC2-related protein kinase 7) (Cell division protein kinase 12) (hCDK12)	CDK12	ATP binding [GO:0005524]; cyclin binding [GO:0030332]; cyclin-dependent protein serine/threonine kinase activity [GO:0004693]; protein kinase activity [GO:0004672]; protein kinase binding [GO:0019901]; RNA polymerase II carboxy-terminal domain kinase activity [GO:0008353]; transcription factor binding [GO:0008134]; transcription regulatory region DNA binding [GO:0044212]	chromosome [GO:0005694]; cyclin/CDK positive transcription elongation factor complex [GO:0008024]; cyclin K-CDK12 complex [GO:0002944]; fibrillar center [GO:0001650]; nuclear cyclin-dependent protein kinase holoenzyme complex [GO:0019908]; nuclear speck [GO:0016607]; nucleoplasm [GO:0005654]; nucleus [GO:0005634]	mRNA processing [GO:0006397]; negative regulation of stem cell differentiation [GO:2000737]; phosphorylation of RNA polymerase II C-terminal domain [GO:0070816]; positive regulation of transcription by RNA polymerase II [GO:0045944]; protein autophosphorylation [GO:0046777]; regulation of MAP kinase activity [GO:0043405]; regulation of RNA splicing [GO:0043484]; RNA splicing [GO:0008380]; transcr…
Q14004	CDK13_HUMAN	Cyclin-dependent kinase 13 (EC 2.7.11.22) (EC 2.7.11.23) (CDC2-related protein kinase 5) (Cell division cycle 2-like protein kinase 5) (Cell division protein kinase 13) (hCDK13) (Cholinesterase-related cell division controller)	CDK13	ATP binding [GO:0005524]; cyclin binding [GO:0030332]; cyclin-dependent protein serine/threonine kinase activity [GO:0004693]; protein kinase activity [GO:0004672]; protein kinase binding [GO:0019901]; RNA binding [GO:0003723]; RNA polymerase II carboxy-terminal domain kinase activity [GO:0008353]; transcription factor binding [GO:0008134]; transcription regulatory region DNA binding [GO:0044212]	chromosome [GO:0005694]; cyclin/CDK positive transcription elongation factor complex [GO:0008024]; cyclin K-CDK13 complex [GO:0002945]; cytosol [GO:0005829]; extracellular region [GO:0005576]; extracellular space [GO:0005615]; ficolin-1-rich granule lumen [GO:1904813]; Golgi apparatus [GO:0005794]; nuclear cyclin-dependent protein kinase holoenzyme complex [GO:0019908]; nuclear speck [GO:0016607]…	alternative mRNA splicing, via spliceosome [GO:0000380]; hemopoiesis [GO:0030097]; multicellular organism development [GO:0007275]; negative regulation of stem cell differentiation [GO:2000737]; neutrophil degranulation [GO:0043312]; phosphorylation of RNA polymerase II C-terminal domain [GO:0070816]; positive regulation of cell proliferation [GO:0008284]; positive regulation of transcription by …
O94921	CDK14_HUMAN	Cyclin-dependent kinase 14 (EC 2.7.11.22) (Cell division protein kinase 14) (Serine/threonine-protein kinase PFTAIRE-1) (hPFTAIRE1)	CDK14	ATP binding [GO:0005524]; cyclin binding [GO:0030332]; cyclin-dependent protein serine/threonine kinase activity [GO:0004693]	cytoplasm [GO:0005737]; cytoplasmic cyclin-dependent protein kinase holoenzyme complex [GO:0000308]; cytosol [GO:0005829]; nucleus [GO:0005634]; plasma membrane [GO:0005886]	cell division [GO:0051301]; G2/M transition of mitotic cell cycle [GO:0000086]; regulation of canonical Wnt signaling pathway [GO:0060828]; Wnt signaling pathway [GO:0016055]
Q96Q40	CDK15_HUMAN	Cyclin-dependent kinase 15 (EC 2.7.11.22) (Amyotrophic lateral sclerosis 2 chromosomal region candidate gene 7 protein) (Cell division protein kinase 15) (Serine/threonine-protein kinase ALS2CR7) (Serine/threonine-protein kinase PFTAIRE-2)	CDK15	ATP binding [GO:0005524]; cyclin binding [GO:0030332]; cyclin-dependent protein serine/threonine kinase activity [GO:0004693]; metal ion binding [GO:0046872]; protein serine/threonine kinase activity [GO:0004674]	cytosol [GO:0005829]; nucleus [GO:0005634]
Q00536	CDK16_HUMAN	Cyclin-dependent kinase 16 (EC 2.7.11.22) (Cell division protein kinase 16) (PCTAIRE-motif protein kinase 1) (Serine/threonine-protein kinase PCTAIRE-1)	CDK16	ATP binding [GO:0005524]; protein serine/threonine kinase activity [GO:0004674]	cell junction [GO:0030054]; cytoplasm [GO:0005737]; cytosol [GO:0005829]; extrinsic component of cytoplasmic side of plasma membrane [GO:0031234]; microtubule cytoskeleton [GO:0015630]; neuron projection [GO:0043005]; plasma membrane [GO:0005886]; synaptic vesicle [GO:0008021]	exocytosis [GO:0006887]; growth hormone secretion [GO:0030252]; neuron projection development [GO:0031175]; protein phosphorylation [GO:0006468]; regulation of insulin secretion involved in cellular response to glucose stimulus [GO:0061178]; spermatogenesis [GO:0007283]
Q00537	CDK17_HUMAN	Cyclin-dependent kinase 17 (EC 2.7.11.22) (Cell division protein kinase 17) (PCTAIRE-motif protein kinase 2) (Serine/threonine-protein kinase PCTAIRE-2)	CDK17	ATP binding [GO:0005524]; protein kinase activity [GO:0004672]; protein serine/threonine kinase activity [GO:0004674]	cytoplasm [GO:0005737]; nucleus [GO:0005634]	protein phosphorylation [GO:0006468]
Q07002	CDK18_HUMAN	Cyclin-dependent kinase 18 (EC 2.7.11.22) (Cell division protein kinase 18) (PCTAIRE-motif protein kinase 3) (Serine/threonine-protein kinase PCTAIRE-3)	CDK18	ATP binding [GO:0005524]; protein serine/threonine kinase activity [GO:0004674]	cytoplasm [GO:0005737]; nucleus [GO:0005634]	protein phosphorylation [GO:0006468]
P24941	CDK2_HUMAN	Cyclin-dependent kinase 2 (EC 2.7.11.22) (Cell division protein kinase 2) (p33 protein kinase)	CDK2	ATP binding [GO:0005524]; cyclin binding [GO:0030332]; cyclin-dependent protein kinase activity [GO:0097472]; cyclin-dependent protein serine/threonine kinase activity [GO:0004693]; metal ion binding [GO:0046872]; protein domain specific binding [GO:0019904]; protein serine/threonine kinase activity [GO:0004674]	Cajal body [GO:0015030]; centrosome [GO:0005813]; chromosome, telomeric region [GO:0000781]; condensed chromosome [GO:0000793]; cyclin A1-CDK2 complex [GO:0097123]; cyclin A2-CDK2 complex [GO:0097124]; cyclin-dependent protein kinase holoenzyme complex [GO:0000307]; cyclin E1-CDK2 complex [GO:0097134]; cyclin E2-CDK2 complex [GO:0097135]; cytoplasm [GO:0005737]; cytosol [GO:0005829]; endosome [GO…	cell division [GO:0051301]; cellular response to nitric oxide [GO:0071732]; centriole replication [GO:0007099]; centrosome duplication [GO:0051298]; DNA damage response, signal transduction by p53 class mediator resulting in cell cycle arrest [GO:0006977]; DNA repair [GO:0006281]; DNA replication [GO:0006260]; G1/S transition of mitotic cell cycle [GO:0000082]; G2/M transition of mitotic cell cyc…
Q00526	CDK3_HUMAN	Cyclin-dependent kinase 3 (EC 2.7.11.22) (Cell division protein kinase 3)	CDK3	ATP binding [GO:0005524]; cyclin binding [GO:0030332]; cyclin-dependent protein serine/threonine kinase activity [GO:0004693]	cyclin-dependent protein kinase holoenzyme complex [GO:0000307]; cytoplasm [GO:0005737]; nucleus [GO:0005634]	cell division [GO:0051301]; cell proliferation [GO:0008283]; cellular response to DNA damage stimulus [GO:0006974]; G0 to G1 transition [GO:0045023]; G1/S transition of mitotic cell cycle [GO:0000082]; multicellular organism development [GO:0007275]; positive regulation of cell proliferation [GO:0008284]; protein phosphorylation [GO:0006468]; regulation of G2/M transition of mitotic cell cycle [G…
P11802	CDK4_HUMAN	Cyclin-dependent kinase 4 (EC 2.7.11.22) (Cell division protein kinase 4) (PSK-J3)	CDK4	ATP binding [GO:0005524]; cyclin binding [GO:0030332]; cyclin-dependent protein serine/threonine kinase activity [GO:0004693]; cyclin-dependent protein serine/threonine kinase regulator activity [GO:0016538]; protein-containing complex binding [GO:0044877]	bicellular tight junction [GO:0005923]; chromatin [GO:0000785]; cyclin D2-CDK4 complex [GO:0097129]; cyclin-dependent protein kinase holoenzyme complex [GO:0000307]; cytosol [GO:0005829]; nuclear membrane [GO:0031965]; nucleolus [GO:0005730]; nucleoplasm [GO:0005654]; nucleus [GO:0005634]; perinuclear region of cytoplasm [GO:0048471]; transcription factor complex [GO:0005667]	adipose tissue development [GO:0060612]; animal organ regeneration [GO:0031100]; cell division [GO:0051301]; cellular response to insulin stimulus [GO:0032869]; cellular response to interleukin-4 [GO:0071353]; cellular response to ionomycin [GO:1904637]; cellular response to lipopolysaccharide [GO:0071222]; cellular response to phorbol 13-acetate 12-myristate [GO:1904628]; circadian rhythm [GO:00…
Q00534	CDK6_HUMAN	Cyclin-dependent kinase 6 (EC 2.7.11.22) (Cell division protein kinase 6) (Serine/threonine-protein kinase PLSTIRE)	CDK6	ATP binding [GO:0005524]; cyclin binding [GO:0030332]; cyclin-dependent protein serine/threonine kinase activity [GO:0004693]; FBXO family protein binding [GO:0098770]	centrosome [GO:0005813]; cyclin-dependent protein kinase holoenzyme complex [GO:0000307]; cytoplasm [GO:0005737]; cytosol [GO:0005829]; nucleoplasm [GO:0005654]; nucleus [GO:0005634]; ruffle [GO:0001726]	astrocyte development [GO:0014002]; cell cycle arrest [GO:0007050]; cell dedifferentiation [GO:0043697]; cell division [GO:0051301]; dentate gyrus development [GO:0021542]; G1/S transition of mitotic cell cycle [GO:0000082]; generation of neurons [GO:0048699]; gliogenesis [GO:0042063]; lateral ventricle development [GO:0021670]; negative regulation of cell cycle [GO:0045786]; negative regulation …
P33552	CKS2_HUMAN	Cyclin-dependent kinases regulatory subunit 2 (CKS-2)	CKS2	chromatin binding [GO:0003682]; cyclin-dependent protein serine/threonine kinase activator activity [GO:0061575]; histone binding [GO:0042393]; protein kinase binding [GO:0019901]; ubiquitin binding [GO:0043130]	cyclin-dependent protein kinase holoenzyme complex [GO:0000307]; SCF ubiquitin ligase complex [GO:0019005]	cell division [GO:0051301]; cell proliferation [GO:0008283]; meiosis I [GO:0007127]; mitotic cell cycle phase transition [GO:0044772]; positive regulation of cyclin-dependent protein serine/threonine kinase activity [GO:0045737]; positive regulation of transcription, DNA-templated [GO:0045893]; regulation of mitotic cell cycle [GO:0007346]; regulation of transcription by RNA polymerase II [GO:000…
O14976	GAK_HUMAN	Cyclin-G-associated kinase (EC 2.7.11.1)	GAK	ATP binding [GO:0005524]; chaperone binding [GO:0051087]; cyclin binding [GO:0030332]; protein serine/threonine kinase activity [GO:0004674]	cytosol [GO:0005829]; focal adhesion [GO:0005925]; Golgi apparatus [GO:0005794]; intracellular membrane-bounded organelle [GO:0043231]; membrane [GO:0016020]; perinuclear region of cytoplasm [GO:0048471]; synapse [GO:0045202]; vesicle [GO:0031982]	cell cycle [GO:0007049]; chaperone cofactor-dependent protein refolding [GO:0051085]; clathrin coat disassembly [GO:0072318]; clathrin-coated pit assembly [GO:1905224]; clathrin-dependent endocytosis [GO:0072583]; endoplasmic reticulum organization [GO:0007029]; Golgi organization [GO:0007030]; Golgi to lysosome transport [GO:0090160]; membrane organization [GO:0061024]; negative regulation of ne…
O60563	CCNT1_HUMAN	Cyclin-T1 (CycT1) (Cyclin-T)	CCNT1	7SK snRNA binding [GO:0097322]; chromatin binding [GO:0003682]; cyclin-dependent protein serine/threonine kinase regulator activity [GO:0016538]; DNA binding [GO:0003677]; protein kinase binding [GO:0019901]; protein serine/threonine kinase activity [GO:0004674]; RNA polymerase binding [GO:0070063]; transcription factor binding [GO:0008134]; transcription regulatory region DNA binding [GO:0044212]	cyclin/CDK positive transcription elongation factor complex [GO:0008024]; nucleoplasm [GO:0005654]; nucleus [GO:0005634]	cell cycle [GO:0007049]; cell division [GO:0051301]; negative regulation of mRNA polyadenylation [GO:1900364]; positive regulation by host of viral transcription [GO:0043923]; positive regulation of cyclin-dependent protein serine/threonine kinase activity [GO:0045737]; positive regulation of phosphorylation of RNA polymerase II C-terminal domain [GO:1901409]; positive regulation of transcription…
P21291	CSRP1_HUMAN	Cysteine and glycine-rich protein 1 (Cysteine-rich protein 1) (CRP) (CRP1) (Epididymis luminal protein 141) (HEL-141)	CSRP1	RNA binding [GO:0003723]; zinc ion binding [GO:0008270]	extracellular exosome [GO:0070062]; focal adhesion [GO:0005925]; nucleus [GO:0005634]	platelet aggregation [GO:0070527]
Q16527	CSRP2_HUMAN	Cysteine and glycine-rich protein 2 (Cysteine-rich protein 2) (CRP2) (LIM domain only protein 5) (LMO-5) (Smooth muscle cell LIM protein) (SmLIM)	CSRP2	metal ion binding [GO:0046872]	focal adhesion [GO:0005925]; nucleus [GO:0005634]	cell differentiation [GO:0030154]; multicellular organism development [GO:0007275]
P52943	CRIP2_HUMAN	Cysteine-rich protein 2 (CRP-2) (Protein ESP1)	CRIP2	zinc ion binding [GO:0008270]	cell cortex [GO:0005938]	hemopoiesis [GO:0030097]; positive regulation of cell proliferation [GO:0008284]
P22695	QCR2_HUMAN	Cytochrome b-c1 complex subunit 2, mitochondrial (Complex III subunit 2) (Core protein II) (Ubiquinol-cytochrome-c reductase complex core protein 2)	UQCRC2	metalloendopeptidase activity [GO:0004222]; protein-containing complex binding [GO:0044877]; zinc ion binding [GO:0008270]	mitochondrial inner membrane [GO:0005743]; mitochondrial respiratory chain complex III [GO:0005750]; mitochondrial respiratory chain complex IV [GO:0005751]; mitochondrion [GO:0005739]; myelin sheath [GO:0043209]; nucleoplasm [GO:0005654]	aerobic respiration [GO:0009060]; oxidative phosphorylation [GO:0006119]; protein processing involved in protein targeting to mitochondrion [GO:0006627]
O14949	QCR8_HUMAN	Cytochrome b-c1 complex subunit 8 (Complex III subunit 8) (Complex III subunit VIII) (Ubiquinol-cytochrome c reductase complex 9.5 kDa protein) (Ubiquinol-cytochrome c reductase complex ubiquinone-binding protein QP-C)	UQCRQ	ubiquinol-cytochrome-c reductase activity [GO:0008121]	mitochondrial inner membrane [GO:0005743]; mitochondrial respiratory chain complex III [GO:0005750]; mitochondrion [GO:0005739]	cerebellar Purkinje cell layer development [GO:0021680]; hippocampus development [GO:0021766]; hypothalamus development [GO:0021854]; midbrain development [GO:0030901]; mitochondrial electron transport, ubiquinol to cytochrome c [GO:0006122]; pons development [GO:0021548]; pyramidal neuron development [GO:0021860]; subthalamus development [GO:0021539]; thalamus development [GO:0021794]
O14569	C56D2_HUMAN	Cytochrome b561 domain-containing protein 2 (Putative tumor suppressor protein 101F6)	CYB561D2	metal ion binding [GO:0046872]	integral component of membrane [GO:0016021]	oxidation-reduction process [GO:0055114]
P99999	CYC_HUMAN	Cytochrome c	CYCS	electron transporter, transferring electrons from CoQH2-cytochrome c reductase complex and cytochrome c oxidase complex activity [GO:0045155]; heme binding [GO:0020037]; metal ion binding [GO:0046872]	cytosol [GO:0005829]; mitochondrial inner membrane [GO:0005743]; mitochondrial intermembrane space [GO:0005758]; mitochondrion [GO:0005739]; nucleus [GO:0005634]; protein phosphatase type 2A complex [GO:0000159]; respiratory chain [GO:0070469]	activation of cysteine-type endopeptidase activity involved in apoptotic process by cytochrome c [GO:0008635]; cellular respiration [GO:0045333]; cellular response to oxidative stress [GO:0034599]; intrinsic apoptotic signaling pathway [GO:0097193]; mitochondrial electron transport, cytochrome c to oxygen [GO:0006123]; mitochondrial electron transport, ubiquinol to cytochrome c [GO:0006122]; mito…
Q7KZN9	COX15_HUMAN	Cytochrome c oxidase assembly protein COX15 homolog	COX15	cytochrome-c oxidase activity [GO:0004129]; oxidoreductase activity, acting on the CH-CH group of donors [GO:0016627]	cytochrome complex [GO:0070069]; integral component of membrane [GO:0016021]; mitochondrial inner membrane [GO:0005743]; mitochondrial respiratory chain [GO:0005746]; mitochondrion [GO:0005739]; nucleus [GO:0005634]	cellular respiration [GO:0045333]; heme a biosynthetic process [GO:0006784]; heme biosynthetic process [GO:0006783]; mitochondrial electron transport, cytochrome c to oxygen [GO:0006123]; oxidation-reduction process [GO:0055114]; proton transmembrane transport [GO:1902600]; respiratory chain complex IV assembly [GO:0008535]; respiratory gaseous exchange [GO:0007585]
P00403	COX2_HUMAN	Cytochrome c oxidase subunit 2 (Cytochrome c oxidase polypeptide II)	MT-CO2	copper ion binding [GO:0005507]; cytochrome-c oxidase activity [GO:0004129]	integral component of membrane [GO:0016021]; membrane [GO:0016020]; mitochondrial inner membrane [GO:0005743]; mitochondrial respiratory chain complex IV [GO:0005751]; mitochondrion [GO:0005739]; respiratory chain complex IV [GO:0045277]	ATP synthesis coupled electron transport [GO:0042773]; lactation [GO:0007595]; mitochondrial electron transport, cytochrome c to oxygen [GO:0006123]; positive regulation of ATP biosynthetic process [GO:2001171]; positive regulation of hydrogen peroxide biosynthetic process [GO:0010729]; positive regulation of necrotic cell death [GO:0010940]; response to cold [GO:0009409]
P20674	COX5A_HUMAN	Cytochrome c oxidase subunit 5A, mitochondrial (Cytochrome c oxidase polypeptide Va)	COX5A	cytochrome-c oxidase activity [GO:0004129]; electron transfer activity [GO:0009055]; metal ion binding [GO:0046872]	mitochondrial inner membrane [GO:0005743]; mitochondrial respiratory chain complex IV [GO:0005751]; myelin sheath [GO:0043209]	mitochondrial electron transport, cytochrome c to oxygen [GO:0006123]
P09669	COX6C_HUMAN	Cytochrome c oxidase subunit 6C (Cytochrome c oxidase polypeptide VIc)	COX6C	cytochrome-c oxidase activity [GO:0004129]	integral component of membrane [GO:0016021]; mitochondrial inner membrane [GO:0005743]; mitochondrion [GO:0005739]	generation of precursor metabolites and energy [GO:0006091]
O00483	NDUA4_HUMAN	Cytochrome c oxidase subunit NDUFA4 (Complex I-MLRQ) (CI-MLRQ) (NADH-ubiquinone oxidoreductase MLRQ subunit)	NDUFA4	NADH dehydrogenase (ubiquinone) activity [GO:0008137]; protein-containing complex binding [GO:0044877]	mitochondrial inner membrane [GO:0005743]; mitochondrial respiratory chain complex I [GO:0005747]; mitochondrial respiratory chain complex IV [GO:0005751]; mitochondrion [GO:0005739]	mitochondrial electron transport, NADH to ubiquinone [GO:0006120]; proton transmembrane transport [GO:1902600]
P08574	CY1_HUMAN	Cytochrome c1, heme protein, mitochondrial (Complex III subunit 4) (Complex III subunit IV) (Cytochrome b-c1 complex subunit 4) (Ubiquinol-cytochrome-c reductase complex cytochrome c1 subunit) (Cytochrome c-1)	CYC1	electron transporter, transferring electrons from CoQH2-cytochrome c reductase complex and cytochrome c oxidase complex activity [GO:0045155]; electron transporter, transferring electrons within CoQH2-cytochrome c reductase complex activity [GO:0045153]; heme binding [GO:0020037]; metal ion binding [GO:0046872]	integral component of membrane [GO:0016021]; membrane [GO:0016020]; mitochondrial inner membrane [GO:0005743]; mitochondrial respiratory chain complex III [GO:0005750]; mitochondrion [GO:0005739]; nucleus [GO:0005634]	mitochondrial ATP synthesis coupled proton transport [GO:0042776]; mitochondrial electron transport, ubiquinol to cytochrome c [GO:0006122]; response to glucagon [GO:0033762]
Q14204	DYHC1_HUMAN	Cytoplasmic dynein 1 heavy chain 1 (Cytoplasmic dynein heavy chain 1) (Dynein heavy chain, cytosolic)	DYNC1H1	ATPase activity [GO:0016887]; ATP binding [GO:0005524]; dynein intermediate chain binding [GO:0045505]; dynein light chain binding [GO:0045503]; dynein light intermediate chain binding [GO:0051959]; microtubule motor activity [GO:0003777]; RNA binding [GO:0003723]	azurophil granule lumen [GO:0035578]; centrosome [GO:0005813]; cytoplasmic dynein complex [GO:0005868]; cytosol [GO:0005829]; extracellular exosome [GO:0070062]; extracellular region [GO:0005576]; filopodium [GO:0030175]; membrane [GO:0016020]; microtubule [GO:0005874]	antigen processing and presentation of exogenous peptide antigen via MHC class II [GO:0019886]; cell division [GO:0051301]; ciliary basal body-plasma membrane docking [GO:0097711]; cytoplasmic microtubule organization [GO:0031122]; cytoplasmic mRNA processing body assembly [GO:0033962]; ER to Golgi vesicle-mediated transport [GO:0006888]; establishment of spindle localization [GO:0051293]; G2/M t…
Q13409	DC1I2_HUMAN	Cytoplasmic dynein 1 intermediate chain 2 (Cytoplasmic dynein intermediate chain 2) (Dynein intermediate chain 2, cytosolic) (DH IC-2)	DYNC1I2	dynein heavy chain binding [GO:0045504]; dynein light chain binding [GO:0045503]; microtubule motor activity [GO:0003777]	centrosome [GO:0005813]; cytoplasm [GO:0005737]; cytoplasmic dynein complex [GO:0005868]; cytosol [GO:0005829]; microtubule [GO:0005874]; vesicle [GO:0031982]	antigen processing and presentation of exogenous peptide antigen via MHC class II [GO:0019886]; ciliary basal body-plasma membrane docking [GO:0097711]; ER to Golgi vesicle-mediated transport [GO:0006888]; G2/M transition of mitotic cell cycle [GO:0000086]; microtubule-based movement [GO:0007018]; positive regulation of ATP-dependent microtubule motor activity, plus-end-directed [GO:2000582]; reg…
Q9Y6G9	DC1L1_HUMAN	Cytoplasmic dynein 1 light intermediate chain 1 (LIC1) (Dynein light chain A) (DLC-A) (Dynein light intermediate chain 1, cytosolic)	DYNC1LI1	ATP binding [GO:0005524]; dynein heavy chain binding [GO:0045504]; GDP binding [GO:0019003]; microtubule motor activity [GO:0003777]; RNA binding [GO:0003723]	centrosome [GO:0005813]; condensed chromosome kinetochore [GO:0000777]; cytoplasmic dynein complex [GO:0005868]; cytosol [GO:0005829]; ficolin-1-rich granule membrane [GO:0101003]; kinetochore [GO:0000776]; membrane [GO:0016020]; microtubule [GO:0005874]; plasma membrane [GO:0005886]; secretory granule membrane [GO:0030667]; spindle pole [GO:0000922]	antigen processing and presentation of exogenous peptide antigen via MHC class II [GO:0019886]; cell cycle [GO:0007049]; cell division [GO:0051301]; ER to Golgi vesicle-mediated transport [GO:0006888]; microtubule-based movement [GO:0007018]; microtubule cytoskeleton organization [GO:0000226]; neutrophil degranulation [GO:0043312]; positive regulation of mitotic cell cycle spindle assembly checkp…
Q7L576	CYFP1_HUMAN	Cytoplasmic FMR1-interacting protein 1 (Specifically Rac1-associated protein 1) (Sra-1) (p140sra-1)	CYFIP1	actin filament binding [GO:0051015]; protein-containing complex binding [GO:0044877]; Rac GTPase binding [GO:0048365]; RNA 7-methylguanosine cap binding [GO:0000340]	axonal growth cone [GO:0044295]; central region of growth cone [GO:0090724]; cytosol [GO:0005829]; dendritic growth cone [GO:0044294]; dendritic spine [GO:0043197]; excitatory synapse [GO:0060076]; extracellular exosome [GO:0070062]; extracellular region [GO:0005576]; filopodium tip [GO:0032433]; focal adhesion [GO:0005925]; lamellipodium [GO:0030027]; mRNA cap binding complex [GO:0005845]; neuro…	axon extension [GO:0048675]; cellular response to insulin stimulus [GO:0032869]; cognition [GO:0050890]; dendrite extension [GO:0097484]; Fc-gamma receptor signaling pathway involved in phagocytosis [GO:0038096]; lamellipodium assembly [GO:0030032]; modification of synaptic structure [GO:0099563]; negative regulation of synaptic vesicle recycling [GO:1903422]; neutrophil degranulation [GO:0043312…
Q17RY0	CPEB4_HUMAN	Cytoplasmic polyadenylation element-binding protein 4 (CPE-BP4) (CPE-binding protein 4) (hCPEB-4)	CPEB4	metal ion binding [GO:0046872]; mRNA 3'-UTR binding [GO:0003730]; ribosome binding [GO:0043022]; RNA binding [GO:0003723]; translation factor activity, RNA binding [GO:0008135]; translation repressor activity, mRNA regulatory element binding [GO:0000900]	cell junction [GO:0030054]; cytoplasm [GO:0005737]; dendrite [GO:0030425]; dendritic spine [GO:0043197]; endoplasmic reticulum [GO:0005783]; growth cone [GO:0030426]; messenger ribonucleoprotein complex [GO:1990124]; neuron projection [GO:0043005]; nucleus [GO:0005634]; perinuclear region of cytoplasm [GO:0048471]; postsynaptic density [GO:0014069]; postsynaptic membrane [GO:0045211]; synapse [GO…	cellular response to amino acid stimulus [GO:0071230]; cellular response to decreased oxygen levels [GO:0036294]; cellular response to glucose starvation [GO:0042149]; ionotropic glutamate receptor signaling pathway [GO:0035235]; negative regulation of cytoplasmic translation [GO:2000766]; negative regulation of neuron apoptotic process [GO:0043524]; response to ischemia [GO:0002931]
Q8WWK9	CKAP2_HUMAN	Cytoskeleton-associated protein 2 (CTCL tumor antigen se20-10) (Tumor- and microtubule-associated protein)	CKAP2		centrosome [GO:0005813]; cytoplasmic microtubule [GO:0005881]; cytosol [GO:0005829]; microtubule cytoskeleton [GO:0015630]; spindle pole [GO:0000922]	apoptotic process [GO:0006915]; mitotic cytokinesis [GO:0000281]; negative regulation of microtubule depolymerization [GO:0007026]; positive regulation of transcription by RNA polymerase II [GO:0045944]
Q07065	CKAP4_HUMAN	Cytoskeleton-associated protein 4 (63-kDa cytoskeleton-linking membrane protein) (Climp-63) (p63)	CKAP4	RNA binding [GO:0003723]	azurophil granule membrane [GO:0035577]; cytoplasmic ribonucleoprotein granule [GO:0036464]; cytoskeleton [GO:0005856]; cytosol [GO:0005829]; endoplasmic reticulum [GO:0005783]; endoplasmic reticulum lumen [GO:0005788]; endoplasmic reticulum membrane [GO:0005789]; extracellular exosome [GO:0070062]; integral component of membrane [GO:0016021]; lamellar body [GO:0042599]; lipid droplet [GO:0005811…	cellular protein metabolic process [GO:0044267]; neutrophil degranulation [GO:0043312]; post-translational protein modification [GO:0043687]
Q14008	CKAP5_HUMAN	Cytoskeleton-associated protein 5 (Colonic and hepatic tumor overexpressed gene protein) (Ch-TOG)	CKAP5	cadherin binding [GO:0045296]; microtubule plus-end binding [GO:0051010]	centrosome [GO:0005813]; condensed chromosome kinetochore [GO:0000777]; cytosol [GO:0005829]; kinetochore [GO:0000776]; membrane [GO:0016020]; nucleolus [GO:0005730]; plasma membrane [GO:0005886]; protein-containing complex [GO:0032991]; spindle pole [GO:0000922]	cell division [GO:0051301]; centrosome cycle [GO:0007098]; centrosome duplication [GO:0051298]; ciliary basal body-plasma membrane docking [GO:0097711]; establishment or maintenance of microtubule cytoskeleton polarity [GO:0030951]; G2/M transition of mitotic cell cycle [GO:0000086]; microtubule depolymerization [GO:0007019]; microtubule polymerization [GO:0046785]; regulation of G2/M transition …
O43175	SERA_HUMAN	D-3-phosphoglycerate dehydrogenase (3-PGDH) (EC 1.1.1.95) (2-oxoglutarate reductase) (EC 1.1.1.399) (Malate dehydrogenase) (EC 1.1.1.37)	PHGDH	electron transfer activity [GO:0009055]; L-malate dehydrogenase activity [GO:0030060]; NAD binding [GO:0051287]; phosphoglycerate dehydrogenase activity [GO:0004617]	cytosol [GO:0005829]; extracellular exosome [GO:0070062]; myelin sheath [GO:0043209]	brain development [GO:0007420]; G1 to G0 transition [GO:0070314]; gamma-aminobutyric acid metabolic process [GO:0009448]; glial cell development [GO:0021782]; glutamine metabolic process [GO:0006541]; glycine metabolic process [GO:0006544]; L-serine biosynthetic process [GO:0006564]; neural tube development [GO:0021915]; neuron projection development [GO:0031175]; regulation of gene expression [G…
Q5BKZ1	ZN326_HUMAN	DBIRD complex subunit ZNF326 (Zinc finger protein 326) (Zinc finger protein interacting with mRNPs and DBC1)	ZNF326	DNA binding [GO:0003677]; metal ion binding [GO:0046872]; RNA binding [GO:0003723]; RNA polymerase II core binding [GO:0000993]	DBIRD complex [GO:0044609]; intracellular membrane-bounded organelle [GO:0043231]; nuclear matrix [GO:0016363]; nucleoplasm [GO:0005654]	mRNA processing [GO:0006397]; regulation of DNA-templated transcription, elongation [GO:0032784]; regulation of RNA splicing [GO:0043484]; RNA splicing [GO:0008380]; transcription, DNA-templated [GO:0006351]
Q96HY6	DDRGK_HUMAN	DDRGK domain-containing protein 1 (Dashurin) (UFM1-binding and PCI domain-containing protein 1)	DDRGK1	RNA polymerase II repressing transcription factor binding [GO:0001103]; ubiquitin-like protein ligase binding [GO:0044389]	cytoplasm [GO:0005737]; endoplasmic reticulum [GO:0005783]; endoplasmic reticulum membrane [GO:0005789]; nucleolus [GO:0005730]	negative regulation of apoptotic process [GO:0043066]; negative regulation of gene expression [GO:0010629]; positive regulation of cell cycle G1/S phase transition [GO:1902808]; positive regulation of cell migration [GO:0030335]; positive regulation of cell proliferation [GO:0008284]; positive regulation of gene expression [GO:0010628]; positive regulation of I-kappaB phosphorylation [GO:1903721]…
Q9BTC0	DIDO1_HUMAN	Death-inducer obliterator 1 (DIO-1) (hDido1) (Death-associated transcription factor 1) (DATF-1)	DIDO1	metal ion binding [GO:0046872]; RNA binding [GO:0003723]	cytoplasm [GO:0005737]; nucleus [GO:0005634]; spindle [GO:0005819]	apoptotic signaling pathway [GO:0097190]; transcription, DNA-templated [GO:0006351]
Q14185	DOCK1_HUMAN	Dedicator of cytokinesis protein 1 (180 kDa protein downstream of CRK) (DOCK180)	DOCK1	GTPase activator activity [GO:0005096]; Rho guanyl-nucleotide exchange factor activity [GO:0005089]; SH3 domain binding [GO:0017124]	cytoplasm [GO:0005737]; cytosol [GO:0005829]; guanyl-nucleotide exchange factor complex [GO:0032045]; membrane [GO:0016020]; nuclear speck [GO:0016607]; nucleus [GO:0005634]	apoptotic process [GO:0006915]; blood coagulation [GO:0007596]; cell migration [GO:0016477]; cytoskeleton organization [GO:0007010]; Fc-gamma receptor signaling pathway involved in phagocytosis [GO:0038096]; integrin-mediated signaling pathway [GO:0007229]; phagocytosis, engulfment [GO:0006911]; positive regulation of epithelial cell migration [GO:0010634]; positive regulation of substrate adhesi…
Q9H7D0	DOCK5_HUMAN	Dedicator of cytokinesis protein 5	DOCK5	guanyl-nucleotide exchange factor activity [GO:0005085]	cytoplasm [GO:0005737]; cytosol [GO:0005829]; plasma membrane [GO:0005886]	negative regulation of vascular smooth muscle contraction [GO:1904694]; positive regulation of epithelial cell migration [GO:0010634]; positive regulation of substrate adhesion-dependent cell spreading [GO:1900026]; positive regulation of vascular associated smooth muscle cell migration [GO:1904754]; small GTPase mediated signal transduction [GO:0007264]
Q9BZ29	DOCK9_HUMAN	Dedicator of cytokinesis protein 9 (Cdc42 guanine nucleotide exchange factor zizimin-1) (Zizimin-1)	DOCK9	cadherin binding [GO:0045296]; guanyl-nucleotide exchange factor activity [GO:0005085]	cytosol [GO:0005829]; endomembrane system [GO:0012505]; membrane [GO:0016020]	blood coagulation [GO:0007596]; positive regulation of GTPase activity [GO:0043547]; small GTPase mediated signal transduction [GO:0007264]
Q6IAN0	DRS7B_HUMAN	Dehydrogenase/reductase SDR family member 7B (EC 1.1.-.-) (Short-chain dehydrogenase/reductase family 32C member 1)	DHRS7B	oxidoreductase activity [GO:0016491]	endoplasmic reticulum membrane [GO:0005789]; integral component of membrane [GO:0016021]; membrane [GO:0016020]	ether lipid biosynthetic process [GO:0008611]; neutrophil differentiation [GO:0030223]
Q8NDZ4	DIA1_HUMAN	Deleted in autism protein 1 (Golgi Protein of 49 kDa) (GoPro49) (Hypoxia and AKT-induced stem cell factor) (HASF)	C3orf58		COPI vesicle coat [GO:0030126]; extracellular space [GO:0005615]; Golgi membrane [GO:0000139]	cardiac muscle cell proliferation [GO:0060038]; regulation of phosphatidylinositol 3-kinase signaling [GO:0014066]
P54886	P5CS_HUMAN	Delta-1-pyrroline-5-carboxylate synthase (P5CS) (Aldehyde dehydrogenase family 18 member A1) [Includes: Glutamate 5-kinase (GK) (EC 2.7.2.11) (Gamma-glutamyl kinase); Gamma-glutamyl phosphate reductase (GPR) (EC 1.2.1.41) (Glutamate-5-semialdehyde dehydrogenase) (Glutamyl-gamma-semialdehyde dehydrogenase)]	ALDH18A1	ATP binding [GO:0005524]; delta1-pyrroline-5-carboxylate synthetase activity [GO:0017084]; glutamate 5-kinase activity [GO:0004349]; glutamate-5-semialdehyde dehydrogenase activity [GO:0004350]; identical protein binding [GO:0042802]; RNA binding [GO:0003723]	cytosol [GO:0005829]; mitochondrial inner membrane [GO:0005743]; mitochondrion [GO:0005739]	cellular amino acid biosynthetic process [GO:0008652]; citrulline biosynthetic process [GO:0019240]; glutamate metabolic process [GO:0006536]; L-proline biosynthetic process [GO:0055129]; ornithine biosynthetic process [GO:0006592]; proline biosynthetic process [GO:0006561]
Q15392	DHC24_HUMAN	Delta(24)-sterol reductase (EC 1.3.1.72) (24-dehydrocholesterol reductase) (3-beta-hydroxysterol Delta-24-reductase) (Diminuto/dwarf1 homolog) (Seladin-1)	DHCR24	delta24(24-1) sterol reductase activity [GO:0000246]; delta24-sterol reductase activity [GO:0050614]; enzyme binding [GO:0019899]; flavin adenine dinucleotide binding [GO:0050660]; oxidoreductase activity, acting on CH-OH group of donors [GO:0016614]; oxidoreductase activity, acting on the CH-CH group of donors, NAD or NADP as acceptor [GO:0016628]; peptide antigen binding [GO:0042605]	cytoskeleton [GO:0005856]; cytosol [GO:0005829]; endoplasmic reticulum [GO:0005783]; endoplasmic reticulum membrane [GO:0005789]; Golgi membrane [GO:0000139]; integral component of membrane [GO:0016021]; membrane [GO:0016020]; nucleus [GO:0005634]	amyloid precursor protein catabolic process [GO:0042987]; apoptotic process [GO:0006915]; cell cycle arrest [GO:0007050]; cholesterol biosynthetic process [GO:0006695]; cholesterol biosynthetic process via desmosterol [GO:0033489]; cholesterol biosynthetic process via lathosterol [GO:0033490]; male genitalia development [GO:0030539]; membrane organization [GO:0061024]; negative regulation of apop…
Q13011	ECH1_HUMAN	Delta(3,5)-Delta(2,4)-dienoyl-CoA isomerase, mitochondrial (EC 5.3.3.-)	ECH1	isomerase activity [GO:0016853]; signaling receptor binding [GO:0005102]	cytosol [GO:0005829]; extracellular exosome [GO:0070062]; membrane [GO:0016020]; mitochondrion [GO:0005739]; peroxisomal matrix [GO:0005782]; peroxisome [GO:0005777]	fatty acid beta-oxidation [GO:0006635]; protein targeting to peroxisome [GO:0006625]
Q5QJE6	TDIF2_HUMAN	Deoxynucleotidyltransferase terminal-interacting protein 2 (Estrogen receptor-binding protein) (LPTS-interacting protein 2) (LPTS-RP2) (Terminal deoxynucleotidyltransferase-interacting factor 2) (TdIF2) (TdT-interacting factor 2)	DNTTIP2	RNA binding [GO:0003723]	nucleolus [GO:0005730]; nucleus [GO:0005634]	regulation of transcription, DNA-templated [GO:0006355]; transcription, DNA-templated [GO:0006351]
Q96QD5	DEPD7_HUMAN	DEP domain-containing protein 7 (Protein TR2/D15)	DEPDC7	GTPase activator activity [GO:0005096]	cytosol [GO:0005829]	intracellular signal transduction [GO:0035556]; regulation of small GTPase mediated signal transduction [GO:0051056]; signal transduction [GO:0007165]
Q9BUN8	DERL1_HUMAN	Derlin-1 (Degradation in endoplasmic reticulum protein 1) (DERtrin-1) (Der1-like protein 1)	DERL1	ATPase binding [GO:0051117]; MHC class I protein binding [GO:0042288]; protease binding [GO:0002020]; signaling receptor activity [GO:0038023]; ubiquitin protein ligase binding [GO:0031625]; ubiquitin-specific protease binding [GO:1990381]	Derlin-1 retrotranslocation complex [GO:0036513]; Derlin-1-VIMP complex [GO:0036502]; early endosome [GO:0005769]; endoplasmic reticulum [GO:0005783]; endoplasmic reticulum membrane [GO:0005789]; integral component of endoplasmic reticulum membrane [GO:0030176]; integral component of membrane [GO:0016021]; late endosome [GO:0005770]; membrane [GO:0016020]	endoplasmic reticulum unfolded protein response [GO:0030968]; ERAD pathway [GO:0036503]; ER-associated misfolded protein catabolic process [GO:0071712]; establishment of protein localization [GO:0045184]; positive regulation of protein binding [GO:0032092]; positive regulation of protein ubiquitination [GO:0031398]; protein destabilization [GO:0031648]; protein folding [GO:0006457]; protein homoo…
Q9GZP9	DERL2_HUMAN	Derlin-2 (Degradation in endoplasmic reticulum protein 2) (DERtrin-2) (Der1-like protein 2) (F-LAN-1) (F-LANa)	DERL2		early endosome [GO:0005769]; endoplasmic reticulum [GO:0005783]; endoplasmic reticulum membrane [GO:0005789]; endoplasmic reticulum quality control compartment [GO:0044322]; integral component of endoplasmic reticulum membrane [GO:0030176]; late endosome [GO:0005770]; membrane [GO:0016020]	endoplasmic reticulum mannose trimming [GO:1904380]; endoplasmic reticulum unfolded protein response [GO:0030968]; negative regulation of retrograde protein transport, ER to cytosol [GO:1904153]; positive regulation of cell growth [GO:0030307]; positive regulation of cell proliferation [GO:0008284]; retrograde protein transport, ER to cytosol [GO:0030970]; suckling behavior [GO:0001967]; ubiquiti…
P17661	DESM_HUMAN	Desmin	DES	cytoskeletal protein binding [GO:0008092]; identical protein binding [GO:0042802]; structural constituent of cytoskeleton [GO:0005200]	cardiac myofibril [GO:0097512]; cytosol [GO:0005829]; extracellular exosome [GO:0070062]; fascia adherens [GO:0005916]; intercalated disc [GO:0014704]; intermediate filament [GO:0005882]; intermediate filament cytoskeleton [GO:0045111]; neuromuscular junction [GO:0031594]; nucleus [GO:0005634]; sarcolemma [GO:0042383]; Z disc [GO:0030018]	cytoskeleton organization [GO:0007010]; intermediate filament organization [GO:0045109]; muscle contraction [GO:0006936]; muscle filament sliding [GO:0030049]; regulation of heart contraction [GO:0008016]
Q02413	DSG1_HUMAN	Desmoglein-1 (Cadherin family member 4) (Desmosomal glycoprotein 1) (DG1) (DGI) (Pemphigus foliaceus antigen)	DSG1	calcium ion binding [GO:0005509]; gamma-catenin binding [GO:0045295]; toxic substance binding [GO:0015643]	apical plasma membrane [GO:0016324]; cornified envelope [GO:0001533]; cytoplasmic side of plasma membrane [GO:0009898]; cytosol [GO:0005829]; desmosome [GO:0030057]; ficolin-1-rich granule membrane [GO:0101003]; integral component of membrane [GO:0016021]; lateral plasma membrane [GO:0016328]; plasma membrane [GO:0005886]	calcium-dependent cell-cell adhesion via plasma membrane cell adhesion molecules [GO:0016339]; cell-cell adhesion [GO:0098609]; cell-cell junction assembly [GO:0007043]; cornification [GO:0070268]; homophilic cell adhesion via plasma membrane adhesion molecules [GO:0007156]; keratinization [GO:0031424]; maternal process involved in female pregnancy [GO:0060135]; neutrophil degranulation [GO:00433…
Q14126	DSG2_HUMAN	Desmoglein-2 (Cadherin family member 5) (HDGC)	DSG2	calcium ion binding [GO:0005509]; cell adhesion molecule binding [GO:0050839]; cell adhesive protein binding involved in bundle of His cell-Purkinje myocyte communication [GO:0086083]	apical plasma membrane [GO:0016324]; cell-cell junction [GO:0005911]; cell junction [GO:0030054]; cell surface [GO:0009986]; cornified envelope [GO:0001533]; desmosome [GO:0030057]; extracellular exosome [GO:0070062]; integral component of membrane [GO:0016021]; intercalated disc [GO:0014704]; intracellular membrane-bounded organelle [GO:0043231]; lateral plasma membrane [GO:0016328]; plasma memb…	bundle of His cell-Purkinje myocyte adhesion involved in cell communication [GO:0086073]; cell adhesion [GO:0007155]; cornification [GO:0070268]; desmosome organization [GO:0002934]; homophilic cell adhesion via plasma membrane adhesion molecules [GO:0007156]; keratinization [GO:0031424]; maternal process involved in female pregnancy [GO:0060135]; Purkinje myocyte development [GO:0003165]; regula…
P15924	DESP_HUMAN	Desmoplakin (DP) (250/210 kDa paraneoplastic pemphigus antigen)	DSP	cell adhesion molecule binding [GO:0050839]; cell adhesive protein binding involved in bundle of His cell-Purkinje myocyte communication [GO:0086083]; protein binding, bridging [GO:0030674]; protein kinase C binding [GO:0005080]; RNA binding [GO:0003723]; scaffold protein binding [GO:0097110]; structural constituent of cytoskeleton [GO:0005200]; structural molecule activity [GO:0005198]	basolateral plasma membrane [GO:0016323]; cornified envelope [GO:0001533]; desmosome [GO:0030057]; extracellular exosome [GO:0070062]; fascia adherens [GO:0005916]; ficolin-1-rich granule membrane [GO:0101003]; intercalated disc [GO:0014704]; intermediate filament [GO:0005882]; nucleus [GO:0005634]; plasma membrane [GO:0005886]	adherens junction organization [GO:0034332]; bundle of His cell-Purkinje myocyte adhesion involved in cell communication [GO:0086073]; cornification [GO:0070268]; desmosome organization [GO:0002934]; epidermis development [GO:0008544]; intermediate filament organization [GO:0045109]; keratinization [GO:0031424]; keratinocyte differentiation [GO:0030216]; neutrophil degranulation [GO:0043312]; pep…
Q9Y295	DRG1_HUMAN	Developmentally-regulated GTP-binding protein 1 (DRG-1) (Neural precursor cell expressed developmentally down-regulated protein 3) (NEDD-3)	DRG1	GTP binding [GO:0005525]; identical protein binding [GO:0042802]; transcription factor binding [GO:0008134]	cytosol [GO:0005829]; membrane [GO:0016020]; nuclear body [GO:0016604]; polysome [GO:0005844]	multicellular organism development [GO:0007275]; transcription, DNA-templated [GO:0006351]
O75907	DGAT1_HUMAN	Diacylglycerol O-acyltransferase 1 (EC 2.3.1.20) (ACAT-related gene product 1) (Acyl-CoA retinol O-fatty-acyltransferase) (ARAT) (Retinol O-fatty-acyltransferase) (EC 2.3.1.76) (Diglyceride acyltransferase)	DGAT1	2-acylglycerol O-acyltransferase activity [GO:0003846]; diacylglycerol O-acyltransferase activity [GO:0004144]; retinol O-fatty-acyltransferase activity [GO:0050252]; transferase activity, transferring acyl groups [GO:0016746]	endoplasmic reticulum membrane [GO:0005789]; integral component of membrane [GO:0016021]; plasma membrane [GO:0005886]; specific granule membrane [GO:0035579]	acylglycerol acyl-chain remodeling [GO:0036155]; diacylglycerol metabolic process [GO:0046339]; fatty acid homeostasis [GO:0055089]; lipid storage [GO:0019915]; long-chain fatty-acyl-CoA metabolic process [GO:0035336]; neutrophil degranulation [GO:0043312]; triglyceride biosynthetic process [GO:0019432]; triglyceride metabolic process [GO:0006641]; very-low-density lipoprotein particle assembly […
Q68CQ4	DIEXF_HUMAN	Digestive organ expansion factor homolog	DIEXF	RNA binding [GO:0003723]; rRNA binding [GO:0019843]; U3 snoRNA binding [GO:0034511]	nucleolus [GO:0005730]; nucleoplasm [GO:0005654]; small-subunit processome [GO:0032040]	maturation of SSU-rRNA from tricistronic rRNA transcript (SSU-rRNA, 5.8S rRNA, LSU-rRNA) [GO:0000462]; multicellular organism development [GO:0007275]; rRNA processing [GO:0006364]
P09622	DLDH_HUMAN	Dihydrolipoyl dehydrogenase, mitochondrial (EC 1.8.1.4) (Dihydrolipoamide dehydrogenase) (Glycine cleavage system L protein)	DLD	dihydrolipoyl dehydrogenase activity [GO:0004148]; electron transfer activity [GO:0009055]; flavin adenine dinucleotide binding [GO:0050660]; lipoamide binding [GO:0043544]; NAD binding [GO:0051287]	acrosomal matrix [GO:0043159]; mitochondrial matrix [GO:0005759]; mitochondrion [GO:0005739]; motile cilium [GO:0031514]; myelin sheath [GO:0043209]; nucleoplasm [GO:0005654]; nucleus [GO:0005634]; oxoglutarate dehydrogenase complex [GO:0045252]; pyruvate dehydrogenase complex [GO:0045254]	2-oxoglutarate metabolic process [GO:0006103]; aging [GO:0007568]; cell redox homeostasis [GO:0045454]; dihydrolipoamide metabolic process [GO:0051068]; gastrulation [GO:0007369]; histone succinylation [GO:0106077]; lipoate metabolic process [GO:0009106]; mitochondrial acetyl-CoA biosynthetic process from pyruvate [GO:0061732]; mitochondrial electron transport, NADH to ubiquinone [GO:0006120]; pr…
Q02127	PYRD_HUMAN	Dihydroorotate dehydrogenase (quinone), mitochondrial (DHOdehase) (EC 1.3.5.2) (Dihydroorotate oxidase)	DHODH	dihydroorotate dehydrogenase activity [GO:0004152]; drug binding [GO:0008144]; FMN binding [GO:0010181]; ubiquinone binding [GO:0048039]	cytosol [GO:0005829]; integral component of membrane [GO:0016021]; mitochondrial inner membrane [GO:0005743]; mitochondrion [GO:0005739]; neuronal cell body [GO:0043025]; nucleoplasm [GO:0005654]	'de novo' pyrimidine nucleobase biosynthetic process [GO:0006207]; 'de novo' UMP biosynthetic process [GO:0044205]; female pregnancy [GO:0007565]; lactation [GO:0007595]; positive regulation of apoptotic process [GO:0043065]; pyrimidine nucleoside biosynthetic process [GO:0046134]; regulation of mitochondrial fission [GO:0090140]; response to caffeine [GO:0031000]; response to L-arginine [GO:1903…
Q9P265	DIP2B_HUMAN	Disco-interacting protein 2 homolog B (DIP2 homolog B)	DIP2B	catalytic activity [GO:0003824]	cytoplasm [GO:0005737]; extracellular exosome [GO:0070062]; membrane [GO:0016020]; nucleus [GO:0005634]	metabolic process [GO:0008152]
Q15398	DLGP5_HUMAN	Disks large-associated protein 5 (DAP-5) (Discs large homolog 7) (Disks large-associated protein DLG7) (Hepatoma up-regulated protein) (HURP)	DLGAP5	phosphoprotein phosphatase activity [GO:0004721]	cytosol [GO:0005829]; microtubule organizing center [GO:0005815]; mitochondrion [GO:0005739]; nucleus [GO:0005634]; spindle pole centrosome [GO:0031616]	cell proliferation [GO:0008283]; mitotic chromosome movement towards spindle pole [GO:0007079]; positive regulation of mitotic metaphase/anaphase transition [GO:0045842]; positive regulation of transcription of Notch receptor target [GO:0007221]
P26358	DNMT1_HUMAN	DNA (cytosine-5)-methyltransferase 1 (Dnmt1) (EC 2.1.1.37) (CXXC-type zinc finger protein 9) (DNA methyltransferase HsaI) (DNA MTase HsaI) (M.HsaI) (MCMT)	DNMT1	DNA (cytosine-5-)-methyltransferase activity [GO:0003886]; DNA binding [GO:0003677]; DNA-methyltransferase activity [GO:0009008]; methyl-CpG binding [GO:0008327]; promoter-specific chromatin binding [GO:1990841]; RNA binding [GO:0003723]; RNA polymerase II transcription factor activity, sequence-specific DNA binding [GO:0000981]; zinc ion binding [GO:0008270]	nucleoplasm [GO:0005654]; nucleus [GO:0005634]; pericentric heterochromatin [GO:0005721]; replication fork [GO:0005657]	cellular response to amino acid stimulus [GO:0071230]; chromatin organization [GO:0006325]; DNA methylation [GO:0006306]; DNA methylation involved in embryo development [GO:0043045]; gene silencing [GO:0016458]; maintenance of DNA methylation [GO:0010216]; negative regulation of gene expression [GO:0010629]; negative regulation of gene expression, epigenetic [GO:0045814]; negative regulation of h…
Q5FWF4	ZRAB3_HUMAN	DNA annealing helicase and endonuclease ZRANB3 (Annealing helicase 2) (AH2) (Zinc finger Ran-binding domain-containing protein 3) [Includes: DNA annealing helicase ZRANB3 (EC 3.6.4.-); Endonuclease ZRANB3 (EC 3.1.-.-)]	ZRANB3	annealing helicase activity [GO:0036310]; ATP binding [GO:0005524]; endodeoxyribonuclease activity [GO:0004520]; helicase activity [GO:0004386]; K63-linked polyubiquitin modification-dependent protein binding [GO:0070530]; metal ion binding [GO:0046872]	nuclear replication fork [GO:0043596]; nucleus [GO:0005634]	cellular response to DNA damage stimulus [GO:0006974]; DNA repair [GO:0006281]; DNA rewinding [GO:0036292]; negative regulation of DNA recombination [GO:0045910]; replication fork processing [GO:0031297]; replication fork protection [GO:0048478]; response to UV [GO:0009411]
Q16531	DDB1_HUMAN	DNA damage-binding protein 1 (DDB p127 subunit) (DNA damage-binding protein a) (DDBa) (Damage-specific DNA-binding protein 1) (HBV X-associated protein 1) (XAP-1) (UV-damaged DNA-binding factor) (UV-damaged DNA-binding protein 1) (UV-DDB 1) (XPE-binding factor) (XPE-BF) (Xeroderma pigmentosum group E-complementing protein) (XPCe)	DDB1	cullin family protein binding [GO:0097602]; damaged DNA binding [GO:0003684]; DNA binding [GO:0003677]; protein binding, bridging [GO:0030674]; protein-containing complex binding [GO:0044877]; WD40-repeat domain binding [GO:0071987]	Cul4A-RING E3 ubiquitin ligase complex [GO:0031464]; Cul4B-RING E3 ubiquitin ligase complex [GO:0031465]; Cul4-RING E3 ubiquitin ligase complex [GO:0080008]; cytoplasm [GO:0005737]; extracellular exosome [GO:0070062]; extracellular space [GO:0005615]; nuclear chromosome, telomeric region [GO:0000784]; nucleoplasm [GO:0005654]; nucleus [GO:0005634]; protein-containing complex [GO:0032991]	cellular response to DNA damage stimulus [GO:0006974]; DNA damage response, detection of DNA damage [GO:0042769]; DNA repair [GO:0006281]; global genome nucleotide-excision repair [GO:0070911]; histone H2A monoubiquitination [GO:0035518]; interaction with symbiont [GO:0051702]; negative regulation of apoptotic process [GO:0043066]; nucleotide-excision repair [GO:0006289]; nucleotide-excision repa…
P31941	ABC3A_HUMAN	DNA dC->dU-editing enzyme APOBEC-3A (A3A) (EC 3.5.4.-) (Phorbolin-1)	APOBEC3A	cytidine deaminase activity [GO:0004126]; deoxycytidine deaminase activity [GO:0047844]; zinc ion binding [GO:0008270]	cytoplasm [GO:0005737]; nucleus [GO:0005634]	cellular response to xenobiotic stimulus [GO:0071466]; clearance of foreign intracellular DNA by conversion of DNA cytidine to uridine [GO:0044356]; defense response to virus [GO:0051607]; DNA cytosine deamination [GO:0070383]; DNA demethylation [GO:0080111]; innate immune response [GO:0045087]; negative regulation of transposition [GO:0010529]; negative regulation of viral genome replication [GO…
Q9UH17	ABC3B_HUMAN	DNA dC->dU-editing enzyme APOBEC-3B (A3B) (EC 3.5.4.-) (Phorbolin-1-related protein) (Phorbolin-2/3)	APOBEC3B	deoxycytidine deaminase activity [GO:0047844]; RNA binding [GO:0003723]; zinc ion binding [GO:0008270]	nucleus [GO:0005634]	defense response to virus [GO:0051607]; innate immune response [GO:0045087]; negative regulation of transposition [GO:0010529]
P43246	MSH2_HUMAN	DNA mismatch repair protein Msh2 (hMSH2) (MutS protein homolog 2)	MSH2	ATP binding [GO:0005524]; centromeric DNA binding [GO:0019237]; damaged DNA binding [GO:0003684]; DNA binding [GO:0003677]; DNA-dependent ATPase activity [GO:0008094]; double-strand/single-strand DNA junction binding [GO:0000406]; enzyme binding [GO:0019899]; guanine/thymine mispair binding [GO:0032137]; heteroduplex DNA loop binding [GO:0000404]; protein C-terminus binding [GO:0008022]; protein …	membrane [GO:0016020]; MutSalpha complex [GO:0032301]; MutSbeta complex [GO:0032302]; nuclear chromosome, telomeric region [GO:0000784]; nucleoplasm [GO:0005654]	B cell differentiation [GO:0030183]; B cell mediated immunity [GO:0019724]; cell cycle arrest [GO:0007050]; determination of adult lifespan [GO:0008340]; DNA repair [GO:0006281]; double-strand break repair [GO:0006302]; germ cell development [GO:0007281]; intra-S DNA damage checkpoint [GO:0031573]; intrinsic apoptotic signaling pathway in response to DNA damage by p53 class mediator [GO:0042771];…
P20585	MSH3_HUMAN	DNA mismatch repair protein Msh3 (hMSH3) (Divergent upstream protein) (DUP) (Mismatch repair protein 1) (MRP1)	MSH3	ATP binding [GO:0005524]; damaged DNA binding [GO:0003684]; DNA-dependent ATPase activity [GO:0008094]; double-strand/single-strand DNA junction binding [GO:0000406]; enzyme binding [GO:0019899]; heteroduplex DNA loop binding [GO:0000404]; Y-form DNA binding [GO:0000403]	membrane [GO:0016020]; MutSbeta complex [GO:0032302]; nucleoplasm [GO:0005654]	DNA repair [GO:0006281]; maintenance of DNA repeat elements [GO:0043570]; mismatch repair [GO:0006298]; negative regulation of DNA recombination [GO:0045910]; positive regulation of helicase activity [GO:0051096]; somatic recombination of immunoglobulin gene segments [GO:0016447]
P28340	DPOD1_HUMAN	DNA polymerase delta catalytic subunit (EC 2.7.7.7) (EC 3.1.11.-) (DNA polymerase subunit delta p125)	POLD1	3'-5'-exodeoxyribonuclease activity [GO:0008296]; 4 iron, 4 sulfur cluster binding [GO:0051539]; chromatin binding [GO:0003682]; damaged DNA binding [GO:0003684]; DNA binding [GO:0003677]; DNA-directed DNA polymerase activity [GO:0003887]; metal ion binding [GO:0046872]; nucleotide binding [GO:0000166]	aggresome [GO:0016235]; cytosol [GO:0005829]; delta DNA polymerase complex [GO:0043625]; membrane [GO:0016020]; nucleoplasm [GO:0005654]; nucleotide-excision repair complex [GO:0000109]; nucleus [GO:0005634]	base-excision repair, gap-filling [GO:0006287]; cellular response to UV [GO:0034644]; DNA damage response, detection of DNA damage [GO:0042769]; DNA repair [GO:0006281]; DNA replication [GO:0006260]; DNA replication proofreading [GO:0045004]; DNA synthesis involved in DNA repair [GO:0000731]; fatty acid homeostasis [GO:0055089]; nucleotide-excision repair, DNA gap filling [GO:0006297]; nucleotide…
Q92878	RAD50_HUMAN	DNA repair protein RAD50 (hRAD50) (EC 3.6.-.-)	RAD50	adenylate kinase activity [GO:0004017]; ATPase activity [GO:0016887]; ATP binding [GO:0005524]; DNA binding [GO:0003677]; double-stranded telomeric DNA binding [GO:0003691]; G-quadruplex DNA binding [GO:0051880]; metal ion binding [GO:0046872]; protein binding, bridging [GO:0030674]; single-stranded telomeric DNA binding [GO:0043047]	condensed nuclear chromosome [GO:0000794]; membrane [GO:0016020]; Mre11 complex [GO:0030870]; nuclear chromatin [GO:0000790]; nuclear chromosome, telomeric region [GO:0000784]; nucleoplasm [GO:0005654]; site of double-strand break [GO:0035861]	cellular response to DNA damage stimulus [GO:0006974]; chromosome organization involved in meiotic cell cycle [GO:0070192]; DNA double-strand break processing [GO:0000729]; DNA duplex unwinding [GO:0032508]; DNA recombination [GO:0006310]; DNA repair [GO:0006281]; DNA replication [GO:0006260]; double-strand break repair [GO:0006302]; double-strand break repair via homologous recombination [GO:000…
P25205	MCM3_HUMAN	DNA replication licensing factor MCM3 (EC 3.6.4.12) (DNA polymerase alpha holoenzyme-associated protein P1) (P1-MCM3) (RLF subunit beta) (p102)	MCM3	ATP binding [GO:0005524]; DNA binding [GO:0003677]; helicase activity [GO:0004386]	alpha DNA polymerase:primase complex [GO:0005658]; centrosome [GO:0005813]; MCM complex [GO:0042555]; membrane [GO:0016020]; nuclear chromosome, telomeric region [GO:0000784]; nucleoplasm [GO:0005654]; nucleus [GO:0005634]; perinuclear region of cytoplasm [GO:0048471]	DNA replication [GO:0006260]; DNA replication initiation [GO:0006270]; G1/S transition of mitotic cell cycle [GO:0000082]
P33991	MCM4_HUMAN	DNA replication licensing factor MCM4 (EC 3.6.4.12) (CDC21 homolog) (P1-CDC21)	MCM4	ATP binding [GO:0005524]; DNA helicase activity [GO:0003678]; single-stranded DNA binding [GO:0003697]	MCM complex [GO:0042555]; membrane [GO:0016020]; nuclear chromosome, telomeric region [GO:0000784]; nucleoplasm [GO:0005654]; nucleus [GO:0005634]	DNA replication [GO:0006260]; DNA replication initiation [GO:0006270]; DNA unwinding involved in DNA replication [GO:0006268]; G1/S transition of mitotic cell cycle [GO:0000082]
P33992	MCM5_HUMAN	DNA replication licensing factor MCM5 (EC 3.6.4.12) (CDC46 homolog) (P1-CDC46)	MCM5	ATP binding [GO:0005524]; DNA replication origin binding [GO:0003688]; helicase activity [GO:0004386]	cytosol [GO:0005829]; MCM complex [GO:0042555]; membrane [GO:0016020]; nuclear chromosome, telomeric region [GO:0000784]; nucleoplasm [GO:0005654]; nucleus [GO:0005634]	DNA replication [GO:0006260]; DNA replication initiation [GO:0006270]; G1/S transition of mitotic cell cycle [GO:0000082]
P33993	MCM7_HUMAN	DNA replication licensing factor MCM7 (EC 3.6.4.12) (CDC47 homolog) (P1.1-MCM3)	MCM7	ATP binding [GO:0005524]; DNA helicase activity [GO:0003678]; single-stranded DNA binding [GO:0003697]	chromatin [GO:0000785]; cytosol [GO:0005829]; MCM complex [GO:0042555]; membrane [GO:0016020]; nuclear chromosome, telomeric region [GO:0000784]; nucleoplasm [GO:0005654]; nucleus [GO:0005634]	cell proliferation [GO:0008283]; cellular response to DNA damage stimulus [GO:0006974]; cellular response to epidermal growth factor stimulus [GO:0071364]; cellular response to xenobiotic stimulus [GO:0071466]; DNA replication [GO:0006260]; DNA replication initiation [GO:0006270]; DNA unwinding involved in DNA replication [GO:0006268]; G1/S transition of mitotic cell cycle [GO:0000082]; regulatio…
P11387	TOP1_HUMAN	DNA topoisomerase 1 (EC 5.99.1.2) (DNA topoisomerase I)	TOP1	ATP binding [GO:0005524]; chromatin binding [GO:0003682]; DNA binding [GO:0003677]; DNA topoisomerase type I activity [GO:0003917]; double-stranded DNA binding [GO:0003690]; protein domain specific binding [GO:0019904]; protein serine/threonine kinase activity [GO:0004674]; RNA binding [GO:0003723]; RNA polymerase II proximal promoter sequence-specific DNA binding [GO:0000978]; single-stranded DN…	DNA topoisomerase complex (ATP-hydrolyzing) [GO:0009330]; fibrillar center [GO:0001650]; nucleolus [GO:0005730]; nucleoplasm [GO:0005654]; nucleus [GO:0005634]; P-body [GO:0000932]; perikaryon [GO:0043204]; protein-DNA complex [GO:0032993]; replication fork protection complex [GO:0031298]	chromatin remodeling [GO:0006338]; chromosome segregation [GO:0007059]; circadian regulation of gene expression [GO:0032922]; circadian rhythm [GO:0007623]; DNA replication [GO:0006260]; DNA topological change [GO:0006265]; embryonic cleavage [GO:0040016]; peptidyl-serine phosphorylation [GO:0018105]; phosphorylation [GO:0016310]; programmed cell death [GO:0012501]; response to drug [GO:0042493];…
P11388	TOP2A_HUMAN	DNA topoisomerase 2-alpha (EC 5.99.1.3) (DNA topoisomerase II, alpha isozyme)	TOP2A	ATP binding [GO:0005524]; chromatin binding [GO:0003682]; DNA binding [GO:0003677]; DNA binding, bending [GO:0008301]; DNA-dependent ATPase activity [GO:0008094]; DNA topoisomerase type II (ATP-hydrolyzing) activity [GO:0003918]; drug binding [GO:0008144]; enzyme binding [GO:0019899]; histone deacetylase binding [GO:0042826]; magnesium ion binding [GO:0000287]; protein C-terminus binding [GO:0008…	condensed chromosome [GO:0000793]; cytoplasm [GO:0005737]; DNA topoisomerase complex (ATP-hydrolyzing) [GO:0009330]; nucleolus [GO:0005730]; nucleoplasm [GO:0005654]; nucleus [GO:0005634]; protein-containing complex [GO:0032991]; ribonucleoprotein complex [GO:1990904]	apoptotic chromosome condensation [GO:0030263]; cellular response to DNA damage stimulus [GO:0006974]; chromosome segregation [GO:0007059]; DNA ligation [GO:0006266]; DNA topological change [GO:0006265]; embryonic cleavage [GO:0040016]; female meiotic nuclear division [GO:0007143]; hematopoietic progenitor cell differentiation [GO:0002244]; mitotic DNA integrity checkpoint [GO:0044774]; negative …
Q02880	TOP2B_HUMAN	DNA topoisomerase 2-beta (EC 5.99.1.3) (DNA topoisomerase II, beta isozyme)	TOP2B	ATP binding [GO:0005524]; chromatin binding [GO:0003682]; DNA binding [GO:0003677]; DNA topoisomerase type II (ATP-hydrolyzing) activity [GO:0003918]; enzyme binding [GO:0019899]; histone deacetylase binding [GO:0042826]; metal ion binding [GO:0046872]; protein C-terminus binding [GO:0008022]; protein heterodimerization activity [GO:0046982]; protein kinase C binding [GO:0005080]	cytosol [GO:0005829]; nucleoplasm [GO:0005654]; nucleus [GO:0005634]; ribonucleoprotein complex [GO:1990904]	axonogenesis [GO:0007409]; DNA topological change [GO:0006265]; forebrain development [GO:0030900]; mitotic DNA integrity checkpoint [GO:0044774]; neuron migration [GO:0001764]; resolution of meiotic recombination intermediates [GO:0000712]; sister chromatid segregation [GO:0000819]
Q969P6	TOP1M_HUMAN	DNA topoisomerase I, mitochondrial (TOP1mt) (EC 5.99.1.2)	TOP1MT	DNA binding [GO:0003677]; DNA topoisomerase type I activity [GO:0003917]	chromosome [GO:0005694]; mitochondrial nucleoid [GO:0042645]; mitochondrion [GO:0005739]; nucleus [GO:0005634]	DNA replication [GO:0006260]; DNA topological change [GO:0006265]
P27695	APEX1_HUMAN	DNA-(apurinic or apyrimidinic site) lyase (EC 3.1.-.-) (EC 4.2.99.18) (APEX nuclease) (APEN) (Apurinic-apyrimidinic endonuclease 1) (AP endonuclease 1) (APE-1) (REF-1) (Redox factor-1) [Cleaved into: DNA-(apurinic or apyrimidinic site) lyase, mitochondrial]	APEX1	3'-5' exonuclease activity [GO:0008408]; chromatin DNA binding [GO:0031490]; class I DNA-(apurinic or apyrimidinic site) endonuclease activity [GO:0140078]; damaged DNA binding [GO:0003684]; DNA-(apurinic or apyrimidinic site) endonuclease activity [GO:0003906]; DNA binding [GO:0003677]; double-stranded DNA 3'-5' exodeoxyribonuclease activity [GO:0008311]; double-stranded DNA exodeoxyribonuclease…	centrosome [GO:0005813]; cytoplasm [GO:0005737]; endoplasmic reticulum [GO:0005783]; mitochondrion [GO:0005739]; nuclear chromosome, telomeric region [GO:0000784]; nuclear speck [GO:0016607]; nucleolus [GO:0005730]; nucleoplasm [GO:0005654]; nucleus [GO:0005634]; perinuclear region of cytoplasm [GO:0048471]; ribosome [GO:0005840]; transcription factor complex [GO:0005667]	aging [GO:0007568]; base-excision repair [GO:0006284]; base-excision repair, base-free sugar-phosphate removal [GO:0006286]; cell redox homeostasis [GO:0045454]; cellular response to cAMP [GO:0071320]; cellular response to hydrogen peroxide [GO:0070301]; cellular response to peptide hormone stimulus [GO:0071375]; DNA demethylation [GO:0080111]; DNA recombination [GO:0006310]; DNA repair [GO:00062…
[truncated: 1,427 more rows]

## Sheet: midbody interactome
Entry	Entry name	Protein names	Gene names (primary )	Gene ontology (molecular function)	Gene ontology (cellular component)	Gene ontology (biological process)
Q9NRG9	AAAS_HUMAN	Aladin (Adracalin)	AAAS		centrosome [GO:0005813]; cytosol [GO:0005829]; membrane [GO:0016020]; nuclear envelope [GO:0005635]; nuclear membrane [GO:0031965]; nuclear pore [GO:0005643]; nucleoplasm [GO:0005654]; nucleus [GO:0005634]	fertilization [GO:0009566]; learning [GO:0007612]; mRNA export from nucleus [GO:0006406]; nucleocytoplasmic transport [GO:0006913]; regulation of nucleocytoplasmic transport [GO:0046822]; viral process [GO:0016032]
Q9Y312	AAR2_HUMAN	Protein AAR2 homolog (AAR2 splicing factor homolog)	AAR2		spliceosomal complex [GO:0005681]	spliceosomal tri-snRNP complex assembly [GO:0000244]
[truncated: 2,963 more rows]

## Sheet: shared (overlap) proteins
Entry	Entry name	Protein names	Gene names (primary )	Gene ontology (molecular function)	Gene ontology (cellular component)	Gene ontology (biological process)
[truncated: 1,230 more rows]

## Sheet: midbody proteome only
Entry	Entry name	Protein names	Gene names (primary )	Gene ontology (molecular function)	Gene ontology (cellular component)	Gene ontology (biological process)
[truncated: 726 more rows]

[truncated: 1 more sheets: midbody interactome only]
